# Supplementary material for: Identification of gene function based on models capturing natural variability of Arabidopsis thaliana lipid metabolism
Source: Nat Commun. 2023 Aug 14;14:4897. doi: 10.1038/s41467-023-40644-9 (PMC10425450; doi:10.1038/s41467-023-40644-9)
Supplement: Supplementary file 4 — Supplementary Data 1 [file 41467_2023_40644_MOESM4_ESM.xlsx]

## Sheet: List_of_lipid_classes
Lipid class	Category	Main Class	Sub Class	Level 4 Class
Brassicasterol	Sterol Lipids [ST]	Sterols [ST01]	Ergosterols and C24-methyl derivatives [ST0103]
Campesterol	Sterol Lipids [ST]	Sterols [ST01]	Ergosterols and C24-methyl derivatives [ST0103]
aCer (d18:0/xx:x)	Sphingolipids [SP]	Ceramides [SP02]	N-acylsphinganines (dihydroceramides) [SP0202]
aCer (d18:x/xx:x)	Sphingolipids [SP]	Ceramides [SP02]	N-acylsphingosines (ceramides) [SP0201]
aCer (t18:x/xx:x)	Sphingolipids [SP]	Ceramides [SP02]	N-acyl-4-hydroxysphinganines (phytoceramides) [SP0203]
CDP-DG	Glycerophospholipids [GP]	CDP-Glycerols [GP13]	CDP-diacylglycerols [GP1301]
bPhytyl	Prenol Lipids [PR]	Isoprenoids [PR01]	C20 isoprenoids (diterpenes) [PR0104]	Acyclic diterpenoids [PR010401]
CL	Glycerophospholipids [GP]	Glycerophosphoglycerophosphoglycerols [GP12]	Diacylglycerophosphoglycerophosphodiradylglycerols [GP1201]
DCA	Fatty Acyls [FA]	Fatty Acids and Conjugates [FA01]	Dicarboxylic acids [FA0117]
DG	Glycerolipids [GL]	Diradylglycerols [GL02]	Diacylglycerols [GL0201]
DGDG	Glycerolipids [GL]	Glycosyldiradylglycerols [GL05]	Glycosyldiacylglycerols [GL0501]
FA	Fatty Acyls [FA]	Fatty Acids and Conjugates [FA01]	Straight chain fatty acids [FA0101]
FAL	Fatty Acyls [FA]	Fatty aldehydes [FA06]
GlcCer	Sphingolipids [SP]	Neutral glycosphingolipids [SP05]	Simple Glc series [SP0501]
FOH	Fatty Acyls [FA]	Fatty alcohols [FA05]
HC	Fatty Acyls [FA]	Hydrocarbons [FA11]
cHex/Pen-GlcA-IPC	Sphingolipids [SP]	Phosphosphingolipids [SP03]	Ceramide phosphoinositols [SP0303]
HFA	Fatty Acyls [FA]	Fatty Acids and Conjugates [FA01]	Hydroxy fatty acids [FA0105]
JA	Fatty Acyls [FA]	Octadecanoids [FA02]	Jasmonic acids [FA0202]
LPA	Glycerophospholipids [GP]	Glycerophosphates [GP10]	Monoacylglycerophosphates [GP1005]
LPC	Glycerophospholipids [GP]	Glycerophosphocholines [GP01]	Monoacylglycerophosphocholines [GP0105]
MG	Glycerolipids [GL]	Monoradylglycerols [GL01]	Monoacylglycerols [GL0101]
MGDG	Glycerolipids [GL]	Glycosyldiradylglycerols [GL05]	Glycosyldiacylglycerols [GL0501]
MGMG	Glycerolipids [GL]	Glycosylmonoradylglycerols [GL04]	Glycosylmonoacylglycerols [GL0401]
OHC	Fatty Acyls [FA]	Oxygenated hydrocarbons [FA12]
Oxo FA	Fatty Acyls [FA]	Fatty Acids and Conjugates [FA01]	Oxo fatty acids [FA0106]
PA	Glycerophospholipids [GP]	Glycerophosphates [GP10]	Diacylglycerophosphates [GP1001]
PC	Glycerophospholipids [GP]	Glycerophosphocholines [GP01]	Diacylglycerophosphocholines [GP0101]
PE	Glycerophospholipids [GP]	Glycerophosphoethanolamines [GP02]	Diacylglycerophosphoethanolamines [GP0201]
PG	Glycerophospholipids [GP]	Glycerophosphoglycerols [GP04]	Diacylglycerophosphoglycerols [GP0401]
PGP	Glycerophospholipids [GP]	Glycerophosphoglycerophosphates [GP05]	Diacylglycerophosphoglycerophosphates [GP0501]
PI	Glycerophospholipids [GP]	Glycerophosphoinositols [GP06]	Diacylglycerophosphoinositols [GP0601]
PS	Glycerophospholipids [GP]	Glycerophosphoserines [GP03]	Diacylglycerophosphoserines [GP0301]
Sitosterol	Sterol Lipids [ST]	Sterols [ST01]	Stigmasterols and C24-ethyl derivatives [ST0104]
SQDG	Glycerolipids [GL]	Glycosyldiradylglycerols [GL05]	Glycosyldiacylglycerols [GL0501]
Stigmasterol	Sterol Lipids [ST]	Sterols [ST01]	Stigmasterols and C24-ethyl derivatives [ST0104]
TG	Glycerolipids [GL]	Triradylglycerols [GL03]	Triacylglycerols [GL0301]
WE	Fatty Acyls [FA]	Fatty esters [FA07]	Wax monoesters [FA0701]
CL, cardiolipin; FA, fatty acyl; GlcCer, glycosylceramide; Hex, hexose; JA, jasmonic acid; Pen, pentose.
Notes:
aThe x in d18:x or t18:x abbreviation indicates that the sphingolipid long chain base can contain different number of double bond equivalents (DBE). The xx:x structure separated by a slash represents the N-linked fatty acyl with C-atoms:DBE.
bPhytyl is included in the list since chlorophyl molecules contain a long hydrocarbon side chain, known as a phytol chain, attached to its porphyrin ring.
c Hex- and Pen- refers to the sugar moiety that can be encountered in complex glycosphingolipids. When the sequence of sugars components is known, they are shown in this order separated by a hyphen. In case the sequence is unknown the components (followed by their number if more than one) are shown in alphabetic order in front of the respective lipid backbone.
