# Supplementary material for: Identification of gene function based on models capturing natural variability of Arabidopsis thaliana lipid metabolism
Source: Nat Commun. 2023 Aug 14;14:4897. doi: 10.1038/s41467-023-40644-9 (PMC10425450; doi:10.1038/s41467-023-40644-9)
Supplement: Supplementary file 5 — Supplementary Data 2 [file 41467_2023_40644_MOESM5_ESM.xlsx]

## Sheet: SeedGenes_project_mutants
Database:	https://seedgenes.org/GeneList.html
Accessed on:	13.09.2022
Chromosome Locus	AraCore model genes with experimental evidence of mutant plants	AraCore expanded model genes with experimental evidence of mutant plants	Gene Symbol	Gene Class	Identity Confidence	Alleles in DB	Source of Mutant	Predicted Function	MutagenType	Ecotype	Description of Phenotypef	ReferenceSeedProject	ReferenceTAIR	Other references
AT1G08510	NA	Non-lethal	FATB	Embryo Defective	Confirmed	1	Ohlrogge / Madison (1)	Acyl-Acyl Carrier Protein Thioesterase	T-DNA	Wassilewskija	embryo defective	https://seedgenes.org/SeedGeneProfile_geneSymbol_FATB_alleleSymbol_fatb-ko.html	https://www.arabidopsis.org/servlets/TairObject?type=locus&name=At1g08510	NA
AT1G08520	NA	SLG	PDE 166	Seed Pigment	Confirmed	2	Meinke / Syngenta (2)	Magnesium Chelatase (CHLD)	T-DNA	Columbia	seedling lethal	https://seedgenes.org/SeedGeneProfile_geneSymbol_PDE_166_alleleSymbol_pde_166-2.html	https://www.arabidopsis.org/servlets/TairObject?type=locus&name=At1g08520	NA
AT1G11680	NA	SLG	EMB 1738	Embryo Defective	Confirmed	2	Meinke / Syngenta (1), K. Feldmann (1)	Obtusifoliol 14-Alpha Demethylase (CYP51)	T-DNA	Columbia	embryo/seedling lethal	https://seedgenes.org/SeedGeneProfile_geneSymbol_EMB_1738_alleleSymbol_emb_1738.html	https://www.arabidopsis.org/servlets/TairObject?type=locus&name=At1g11680	NA
AT1G19800	NA	SLG	TGD 1	Embryo Defective	Confirmed	1	C. Benning (1)	Chloroplast Envelope Protein	EMS	Columbia	embryo lethal (50% of the seeds are aborted at the embryo heart stage)	https://seedgenes.org/SeedGeneProfile_geneSymbol_TGD_1_alleleSymbol_tgd_1-1.html	https://www.arabidopsis.org/servlets/TairObject?type=locus&name=At1g19800	Changcheng Xu, Jilian Fan, John E. Froehlich, Koichiro Awai, Christoph Benning, Mutation of the TGD1 Chloroplast Envelope Protein Affects Phosphatidate Metabolism in Arabidopsis , The Plant Cell, Volume 17, Issue 11, November 2005, Pages 3094–3110, https://doi.org/10.1105/tpc.105.035592
AT1G20050	NA	SLG	HYD 1	Embryo Defective	Confirmed	2	K. Lindsey (2)	Sterol Isomerase	T-DNA	Wassilewskija	seedling lethal (although it is reported the isolation of hydra 1-1, 1-2 and 1-3 mutrants, typically the hyd1 mutation is seedling-lethal. i.e., the hydra1 plants die when cultivated under greenhouse conditions.)	https://seedgenes.org/SeedGeneProfile_geneSymbol_HYD_1_alleleSymbol_hyd_1-2.html	https://www.arabidopsis.org/servlets/TairObject?type=locus&name=At1g20050	Topping JF, May VJ, Muskett PR, Lindsey K. Mutations in the HYDRA1 gene of Arabidopsis perturb cell shape and disrupt embryonic and seedling morphogenesis. Development. 1997 Nov;124(21):4415-24. doi: 10.1242/dev.124.21.4415. PMID: 9334289.
AT1G31860	SLG	SLG	HISN 2	Embryo Defective	Confirmed	3	Meinke / Salk (3)	Histidine Biosynthesis	T-DNA	Columbia	embryo lethal (seed abortion at the preglobular stage)	https://seedgenes.org/SeedGeneProfile_geneSymbol_HISN_2_alleleSymbol_hisn_2-1.html	https://www.arabidopsis.org/servlets/TairObject?type=locus&name=At1g31860	Muralla R, Sweeney C, Stepansky A, Leustek T, Meinke D. Genetic dissection of histidine biosynthesis in Arabidopsis. Plant Physiol. 2007;144(2):890-903. doi:10.1104/pp.107.096511
AT1G34430	NA	Non-lethal	EMB 3003	Embryo Defective	Not Confirmed	1	Meinke / Genoplante (1)	Dihydrolipoamide S-Acetyltransferase; Chloroplast Pyruvate Decarboxylase Complex; Putative E3 Binding Protein	T-DNA	Wassilewskija	embryo defective	https://seedgenes.org/SeedGeneProfile_geneSymbol_EMB_3003_alleleSymbol_emb_3003.html	https://www.arabidopsis.org/servlets/TairObject?type=locus&name=At1g34430	NA
AT1G36160	NA	SLG	ACC 1	Embryo Defective	Confirmed	6	J.D. Faure (2), C. Rochat (1), R. Torres-Ruiz (1), D. Meinke (1), Rochat / Versailles (1)	Acetyl-CoA Carboxylase	EMS	Columbia	embryo lethal	https://seedgenes.org/SeedGeneProfile_geneSymbol_ACC_1_alleleSymbol_pas_3-2.html	https://www.arabidopsis.org/servlets/TairObject?type=locus&name=At1g36160	NA
AT1G43710	NA	Non-lethal	EMB 1075	Embryo Defective	Not Confirmed	1	Meinke / Syngenta (1)	Serine Decarboxylase	T-DNA	Columbia	embryo defective	https://seedgenes.org/SeedGeneProfile_geneSymbol_EMB_1075_alleleSymbol_emb_1075.html	https://www.arabidopsis.org/servlets/TairObject?type=locus&name=At1g43710	NA
AT1G48850	SLG	SLG	EMB 1144	Embryo Defective	Not Confirmed	1	Meinke / Syngenta (1)	Chorismate Synthase	T-DNA	Columbia	embryo defective (Flavoenzyme-encoding gene essential for embryo development)	https://seedgenes.org/SeedGeneProfile_geneSymbol_EMB_1144_alleleSymbol_emb_1144.html	https://www.arabidopsis.org/servlets/TairObject?type=locus&name=At1g48850	https://bar.utoronto.ca/thalemine/bagDetails.do?bagName=Genes%20with%20a%20Loss-of-Function%20Mutant%20Phenotype:%20Essential%20-%20Gametophyte
AT1G63970	NA	SLG	ISPF	Seed Pigment	Confirmed	2	Myouga / Salk (1), Myouga / Riken (1)	Isoprenoid Biosynthesis	T-DNA	Columbia	lethal	https://seedgenes.org/SeedGeneProfile_geneSymbol_ISPF_alleleSymbol_ispf-1.html	https://www.arabidopsis.org/servlets/TairObject?type=locus&name=At1g63970	NA
AT1G67730	NA	DLG	KCR 1	Embryo Defective	Confirmed	1	Kunst / Riken (1)	B-Ketoacyl-Coenzyme A Reductase	Transposon	Nossen	embryo lethal (homozygous kcr1 loss-of-function is presumably embryo lethal - in aborted seeds the AtKCR1 transcript was no detectable)	https://seedgenes.org/SeedGeneProfile_geneSymbol_KCR_1_alleleSymbol_kcr_1.html	https://www.arabidopsis.org/servlets/TairObject?type=locus&name=At1g67730	Beaudoin F, Wu X, Li F, Haslam RP, Markham JE, Zheng H, Napier JA, Kunst L. Functional characterization of the Arabidopsis beta-ketoacyl-coenzyme A reductase candidates of the fatty acid elongase. Plant Physiol. 2009 Jul;150(3):1174-91. doi: 10.1104/pp.109.137497. Epub 2009 May 13. PMID: 19439572; PMCID: PMC2705042.
AT1G74960	NA	SLG	FAB 1	Embryo Defective	Confirmed	1	Shanklin / Salk (1)	Ketoacyl-Acyl Carrier Protein Synthase	T-DNA	Columbia	embryo lethal	https://seedgenes.org/SeedGeneProfile_geneSymbol_FAB_1_alleleSymbol_fab_1-2.html	https://www.arabidopsis.org/servlets/TairObject?type=locus&name=At1g74960	NA
AT1G78580a	Non-lethal	Non-lethal	TPS 1	Embryo Defective	Confirmed	2	I. Graham (2)	Trehalose-6-Phosphate Synthase 1	Transposon	Columbia	embryo lethal (homozygous progeny)	https://seedgenes.org/SeedGeneProfile_geneSymbol_TPS_1_alleleSymbol_tps_1-2.html	https://www.arabidopsis.org/servlets/TairObject?type=locus&name=At1g78580	NA
AT2G01140	Non-lethal	Non-lethal	PDE 345	Seed Pigment	Not Confirmed	2	Myouga / Riken (2)	Fructose-Biphosphate Aldolase	Transposon	Nossen	seedling defective (retarded growth)	https://seedgenes.org/SeedGeneProfile_geneSymbol_PDE_345_alleleSymbol_pde_345-1.html	https://www.arabidopsis.org/servlets/TairObject?type=locus&name=At2g01140	Dániel Árpád Carrera, Gavin M George, Michaela Fischer-Stettler, Florian Galbier, Simona Eicke, Elisabeth Truernit, Sebastian Streb, Samuel C Zeeman, Distinct plastid fructose bisphosphate aldolases function in photosynthetic and non-photosynthetic metabolism in Arabidopsis, Journal of Experimental Botany, Volume 72, Issue 10, 4 May 2021, Pages 3739–3755, https://doi.org/10.1093/jxb/erab099
AT2G01350	NA	SLG	QPT	Embryo Defective	Confirmed	1	Hashimoto / CSHL (1)	NAD Biosynthesis	Transposon	NA	embryo lethal (homozygous null alleles for QPT gene do not grow into viable seedlings)	https://seedgenes.org/SeedGeneProfile_geneSymbol_QPT_alleleSymbol_qpt.html	https://www.arabidopsis.org/servlets/TairObject?type=locus&name=At2g01350	Akira Katoh, Kazuya Uenohara, Mitsuru Akita, Takashi Hashimoto, Early Steps in the Biosynthesis of NAD in Arabidopsis Start with Aspartate and Occur in the Plastid, Plant Physiology, Volume 141, Issue 3, July 2006, Pages 851–857, https://doi.org/10.1104/pp.106.081091
AT2G19450	NA	DLG	TAG 1	Embryo Defective	Confirmed	2	Lepiniec / Versailles (1), D. Taylor (1)	Diacylglycerol Transferase (DGAT)	EMS	Columbia	seedling defective (reduced seed TG, reduced germination rates)	https://seedgenes.org/SeedGeneProfile_geneSymbol_TAG_1_alleleSymbol_tag_1-1.html	https://www.arabidopsis.org/servlets/TairObject?type=locus&name=At2g19450	NA
AT2G26830	NA	SLG	EMB 1187	Embryo Defective	Not Confirmed	1	Meinke / Syngenta (1)	Choline Kinase	T-DNA	Columbia	embryo lethal	https://seedgenes.org/SeedGeneProfile_geneSymbol_EMB_1187_alleleSymbol_emb_1187.html	https://www.arabidopsis.org/servlets/TairObject?type=locus&name=At2g26830	NA
AT2G26930	NA	SLG	PDE 277	Seed Pigment	Confirmed	2	Meinke / Syngenta (1), Chen / Salk (1)	Isoprenoid Biosynthesis in Plastids	T-DNA	Columbia	embryo lethal	https://seedgenes.org/SeedGeneProfile_geneSymbol_PDE_277_alleleSymbol_pde_277.html	https://www.arabidopsis.org/servlets/TairObject?type=locus&name=At2g26930	NA
AT2G30200	SLG	SLG	EMB 3147	Embryo Defective	Not Confirmed	1	Myouga / JIC (1)	ACP-S-Malonyltransferase	Transposon	Landsberg erecta	embryo lethal	https://seedgenes.org/SeedGeneProfile_geneSymbol_EMB_3147_alleleSymbol_emb_3147.html	https://www.arabidopsis.org/servlets/TairObject?type=locus&name=At2g30200	NA
AT2G36230	SLG	SLG	HISN 3	Embryo Defective	Confirmed	3	Meinke / Salk (2), Shinozaki / Riken (1)	Histidine Biosynthesis	T-DNA	Columbia	embryo lethal (can also cause growth retardation and a pale green phenotype)	https://seedgenes.org/SeedGeneProfile_geneSymbol_HISN_3_alleleSymbol_hisn_3-1.html	https://www.arabidopsis.org/servlets/TairObject?type=locus&name=At2g36230	Yoshiteru Noutoshi, Takuya Ito, Kazuo Shinozaki, ALBINO AND PALE GREEN 10 Encodes BBMII Isomerase Involved in Histidine Biosynthesis in Arabidopsis thaliana, Plant and Cell Physiology, Volume 46, Issue 7, July 2005, Pages 1165–1172, https://doi.org/10.1093/pcp/pci119
AT2G38280	SLG	SLG	FAC 1	Embryo Defective	Confirmed	2	Liu (2)	AMP Deaminase	T-DNA	NA	embryo lethal	https://seedgenes.org/SeedGeneProfile_geneSymbol_FAC_1_alleleSymbol_fac_1-2.html	https://www.arabidopsis.org/servlets/TairObject?type=locus&name=At2g38280	NA
AT2G38670	NA	DLG	PECT 1	Embryo Defective	Confirmed	1	Nishida / TILLING (1)	Phosphatidylethanolamine Biosynthesis	EMS	NA	embryo lethal	https://seedgenes.org/SeedGeneProfile_geneSymbol_PECT_1_alleleSymbol_pect_1-6.html	https://www.arabidopsis.org/servlets/TairObject?type=locus&name=At2g38670	NA
AT2G39770	NA	Non-lethal	CYT 1	Embryo Defective	Confirmed	2	Meinke / Feldmann (2)	Mannose-1-Phosphate Guanyltransferase; GDP-Mannose Pyrophosphorylase	T-DNA	Wassilewskija	embryo defective	https://seedgenes.org/SeedGeneProfile_geneSymbol_CYT_1_alleleSymbol_cyt_1-2.html	https://www.arabidopsis.org/servlets/TairObject?type=locus&name=At2g39770	NA
AT3G06350	SLG	SLG	EMB 3004	Embryo Defective	Confirmed	2	Meinke / Genoplante (1), Sing / EXOTIC (1)	Dehydroquinate Dehydratase; Shikimate Dehydrogenase	T-DNA	Wassilewskija	embryo lethal	https://seedgenes.org/SeedGeneProfile_geneSymbol_EMB_3004_alleleSymbol_emb_3004-1.html	https://www.arabidopsis.org/servlets/TairObject?type=locus&name=At3g06350	Pagnussat GC, Yu HJ, Ngo QA, Rajani S, Mayalagu S, Johnson CS, Capron A, Xie LF, Ye D, Sundaresan V. Genetic and molecular identification of genes required for female gametophyte development and function in Arabidopsis. Development. 2005 Feb;132(3):603-14. doi: 10.1242/dev.01595. Epub 2005 Jan 5. Erratum in: Development. 2005 Mar;132(5):1161. PMID: 15634699.
AT3G06960	NA	SLG	PDE 320	Seed Pigment	Not Confirmed	1	Meinke / Syngenta (1)	Uncertain	T-DNA	Columbia	seedling defective (stunted, pale yellow, infertile) / embryo lethal (infertility in homozygous lines)	https://seedgenes.org/SeedGeneProfile_geneSymbol_PDE_320_alleleSymbol_pde_320.html	https://www.arabidopsis.org/servlets/TairObject?type=locus&name=At3g06960	Changcheng Xu, Jilian Fan, Adam J. Cornish, Christoph Benning, Lipid Trafficking between the Endoplasmic Reticulum and the Plastid in Arabidopsis Requires the Extraplastidic TGD4 Protein, The Plant Cell, Volume 20, Issue 8, August 2008, Pages 2190–2204, https://doi.org/10.1105/tpc.108.061176
AT3G11670	NA	Non-lethal	DGD 1	Seed Pigment	Confirmed	2	Meinke / Syngenta (1), C. Benning (1)	Digalactosyl Diacylglycerol Synthase	T-DNA	Columbia	seedling defective (reduced growth, pale green leaf color, reduced photosynthetic capacity)	https://seedgenes.org/SeedGeneProfile_geneSymbol_DGD_1_alleleSymbol_dgd_1-1S.html	https://www.arabidopsis.org/servlets/TairObject?type=locus&name=At3g11670	P Dörmann, S Hoffmann-Benning, I Balbo, C Benning, Isolation and characterization of an Arabidopsis mutant deficient in the thylakoid lipid digalactosyl diacylglycerol., The Plant Cell, Volume 7, Issue 11, November 1995, Pages 1801–1810, https://doi.org/10.1105/tpc.7.11.1801
AT3G12670b	Non-lethal	Non-lethal	EMB 2742	Embryo Defective	Confirmed	2	Meinke / Syngenta (2)	CTP Synthase (UTP-Ammonia Ligase)	T-DNA	Columbia	seedling defective (indispensable for proper embryo development, seed abortion in +/ctps2) / embryo lethal (25% homozygous = non-viable seeds)	https://seedgenes.org/SeedGeneProfile_geneSymbol_EMB_2742_alleleSymbol_emb_2742-1.html	https://www.arabidopsis.org/servlets/TairObject?type=locus&name=At3g12670	Hickl D, Scheuring D, Möhlmann T. CTP Synthase 2 From Arabidopsis thaliana Is Required for Complete Embryo Development. Front Plant Sci. 2021 Apr 15;12:652434. doi: 10.3389/fpls.2021.652434. PMID: 33936137; PMCID: PMC8082242.
AT3G25860	NA	Non-lethal	PL E2	Embryo Defective	Confirmed	1	Oliver / Madison (1)	Chloroplast Pyruvate Decarboxylase E2 Subunit	T-DNA	Wassilewskija	embryo defective	https://seedgenes.org/SeedGeneProfile_geneSymbol_PL_E2_alleleSymbol_pl_E2.html	https://www.arabidopsis.org/servlets/TairObject?type=locus&name=At3g25860	NA
AT3G51820	NA	SLG	PDE 325	Seed Pigment	Confirmed	2	Meinke / Salk (2)	Chlorophyll Synthase (CHLG/ATG4)	T-DNA	Columbia	seedling defective	https://seedgenes.org/SeedGeneProfile_geneSymbol_PDE_325_alleleSymbol_pde_325-1.html	https://www.arabidopsis.org/servlets/TairObject?type=locus&name=At3g51820	Chunyu Zhang, Wei Zhang, Guodong Ren, Delin Li, Rebecca E. Cahoon, Ming Chen, Yongming Zhou, Bin Yu, Edgar B. Cahoon, Chlorophyll Synthase under Epigenetic Surveillance Is Critical for Vitamin E Synthesis, and Altered Expression Affects Tocopherol Levels in Arabidopsis , Plant Physiology, Volume 168, Issue 4, August 2015, Pages 1503–1511, https://doi.org/10.1104/pp.15.00594
AT3G52940	NA	SLG	FK	Embryo Defective	Confirmed	1	G. Jurgens (1)	Sterol C-14 Reductase	EMS	Landsberg erecta	seedling lethal	https://seedgenes.org/SeedGeneProfile_geneSymbol_FK_alleleSymbol_fk.html	https://www.arabidopsis.org/servlets/TairObject?type=locus&name=At3g52940	NA
AT3G54660	Non-lethal	Non-lethal	EMB 2360	Embryo Defective	Confirmed	3	Meinke / Syngenta (3)	Chloroplast Glutathione Reductase	T-DNA	Columbia	embryo lethal (growth arrest at preglobular stage)	https://seedgenes.org/SeedGeneProfile_geneSymbol_EMB_2360_alleleSymbol_emb_2360-1.html	https://www.arabidopsis.org/servlets/TairObject?type=locus&name=At3g54660	Marty L et al. (2019) Arabidopsis glutathione reductase 2 is indispensable in plastids, while mitochondrial glutathione is safeguarded by additional reduction and transport systems. New Phytologist. 224:1569-1584, https://doi.org/10.1111/nph.16086
AT3G55010	SLG	SLG	EMB 2818	Embryo Defective	Confirmed	2	Meinke / Salk (1), Meinke / SAIL (1)	Phosphoribosylformylglycinamidine Cyclo-ligase (PUR5)	T-DNA	Columbia	embryo lethal (lethality of gr2 null mutants is caused specifically in plastids)	https://seedgenes.org/SeedGeneProfile_geneSymbol_EMB_2818_alleleSymbol_emb_2818-1.html	https://www.arabidopsis.org/servlets/TairObject?type=locus&name=At3g55010	Marty L, et al. (2019) Arabidopsis glutathione reductase 2 is indispensable in plastids, while mitochondrial glutathione is safeguarded by additional reduction and trasnport systems. New Phytologist. 224:1569-1584, https://doi.org/10.1111/nph.16086
AT3G55610c	Non-lethal	Non-lethal	P5CS 2	Embryo Defective	Confirmed	1	C. Koncz (1)	Proline Biosynthesis	T-DNA	NA	embryo lethal	https://seedgenes.org/SeedGeneProfile_geneSymbol_P5CS_2_alleleSymbol_p5cs_2.html	https://www.arabidopsis.org/servlets/TairObject?type=locus&name=At3g55610	NA
AT4G03280	SLG	SLG	PETC	Seed Pigment	Confirmed	4	Leister / Salk (1), Leister / Weisshaar (1), Leister / CSHL (1), Myouga / Riken (1)	Rieske Subunit of Cytochrome b6f Complex	T-DNA	Columbia	seedling defective (mutant has reduced electron transport at saturating light intensities and Q-cycle activity is hypersensitive to acidification od the thylakoid lumen)	https://seedgenes.org/SeedGeneProfile_geneSymbol_PETC_alleleSymbol_petc-3.html	https://www.arabidopsis.org/servlets/TairObject?type=locus&name=At4g03280	Lan Y, Chen Q, Kong M, Liu Y, Lyu MA, Perveen S, Mi H. PetM Is Essential for the Stabilization and Function of the Cytochrome b6f Complex in Arabidopsis. Plant Cell Physiol. 2021 Dec 3;62(10):1603-1614. doi: 10.1093/pcp/pcab116. PMID: 34283246.
AT4G13940	Non-lethal	DLG	EMB 1395	Embryo Defective	Confirmed	3	Meinke / Syngenta (1), Furner / CSHL (1), Furner / Salk (1)	S-Adenosyl Homocysteine Hydrolase	T-DNA	Columbia	seedling defective (purple plants, brown seeds)	https://seedgenes.org/SeedGeneProfile_geneSymbol_EMB_1395_alleleSymbol_hog_1-5.html	https://www.arabidopsis.org/servlets/TairObject?type=locus&name=At4g13940	NA
AT4G15560	NA	DLG	CLA	Seed Pigment	Confirmed	2	Meinke / Syngenta (1), Mandel / Feldmann (1)	1-Deoxyxylulose 5-Phosphate Synthase	T-DNA	Columbia	seedling lethal (when grown on soil)	https://seedgenes.org/SeedGeneProfile_geneSymbol_CLA_alleleSymbol_cla-1S.html	https://www.arabidopsis.org/servlets/TairObject?type=locus&name=At4g15560	NA
AT4G18480	NA	DLG	CH 42	Seed Pigment	Confirmed	2	Meinke / Syngenta (1), J. Relichova (1)	Magnesium Chelatase (CHLI)	T-DNA	Columbia	seedling lethal	https://seedgenes.org/SeedGeneProfile_geneSymbol_CH_42_alleleSymbol_ch_42-1S.html	https://www.arabidopsis.org/servlets/TairObject?type=locus&name=At4g18480	NA
AT4G25080	NA	SLG	CHLM	Seed Pigment	Confirmed	1	Block / Versailles (1)	Magnesium Protoporphyrin IX Methyltransferase	T-DNA	Wassilewskija	embryo lethal (null mutations in SAHH1)	https://seedgenes.org/SeedGeneProfile_geneSymbol_CHLM_alleleSymbol_chlm.html	https://www.arabidopsis.org/servlets/TairObject?type=locus&name=At4g25080	Ouyang B, Fei Z, Joung JG, Kolenovsky A, Koh C, Nowak J, Caplan A, Keller WA, Cui Y, Cutler AJ, Tsang EW. Transcriptome profiling and methyl homeostasis of an Arabidopsis mutant deficient in S-adenosylhomocysteine hydrolase1 (SAHH1). Plant Mol Biol. 2012 Jul;79(4-5):315-31. doi: 10.1007/s11103-012-9914-1. Epub 2012 May 4. PMID: 22555436.
AT4G30580	NA	SLG	EMB 1995	Embryo Defective	Confirmed	3	Meinke / Syngenta (1), Meinke / Salk (1), Salk (1)	Lysophosphatidic Acid Acyltransferase (LPAAT)	T-DNA	Columbia	embryo lethal (null allele)	https://seedgenes.org/SeedGeneProfile_geneSymbol_EMB_1995_alleleSymbol_emb_1995-1.html	https://www.arabidopsis.org/servlets/TairObject?type=locus&name=At4g30580	NA
AT4G31780	NA	Non-lethal	EMB 2797	Embryo Defective	Confirmed	1	Ohta; Meinke / Salk (1)	MGDG (Galactolipid) Synthesis	T-DNA	Columbia	seedling defective (yellow-green plants, defective in chloroplast biogenesis)	https://seedgenes.org/SeedGeneProfile_geneSymbol_EMB_2797_alleleSymbol_emb_2797.html	https://www.arabidopsis.org/servlets/TairObject?type=locus&name=At4g31780	NA
AT4G32410d	Non-lethal	Non-lethal	RSW 1	Embryo Defective	Confirmed	1	T. Berleth (1)	Cellulose Synthase	EMS	Landsberg erecta	embryo lethal	https://seedgenes.org/SeedGeneProfile_geneSymbol_RSW_1_alleleSymbol_rsw_1-20.html	https://www.arabidopsis.org/servlets/TairObject?type=locus&name=At4g32410	NA
AT4G33680	SLG	SLG	AGD 2	Embryo Defective	Confirmed	1	Greenberg / Madison (1)	Class 2 Aminotransferase	T-DNA	Wassilewskija	seedling defective (dwarfism, altered leaf morphology, accumulation od SA)	https://seedgenes.org/SeedGeneProfile_geneSymbol_AGD_2_alleleSymbol_agd_2-T.html	https://www.arabidopsis.org/servlets/TairObject?type=locus&name=At4g33680	Cavalcanti JHF, Kirma M, Barros JAS, Quinhones CGS, Pereira-Lima ÍA, Obata T, Nunes-Nesi A, Galili G, Fernie AR, Avin-Wittenberg T, Araújo WL. An L,L-diaminopimelate aminotransferase mutation leads to metabolic shifts and growth inhibition in Arabidopsis. J Exp Bot. 2018 Nov 26;69(22):5489-5506. doi: 10.1093/jxb/ery325. PMID: 30215754; PMCID: PMC6255705
AT4G39120	SLG	SLG	IMPL 2	Embryo Defective	Confirmed	2	Ingle / SAIL (1), Ingle / Salk (1)	Histidinol-Phosphate Phosphatase	T-DNA	Columbia	embryo lethal (homozygotes lines)	https://seedgenes.org/SeedGeneProfile_geneSymbol_IMPL_2_alleleSymbol_impl_2-2.html	https://www.arabidopsis.org/servlets/TairObject?type=locus&name=At4g39120	Petersen LN, Marineo S, Mandalà S, Davids F, Sewell BT, Ingle RA. The missing link in plant histidine biosynthesis: Arabidopsis myoinositol monophosphatase-like2 encodes a functional histidinol-phosphate phosphatase. Plant Physiol. 2010 Mar;152(3):1186-96. doi: 10.1104/pp.109.150805. Epub 2009 Dec 18. PMID: 20023146; PMCID: PMC2832243
AT5G10330	DLG	DLG	HISN 6A	Embryo Defective	Confirmed	2	Meinke / Syngenta (1), Meinke / SAIL (1)	Histidinol Phosphate Aminotransferase	T-DNA	Columbia	embryo lethal	https://seedgenes.org/SeedGeneProfile_geneSymbol_HISN_6A_alleleSymbol_hisn_6a-1.html	https://www.arabidopsis.org/servlets/TairObject?type=locus&name=At5g10330	NA
AT5G10480	NA	DLG	PAS 2	Embryo Defective	Confirmed	2	J.D. Faure (1), R. Torres-Ruiz (1)	3-Hydroxy-Acyl-CoA Dehydratase	EMS	Columbia	embryo lethal (segregates 25%)	https://seedgenes.org/SeedGeneProfile_geneSymbol_PAS_2_alleleSymbol_pas_2.html	https://www.arabidopsis.org/servlets/TairObject?type=locus&name=At5g10480	NA
AT5G13710	NA	SLG	SMT 1	Embryo Defective	Confirmed	4	G. Fink (3), G. Jurgens (1)	Sterol Methyltransferase (Yeast Erg6p)	Transposon	Wassilewskija	embryo lethal (a variety of growth defects are exhibited by homozygous seedlings - reduced fertility, reduced growth, defect in sterol biosynthesis, hypersensitivity of roots to calcium and brassinosteroids)	https://seedgenes.org/SeedGeneProfile_geneSymbol_SMT_1_alleleSymbol_smt_1-1.html	https://www.arabidopsis.org/servlets/TairObject?type=locus&name=At5g13710	Diener AC, Li H, Zhou W, Whoriskey WJ, Nes WD, Fink GR. Sterol methyltransferase 1 controls the level of cholesterol in plants. Plant Cell. 2000;12(6):853-870. doi:10.1105/tpc.12.6.853
AT5G14760	NA	SLG	AO	Embryo Defective	Confirmed	1	Hashimoto / Salk (1)	NAD Biosynthesis	T-DNA	Columbia	embryo lethal (homozygous null alleles for AO gene do not grow into viable seedlengs - 25% seeds are small and unviable)	https://seedgenes.org/SeedGeneProfile_geneSymbol_AO_alleleSymbol_ao.html	https://www.arabidopsis.org/servlets/TairObject?type=locus&name=At5g14760	Akira Katoh, Kazuya Uenohara, Mitsuru Akita, Takashi Hashimoto, Early Steps in the Biosynthesis of NAD in Arabidopsis Start with Aspartate and Occur in the Plastid, Plant Physiology, Volume 141, Issue 3, July 2006, Pages 851–857, https://doi.org/10.1104/pp.106.081091
AT5G14800	SLG	SLG	EMB 2772	Embryo Defective	Confirmed	2	Meinke / Salk (2)	Proline Biosynthesis	T-DNA	Columbia	seddling defective (reduced root length) / embryo lethal (in absence of functional P5CR gene, embryos are aborted after a few cell divisions in homozygous p5cr mutant seeds)	https://seedgenes.org/SeedGeneProfile_geneSymbol_EMB_2772_alleleSymbol_emb_2772-2.html	https://www.arabidopsis.org/servlets/TairObject?type=locus&name=At5g14800	Funck, D., Winter, G., Baumgarten, L. et al. Requirement of proline synthesis during Arabidopsis reproductive development. BMC Plant Biol 12, 191 (2012). https://doi.org/10.1186/1471-2229-12-191
AT5G16390	DLG	DLG	CAC 1A	Embryo Defective	Confirmed	1	E. Wurtele (1)	Biotin Carboxyl Carrier Protein	T-DNA	NA	embryo lethal	https://seedgenes.org/SeedGeneProfile_geneSymbol_CAC_1A_alleleSymbol_cac_1a.html	https://www.arabidopsis.org/servlets/TairObject?type=locus&name=At5g16390	https://www.arabidopsis.org/servlets/TairObject?type=publication&id=501716820
AT5G24400	Non-lethal	Non-lethal	EMB 2024	Embryo Defective	Not Confirmed	1	Meinke / Syngenta (1)	6-Phosphogluconolactonase	T-DNA	Columbia	seedling defective (sugar sensitive seedlings)	https://seedgenes.org/SeedGeneProfile_geneSymbol_EMB_2024_alleleSymbol_emb_2024.html	https://www.arabidopsis.org/servlets/TairObject?type=locus&name=At5g24400	https://doi.org/10.1111/tpj.12222
AT5G48230e	NA	Non-lethal	EMB 1276	Embryo Defective	Confirmed	1	Meinke / Syngenta (1)	Acetyl CoA Acetyl Transferase (Thiolase)	T-DNA	Columbia	embryo lethal	https://seedgenes.org/SeedGeneProfile_geneSymbol_EMB_1276_alleleSymbol_emb_1276.html	https://www.arabidopsis.org/servlets/TairObject?type=locus&name=At5g48230	NA
AT5G48840	NA	SLG	PTS	Embryo Defective	Confirmed	2	Genschel / Salk (2)	Pantothenate Synthetase	T-DNA	Columbia	embryo lethal (in homozygous lines)	https://seedgenes.org/SeedGeneProfile_geneSymbol_PTS_alleleSymbol_pts-1.html	https://www.arabidopsis.org/servlets/TairObject?type=locus&name=At5g48840	Jonczyk, R., Ronconi, S., Rychlik, M. et al. Pantothenate synthetase is essential but not limiting for pantothenate biosynthesis in Arabidopsis. Plant Mol Biol 66, 1–14 (2008). https://doi.org/10.1007/s11103-007-9248-6
AT5G50210	NA	SLG	QS	Embryo Defective	Confirmed	1	Hashimoto / Salk (1)	NAD Biosynthesis	T-DNA	Columbia	embryo lethal	https://seedgenes.org/SeedGeneProfile_geneSymbol_QS_alleleSymbol_qs.html	https://www.arabidopsis.org/servlets/TairObject?type=locus&name=At5g50210	NA
AT5G50850	SLG	Non-lethal	MAB 1	Embryo Defective	Not Confirmed	1	M. Tasaka (1)	Mitochondrial PDH-E1 Beta	EMS	NA	embryo lethal (mab1-3 homozygotes lines were not found in the progeny of plants heterozygous for mab1-3)	https://seedgenes.org/SeedGeneProfile_geneSymbol_MAB_1_alleleSymbol_mab_1.html	https://www.arabidopsis.org/servlets/TairObject?type=locus&name=At5g50850	Iwai Ohbayashi, Shaobai Huang, Hidehiro Fukaki, Xiaomin Song, Song Sun, Miyo Terao Morita, Masao Tasaka, A. Harvey Millar, Masahiko Furutani, Mitochondrial Pyruvate Dehydrogenase Contributes to Auxin-Regulated Organ Development, Plant Physiology, Volume 180, Issue 2, June 2019, Pages 896–909, https://doi.org/10.1104/pp.18.01460
AT5G52920	Non-lethal	Non-lethal	PKP 1	Embryo Defective	Confirmed	1	Benning / Salk (1)	Plastidic Pyruvate Kinase B1 Subunit	T-DNA	Columbia	seedling / embryo defective (hypersensitive to ABA in seed germination and seedling growth)	https://seedgenes.org/SeedGeneProfile_geneSymbol_PKP_1_alleleSymbol_pkp_1.html	https://www.arabidopsis.org/servlets/TairObject?type=locus&name=At5g52920	https://doi.org/10.1105/tpc.106.048629; https://doi.org/10.1111/j.1365-313X.2007.03232.x
AT5G59440	SLG	SLG	ZEUS 1	Embryo Defective	Confirmed	1	Devic / Versailles (1)	Thymidylate Kinase	T-DNA	Wassilewskija	embryo lethal	https://seedgenes.org/SeedGeneProfile_geneSymbol_ZEUS_1_alleleSymbol_zeus_1.html	https://www.arabidopsis.org/servlets/TairObject?type=locus&name=At5g59440	Ronceret A, Gadea-Vacas J, Guilleminot J, Lincker F, Delorme V, Lahmy S, Pelletier G, Chabouté ME, Devic M. The first zygotic division in Arabidopsis requires de novo transcription of thymidylate kinase. Plant J. 2008 Mar;53(5):776-89. doi: 10.1111/j.1365-313X.2007.03372.x. Epub 2007 Nov 23. PMID: 18036198
AT5G60540	Non-lethal	Non-lethal	EMB 2407	Embryo Defective	Confirmed	3	Fitzpatrick / Riken (1), Meinke / Syngenta (1), Fitzpatrick / Salk (1)	Imidazoleglycerol-Phosphate Synthase Subunit H; Pyroxidine Amidotransferase	T-DNA	Columbia	embryo lethal (developmental arrest in all seeds occurred at the globular stage of embryo development)	https://seedgenes.org/SeedGeneProfile_geneSymbol_EMB_2407_alleleSymbol_pdx_2-1.html	https://www.arabidopsis.org/servlets/TairObject?type=locus&name=At5g60540	Tambasco-Studart M (2005) Vitamin B6 biosynthesis in higher plants. Proceedings of the National Academy of Sciences. 102:13687-13692, 10.1073/pnas.0506228102
AT5G60600	NA	SLG	CLB 4	Seed Pigment	Confirmed	2	P. Leon (1), Leon / Salk (1)	Isoprenoid Biosynthesis	T-DNA	Columbia	seedling lethal	https://seedgenes.org/SeedGeneProfile_geneSymbol_CLB_4_alleleSymbol_clb_4-2.html	https://www.arabidopsis.org/servlets/TairObject?type=locus&name=At5g60600	Gil MJ, Coego A, Mauch-Mani B, Jordá L, Vera P. The Arabidopsis csb3 mutant reveals a regulatory link between salicylic acid-mediated disease resistance and the methyl-erythritol 4-phosphate pathway. Plant J. 2005 Oct;44(1):155-66. doi: 10.1111/j.1365-313X.2005.02517.x. PMID: 16167903.
AT5G62790	NA	SLG	PDE 129	Seed Pigment	Confirmed	3	Meinke / Syngenta (2), Qu / GABI (1)	1-Deoxyxylulose 5-Phosphate Reductoisomerase	T-DNA	Columbia	embryo lethal (strongly silenced lines)	https://seedgenes.org/SeedGeneProfile_geneSymbol_PDE_129_alleleSymbol_pde_129-1.html	https://www.arabidopsis.org/servlets/TairObject?type=locus&name=At5g62790	NA
Notes:
a Lethality dependent on developmental stage. Mutants present an embryo lethal phenotype. In leaf tissues of mature plants, high levels of expression for isoenzyme-encoding genes (i.e. AT1G06410) are reported
b Lethality dependent on developmental stage. Mutants present an embryo lethal phenotype. In leaf tissues of mature plants, high levels of expression for isoenzyme-encoding genes (i.e. AT4G02120) are reported
c Lethality dependent on developmental stage. Mutants present an embryo lethal phenotype. In leaf tissues of mature plants, high levels of expression for isoenzyme-encoding genes (i.e. AT2G39800) are reported
d Lethality dependent on developmental stage. Mutants present an embryo lethal phenotype. In leaf tissues of mature plants, high levels of expression for isoenzyme-encoding genes (i.e. AT4G39350, AT5G05170, AT5G09870) are reported
e Lethality dependent on developmental stage. Mutants present an embryo lethal phenotype. In leaf tissues of mature plants, high levels of expression for isoenzyme-encoding genes (i.e. AT5G47720) are reported
f Information about the mutant phenotype was complemented using the Arabidopsis Information Resource (TAIR) (Berardini et al., 2015. The Arabidopsis Information Resource: Making and mining the "gold standard" annotated reference plant genome. genesis 53:474-485. doi: 10.1002/dvg.22877)
