# Supplementary material for: Identification of gene function based on models capturing natural variability of Arabidopsis thaliana lipid metabolism
Source: Nat Commun. 2023 Aug 14;14:4897. doi: 10.1038/s41467-023-40644-9 (PMC10425450; doi:10.1038/s41467-023-40644-9)
Supplement: Supplementary file 6 — Supplementary Data 3 [file 41467_2023_40644_MOESM6_ESM.xlsx]

## Sheet: ARALIPID_website_mutants
Database:	http://aralip.plantbiology.msu.edu/mutants
Accessed on:	16.09.2022
Gene Locus	AraCore model genes with experimental evidence of mutant plants	AraCore expanded model genes with experimental evidence of mutant plants	Mutant names	ARALIP pathway name	Protein Family Name	Protein Family Abbreviation	EC number	Reaction ID	Isoform/Gene Specific Name	Isoform/Gene Specific Abbreviation	Evidence for Function	Comments	Description of Mutant Phenotype	Authors	Year	Title	Journal	Volume	Page	URL	pubmed ID	Authors	Year	Title	Journal	Volume	Page	URL	Pubmed ID
AT1G34430	NA	Non-lethal	emb3003	Fatty Acid Synthesis	Dihydrolipoamide Acetyltransferase, E2 component of Pyruvate Dehydrogenase Complex	DHLAT	2.3.1.12	12,13	Dihydrolipoamide Acetyltransferase, E2 component of Pyruvate Dehydrogenase Complex	EMB3003 (E2 )	Mutant Char.		Embryo defective; Preglobular / Globular	Lin, M., Behal, R., Oliver, D.J.	2003	Disruption of plE2, the gene for the E2 subunit of the plastid pyruvate dehydrogenase complex, in Arabidopsis causes an early embryo lethal phenotype.	Plant Mol Biol.	52	865-872	http://www.ncbi.nlm.nih.gov/pubmed/13677473	13677473	Lin, M.,Behal, R.,Oliver, D. J.	2003	Disruption of plE2, the gene for the E2 subunit of the plastid pyruvate dehydrogenase complex, in Arabidopsis causes an early embryo lethal phenotype.	Plant molecular biology	52	865-872	http://www.ncbi.nlm.nih.gov/pubmed/?term=13677473	13677473
AT1G62640	NA	DLG	kas3	Fatty Acid Synthesis	Ketoacyl-ACP Synthase III	KASIII	2.3.1.180	193	Ketoacyl-ACP Synthase III	KASIII	Seq. Similarity; mutant Char.	Seq. Similarity to E. coli 3-oxoacyl-[acyl-carrier-protein] synthase 3: Mutant Char.: the total fatty acid level was reduced to 75°C of the wilde-type level in kas3 at 23°C and was further reduced to 60% at 4°C.	Pale green leaves	Takami, T., Shibata, M., Kobayashi, Y., and Shikanai, T.	2010	De Novo Biosynthesis of Fatty Acids Plays Critical Roles in the Response of the Photosynthetic Machinery to Low Temperature in Arabidopsis	Plant and Cell Physiology	51	1265-1275	http://www.ncbi.nlm.nih.gov/pubmed/20547590	20547590
AT2G05990	NA	SLG	mod1, enr	Fatty Acid Synthesis	Enoyl-ACP Reductase	ER	1.3.1.9	6	Enoyl-ACP Reductase	ENR1 (MOD1)	Mutant Char.; Seq. Similarity	Seq. Similarity to B. napus Enoyl-ACP Reductase,	Semi-dwarf; Chlorotic, curled leaves; Distorted siliques; Reduced fertility; Early primary inflorescence senescence	Mou, Z.L., He, Y.K., Dai, Y., Liu, X.F., and Li, J.Y.	2000	Deficiency in fatty acid synthase leads to premature cell death and dramatic alterations in plant morphology	Plant Cell	12	405-417	http://www.ncbi.nlm.nih.gov/pubmed/10715326	10715326
AT2G30200a	SLG	SLG	emb3147	Fatty Acid Synthesis	Malonyl-CoA : ACP Malonyltransferase	MCMT/ MCAMT	2.3.1.39	2	Malonyl-CoA : ACP Malonyltransferase	MCMT	Mutant Char.; Seq. Similarity	Seq. Similarity to Homo sapiens malonyl-CoA : ACP malonyltransferase	Embryo defective; Preglobular / Embryo lethal (Globular stage arrest)	Bryant, N., Lloyd, J., Sweeney, C., Myouga, F., and Meinke, D.	2011	Identification of Nuclear Genes Encoding Chloroplast-Localized Proteins Required for Embryo Development in Arabidopsis	Plant Physiology	155	1678-1689	http://www.ncbi.nlm.nih.gov/pubmed/21139083	21139083
AT3G16950	NA	Non-lethal	ptlpd1, lpd1	Fatty Acid Synthesis	Dihydrolipoamide Dehydrogenase, E3 component of Pyruvate Dehydrogenase Complex	LPD	1.8.1.4	12,14	Dihydrolipoamide Dehydrogenase, E3 component of Pyruvate Dehydrogenase Complex	LPD1 (E3)	Mutant Char.; Seq. Similarity	Seq. Similarity to Synechocystis PDH E3 component	Sensitive to arsenate	Chen, W.H., Chi, Y.J., Taylor, N.L., Lambers, H., and Finnegan, P.M.	2010	Disruption of ptLPD1 or ptLPD2, Genes That Encode Isoforms of the Plastidial Lipoamide Dehydrogenase, Confers Arsenate Hypersensitivity in Arabidopsis	Plant Physiology	153	1385-1397	http://www.ncbi.nlm.nih.gov/pubmed/20488895	20488895
AT3G25860	NA	Non-lethal	ple2	Fatty Acid Synthesis	Dihydrolipoamide Acetyltransferase, E2 component of Pyruvate Dehydrogenase Complex	DHLAT	2.3.1.12	12,13	Dihydrolipoamide Acetyltransferase, E2 component of Pyruvate Dehydrogenase Complex	LTA2 (E2)	Mutant Char.; Heterol Exp'n.		Embryo defective; Transition	Lin, M., Behal, R., and Oliver, D.J.	2003	Disruption of plE2, the gene for the E2 subunit of the plastid pyruvate dehydrogenase complex, in Arabidopsis causes an early embryo lethal phenotype	Plant Molecular Biology	52	865-872	http://www.ncbi.nlm.nih.gov/pubmed/13677473	13677473
AT4G16155	NA	Non-lethal	ptlpd2, lpd2	Fatty Acid Synthesis	Dihydrolipoamide Dehydrogenase, E3 component of Pyruvate Dehydrogenase Complex	LPD	1.8.1.4	12,14	Dihydrolipoamide Dehydrogenase, E3 component of Pyruvate Dehydrogenase Complex	LPD2 (E3)	Mutant Char.; Seq. Similarity	Seq. Similarity to Synechocystis PDH E3 component	Sensitive to arsenate	Chen, W.H., Chi, Y.J., Taylor, N.L., Lambers, H., and Finnegan, P.M.	2010	Disruption of ptLPD1 or ptLPD2, Genes That Encode Isoforms of the Plastidial Lipoamide Dehydrogenase, Confers Arsenate Hypersensitivity in Arabidopsis	Plant Physiology	153	1385-1397	http://www.ncbi.nlm.nih.gov/pubmed/20488895	20488895
AT5G16390	DLG	DLG	cac1a	Fatty Acid Synthesis	Biotin Carboxyl Carrier Protein; subunit of Heteromeric ACCase	BCCP	6.4.1.2	1	Biotin Carboxyl Carrier Protein of Heteromeric ACCase	BCCP1	Mutant Char.; Heterol Exp'n.; Seq. Similarity	Seq. Similarity to soybean BC	Embryo defective; Male gametophyte defective	Li, X., Ilarslan, H., Brachova, L., Qian, H.R., Li, L., Che, P., Wurtele, E.S., and Nikolau, B.J.	2011	Reverse-Genetic Analysis of the Two Biotin-Containing Subunit Genes of the Heteromeric Acetyl-Coenzyme A Carboxylase in Arabidopsis Indicates a Unidirectional Functional Redundancy	Plant Physiology	155	293-314	http://www.ncbi.nlm.nih.gov/pubmed/21030508	21030508
AT5G46290	NA	SLG	kas1	Fatty Acid Synthesis	Ketoacyl-ACP Synthase I	KASI	2.3.1.41	3	Ketoacyl-ACP Synthase I	KASI	Mutant Char.; Seq. Similarity	Seq. Similarity to Synechocystis KASII	Embryo defective; Cotyledon; Homozygotes are viable: Semi-dwarf; Small, curled, variegated rosette leaves; Reduced fertility; Shriveled seeds; 2nd generation: Seedling lethal	Wu, G.Z., and Xue, H.W.	2010	Arabidopsis beta-Ketoacyl- Acyl Carrier Protein Synthase I Is Crucial for Fatty Acid Synthesis and Plays a Role in Chloroplast Division and Embryo Development	Plant Cell	22	3726-3744	http://www.ncbi.nlm.nih.gov/pubmed/21081696	21081696
AT1G74960	NA	SLG	fab1, kas2	Fatty Acid Elongation, Desaturation & Export From Plastid; Fatty Acid Synthesis	Ketoacyl-ACP Synthase II	KASII	2.3.1.179	3	Ketoacyl-ACP Synthase II	KASII	Mutant Char.; RNAi lines; Seq. Similarity	Seq. Similarity to E. coli KASII	Null: Embryo lethal; Preglobular / Globular; Knockdown: Elevated 16:0 fatty acid levels; Sensitive to low temperature	Wu, J.R., James, D.W., Dooner, H.K., and Browse, J.	1994	A MUTANT OF ARABIDOPSIS DEFICIENT IN THE ELONGATION OF PALMITIC ACID	Plant Physiology	106	143-150	http://www.ncbi.nlm.nih.gov/pubmed/12232312	12232312	Carlsson, A.S., LaBrie, S.T., Kinney, A.J., von Wettstein-Knowles, P., Browse, J.	2002	A KAS2 cDNA complements the phenotypes of the Arabidopsis fab1 mutant that differs in a single residue bordering the substrate binding pocket.	Plant Journal	29	761-770	http://www.ncbi.nlm.nih.gov/pubmed/12148534	12148534
AT1G08510	NA	Non-lethal	fatb	Fatty Acid Elongation, Desaturation & Export From Plastid; Prokaryotic Galactolipid, Sulfolipid, & Phospholipid Synthesis 1; Fatty Acid Synthesis	Acyl-ACP Thioesterase B	FATB	3.1.2.14	10	Acyl-ACP Thioesterase B	FatB	Mutant Char.; Heterol Exp'n.		Embryo defective; Cotyledon	Bonaventure, G., Salas, J.J., Pollard, M.R., and Ohlrogge, J.B.	2003	Disruption of the FATB gene in Arabidopsis demonstrates an essential role of saturated fatty acids in plant growth	Plant Cell	15	1020-1033	http://www.ncbi.nlm.nih.gov/pubmed/12671095	12671095
AT1G32200	NA	DLG	act1, ats1	Prokaryotic Galactolipid, Sulfolipid, & Phospholipid Synthesis 1	Glycerol-3-Phosphate Acyltransferase	GPAT	2.3.1.15	20,209	Glycerol-3-Phosphate Acyltransferase	ATS1/ACT1	Mutant Char.; Heterol Exp'n.	Originally isolated point mutants are leaky, allowing synthesis of PG through the prokaryotic pathway, whereas TDNA insertion loss of function mutations are embryo lethal	Strong knockdown: Rosette lethal; Weak knockdown: Dwarf; Reduced fertility	Kunst, L., Browse, J., and Somerville, C.	1988	ALTERED REGULATION OF LIPID BIOSYNTHESIS IN A MUTANT OF ARABIDOPSIS DEFICIENT IN CHLOROPLAST GLYCEROL-3-PHOSPHATE ACYLTRANSFERASE ACTIVITY	Proceedings of the National Academy of Sciences of the United States of America	85	4143-4147	http://www.ncbi.nlm.nih.gov/pubmed/16593939	16593939
AT2G43710	NA	Non-lethal	fab2, ssi2, fad1	Fatty Acid Elongation, Desaturation & Export From Plastid; Prokaryotic Galactolipid, Sulfolipid, & Phospholipid Synthesis 1; Fatty Acid Synthesis	Stearoyl-ACP Desaturase	SAD	1.14.19.2	7	Stearoyl-ACP Desaturase	FAB2	Mutant Char.; Heterol Exp'n.	The increase in leaf stearate in fab2 varies developmentally, and the largest increase occurrs in young leaves, where stearate accounts for almost 20% of total leaf fatty acids. The fatty acid composition of leaf lipids isolated from the fab2 mutant shows increased stearate in all the major glycerolipids of both the chloroplast and extrachloroplast membranes. Although the stearate content is incr…	Necrotic lesions; Resistant to Phytophthora parasitica	Lightner, J., Wu, J.R., and Browse, J.	1994	A MUTANT OF ARABIDOPSIS WITH INCREASED LEVELS OF STEARIC-ACID	Plant Physiology	106	1443-1451	http://www.ncbi.nlm.nih.gov/pubmed/12232421	12232421
AT3G15850	NA	SLG	fad5, ads3, fadb	Prokaryotic Galactolipid, Sulfolipid, & Phospholipid Synthesis 2	FAD5 Desaturase	FAD5 (ADS)	1.14.99.*	30	MGDG Desaturase (palmitate-specific)	FAD5/ADS3	Mutant Char.; Heterol Exp'n.	Palmitoyl-Monogalactosyldiacylglycerol ∆7-deaturase	Reduced thylakoid membrane unsaturation	Kunst, L., Browse, J., and Somerville, C.	1989	A MUTANT OF ARABIDOPSIS DEFICIENT IN DESATURATION OF PALMITIC ACID IN LEAF LIPIDS	Plant Physiology	90	943-947	http://www.ncbi.nlm.nih.gov/pubmed/16666902	16666902
AT3G56040	NA	DLG	ugp3	Prokaryotic Galactolipid, Sulfolipid, & Phospholipid Synthesis 2	UDP-Glucose Pyrophosphorylase	UGP	2.7.7.9	189	UDP-Glucose Pyrophosphorylase	UGPase, UGP3	Mutant Char.; Heterol Exp'n.	Plastidial UDP-Glucose Pyrophosphorylase involved in Sulfolipid Biosynthesis	Complete loss of sulfolipid accumulation; No other phenotypes detected	Okazaki, Y., Shimojima, M., Sawada, Y., Toyooka, K., Narisawa, T., Mochida, K., Tanaka, H., Matsuda, F., Hirai, A., Hirai, M.Y., Ohta, H., and Saito, K.	2009	A Chloroplastic UDP-Glucose Pyrophosphorylase from Arabidopsis Is the Committed Enzyme for the First Step of Sulfolipid Biosynthesis	Plant Cell	21	892-909	http://www.ncbi.nlm.nih.gov/pubmed/19286968	19286968
AT4G27030	NA	Non-lethal	fad4	Prokaryotic Galactolipid, Sulfolipid, & Phospholipid Synthesis 2	FAD4-like Desaturase	FAD4 like	1.14.99.*	25	Phosphatidylglycerol Desaturase	FAD4	Mutant Char.		Abnormal fatty acid composition; Elevated palmitic acid levels	Browse, J., McCourt, P., and Somerville, C.	1985	A MUTANT OF ARABIDOPSIS LACKING A CHLOROPLAST-SPECIFIC LIPID	Science	227	763-765	http://www.ncbi.nlm.nih.gov/pubmed/17796728	17796728
AT4G30580a	NA	SLG	emb1995, ats2, lpaat	Prokaryotic Galactolipid, Sulfolipid, & Phospholipid Synthesis 1	1-Acylglycerol-3-Phosphate Acyltransferase	LPAAT	2.3.1.51	21	1-acylglycerol-3-phosphate acyltransferase	LPAAT1	Mutant Char.; Comple. of E. coli mutant; Heterol Exp'n.		Embryo defective; Cotyledon / Seedling lethal - Albino - Accumulates 3% of WT Chl levels	Tzafrir, I., Pena-Muralla, R., Dickerman, A., Berg, M., Rogers, R., Hutchens, S., Sweeney, T.C., McElver, J., Aux, G., Patton, D., and Meinke, D.	2004	Identification of genes required for embryo development in Arabidopsis	Plant Physiology	135	1206-1220	http://www.ncbi.nlm.nih.gov/pubmed/15266054	15266054
AT4G30950	NA	SLG	fad6, fadc	Prokaryotic Galactolipid, Sulfolipid, & Phospholipid Synthesis 2	Oleate Desaturase	FAD6	1.14.99.*	26	Oleate Desaturase	FAD6	Mutant Char.; Comple. of mutant	delta9-desaturase, active on PG, MGDG, DGDG, SQDG	Chlorotic leaves and slow growth at low temperature; Sensitive to salt stress; Low trienoic fatty acid levels; Elevated monounsaturated fatty acid levels	Browse, J., Kunst, L., Anderson, S., Hugly, S., and Somerville, C.	1989	A MUTANT OF ARABIDOPSIS DEFICIENT IN THE CHLOROPLAST 16-1/18-1 DESATURASE	Plant Physiology	90	522-529	http://www.ncbi.nlm.nih.gov/pubmed/16666802	16666802
AT3G05630	NA	Non-lethal	pldz2, pldp2, pdlz2	Eukaryotic Galactolipid & Sulfolipid Synthesis	Phospholipase D zeta	PLD zeta	3.1.4.4	109	Phospholipase D zeta	PLD zeta2	Mutant Char.	Upregulated during -P, involved in DGDG accumulation during phosphate deprivation in roots but not in shoots, also involved in vesicle trafficking and auxin response	Short roots with reduced gravitropism; Insensitive to auxin	Li, G., and Xue, H.W.	2007	Arabidopsis PLD zeta 2 regulates vesicle trafficking and is required for auxin response	Plant Cell	19	281-295	http://www.ncbi.nlm.nih.gov/pubmed/17259265	17259265
AT3G06510	NA	Non-lethal	sfr2	Prokaryotic Galactolipid, Sulfolipid, & Phospholipid Synthesis 2;Eukaryotic Galactolipid & Sulfolipid Synthesis	Galactolipid:galactolipid galactosyltransferase	GGGT	unknown	0	galactolipid:galactolipid galactosyltransferase	SFR2	Mutant Char.; Heterol Exp'n.	Specific hydrolytic activity against beta-d-glucosides	Sensitive to freezing	Thorlby, G., Fourrier, N., and Warren, G.	2004	The sensitive to freezing2 gene, required for freezing tolerance in Arabidopsis thaliana, encodes a beta-Glucosidase	Plant Cell	16	2192-2203	http://www.ncbi.nlm.nih.gov/pubmed/15258268	15258268
AT3G11170	NA	DLG	fad7, fadd	Prokaryotic Galactolipid, Sulfolipid, & Phospholipid Synthesis 2;Eukaryotic Galactolipid & Sulfolipid Synthesis	Linoleate Desaturase	FAD7	1.14.99.*	27	Linoleate Desaturase	FAD7	Mutant Char.; Comple. of mutant	delta13-desaturase active on PG, MGDG, DGDG, SQDG	Decreased dienoic fatty acid desaturation in chloroplast lipids	Browse, J., McCourt, P., and Somerville, C.R.	1986	A MUTANT OF ARABIDOPSIS DEFICIENT IN C18-3 AND C16-3 LEAF LIPIDS	Plant Physiology	81	859-864	http://www.ncbi.nlm.nih.gov/pubmed/16664915	16664915
AT3G11670	NA	Non-lethal	dgd1	Prokaryotic Galactolipid, Sulfolipid, & Phospholipid Synthesis 2;Eukaryotic Galactolipid & Sulfolipid Synthesis	Digalactosyldiacylglycerol Synthase	DGDGS	2.4.1.241	31	Digalactosyldiacylglycerol Synthase	DGD1	Mutant Char.; Heterol Exp'n.	Major DGDG synthase	Pale green seeds and seedlings	Dormann, P., Hoffmannbenning, S., Balbo, I., and Benning, C.	1995	ISOLATION AND CHARACTERIZATION OF AN ARABIDOPSIS MUTANT DEFICIENT IN THE THYLAKOID LIPID DIGALACTOSYL DIACYLGLYCEROL	Plant Cell	7	1801-1810	http://www.ncbi.nlm.nih.gov/pubmed/8535135	8535135
AT4G31780	NA	Non-lethal	mgd1, emb2797, mgda	Prokaryotic Galactolipid, Sulfolipid, & Phospholipid Synthesis 2;Eukaryotic Galactolipid & Sulfolipid Synthesis	Monogalactosyldiacylglycerol Synthase	MGDGS	2.4.1.46	29	Monogalactosyldiacylglycerol Synthase	MGD1	Mutant Char.; Heterol Exp'n.	MGDG Synthase Type A, major MGDG synthase	Null: Embryo defective; Globular; Knockdown: Yellow-green	Jarvis, P., Dormann, P., Peto, C.A., Lutes, J., Benning, C., and Chory, J.	2000	Galactolipid deficiency and abnormal chloroplast development in the Arabidopsis MGD synthase 1 mutant	Proceedings of the National Academy of Sciences of the United States of America	97	8175-8179	http://www.ncbi.nlm.nih.gov/pubmed/10869420	10869420
AT4G33030	NA	Non-lethal	sqd1	Prokaryotic Galactolipid, Sulfolipid, & Phospholipid Synthesis 2;Eukaryotic Galactolipid & Sulfolipid Synthesis	UDP-Sulfoquinovose Synthase	SQS	3.13.1.1	32	UDP-Sulfoquinovose Synthase	SQD1	Mutant Char.; Heterol Exp'n.	Required for sulfolipid biosynthesis	Low sulfolipid levels; No other phenotypes detected	Essigmann, B., Guler, S., Narang, R.A., Linke, D., and Benning, C.	1998	Phosphate availability affects the thylakoid lipid composition and the expression of SQD1, a gene required for sulfolipid biosynthesis in Arabidopsis thaliana	Proceedings of the National Academy of Sciences of the United States of America	95	1950-1955	http://www.ncbi.nlm.nih.gov/pubmed/9465123	9465123
AT5G01220	NA	Non-lethal	sqd2	Prokaryotic Galactolipid, Sulfolipid, & Phospholipid Synthesis 2;Eukaryotic Galactolipid & Sulfolipid Synthesis	UDP-sulfoquinovose:DAG sulfoquinovosyltransferase	SLS	unknown	33	UDP-sulfoquinovose:DAG sulfoquinovosyltransferase	SQD2	Mutant Char.; Heterol Exp'n.	Encodes the sulfoquinovosyltransferase catalyzing the second step of sulfolipid biosynthesis.	Sensitive to limited phosphate; Low sulfolipid levels	Yu, B., Xu, C.C., and Benning, C.	2002	Arabidopsis disrupted in SQD2 encoding sulfolipid synthase is impaired in phosphate-limited growth	Proceedings of the National Academy of Sciences of the United States of America	99	5732-5737	http://www.ncbi.nlm.nih.gov/pubmed/11960029	11960029
AT5G05580	NA	DLG	fad8	Prokaryotic Galactolipid, Sulfolipid, & Phospholipid Synthesis 2;Eukaryotic Galactolipid & Sulfolipid Synthesis	Linoleate Desaturase	FAD8	1.14.99.*	27	Linoleate Desaturase	FAD8	Mutant Char.; Comple. of mutant	Second Chloroplast [omega]-3 Desaturase	Low trienoic acid levels	McConn, M., Hugly, S., Browse, J., and Somerville, C.	1994	A MUTATION AT THE FAD8 LOCUS OF ARABIDOPSIS IDENTIFIES A 2ND CHLOROPLAST OMEGA-3 DESATURASE	Plant Physiology	106	1609-1614	http://www.ncbi.nlm.nih.gov/pubmed/12232435	12232435
AT1G48600	NA	Non-lethal	pmeamt	Eukaryotic Phospholipid Synthesis & Editing	Phosphoethanolamine N-Methyltransferase	PEAMT	2.1.1.103	60	Phosphoethanolamine N-Methyltransferase	CPUORF31	Mutant Char.; Seq. Similarity	Seq. Similarity to At3g18000, highest expression in leaves	Abnormal phosphatidylmethylethanolamine levels; No other phenotypes detected	BeGora, M.D., Macleod, M.J.R., McCarry, B.E., Summers, P.S., and Weretilnyk, E.A.	2010	Identification of Phosphomethylethanolamine N-Methyltransferase from Arabidopsis and Its Role in Choline and Phospholipid Metabolism	Journal of Biological Chemistry	285	29147-29155	http://www.ncbi.nlm.nih.gov/pubmed/20650897	20650897
AT2G26830a	NA	SLG		Eukaryotic Phospholipid Synthesis & Editing	Ethanolamine Kinase	EK	2.7.1.82	45	Ethanolamine Kinase	EK	Mutant Char.; Seq. Similarity	Seq. Similarity to EK from other organisms	mbryo defective; Globular / Homozygous loss of function is embryo lethal (heart stage arrest)	Tasseva, G., Richard, L., and Zachowski, A.	2004	Regulation of phosphatidylcholine biosynthesis under salt stress involves choline kinases in Arabidopsis thaliana	Febs Letters	566	115-120	http://www.ncbi.nlm.nih.gov/pubmed/15147879	15147879
AT2G38670	NA	DLG	pect1	Eukaryotic Phospholipid Synthesis & Editing	CTP:phosphorylethanolamine cytidyltransferase	PECT	2.7.7.14	47	CTP:phosphorylethanolamine cytidyltransferase	PECT1	Mutant Char.	affect embryonic and postembryonic development in Arabidopsis	Embryo defective; Preglobular	Mizoi, J., Nakamura, M., and Nishida, I.	2006	Defects in CTP : PHOSPHORYLETHANOLAMINE CYTIDYLYLTRANSFERASE affect embryonic and postembryonic development in Arabidopsis	Plant Cell	18	3370-3385	http://www.ncbi.nlm.nih.gov/pubmed/17189343	17189343
AT4G39800	NA	Non-lethal	mips1, atips1	Eukaryotic Phospholipid Synthesis & Editing	myo-inositol-3-phosphate synthase	MIPS	5.5.1.4	0	myo-inositol-3-phosphate synthase	MIPS1	Mutant Char.; Yeast ino1 complementation	GDSL-like Hydrolase/Lipase superfamily; Seq. Similarity to tomato CD1/GDSL1; flower nanoridges absent in 35S:miR-At5g33370/At3g04290 lines;yeast ino1 complementation	Short hypocotyl; Abnormal cotyledon shape; Necrotic lesions on leaves; Root cap disorganized; Abnormal veins in cotyledons	Meng, P.H., Raynaud, C., Tcherkez, G., Blanchet, S., Massoud, K., Domenichini, S., Henry, Y., Soubigou-Taconnat, L., Lelarge-Trouverie, C., Saindrenan, P., Renou, J.P., and Bergounioux, C.	2009	Crosstalks between Myo-Inositol Metabolism, Programmed Cell Death and Basal Immunity in Arabidopsis	Plos One	4	0	http://www.ncbi.nlm.nih.gov/pubmed/19812700	19812700
AT5G10170	NA	Non-lethal	mips3, atips3	Eukaryotic Phospholipid Synthesis & Editing	myo-inositol-3-phosphate synthase	MIPS	5.5.1.4	0	myo-inositol-3-phosphate synthase	MIPS3	Mutant Char.; Yeast ino1 complementation	Reduction in most cutin monomers and observation of lipidic inclusions;yeast ino1 complementation	No homozygous mutant plants recovered	Luo, Y., Qin, G.J., Zhang, J., Liang, Y., Song, Y.Q., Zhao, M.P., Tsuge, T., Aoyama, T., Liu, J.J., Gu, H.Y., and Qu, L.J.	2011	D-myo-Inositol-3-Phosphate Affects Phosphatidylinositol-Mediated Endomembrane Function in Arabidopsis and Is Essential for Auxin-Regulated Embryogenesis	Plant Cell	23	1352-1372	http://www.ncbi.nlm.nih.gov/pubmed/21505066	21505066
AT2G19450	NA	DLG	tag1, rds1, abx45, as11, dgat	Triacylglycerol Biosynthesis	Acyl-CoA : Diacylglycerol Acyltransferase	DGAT	2.3.1.20	78	Acyl-CoA : Diacylglycerol Acyltransferase	DGAT1	Mutant Char.; in-planta Overexp'n.; Comple. of yeast mutants		Embryo defective; Cotyledon; Wrinkled seeds; Delayed germination; Abnormal triacylglycerol levels and fatty acid composition in seeds	Routaboul, J.M., Benning, C., Bechtold, N., Caboche, M., and Lepiniec, L.	1999	The TAG1 locus of Arabidopsis encodes for a diacylglycerol acyltransferase	Plant Physiology and Biochemistry	37	831-840	http://www.ncbi.nlm.nih.gov/pubmed/10580283	10580283
AT2G29980	NA	Non-lethal	fad3	Triacylglycerol Biosynthesis, Eukaryotic Phospholipid Synthesis & Editing	Linoleate Desaturase	FAD3	1.14.99.*	40	Linoleate Desaturase	FAD3	Mutant Char.; in-planta Overexp'n.		Abnormal fatty acid composition	Browse, J., McConn, M., James, D., and Miquel, M.	1993	MUTANTS OF ARABIDOPSIS DEFICIENT IN THE SYNTHESIS OF ALPHA-LINOLENATE - BIOCHEMICAL AND GENETIC-CHARACTERIZATION OF THE ENDOPLASMIC-RETICULUM LINOLEOYL DESATURASE	Journal of Biological Chemistry	268	16345-16351	http://www.ncbi.nlm.nih.gov/pubmed/8102138	8102138
AT2G41540	NA	DLG	gpdhc1-1, gpdhc1-2	Eukaryotic Phospholipid Synthesis & Editing; Triacylglycerol Biosynthesis	NAD-dependent Glycerol-3-Phosphate Dehydrogenase	GPDH	1.1.1.8	19	NAD-dependent Glycerol-3-Phosphate Dehydrogenase	GPDHc1	Mutant Char.; Comple. of bacterial gpsA mutant	Cytosolic; Part of mitochondrial G-3-P shuttle, no evidence for involvement in TAG synthesis	Germination and seedling growth sensitive to ABA; Sensitive to salt; Slightly early flowering	Shen, W.Y., Wei, Y.D., Dauk, M., Tan, Y.F., Taylor, D.C., Selvaraj, G., and Zou, J.T.	2006	Involvement of a glycerol-3-phosphate dehydrogenase in modulating the NADH/NAD(+) ratio provides evidence of a mitochondrial glycerol-3-phosphate shuttle in Arabidopsis	Plant Cell	18	422-441	http://www.ncbi.nlm.nih.gov/pubmed/16415206	16415206
AT3G12120	NA	DLG	fad2	Eukaryotic Phospholipid Synthesis & Editing; Triacylglycerol Biosynthesis	Oleate Desaturase	FAD2	1.14.99.*	39	Oleate Desaturase	FAD2	Mutant Char.; Heterol Exp'n.		Sensitive to low temperature	Okuley, J., Lightner, J., Feldmann, K., Yadav, N., Lark, E., and Browse, J.	1994	ARABIDOPSIS FAD2 GENE ENCODES THE ENZYME THAT IS ESSENTIAL FOR POLYUNSATURATED LIPID-SYNTHESIS	Plant Cell	6	147-158	http://www.ncbi.nlm.nih.gov/pubmed/7907506	7907506
AT3G15820	NA	Non-lethal	rod1, pdct	Triacylglycerol Biosynthesis	Phosphatidylcholine:diacylglycerol cholinephosphotransferase	PDCT	2.7.8.*	68	Phosphatidylcholine:diacylglycerol cholinephosphotransferase	PDCT/ROD1	Mutant Char.; Heterol Exp'n.		Abnormal unsaturated fatty acid levels in seeds	Lu, C.F., Xin, Z.G., Ren, Z.H., Miquel, M., and Browse, J.	2009	An enzyme regulating triacylglycerol composition is encoded by the ROD1 gene of Arabidopsis	Proceedings of the National Academy of Sciences of the United States of America	106	18837-18842	http://www.ncbi.nlm.nih.gov/pubmed/19833868	19690149	Bates, P.D., Fatihi, A., Snapp, A.R., Carlsson, A.S., Browse, J., and Lu, C.F.	2012	Acyl Editing and Headgroup Exchange Are the Major Mechanisms That Direct Polyunsaturated Fatty Acid Flux into Triacylglycerols	Plant Physiology	160	1530-1539	http://www.ncbi.nlm.nih.gov/pubmed/22932756	22932756
AT3G57650	NA	Non-lethal	lpat2	Eukaryotic Phospholipid Synthesis & Editing; Triacylglycerol Biosynthesis	1-Acylglycerol-3-Phosphate Acyltransferase	LPAAT	2.3.1.51	21	1-Acylglycerol-3-Phosphate Acyltransferase	LPAAT2	Mutant Char., Comple. of E. coli mutant, Heterol Exp'n.; Seq. Similarity	Seq. Similarity to human AGPAT2, AGPAT3 , and Brassica napus BAT1.13	Female gametophyte defective; Embryo defective (inferred); Heterozygotes: Slightly shorter rosette leaves	Kim, H.U., Li, Y.B., and Huang, A.H.C.	2005	Ubiquitous and endoplasmic reticulum-located lysophosphatidyl acyltransferase, LPAT2, is essential for female but not male gametophyte development in Arabidopsis	Plant Cell	17	1073-1089	http://www.ncbi.nlm.nih.gov/pubmed/15772283	15772283
AT1G06290	NA	Non-lethal	acx3, ibr4	Triacylglycerol & Fatty Acid Degradation	Acyl-CoA Oxidase	ACX	1.3.3.6	86	Acyl-CoA Oxidase	ACX3	Mutant Char.; Heterol Exp'n.	http://www.ncbi.nlm.nih.gov/pubmed/10918060?itool=EntrezSystem2.PEntrez.Pubmed.Pubmed_ResultsPanel.Pubmed_RVDocSum&ordinalpos=16	Insensitive to IBA	Adham, A.R., Zolman, B.K., Millius, A., and Bartel, B.	2005	Mutations in Arabidopsis acyl-CoA oxidase genes reveal distinct and overlapping roles in beta-oxidation	Plant Journal	41	859-874	http://www.ncbi.nlm.nih.gov/pubmed/15743450	15743450
AT1G52760	NA	Non-lethal	lysopl2	Triacylglycerol & Fatty Acid Degradation	Monoacylglycerol Lipase (MAGL)	MAGL	3.1.1.23	85	Monoacylglycerol Lipase (MAGL)		Mutant Char.; Seq. Similarity	Sequence homology ONLY (To human monoacylglycerol lipase GB NP_009214 BLAST score=90)	Sensitive to zinc and hydrogen peroxide	Gao, W., Li, H.Y., Xiao, S., and Chye, M.L.	2010	Acyl-CoA-binding protein 2 binds lysophospholipase 2 and lysoPC to promote tolerance to cadmium-induced oxidative stress in transgenic Arabidopsis	Plant Journal	62	989-1003	http://www.ncbi.nlm.nih.gov/pubmed/20345607	20345607
AT2G33150b	NA	Non-lethal	ped1, kat2	Triacylglycerol & Fatty Acid Degradation	Ketoacyl-CoA Thiolase	KAT	2.3.1.16	89	Ketoacyl-CoA Thiolase	KAT2/PED1	Mutant Char.; Heterol Exp'n.	This is the main thiolase that can be linked to the to the prt B scheme in the b-ox figure.	Seedling lethal without exogenous sucrose; Insensitive to 2,4-DB	Hayashi, M., Toriyama, K., Kondo, M., and Nishimura, M.	1998	2,4-dichlorophenoxybutyric acid-resistant mutants of Arabidopsis have defects in glyoxysomal fatty acid beta-oxidation	Plant Cell	10	183-195	http://www.ncbi.nlm.nih.gov/pubmed/9490742	9490742
AT3G06860c	NA	Non-lethal	mfp2	Triacylglycerol & Fatty Acid Degradation	Multifunctional Protein	MFP (=ECH +HACDH)	4.2.1.17 , 1.1.1.35 ,5.3.3.8,5.1.2.3	(208 common no ec number),87,88,90,188	Multifunctional Protein	MFP2	Mutant Char.	This is the main MFP that should be linked to the prt B scheme in the b-ox figure.	Seedling lethal without exogenous sucrose	Rylott, E.L., Eastmond, P.J., Gilday, A.D., Slocombe, S.P., Larson, T.R., Baker, A., and Graham, I.A.	2006	The Arabidopsis thaliana multifunctional protein gene (MFP2) of peroxisomal beta-oxidation is essential for seedling establishment	Plant Journal	45	930-941	http://www.ncbi.nlm.nih.gov/pubmed/16507084	16507084
AT3G51840	NA	Non-lethal	acx4	Triacylglycerol & Fatty Acid Degradation	Acyl-CoA Oxidase	ACX	1.3.3.6	86	Acyl-CoA Oxidase	ACX4	Mutant Char.; Heterol Exp'n.	http://www.ncbi.nlm.nih.gov/pubmed/12481085?itool=EntrezSystem2.PEntrez.Pubmed.Pubmed_ResultsPanel.Pubmed_RVDocSum&ordinalpos=1	Resistant to 2,4-DB	Rylott, E.L., Rogers, C.A., Gilday, A.D., Edgell, T., Larson, T.R., and Graham, I.A.	2003	Arabidopsis mutants in short- and medium-chain acyl-CoA oxidase activities accumulate acyl-CoAs and reveal that fatty acid beta-oxidation is essential for embryo development	Journal of Biological Chemistry	278	21370-21377	http://www.ncbi.nlm.nih.gov/pubmed/12682048	12682048
AT4G29010	NA	Non-lethal	aim1	Triacylglycerol & Fatty Acid Degradation	Multifunctional Protein	MFP (=ECH +HACDH)	4.2.1.17 ,1.1.1.35	(208 common no ec number) 87, 88	Multifunctional Protein	AIM1	Mutant Char.	Developmental Context of the Phenotype	Slightly smaller, darker green leaves; Increased branching; Few, abnormal flowers; Severely reduced fertility; Dark seeds with abnormal morphology; Disorganized floral meristems; Very small, twisted rosette leaves under short days	Richmond, T.A., and Bleecker, A.B.	1999	A defect in beta-oxidation causes abnormal inflorescence development in Arabidopsis	Plant Cell	11	1911-1923	http://www.ncbi.nlm.nih.gov/pubmed/10521521	10521521
AT4G39850	NA	Non-lethal	cts, pxa1, ped3	Triacylglycerol & Fatty Acid Degradation	ABC Acyl Transporter	ABCAT	NA	96?172	ABC Acyl Transporter	CTS	Mutant Char.	Seedling development promotes lateral root formation	Seedling lethal; Insensitive to IBA	Zolman, B.K., Silva, I.D., and Bartel, B.	2001	The Arabidopsis pxa1 mutant is defective in an ATP-binding cassette transporter-like protein required for peroxisomal fatty acid beta-oxidation	Plant Physiology	127	1266-1278	http://www.ncbi.nlm.nih.gov/pubmed/11706205	11706205
AT5G04040d	NA	Non-lethal	sugar-dependent1 (sdp1)	Triacylglycerol & Fatty Acid Degradation	Triacylglycerol Lipase (TAGL)	TAGL	3.1.1.3	84	Triacylglycerol Lipase (TAGL)	SDP1	Mutant Char.; Heterol Exp'n.	Previous enzyme ID : 164 (Patatin-like Acyl-Hydrolase) because of its Patatin domain; Experimental: strong lipase activity of recombinant protein, strong lipid phenotype of mutant, mutant impaired in postgerminative growth	Seedling lethal without exogenous sucrose	Eastmond, P.J.	2006	SUGAR-DEPENDENT1 encodes a patatin domain triacylglycerol lipase that initiates storage oil breakdown in germinating Arabidopsis seeds	Plant Cell	18	665-675	http://www.ncbi.nlm.nih.gov/pubmed/16473965	16473965
AT5G14180	NA	Non-lethal	mpl1	Triacylglycerol & Fatty Acid Degradation	Triacylglycerol Lipase-like (TAGL)	TAGL-like	3.1.1.3	84	Triacylglycerol Lipase-like (TAGL)	MPL1	Mutant Char.; Seq. Similarity	Broad substrate specificity for TAG and phospholipids. Seq. similarity (to AtLIP1 ; human gastric ; lysosomal lipases BLAST score>100).	Susceptible to green peach aphid	Louis, J., Lorenc-Kukula, K., Singh, V., Reese, J., Jander, G., and Shah, J.	2010	Antibiosis against the green peach aphid requires the Arabidopsis thaliana MYZUS PERSICAE-INDUCED LIPASE1 gene	Plant Journal	64	800-811	http://www.ncbi.nlm.nih.gov/pubmed/21105927	21105927
AT5G65110	NA	Non-lethal	acx2	Triacylglycerol & Fatty Acid Degradation	Acyl-CoA Oxidase	ACX	1.3.3.6	86	Acyl-CoA Oxidase	ACX2	Mutant Char.,	Carbon provision for the beta-oxidation pathway during germination or in dormant seeds.	Delayed lipid elongation and breakdown	Pinfield-Wells, H., Rylott, E.L., Gilday, A.D., Graham, S., Job, K., Larson, T.R., and Graham, I.A.	2005	Sucrose rescues seedling establishment but not germination of Arabidopsis mutants disrupted in peroxisomal fatty acid catabolism	Plant Journal	43	861-872	http://www.ncbi.nlm.nih.gov/pubmed/16146525	16146525
AT1G19800a	NA	SLG	tgd1	Lipid Trafficking	Permease-like Protein of Inner Chloroplast Envelope	TGD1	NA	35	Permease-like Protein of Inner Chloroplast Envelope	TGD1	Mutant Char.		Embryo defective; Cotyledon / 50% lethality of embryos at heart stage	Xu, C.C., Fan, J.L., Riekhof, W., Froehlich, J.E., and Benning, C.	2003	A permease-like protein involved in ER to thylakoid lipid transfer in Arabidopsis	Embo Journal	22	2370-2379	http://www.ncbi.nlm.nih.gov/pubmed/12743031	12743031
AT1G65410e	NA	SLG	tgd3, nap11, abci13	Eukaryotic Galactolipid & Sulfolipid Synthesis; Lipid Trafficking	ATPase	TGD3	3.6.1.3	190	ATPase	TGD3	Mutant Char.		Slow growth; Few rosette leaves; Short roots; Sterile; Late flowering	Lu, B.B., Xu, C.C., Awai, K., Jones, A.D., and Benning, C.	2007	A small ATPase protein of Arabidopsis, TGD3, involved in chloroplast lipid import	Journal of Biological Chemistry	282	35945-35953	http://www.ncbi.nlm.nih.gov/pubmed/17938172	17938172
AT3G06960	NA	SLG	tgd4, pde320	Eukaryotic Galactolipid & Sulfolipid Synthesis; Lipid Trafficking	Protein Involved in Lipid Transport	TGD4	NA		Protein Involved in Lipid Transport	TGD4	Mutant Char.		Seedling lethal (inferred from pigment defect)	Xu, C.C., Fan, J.L., Cornish, A.J., and Benning, C.	2008	Lipid trafficking between the endoplasmic reticulum and the plastid in Arabidopsis requires the extraplastidic TGD4 protein	Plant Cell	20	2190-2204	http://www.ncbi.nlm.nih.gov/pubmed/18689504	18689504
AT3G20320e	NA	SLG	tgd2	Eukaryotic Galactolipid & Sulfolipid Synthesis; Lipid Trafficking	Phosphatidic Acid-Binding Protein	TGD2	NA		Phosphatidic Acid-Binding Protein	TGD2	Mutant Char.		Dwarf; Slightly pale green	Awai, K., Xu, C.C., Tamot, B., and Benning, C.	2006	A phosphatidic acid-binding protein of the chloroplast inner envelope membrane involved in lipid trafficking	Proceedings of the National Academy of Sciences of the United States of America	103	10817-10822	http://www.ncbi.nlm.nih.gov/pubmed/16818883	16818883
AT2G39290	NA	DLG	pgp1, jovtenky(jov), pgps1	Mitochondrial Phospholipid Synthesis; Prokaryotic Galactolipid, Sulfolipid, & Phospholipid Synthesis 1	Phosphatidylglycerol-Phosphate Synthase	PGPS	2.7.8.5	23	Phosphatidylglycerol-Phosphate Synthase	PGP1	Mutant Char.; Heterol Exp'n.		Pale green	Xu, C.C., Hartel, H., Wada, H., Hagio, M., Yu, B., Eakin, C., and Benning, C.	2002	The pgp1 mutant locus of Arabidopsis encodes a phosphatidylglycerolphosphate synthase with impaired activity	Plant Physiology	129	594-604	http://www.ncbi.nlm.nih.gov/pubmed/12068104	12068104
AT3G10370	NA	Non-lethal	sdp6	Mitochondrial Phospholipid Synthesis	FAD-dependent Glycerol-3-Phosphate Dehydrogenase	FAD-GPDH	1.1.99.5	77	FAD-dependent Glycerol-3-Phosphate Dehydrogenase	SDP6	Mutant Char.; Seq. Similarity		Seedling lethal without exogenous sucrose; Delayed germination	Quettier, A.L., Shaw, E., and Eastmond, P.J.	2008	SUGAR-DEPENDENT6 encodes a mitochondrial flavin adenine dinucleotide-dependent glycerol-3-P dehydrogenase, which is required for glycerol catabolism and postgerminative seedling growth in Arabidopsis	Plant Physiology	148	519-528	http://www.ncbi.nlm.nih.gov/pubmed/18599644	18599644
AT1G06520	NA	Non-lethal	gpat1	Cutin Synthesis & Transport 1	Glycerol-3-Phosphate Acyltransferase	GPAT	2.3.1.198	20,209	sn-2-Glycerol-3-Phosphate Acyltransferase	sn-2-GPAT1	Mutant Char.; Heterol Exp'n.	Has in vitro sn-2 acyltransferase but no phosphatase activity. Not only in mitochondria but also in endomembranes. Fertility phenotype in mutant. GPAT1, an isozyme with uncertain function but for tapetum and anther development (Zheng et al., 2003; Li et al., 2012)	Reduced fertility; Pollen abortion (does not segregate in heterozygotes)	Zheng, Z., Xia, Q., Dauk, M., Shen, W., Selvaraj, G., and Zou, J.	2003	Arabidopsis AtGPAT1, a member of the membrane-bound glycerol-3-phosphate acyltransferase gene family, is essential for tapetum differentiation and male fertility	Plant Cell	15	1872-1887	http://www.ncbi.nlm.nih.gov/pubmed/12897259	12897259
AT1G49430	NA	Non-lethal	lacs2, sma4, lrd2	Cutin Synthesis & Transport 1	Long-Chain Acyl-CoA Synthetase	LACS	6.2.1.3	95	Long-Chain Acyl-CoA Synthetase	LACS2	Mutant Char.; Heterol Exp'n.	Protein family of 9 members; mutant have defected cuticle; cuticle is more permeable for dyes, interestingly leafs are more resistant to the pathogen Botrytis; LACS2 mutant has defected cuticle	Dwarf; Few, small, wrinkled leaves	Schnurr, J., Shockey, J., and Browse, J.	2004	The acyl-CoA synthetase encoded by LACS2 is essential for normal cuticle development in Arabidopsis	Plant Cell	16	629-642	http://www.ncbi.nlm.nih.gov/pubmed/14973169	14973169
AT1G64670f	NA	SLG	bodyguard (bdg), bdg1	Cutin Synthesis & Transport 1	Hydrolase-like Protein		unknown		Hydrolase-like Protein	BDG/bodyguard	Mutant Char.	Function shown in cutin; proposed to be involved in cutin assembly. Mutant affected in structure of cutin layer; belongs to the alpha , beta-hydrolase superfamily; function in the pathway unknown; proposed to be involved in cutin cross-linking;	Semi-dwarf; Increased branching; Curved, elongated, slightly serrated leaves; Incomplete penetrance of fused leaves; Sensitive to fungicides	Kurdyukov, S., Faust, A., Nawrath, C., Bar, S., Voisin, D., Efremova, N., Franke, R., Schreiber, L., Saedler, H., Metraux, J.P., and Yephremov, A.	2006	The epidermis-specific extracellular BODYGUARD controls cuticle development and morphogenesis in Arabidopsis	Plant Cell	18	321-339	http://www.ncbi.nlm.nih.gov/pubmed/16415209	16415209
AT1G72970f	NA	SLG	hth, ace, eda17	Cutin Synthesis & Transport 1	Omega-Hydroxy Fatty Acyl Dehydrogenase	HFADH	1.1.1.*	204	Omega-Hydroxy Fatty Acyl Dehydrogenase	HTD	Mutant Char.; Heterol Exp'n.	Strong reduction in diacids in the KO, proposed to be involved in the synthesis of oxoacid precursor. Function shown in cutin.	Abnormal sepal development; Fused floral organs; Reduced fertility; Low penetrance of abnormal ovules	Krolikowski, K.A., Victor, J.L., Wagler, T.N., Lolle, S.J., and Pruitt, R.E.	2003	Isolation and characterization of the Arabidopsis organ fusion gene HOTHEAD	Plant Journal	35	501-511	http://www.ncbi.nlm.nih.gov/pubmed/12904212	12904212
AT2G38110	NA	Non-lethal	gpat6	Cutin Synthesis & Transport 1	Glycerol-3-Phosphate Acyltransferase	GPAT	2.3.1.198	20,209	sn-2-Glycerol-3-Phosphate Acyltransferase/Phosphatase	sn-2-GPAT6	Mutant Char.; Heterol Exp'n.; in-planta Overexp'n.	Has also phosphatase activity in vitro	Complete loss of cuticle and nanoridges on petals	Li-Beisson, Y., Pollard, M., Sauveplane, V., Pinot, F., Ohlrogge, J., and Beisson, F.	2009	Nanoridges that characterize the surface morphology of flowers require the synthesis of cutin polyester	Proceedings of the National Academy of Sciences of the United States of America	106	22008-22013	http://www.ncbi.nlm.nih.gov/pubmed/19959665	19959665
AT2G45970	NA	Non-lethal	lacerata (lcr), cyp86a8	Cutin Synthesis & Transport 1	Fatty Acyl omega-Hydroxylase	FAH	1.14.13.*	199	Fatty Acyl omega-Hydroxylase (CYP86A)	CYP86A8/LCR	Mutant Char.; Heterol Exp'n.		Fused leaves	Wellesen, K., Durst, F., Pinot, F., Benveniste, I., Nettesheim, K., Wisman, E., Steiner-Lange, S., Saedler, H., and Yephremov, A.	2001	Functional analysis of the LACERATA gene of Arabidopsis provides evidence for different robes of fatty acid omega-hydroxylation in development	Proceedings of the National Academy of Sciences of the United States of America	98	9694-9699	http://www.ncbi.nlm.nih.gov/pubmed/11493698	11493698
AT3G10570f	NA	SLG	cyp77a6	Cutin Synthesis & Transport 1	Fatty Acyl in-chain Hydroxylase	FAIH	1.14.13.*	157	Fatty Acyl in-chain Hydroxylase (CYP77A)	CYP77A6	Mutant Char.; Heterol Exp'n.		Complete loss of cuticle and nanoridges on petals	Li-Beisson, Y., Pollard, M., Sauveplane, V., Pinot, F., Ohlrogge, J., and Beisson, F.	2009	Nanoridges that characterize the surface morphology of flowers require the synthesis of cutin polyester	Proceedings of the National Academy of Sciences of the United States of America	106	22008-22013	http://www.ncbi.nlm.nih.gov/pubmed/19959665	19959665
AT2G30490	NA	Non-lethal	c4h, ref3, cyp73a5	Suberin Synthesis & Transport 2	Cinnamate 4-Hydroxylase	C4H	1.14.13.11	183	Cinnamate 4-Hydroxylase	CYP73A5	Mutant Char.; Heterol Exp'n.	Phenylpropanoid pathway genes required for ferulic acid formation	Dwarf; Increased branching; Thick lateral branch bases; Male sterile due to indehiscent anthers	Schilmiller, A.L., Stout, J., Weng, J.K., Humphreys, J., Ruegger, M.O., and Chapple, C.	2009	Mutations in the cinnamate 4-hydroxylase gene impact metabolism, growth and development in Arabidopsis	Plant Journal	60	771-782	http://www.ncbi.nlm.nih.gov/pubmed/19682296	19682296
AT2G40890	NA	Non-lethal	ref8, cyp98a3	Suberin Synthesis & Transport 2	Coumaroyl 3-Hydroxylase	C3H	1.14.13.*		Coumaroyl 3-Hydroxylase	CYP98A3	Mutant Char.; Heterol Exp'n.	Phenylpropanoid pathway gene required for ferulic acid formation	Dwarf; Collapsed vessel elements; Reduced lignin	Franke, R., Humphreys, J.M., Hemm, M.R., Denault, J.W., Ruegger, M.O., Cusumano, J.C., and Chapple, C.	2002	The Arabidopsis REF8 gene encodes the 3-hydroxylase of phenylpropanoid metabolism	Plant Journal	30	33-45	http://www.ncbi.nlm.nih.gov/pubmed/11967091	11967091
AT1G01120	NA	Non-lethal	kcs1	Fatty Acid Elongation & Wax Biosynthesis; Suberin Synthesis & Transport 1	Ketoacyl-CoA Synthase	KCS	2.3.1.119	147	Ketoacyl-CoA Synthase	KCS1	Mutant Char.; Heterol Exp'n.	Chainlength specific reduction in waxes; increase in esterified diacids in roots; recombinant protein can act in elongation complexes producing C18-C22 fatty acids	Thin inflorescence stems; Sensitive to low humidity	Todd, J., Post-Beittenmiller, D., and Jaworski, J.G.	1999	KCS1 encodes a fatty acid elongase 3-ketoacyl-CoA synthase affecting wax biosynthesis in Arabidopsis thaliana	Plant Journal	17	119-130	http://www.ncbi.nlm.nih.gov/pubmed/10074711	10074711
AT1G04220	NA	Non-lethal	daisy, kcs2	Fatty Acid Elongation & Wax Biosynthesis; Suberin Synthesis & Transport 1	Ketoacyl-CoA Synthase	KCS	2.3.1.119	147	Ketoacyl-CoA Synthase	KCS2/DAISY	Mutant Char., Heterol Exp'n.; Comple. of yeast mutant	Protein family of 21 members-Root but not seed suberin phenotype. Other family members may have redundant functions. Double mutant of kcs2,kcs20 results in 15-20% reduction in cuticular wax. STKCS6 homology to both AtKCS6 and AtKCS5 is similar; it cannot unambiguously be assumed that StKCS6 is the potato orthologue of AtKCS6	Short roots	Franke, R., Hofer, R., Briesen, I., Emsermann, M., Efremova, N., Yephremov, A., and Schreiber, L.	2009	The DAISY gene from Arabidopsis encodes a fatty acid elongase condensing enzyme involved in the biosynthesis of aliphatic suberin in roots and the chalaza-micropyle region of seeds	Plant Journal	57	80-95	http://www.ncbi.nlm.nih.gov/pubmed/18786002	18786002	Lee, S.B., Jung, S.J., Go, Y.S., Kim, H.U., Kim, J.K., Cho, H.J., Park, O.K., and Suh, M.C.	2009	Two Arabidopsis 3-ketoacyl CoA synthase genes, KCS20 and KCS2/DAISY, are functionally redundant in cuticular wax and root suberin biosynthesis, but differentially controlled by osmotic stress	Plant Journal	60	462-475	http://www.ncbi.nlm.nih.gov/pubmed/19619160	19619160
AT1G17840	NA	Non-lethal	wbc11, desperado (dso), cof1, pel1, dso4, abcg11	Cutin Synthesis & Transport 2; Fatty Acid Elongation & Wax Biosynthesis; Suberin Synthesis & Transport 3	ABC Transporter	ABC	3.A.1.204.8		ABC Transporter	WBC11 / ABCG11 / DSO/COF1	Mutant Char.	Proposed to be involved in transport of waxes, as well as cutin monomers, oligomers or polymer. Lipidic inclusions in epidermal cells, reduced cutin and wax load; can form homodimers and heterodimers with ABCG12/CER5	Misshapen, torn rosette leaves; Short, thin inflorescence stems; Increased branching; Abnormal leaf venation; Abnormal cuticle	Panikashvili, D., Savaldi-Goldstein, S., Mandel, T., Yifhar, T., Franke, R.B., Hofer, R., Schreiber, L., Chory, J., and Aharoni, A.	2007	The Arabidopsis DESPERADO/AtWBC11 transporter is required for cutin and wax secretion	Plant Physiology	145	1345-1360	http://www.ncbi.nlm.nih.gov/pubmed/17951461	17951461
AT1G36160a	NA	SLG	emb22, gurke (gk), pasticcino3, glossyhead1, acc1, pas3	Fatty Acid Elongation & Wax Biosynthesis	Acetyl-CoA Carboxylase (Homomeric)	HmACC	6.4.1.2, 6.3.4.14	1,207,192	Acetyl-CoA Carboxylase	ACC1	Mutant Char.	An allele of ACC1, gsd1 has glossy stems, 40% reduction of cuticular waxes, and shows postgenital organ fusion.	Embryo defective; Gametophyte defective (inferred); The dessicated wrinkled seeds are unable to germinate after imbibition (embryo lethal)	Baud, S., Guyon, V., Kronenberger, J., Wuilleme, S., Miquel, M., Caboche, M., Lepiniec, L., and Rochat, C.	2003	Multifunctional acetyl-CoA carboxylase 1 is essential for very long chain fatty acid elongation and embryo development in Arabidopsis	Plant Journal	33	75-86	http://www.ncbi.nlm.nih.gov/pubmed/12943542	12943542
AT1G51500	NA	Non-lethal	cer5, d3, abcg12, wbc12	Fatty Acid Elongation & Wax Biosynthesis	ABC Transporter	ABC	3.A.1.204.4	?	ABC Transporter	WBC12 /ABCG12/CER5	Mutant Char.	Lipidic inclusions in epidermal cells, reduced wax components, but no changes in cutin. Can form heterodimers with ABCG11	Glossy, bright green inflorescence stems; Cytoplasm protrudes into vacuoles	Pighin, J.A., Zheng, H.Q., Balakshin, L.J., Goodman, I.P., Western, T.L., Jetter, R., Kunst, L., and Samuels, A.L.	2004	Plant cuticular lipid export requires an ABC transporter	Science	306	702-704	http://www.ncbi.nlm.nih.gov/pubmed/15499022	15499022
AT1G57750f	NA	SLG	mah1, cyp96a15	Fatty Acid Elongation & Wax Biosynthesis	Midchain Alkane Hydroxylase,Secondary Alcohol Dehydrogenase	CYP450, 96A, SADH	1.1.1.-	159	Secondary Alcohol Dehydrogenase, Midchain Alkane Hydroxylase / Cytochrome P450, 96A / MAH1	CYP96A15/MAH1	Mutant Char.; in-planta Overexp'n.	Likely a midchain alkane hydroxylase (MAH1). Proposed to act indirectly as the ketone-forming enzyme by a second hydroxylation on the same carbon, forming an unstable geminal diol, spontaneously forming the ketone. This latter hypothesis remains to be demonstrated.	Low secondary alcohol and ketone levels in stem wax	Greer, S., Wen, M., Bird, D., Wu, X.M., Samuels, L., Kunst, L., and Jetter, R.	2007	The cytochrome p450 enzyme CYP96A15 is the midchain alkane hydroxylase responsible for formation of secondary alcohols and ketones in stem cuticular wax of arabidopsis	Plant Physiology	145	653-667	http://www.ncbi.nlm.nih.gov/pubmed/17905869	17905869
AT1G67730	NA	DLG	kcr1	Fatty Acid Elongation & Wax Biosynthesis; Suberin Synthesis & Transport 1	Ketoacyl-CoA Reductase	KCR	1.1.1.35	148	Ketoacyl-CoA Reductase	KCR1	Mutant Char.; RNAi; Comple. of yeast mutant	knock-out is embyro lethal; suppressed lines have pleiotropic effects on plant development due to general effect on fatty acid elongation	Embryo defective; Globular	Beaudoin, F., Wu, X.Z., Li, F.L., Haslam, R.P., Markham, J.E., Zheng, H.Q., Napier, J.A., and Kunst, L.	2009	Functional Characterization of the Arabidopsis beta-Ketoacyl-Coenzyme A Reductase Candidates of the Fatty Acid Elongase	Plant Physiology	150	1174-1191	http://www.ncbi.nlm.nih.gov/pubmed/19439572	19439572
AT1G68530	NA	Non-lethal	cer6, cut1, pop1	Suberin Synthesis & Transport 1; Fatty Acid Elongation & Wax Biosynthesis	Ketoacyl-CoA Synthase	KCS	2.3.1.119	147	Ketoacyl-CoA Synthase	KCS6/CER6/CUT1	Mutant Char.; Potato StKCS6-RNAi characterization; Arabidopsis mutant analysis (wax phenotype)	Protein family of 21 members-Root but not seed suberin phenotype. Other family members may have redundant functions. Double mutant of kcs2,kcs20 results in 15-20% reduction in cuticular wax. STKCS6 homology to both AtKCS6 and AtKCS5 is similar; it cannot unambiguously be assumed that StKCS6 is the potato orthologue of AtKCS6	Glossy, bright green inflorescence stems; Male sterile unless grown under high humidity	Fiebig, A., Mayfield, J.A., Miley, N.L., Chau, S., Fischer, R.L., and Preuss, D.	2000	Alterations in CER6, a gene identical to CUT1, differentially affect long-chain lipid content on the surface of pollen and stems	Plant Cell	12	2001-2008	http://www.ncbi.nlm.nih.gov/pubmed/11041893	11041893
AT2G47240	NA	Non-lethal	cer8, lacs1	Cutin Synthesis & Transport 1; Fatty Acid Elongation & Wax Biosynthesis	Long-Chain Acyl-CoA Synthetase	LACS	6.2.1.3	95	Long-Chain Acyl-CoA Synthetase	LACS1	Mutant Char.; Heterol Exp'n.; in vitro assays	Has overlapping function with lacs2; mutant shows defects both in wax and cutin monomer synthesis	Glossy inflorescence stems	Lu, S., Song, T., Kosma, D.K., Parsons, E.P., Rowland, O., and Jenks, M.A.	2009	Arabidopsis CER8 encodes LONG-CHAIN ACYL-COA SYNTHETASE 1 (LACS1) that has overlapping functions with LACS2 in plant wax and cutin synthesis	Plant Journal	59	553-564	http://www.ncbi.nlm.nih.gov/pubmed/19392700	19392700
AT3G13220	NA	Non-lethal	abcg26, wbc27	Fatty Acid Elongation & Wax Biosynthesis	ABC Transporter	ABC	NA		ABC Transporter	WBC27 / ABCG26	Mutant Char.; Seq. Similarity	Involved in sporopollenin transport	Reduced fertility; Large seeds	Quilichini, T.D., Friedmann, M.C., Samuels, A.L., and Douglas, C.J.	2010	ATP-Binding Cassette Transporter G26 Is Required for Male Fertility and Pollen Exine Formation in Arabidopsis	Plant Physiology	154	678-690	http://www.ncbi.nlm.nih.gov/pubmed/20732973	20732973
AT3G44540	NA	Non-lethal	far4-1	Fatty Acid Elongation & Wax Biosynthesis; Suberin Synthesis & Transport	Alcohol-forming Fatty Acyl-CoA Reductase	AlcFAR	1.2.1.n2	151	Alcohol-forming Fatty Acyl-CoA Reductase	AlcFAR4	Mutant Char.; Heterol Exp'n.	High transcript co-upregulation with suberin biosynthetic genes. Suberin-assocated FAR; not involved in cuticular wax biosynthesis;C20:0-OH decreased in far4 suberin; not involved in cuticular wax biosynthesis	Abnormal suberin composition in roots and seed coat; No other phenotypes detected	Domergue, F., Vishwanath, S.J., Joubes, J., Ono, J., Lee, J.A., Bourdon, M., Alhattab, R., Lowe, C., Pascal, S., Lessire, R., and Rowland, O.	2010	Three Arabidopsis Fatty Acyl-Coenzyme A Reductases, FAR1, FAR4, and FAR5, Generate Primary Fatty Alcohols Associated with Suberin Deposition	Plant Physiology	153	1539-1554	http://www.ncbi.nlm.nih.gov/pubmed/20571114	20571114
AT3G44550	NA	Non-lethal	far5-1	Fatty Acid Elongation & Wax Biosynthesis; Suberin Synthesis & Transport	Alcohol-forming Fatty Acyl-CoA Reductase	AlcFAR	1.2.1.n2	151	Alcohol-forming Fatty Acyl-CoA Reductase	AlcFAR5	Mutant Char.; Seq. Similarity to CER4	High transcript co-upregulation with suberin biosynthetic genes, Suberin-assocated FAR; not involved in cuticular wax biosynthesis; C18:0-OH decreased in far5 suberin; not involved in cuticular wax biosynthesis	Knockdown: Abnormal suberin composition in roots and seed coat; No other phenotypes detected	Domergue, F., Vishwanath, S.J., Joubes, J., Ono, J., Lee, J.A., Bourdon, M., Alhattab, R., Lowe, C., Pascal, S., Lessire, R., and Rowland, O.	2010	Three Arabidopsis Fatty Acyl-Coenzyme A Reductases, FAR1, FAR4, and FAR5, Generate Primary Fatty Alcohols Associated with Suberin Deposition	Plant Physiology	153	1539-1554	http://www.ncbi.nlm.nih.gov/pubmed/20571114	20571114
AT3G55360	NA	SLG	cer10, ecr, tsc13	Fatty Acid Elongation & Wax Biosynthesis	Enoyl-CoA Reductase	ECR	1.3.1.38	200	Enoyl-CoA Reductase	ECR/CER10	Mutant Char.; Comple. of yeast mutant	General reduction of VLCFA pools in seed storage triacylglycerols, cuticular waxes, and complex sphingolipids	Downward-bending cotyledons; Dwarf; Glossy, thin, zig-zag inflorescences; Small, crinkled leaves; Fused floral buds; Short, crooked stamen filaments; Reduced male fertility	Zheng, H.Q., Rowland, O., and Kunst, L.	2005	Disruptions of the Arabidopsis enoyl-CoA reductase gene reveal an essential role for very-long-chain fatty acid synthesis in cell expansion during plant morphogenesis	Plant Cell	17	1467-1481	http://www.ncbi.nlm.nih.gov/pubmed/15829606	15829606
AT4G33790f	NA	SLG	cer4, far3, g7	Fatty Acid Elongation & Wax Biosynthesis	Alcohol-forming Fatty Acyl-CoA Reductase	AlcFAR	1.2.1.n2	151	Alcohol-forming Fatty Acyl-CoA Reductase	AlcFAR3/CER4	Mutant Char.; Heterol Exp'n.; Seq. Similarity	Can form aldehyde and/or production of C24:0-C30:0 chain length fatty alcohols of cuticular wax; Seq. Similarity to soybean jojoba and pea FAR enzymes	Glossy stems and inflorescences	Rowland, O., Zheng, H.Q., Hepworth, S.R., Lam, P., Jetter, R., and Kunst, L.	2006	CER4 encodes an alcohol-forming fatty acyl-coenzyme A reductase involved in cuticular wax production in Arabidopsis	Plant Physiology	142	866-877	http://www.ncbi.nlm.nih.gov/pubmed/16980563	16980563
AT4G34520	NA	SLG	fae1, kcs18	Fatty Acid Elongation & Wax Biosynthesis	Ketoacyl-CoA Synthase	KCS	2.3.1.119	147	Ketoacyl-CoA Synthase	KCS18/FAE1	Mutant Char.; Heterol Exp'n.	seed-specific KCS; no role in cuticular wax production	Thin inflorescence stems; Sensitive to low humidity	Millar, A.A., and Kunst, L.	1997	Very-long-chain fatty acid biosynthesis is controlled through the expression and specificity of the condensing enzyme	Plant Journal	12	121-131	http://www.ncbi.nlm.nih.gov/pubmed/9263455	9263455
AT5G10480	NA	DLG	pas2, pepino	Fatty Acid Elongation & Wax Biosynthesis	Hydroxyacyl-CoA Dehydratase	HACD	4.2.1.17	149	Hydroxyacyl-CoA Dehydratase	HCD/PAS2	Mutant Char.; Comple. of yeast mutant	Function shown in wax and sphingolipid biosynthesis. knockout is embryo lethal; pas2-1 has general reduction of VLCFA pools in seed storage triacylglycerols, cuticular waxes, and complex sphingolipids	Embryo defective; Cotyledon	Bellec, Y., Harrar, Y., Butaeye, C., Darnet, S., Bellini, C., and Faure, J.D.	2002	Pasticcino2 is a protein tyrosine phosphatase-like involved in cell proliferation and differentiation in Arabidopsis	Plant Journal	32	713-722	http://www.ncbi.nlm.nih.gov/pubmed/12472687	12472687
AT5G22500	NA	Non-lethal	far1-1	Fatty Acid Elongation & Wax Biosynthesis; Suberin Synthesis & Transport	Alcohol-forming Fatty Acyl-CoA Reductase	AlcFAR	1.2.1.n2	151	Alcohol-forming Fatty Acyl-CoA Reductase	AlcFAR1	Mutant Char.; Heterol Exp'n.	High transcript co-upregulation with suberin biosynthetic genes. Suberin-assocated FAR; not involved in cuticular wax biosynthesis; C22:0-OH decreased in far1 suberin; not involved in cuticular wax biosynthesis	Knockdown: Abnormal suberin composition in roots and seed coat; No other phenotypes detected	Domergue, F., Vishwanath, S.J., Joubes, J., Ono, J., Lee, J.A., Bourdon, M., Alhattab, R., Lowe, C., Pascal, S., Lessire, R., and Rowland, O.	2010	Three Arabidopsis Fatty Acyl-Coenzyme A Reductases, FAR1, FAR4, and FAR5, Generate Primary Fatty Alcohols Associated with Suberin Deposition	Plant Physiology	153	1539-1554	http://www.ncbi.nlm.nih.gov/pubmed/20571114	20571114
AT2G06050	NA	Non-lethal	opr3, dde1	Oxylipin Metabolism 1	Oxo-Phytodienoic Acid Reductase	OPR	1.3.1.42	121	Oxo-Phytodienoic Acid Reductase	OPR3	Mutant Char.	the only isoform of OPR capable of reducing the correct stereoisomer of OPDA to produce JA required for male gametophyte development	Male sterile	Stintzi, A., and Browse, J.	2000	The Arabidopsis male-sterile mutant, opr3, lacks the 12-oxophytodienoic acid reductase required for jasmonate synthesis	Proceedings of the National Academy of Sciences of the United States of America	97	10625-10630	http://www.ncbi.nlm.nih.gov/pubmed/10973494	10973494
AT3G45140	NA	Non-lethal	lox2	Oxylipin Metabolism 1; Oxylipin Metabolism 2	Lipoxygenase	LOX	1.13.11.12	114,120	Lipoxygenase	LOX2	Mutant Char.	The major roles of LOX2 are to generate arabidopsides and the large levels of JA that accumulate proximal to the wound	Low levels of bound cyclopentenone jasmonates	Glauser, G., Dubugnon, L., Mousavi, S.A.R., Rudaz, S., Wolfender, J.L., and Farmer, E.E.	2009	Velocity Estimates for Signal Propagation Leading to Systemic Jasmonic Acid Accumulation in Wounded Arabidopsis	Journal of Biological Chemistry	284	34506-34513	http://www.ncbi.nlm.nih.gov/pubmed/19846562	19846562
AT5G42650	NA	Non-lethal	aos, dde2	Oxylipin Metabolism 1; Oxylipin Metabolism 2	Allene Oxide Synthase	AOS	4.2.1.51	119	Allene Oxide Synthase	AOS	Mutant Char.	critical for the biosynthesis of all biologically active jasmonates	Male sterile	Park, J.H., Halitschke, R., Kim, H.B., Baldwin, I.T., Feldmann, K.A., and Feyereisen, R.	2002	A knock-out mutation in allene oxide synthase results in male sterility and defective wound signal transduction in Arabidopsis due to a block in jasmonic acid biosynthesis	Plant Journal	31	41651	http://www.ncbi.nlm.nih.gov/pubmed/12100478	12100478
AT2G19690	NA	Non-lethal	pla2-beta	Oxylipin Metabolism 1; Oxylipin Metabolism 2;Phospholipid Signaling	Phospholipase A2	PLA2	3.1.1.4	110	Phospholipase A2	PLA2-β	Heterol Exp'n.; in vitro assay	Secreted into cell wall/extracellular spaces, Cell elogation rates are altered in leaf petioles and inflorescence stems of transgenic plants.	Short inflorescence stems and petioles	Lee, H.Y., Bahn, S.C., Kang, Y.M., Lee, K.H., Kim, H.J., Noh, E.K., Palta, J.P., Shin, J.S., and Ryu, S.B.	2003	Secretory low molecular weight phospholipase A(2) plays important roles in cell elongation and shoot gravitropism in Arabidopsis	Plant Cell	15	1990-2002	http://www.ncbi.nlm.nih.gov/pubmed/12953106	12953106
AT3G15730	NA	Non-lethal	plda1	Phospholipid Signaling	Phospholipase D alpha	PLD alpha	3.1.4.4	108	Phospholipase D alpha	PLDα1	Mutant Char.; in vitro assays	PLDα1 mediates ABA-induced ROS production via NADPH oxidase	Abnormal stomatal regulation in response to ABA	Zhang, Y.Y., Zhu, H.Y., Zhang, Q., Li, M.Y., Yan, M., Wang, R., Wang, L.L., Welti, R., Zhang, W.H., and Wang, X.M.	2009	Phospholipase D alpha 1 and Phosphatidic Acid Regulate NADPH Oxidase Activity and Production of Reactive Oxygen Species in ABA-Mediated Stomatal Closure in Arabidopsis	Plant Cell	21	2357-2377	http://www.ncbi.nlm.nih.gov/pubmed/19690149	19690149
AT5G25370	NA	Non-lethal	pldalpha3	Phospholipid Signaling	Phospholipase D alpha	PLD alpha	3.1.4.4	108	Phospholipase D alpha	PLDα3	Mutant Char.; Heterol Exp'n.	Positively mediates plant responses to hyperosmotic stress	Late flowering; Sensitive to drought and salt	Hong, Y.Y., Pan, X.Q., Welti, R., and Wang, X.M.	2008	Phospholipase D alpha 3 is involved in the hyperosmotic response in Arabidopsis	Plant Cell	20	803-816	http://www.ncbi.nlm.nih.gov/pubmed/18364466	18364466
Notes:
a Information about phenotype was complemented using the Arabidopsis Information Resource (TAIR) (Berardini et al., 2015. The Arabidopsis Information Resource: Making and mining the "gold standard" annotated reference plant genome. genesis 53:474-485. doi: 10.1002/dvg.22877)
b Lethality dependent on developmental stage. Gene present high levels of expression in seeds, while the expression in leaves is lower. The existence of genes that code for isoenzymes (i.e. AT1G04710) and that are expressed in leaf tissues, is reported.
c Lethality dependent on developmental stage. Gene present high levels of expression in seeds, while the expression in leaves is lower. The existence of genes that code for isoenzymes (i.e. AT4G16210, AT4G29010) and that are expressed in leaf tissues, especially during the senescence stage, is reported.
d Lethality dependent on developmental stage. Gene present high levels of expression in seeds, while the expression in leaves is lower. The existence of genes that code for isoenzymes (i.e. AT5G14930, AT2G15230, AT3G14360) and that are expressed in leaf tissues, especially during the senescence stage, is reported.
e Code for component of phosphatidic acid/lipid transport complex (TGD) from the ER to plastids, which is necessary for thylakoids formation
f Genes code for enzymes that are part of the cutin and wax synthesis pathway
Information about gene expression level listed in notes b-d, was retrieved from the Arabidopsis Information Resource (TAIR) (Berardini et al., 2015. The Arabidopsis Information Resource: Making and mining the "gold standard" annotated reference plant genome. genesis 53:474-485. doi: 10.1002/dvg.22877), and the Klepikova Arabidopsis Atlas (Klepikova et al., 2016. A high resolution map of the Arabi…
