# Supplementary material for: Identification of gene function based on models capturing natural variability of Arabidopsis thaliana lipid metabolism
Source: Nat Commun. 2023 Aug 14;14:4897. doi: 10.1038/s41467-023-40644-9 (PMC10425450; doi:10.1038/s41467-023-40644-9)
Supplement: Supplementary file 7 — Supplementary Data 4 [file 41467_2023_40644_MOESM7_ESM.xlsx]

## Sheet: Accessions_with_active_Rxns
Subsystem	Accessions with active reactions 3DDa	Accessions with active reactions 6DDb	Condition
acyl editing	278	282	light
acyl editing	278	282	dark
beta-oxidation	53	56	light
beta-oxidation	232	281	dark
diacylglycerol synthesis, endoplasmic reticulum	278	282	light
diacylglycerol synthesis, endoplasmic reticulum	278	282	dark
diacylglycerol synthesis, chloroplast	278	282	light
diacylglycerol synthesis, chloroplast	278	282	dark
fatty acid elongation	278	282	light
fatty acid elongation	278	282	dark
fatty acid synthesis	278	282	light
fatty acid synthesis	278	282	dark
galactolipid synthesis, prokaryotic pathway	278	282	light
galactolipid synthesis, prokaryotic pathway	276	282	dark
galactolipid synthesis, eukaryotic pathway	278	282	light
galactolipid synthesis, eukaryotic pathway	56	30	dark
glycerolipid metabolism	278	282	light
glycerolipid metabolism	278	282	dark
lipid remodeling - PES, SFR, DGL	278	282	light
lipid remodeling - PES, SFR, DGL	278	282	dark
lipid remodeling - NPC5	69	65	light
lipid remodeling - NPC5	278	282	dark
lysophosphatidic acid synthesis, endoplasmic reticulum	278	282	light
lysophosphatidic acid synthesis, endoplasmic reticulum	278	282	dark
phosphatidic acid synthesis, endoplasmic reticulum	278	282	light
phosphatidic acid synthesis, endoplasmic reticulum	278	282	dark
phosphatidylcholine synthesis, endoplasmic reticulum	278	282	light
phosphatidylcholine synthesis, endoplasmic reticulum	276	214	dark
phosphatidylethanolamine synthesis, endoplasmic reticulum	278	282	light
phosphatidylethanolamine synthesis, endoplasmic reticulum	278	282	dark
phosphatidylglycerol synthesis, chloroplast	278	282	light
phosphatidylglycerol synthesis, chloroplast	72	94	dark
phosphatidylglycerolphosphate synthesis, endoplasmic reticulum	278	282	light
phosphatidylglycerolphosphate synthesis, endoplasmic reticulum	54	1	dark
phosphatidylinositol synthesis, endoplasmic reticulum	278	282	light
phosphatidylinositol synthesis, endoplasmic reticulum	15	2	dark
phospholipid metabolism	278	282	light
phospholipid metabolism	278	282	dark
triacylglycerol synthesis, endoplasmic reticulum	278	282	light
triacylglycerol synthesis, endoplasmic reticulum	278	282	dark
triacylglycerol degradation	106	107	light
triacylglycerol degradation	237	281	dark
phosphatidylethanolamine synthesis, mitochondrion	278	282	light
phosphatidylethanolamine synthesis, mitochondrion	3	1	dark
phosphatidylserine synthesis, endoplasmic reticulum	278	282	light
phosphatidylserine synthesis, endoplasmic reticulum	0	0	dark
DD, days under extended darkness; DGL, galactolipid acylhydrolase Galactolipase DONGLE; PES, chloroplastid enzyme with diacylglycerol acyltransferase activity; SFR, galactolipid galactosyltransferase enzyme
Notes:
a In the experiment were plants where subjected to three days of extended darkness (3DD), the total number of accessions evaluated was 278
b In the experiment were plants where subjected to six days of extended darkness (6DD), the total number of accessions evaluated was 282
