# Supplementary material for: Identification of gene function based on models capturing natural variability of Arabidopsis thaliana lipid metabolism
Source: Nat Commun. 2023 Aug 14;14:4897. doi: 10.1038/s41467-023-40644-9 (PMC10425450; doi:10.1038/s41467-023-40644-9)
Supplement: Supplementary file 10 — Supplementary Data 7 [file 41467_2023_40644_MOESM10_ESM.xlsx]

## Sheet: Transcript_profiles
Reaction Name	Chromosome locus	Protein Name	Metabolic Pathways	48h extended darkness (Usadela)	21h extended darkness (Caldanab)
ACC_c	AT1G36160	Acetyl-CoA carboxylase 1 (AtACC1) (EC 6.4.1.2) (Protein EMBRYO DEFECTIVE 22) (Protein GURKE) (Protein PASTICCINO 3) [Includes: Biotin carboxylase (EC 6.3.4.14)]	fatty acid elongation	0	-1
ACoAC_h	AT5G16390	Biotin carboxyl carrier protein of acetyl-CoA carboxylase 1, chloroplastic (AtBCCP1) (BCCP-1)	fatty acid synthesis	-1	-1
ACoAC_h	AT5G15530	Biotin carboxyl carrier protein of acetyl-CoA carboxylase 2, chloroplastic (AtBCCP2) (BCCP-2)	fatty acid synthesis	-1	-1
ACoAC_h	AT5G35360	Biotin carboxylase, chloroplastic (EC 6.3.4.14) (Acetyl-CoA carboxylase subunit A) (ACC) (EC 6.4.1.2)	fatty acid synthesis	1	1
ACoAC_h	AT2G38040	Acetyl-coenzyme A carboxylase carboxyl transferase subunit alpha, chloroplastic (ACCase subunit alpha) (Acetyl-CoA carboxylase carboxyltransferase subunit alpha) (EC 2.1.3.15)	fatty acid synthesis	0	1
ACoAC_h	ATCG00500	Acetyl-coenzyme A carboxylase carboxyl transferase subunit beta, chloroplastic (ACCase subunit beta) (Acetyl-CoA carboxylase carboxyltransferase subunit beta) (EC 2.1.3.15)	fatty acid synthesis	0	-1
FAD2_r1	AT3G12120	Delta(12)-fatty-acid desaturase (Fatty acid desaturase 2) (EC 1.14.19.22) (EC 1.14.19.6) (Omega-6 fatty acid desaturase, endoplasmic reticulum)	acyl editing	-1	1
FAD3_r1	AT2G29980	Acyl-lipid omega-3 desaturase (cytochrome b5), endoplasmic reticulum (EC 1.14.19.25) (Omega-3 fatty acid desaturase 3, endoplasmic reticulum)	acyl editing	-1	1
LACS_r1	AT2G04350	Long chain acyl-CoA synthetase 8 (EC 6.2.1.3)	acyl editing	0	-1
LACS_r1	AT1G49430	Long chain acyl-CoA synthetase 2 (EC 6.2.1.3) (Protein Botrytis resistant 1) (Protein LATERAL ROOT DEVELOPMENT 2)	acyl editing	-1	-1
LACS_r1	AT1G64400	Long chain acyl-CoA synthetase 3 (EC 6.2.1.3)	acyl editing	0	-1
LACS_r1	AT2G47240	Long chain acyl-CoA synthetase 1 (EC 6.2.1.3) (Protein ECERIFERUM 8)	acyl editing	-1	-1
LACS_r1	AT4G11030	Long chain acyl-CoA synthetase 5 (EC 6.2.1.3)	acyl editing	0	1
LACS_r1	AT4G23850	Long chain acyl-CoA synthetase 4 (EC 6.2.1.3)	acyl editing	0	1
LPCAT_r1	AT1G12640	Lysophospholipid acyltransferase 1 (AtLPLAT1) (EC 2.3.1.-) (1-acylglycerophosphocholine O-acyltransferase) (EC 2.3.1.23) (1-acylglycerophosphoethanolamine O-acyltransferase) (EC 2.3.1.n7) (1-acylglycerophosphoserine O-acyltransferase) (EC 2.3.1.n6) (Lysophosphatidylcholine acyltransferase 1) (LPCAT1) (Lysophosphatidylethanolamine acyltransferase) (LPEAT) (Lysophosphatidylglycerol acyltransferase)…	acyl editing	1	1
LPCAT_r1	AT1G63050	Lysophospholipid acyltransferase 2 (AtLPLAT2) (EC 2.3.1.-) (1-acylglycerophosphocholine O-acyltransferase) (EC 2.3.1.23) (1-acylglycerophosphoethanolamine O-acyltransferase) (EC 2.3.1.n7) (1-acylglycerophosphoserine O-acyltransferase) (EC 2.3.1.n6) (Lysophosphatidylcholine acyltransferase 2) (LPCAT2) (Lysophosphatidylethanolamine acyltransferase) (LPEAT) (Lysophosphatidylglycerol acyltransferase)…	acyl editing	-1	-1
LPCAT_r1	AT1G80950	Lysophospholipid acyltransferase LPEAT1 (EC 2.3.1.23) (EC 2.3.1.51) (EC 2.3.1.n6) (EC 2.3.1.n7) (Lysophosphatidylethanolamine acyltransferase 1) (AtLPEAT1)	acyl editing	0	-1
PLA2_r1	AT2G19690	Phospholipase A2-beta (EC 3.1.1.4) (Secretory phospholipase A2-beta) (AtsPLA2-beta)	acyl editing	0	0
PLA2_r1	AT4G29460	Phospholipase A2-gamma (EC 3.1.1.4) (Secretory phospholipase A2-gamma) (AtsPLA2-gamma)	acyl editing	0	0
PLA2_r1	AT4G29470	Phospholipase A2-delta (EC 3.1.1.4) (Secretory phospholipase A2-delta) (AtsPLA2-delta)	acyl editing	0	0
PLA2_r1	AT4G29070	n.a.	acyl editing	-1	-1
ACT_p1	AT1G01710	n.a.	beta-oxidation	1	-1
ACT_p1	AT5G48370	n.a.	beta-oxidation	1	1
ACX_p1	AT5G65110	Acyl-coenzyme A oxidase 2, peroxisomal (AOX 2) (EC 1.3.3.6) (Long-chain acyl-CoA oxidase) (AtCX2)	beta-oxidation	1	1
ACX_p1	AT1G06290	Acyl-coenzyme A oxidase 3, peroxisomal (AOX 3) (Acyl-CoA oxidase 3) (EC 1.3.3.6) (Medium-chain acyl-CoA oxidase) (AtCX3)	beta-oxidation	0	0
ACX_p1	AT4G16760	Peroxisomal acyl-coenzyme A oxidase 1 (AOX 1) (EC 1.3.3.6) (Long-chain acyl-CoA oxidase) (AtCX1)	beta-oxidation	1	1
ACX_p1	AT1G06310	Putative acyl-coenzyme A oxidase 3.2, peroxisomal (EC 1.3.3.6)	beta-oxidation	0	1
ACX_p1	AT2G35690	Putative peroxisomal acyl-coenzyme A oxidase 1.2 (EC 1.3.3.6)	beta-oxidation	0	1
ACX_p1	AT3G06690	Putative acyl-coenzyme A oxidase At3g06690 (Acyl-CoA oxidase) (EC 1.3.3.6)	beta-oxidation	0	0
ACX_p1	AT3G51840	Acyl-coenzyme A oxidase 4, peroxisomal (AOX 4) (EC 1.3.3.6) (G6p) (Short-chain acyl-CoA oxidase) (AtCX4) (AtG6) (SAOX)	beta-oxidation	1	1
DCI1_p1	AT5G43280	Delta(3,5)-Delta(2,4)-dienoyl-CoA isomerase, peroxisomal (AtDCI1) (EC 5.3.3.21)	beta-oxidation	1	1
DCR_p1	AT3G12800	Peroxisomal 2,4-dienoyl-CoA reductase [(3E)-enoyl-CoA-producing] (EC 1.3.1.124)	beta-oxidation	0	-1
ECI_p1	AT1G65520	Enoyl-CoA delta isomerase 1, peroxisomal (EC 5.3.3.8) (Delta(3),Delta(2)-enoyl CoA isomerase 1) (AtECI1)	beta-oxidation	0	-1
ECI_p1	AT4G14430	Enoyl-CoA delta isomerase 2, peroxisomal (EC 5.3.3.8) (Delta(3),Delta(2)-enoyl CoA isomerase 2) (AtECI2) (Indole-3-butyric acid response 10)	beta-oxidation	1	1
KAT_p1	AT2G33150	3-ketoacyl-CoA thiolase 2, peroxisomal (EC 2.3.1.16) (Acetyl-CoA acyltransferase 2) (Beta-ketothiolase 2) (Peroxisomal 3-oxoacyl-CoA thiolase 2) (Peroxisome defective protein 1)	beta-oxidation	1	1
KAT_p1	AT5G48880	3-ketoacyl-CoA thiolase 5, peroxisomal (EC 2.3.1.16) (Acetyl-CoA acyltransferase 5) (Beta-ketothiolase 5) (Peroxisomal 3-oxoacyl-CoA thiolase 5)	beta-oxidation	0	0
KAT_p1	AT1G04710	3-ketoacyl-CoA thiolase 1, peroxisomal (EC 2.3.1.16) (Acetyl-CoA acyltransferase 1) (Beta-ketothiolase 1) (Peroxisomal 3-oxoacyl-CoA thiolase 1)	beta-oxidation	-1	-1
LACS_p1	AT3G05970	Long chain acyl-CoA synthetase 6, peroxisomal (AtLACS6) (EC 6.2.1.3)	beta-oxidation	1	1
LACS_p1	AT5G27600	Long chain acyl-CoA synthetase 7, peroxisomal (AtLACS7) (EC 6.2.1.3)	beta-oxidation	0	1
MFP_ECH_p1	AT3G06860	Peroxisomal fatty acid beta-oxidation multifunctional protein MFP2 (AtMPF2) [Includes: Enoyl-CoA hydratase/3-2-trans-enoyl-CoA isomerase/3-hydroxybutyryl-CoA epimerase (EC 4.2.1.17) (EC 5.1.2.3) (EC 5.3.3.8); 3-hydroxyacyl-CoA dehydrogenase (EC 1.1.1.35)]	beta-oxidation	1	1
MFP_ECH_p1	AT4G16210	Probable enoyl-CoA hydratase 1, peroxisomal (EC 4.2.1.17) (Enoyl-CoA hydratase isoform A)	beta-oxidation	1	1
PAP_r1	AT3G09560	Phosphatidate phosphatase PAH1 (EC 3.1.3.4) (Phosphatidic acid phosphohydrolase 1) (AtPAH1)	diacylglycerol synthesis, endoplasmic reticulum	0	-1
PAP_r1	AT3G58490	Lipid phosphate phosphatase delta (AtLPPD) (EC 3.1.3.-) (Phosphatidic acid phosphatase delta) (Sphingoid phosphate phosphatase 1) (AtSSP1) (Sphingosine-1-phosphate phosphatase) (AtSPPASE)	diacylglycerol synthesis, endoplasmic reticulum	0	0
PAP_r1	AT5G42870	Phosphatidate phosphatase PAH2 (EC 3.1.3.4) (Phosphatidic acid phosphohydrolase 2) (AtPAH2)	diacylglycerol synthesis, endoplasmic reticulum	0	1
PAP_h1	AT3G50920	Lipid phosphate phosphatase epsilon 1, chloroplastic (AtLPPE1) (EC 3.1.3.-) (Phosphatidic acid phosphatase epsilon 1) (Plastidic phosphatidic acid phosphatase epsilon 1)	diacylglycerol synthesis, chloroplast	0	-1
PAP_h1	AT5G03080	Lipid phosphate phosphatase gamma (AtLPPG) (EC 3.1.3.-) (Phosphatidic acid phosphatase gamma) (Plastidic phosphatidic acid phosphatase gamma)	diacylglycerol synthesis, chloroplast	0	-1
PAP_h1	AT5G66450	Lipid phosphate phosphatase epsilon 2, chloroplastic (AtLPPE2) (EC 3.1.3.-) (Phosphatidic acid phosphatase epsilon 2) (Plastidic phosphatidic acid phosphatase epsilon 2)	diacylglycerol synthesis, chloroplast	0	0
PAP_h1	AT2G01180	Lipid phosphate phosphatase 1 (AtLPP1) (EC 3.1.3.-) (Phosphatidic acid phosphatase 1) (AtPAP1) (Prenyl diphosphate phosphatase)	diacylglycerol synthesis, chloroplast	0	1
PAP_h1	AT1G15080	Lipid phosphate phosphatase 2 (AtLPP2) (EC 3.1.3.-) (Phosphatidic acid phosphatase 2) (AtPAP2) (Prenyl diphosphate phosphatase)	diacylglycerol synthesis, chloroplast	-1	-1
MGDGS_h3	AT4G31780	Monogalactosyldiacylglycerol synthase 1, chloroplastic (AtMGD1) (EC 2.4.1.46) (MGDG synthase type A) (Protein EMBRYO DEFECTIVE 2797)	galactolipid synthesis	-1	1
MGDGS_h3	AT5G20410	Monogalactosyldiacylglycerol synthase 2, chloroplastic (AtMGD2) (EC 2.4.1.46) (MGDG synthase type B)	galactolipid synthesis	-1	-1
MGDGS_h3	AT2G11810	Monogalactosyldiacylglycerol synthase 3, chloroplastic (AtMGD3) (EC 2.4.1.46) (MGDG synthase type C)	galactolipid synthesis	0	1
FAD7_8_h1	AT3G11170	sn-2 acyl-lipid omega-3 desaturase (ferredoxin), chloroplastic (EC 1.14.19.35) (Omega-3 fatty acid desaturase 7, chloroplastic)	galactolipid synthesis	0	0
FAD7_8_h1	AT5G05580	Temperature-sensitive sn-2 acyl-lipid omega-3 desaturase (ferredoxin), chloroplastic (EC 1.14.19.35) (Temperature-sensitive omega-3 fatty acid desaturase 8, chloroplastic)	galactolipid synthesis	0	0
DGDGS_h1	AT3G11670	Digalactosyldiacylglycerol synthase 1, chloroplastic (EC 2.4.1.241)	galactolipid synthesis	-1	-1
DGDGS_h1	AT4G00550	Digalactosyldiacylglycerol synthase 2, chloroplastic (EC 2.4.1.241)	galactolipid synthesis	0	-1
FAD5_h1	AT3G15850	Palmitoyl-monogalactosyldiacylglycerol delta-7 desaturase, chloroplastic (EC 1.14.19.42) (Acyl-lipid desaturase 3) (Fatty acid desaturase 5) (FAD5) (Fatty acid desaturase B) (FADB) (Monogalactosyldiacylglycerol-specific palmitic acid desaturase)	galactolipid synthesis	-1	-1
FAD6_h1	AT4G30950	Omega-6 fatty acid desaturase, chloroplastic (EC 1.14.19.23)	galactolipid synthesis	-1	-1
GK_c	AT1G80460	Glycerol kinase (Glycerokinase) (EC 2.7.1.30) (ATP:glycerol 3-phosphotransferase) (Protein GLYCEROL INSENSITIVE 1) (Protein NONHOST RESISTANCE TO P. S. PHASEOLICOLA 1)	glycerolipid metabolism	0	1
SQD1	AT4G33030	UDP-sulfoquinovose synthase, chloroplastic (EC 3.13.1.1) (Sulfite:UDP-glucose sulfotransferase) (Sulfolipid biosynthesis protein)	glycerolipid metabolism	-1	-1
CPCT_r	AT2G32260	Choline-phosphate cytidylyltransferase 1 (AtCCT1) (EC 2.7.7.15) (CTP:phosphocholine cytidylyltransferase 1) (Phosphorylcholine transferase 1)	glycerophospholipid metabolism	1	1
CPCT_r	AT4G15130	Choline-phosphate cytidylyltransferase 2 (AtCCT2) (EC 2.7.7.15) (CTP:phosphocholine cytidylyltransferase 2) (Phosphorylcholine transferase 2)	glycerophospholipid metabolism	0	-1
PECT_r	AT2G38670	Ethanolamine-phosphate cytidylyltransferase (EC 2.7.7.14) (CTP:phosphoethanolamine cytidylyltransferase) (Phosphorylethanolamine cytidylyltransferase 1)	glycerophospholipid metabolism	0	-1
PECT_r	AT2G35540	n.a.	glycerophospholipid metabolism	1	1
GPDH_h	AT2G40690	Glycerol-3-phosphate dehydrogenase [NAD(+)] 2, chloroplastic (EC 1.1.1.8) (Protein SUPPRESSOR OF FATTY ACID DESATURASE DEFICIENCY 1)	glycerophospholipid metabolism	-1	-1
GPDH_h	AT5G40610	Glycerol-3-phosphate dehydrogenase [NAD(+)] 1, chloroplastic (EC 1.1.1.8)	glycerophospholipid metabolism	-1	-1
GPDH_c	AT3G07690	Glycerol-3-phosphate dehydrogenase [NAD(+)] At3g07690, cytosolic (G3Pdh(At3g07690)) (EC 1.1.1.8)	glycerophospholipid metabolism	0	1
GPDH_c	AT2G41540	Glycerol-3-phosphate dehydrogenase [NAD(+)] GPDHC1, cytosolic (EC 1.1.1.8)	glycerophospholipid metabolism	-1	-1
PLD_h3	AT3G05630	Phospholipase D zeta 2 (PLDzeta2) (EC 3.1.4.4) (Phospholipase D p2) (AtPLDp2) (Phospholipase D2 PHOX and PX-containing domain protein)	glycerophospholipid metabolism	0	1
PLD_h3	AT2G42010	Phospholipase D beta 1 (AtPLDbeta1) (PLD beta 1) (PLDbeta) (EC 3.1.4.4)	glycerophospholipid metabolism	0	-1
PLD_h3	AT3G15730	Phospholipase D alpha 1 (AtPLDalpha1) (PLD alpha 1) (EC 3.1.4.4) (Choline phosphatase 1) (PLDalpha) (Phosphatidylcholine-hydrolyzing phospholipase D 1)	glycerophospholipid metabolism	1	-1
PLD_h3	AT3G16785	Phospholipase D zeta 1 (PLDzeta1) (EC 3.1.4.4) (Phospholipase D p1) (AtPLDp1) (Phospholipase D1 PHOX and PX-containing domain protein)	glycerophospholipid metabolism	1	1
PLD_h3	AT4G11840	Phospholipase D gamma 3 (AtPLDgamma3) (PLD gamma 3) (EC 3.1.4.4)	glycerophospholipid metabolism	1	1
PLD_h3	AT4G11850	Phospholipase D gamma 1 (AtPLDgamma1) (PLD gamma 1) (EC 3.1.4.4) (Choline phosphatase) (Lecithinase D) (Lipophosphodiesterase II)	glycerophospholipid metabolism	0	1
PLD_h3	AT4G00240	Phospholipase D beta 2 (AtPLDbeta2) (PLD beta 2) (EC 3.1.4.4) (PLDdelta1)	glycerophospholipid metabolism	0	-1
PLD_h3	AT5G25370	Phospholipase D alpha 3 (AtPLDalpha3) (PLD alpha 3) (EC 3.1.4.4)	glycerophospholipid metabolism	0	1
DGL_h1	AT1G05800	Galactolipase DONGLE, chloroplastic (EC 3.1.1.26) (EC 3.1.1.32) (Phospholipase A1 DONGLE) (Phospholipase A1-Ialpha1)	lipid remodeling, cold stress - DGL	0	1
SFR_h1	AT3G06510	Galactolipid galactosyltransferase SFR2, chloroplastic (EC 2.4.1.184) (Galactolipid:galactolipid galactosyltransferase) (GGGT) (Protein SENSITIVE TO FREEZING 2) (AtSFR2)	lipid remodeling, cold stress - SFR	-1	-1
PES_pg1	AT3G26840	Acyltransferase-like protein At3g26840, chloroplastic (EC 2.3.1.-)	lipid remodeling, cold stress - PES	0	0
PES_pg1	AT1G54570	Acyltransferase-like protein At1g54570, chloroplastic (EC 2.3.1.-)	lipid remodeling, cold stress - PES	1	-1
HIL_h1	AT2G31690	Phospholipase A1-Ialpha2, chloroplastic (EC 3.1.1.-) (DAD1-like lipase 5)	lipid remodeling, heat shock stress - HIL	0	1
NPC5_r1	AT3G03540	Non-specific phospholipase C5 (EC 3.1.4.3)	lipid remodeling, Pi starvation stress - NPC5	0	0
GPAT_h1	AT1G32940	Subtilisin-like protease SBT3.5 (EC 3.4.21.-) (Subtilase subfamily 3 member 5) (AtSBT3.5)	lysophosphatidic acid synthesis, chloroplast	1	-1
GPAT_h1	AT1G32200	Glycerol-3-phosphate acyltransferase, chloroplastic (GPAT) (EC 2.3.1.15)	lysophosphatidic acid synthesis, chloroplast	-1	-1
GPAT_r1	AT5G60620	Glycerol-3-phosphate acyltransferase 9 (AtGPAT9) (EC 2.3.1.15)	lysophosphatidic acid synthesis, endoplasmic reticulum	0	1
GPAT_m1	AT1G06520	Glycerol-3-phosphate acyltransferase 1 (AtGPAT1) (EC 2.3.1.15)	lysophosphatidic acid synthesis, mitochondrion	1	1
GPAT_m1	AT1G02390	Probable glycerol-3-phosphate acyltransferase 2 (AtGPAT2) (EC 2.3.1.15)	lysophosphatidic acid synthesis, mitochondrion	0	-1
GPAT_m1	AT4G01950	Probable glycerol-3-phosphate acyltransferase 3 (AtGPAT3) (EC 2.3.1.15)	lysophosphatidic acid synthesis, mitochondrion	-1	-1
LPAT_h1	AT4G30580	1-acyl-sn-glycerol-3-phosphate acyltransferase LPAT1, chloroplastic (EC 2.3.1.51) (EC 2.3.1.n4) (Lysophosphatidyl acyltransferase 1) (Protein EMBRYO DEFECTIVE 1995)	phosphatidic acid synthesis, chloroplast	0	1
LPAT_r1	AT3G57650	1-acyl-sn-glycerol-3-phosphate acyltransferase 2 (EC 2.3.1.51) (Lysophosphatidyl acyltransferase 2)	phosphatidic acid synthesis, endoplasmic reticulum	-1	-1
LPAT_r1	AT1G51260	1-acyl-sn-glycerol-3-phosphate acyltransferase 3 (EC 2.3.1.51) (Lysophosphatidyl acyltransferase 3)	phosphatidic acid synthesis, endoplasmic reticulum	0	1
LPAT_r1	AT1G75020	Probable 1-acyl-sn-glycerol-3-phosphate acyltransferase 4 (EC 2.3.1.51) (Lysophosphatidyl acyltransferase 4)	phosphatidic acid synthesis, endoplasmic reticulum	1	1
LPAT_r1	AT3G18850	Probable 1-acyl-sn-glycerol-3-phosphate acyltransferase 5 (EC 2.3.1.51) (Lysophosphatidyl acyltransferase 5)	phosphatidic acid synthesis, endoplasmic reticulum	-1	-1
DAG_CPT_r1	AT1G13560	Choline/ethanolaminephosphotransferase 1 (EC 2.7.8.1) (EC 2.7.8.2) (Aminoalcohol phosphotransferase 1) (AtAAPT1)	phosphatidylcholine synthesis, endoplasmic reticulum	-1	-1
DAG_CPT_r1	AT3G25585	Choline/ethanolaminephosphotransferase 2 (EC 2.7.8.1) (EC 2.7.8.2) (Aminoalcohol phosphotransferase 2) (AtAAPT2)	phosphatidylcholine synthesis, endoplasmic reticulum	-1	1
EPT_r1	AT1G13560	Choline/ethanolaminephosphotransferase 1 (EC 2.7.8.1) (EC 2.7.8.2) (Aminoalcohol phosphotransferase 1) (AtAAPT1)	phosphatidylethanolamine synthesis, endoplasmic reticulum	-1	-1
EPT_r1	AT3G25585	Choline/ethanolaminephosphotransferase 2 (EC 2.7.8.1) (EC 2.7.8.2) (Aminoalcohol phosphotransferase 2) (AtAAPT2)	phosphatidylethanolamine synthesis, endoplasmic reticulum	-1	1
PSD_r1	AT4G25970	Phosphatidylserine decarboxylase proenzyme 3 (EC 4.1.1.65) [Cleaved into: Phosphatidylserine decarboxylase 3 beta chain; Phosphatidylserine decarboxylase 3 alpha chain]	phosphatidylethanolamine synthesis, endoplasmic reticulum	1	1
PSD_r1	AT5G57190	Phosphatidylserine decarboxylase proenzyme 2 (EC 4.1.1.65) [Cleaved into: Phosphatidylserine decarboxylase 2 beta chain; Phosphatidylserine decarboxylase 2 alpha chain]	phosphatidylethanolamine synthesis, endoplasmic reticulum	0	-1
PSD_m1	AT4G16700	Phosphatidylserine decarboxylase proenzyme 1, mitochondrial (EC 4.1.1.65) [Cleaved into: Phosphatidylserine decarboxylase 1 beta chain; Phosphatidylserine decarboxylase 1 alpha chain]	phosphatidylethanolamine synthesis, mitochondrion	0	1
PGPS_h	AT2G39290	CDP-diacylglycerol--glycerol-3-phosphate 3-phosphatidyltransferase 1, chloroplastic (EC 2.7.8.5) (Phosphatidylglycerophosphate synthase 1) (PGP synthase 1)	phosphatidylglycerol synthesis, chloroplast	-1	-1
FAD7_8_h17	AT3G11170	sn-2 acyl-lipid omega-3 desaturase (ferredoxin), chloroplastic (EC 1.14.19.35) (Omega-3 fatty acid desaturase 7, chloroplastic)	phosphatidylglycerol synthesis, chloroplast	0	0
FAD7_8_h17	AT5G05580	Temperature-sensitive sn-2 acyl-lipid omega-3 desaturase (ferredoxin), chloroplastic (EC 1.14.19.35) (Temperature-sensitive omega-3 fatty acid desaturase 8, chloroplastic)	phosphatidylglycerol synthesis, chloroplast	0	0
PGPP_h	AT3G58830	Phosphatidylglycerophosphate phosphatase 1, chloroplastic/mitochondrial (AtPGPP1) (PGP phosphatase 1) (EC 3.1.3.27)	phosphatidylglycerol synthesis, chloroplast	-1	-1
FAD4	AT4G27030	Fatty acid desaturase 4, chloroplastic (EC 1.14.19.43) (Fatty acid desaturase A)	phosphatidylglycerol synthesis, chloroplast	0	0
FAD4	AT2G22890	Fatty acid desaturase 4-like 2, chloroplastic (FAD4-L2) (EC 1.14.19.-)	phosphatidylglycerol synthesis, chloroplast	-1	1
FAD4	AT1G62190	Fatty acid desaturase 4-like 1, chloroplastic (FAD4-L1) (EC 1.14.19.-)	phosphatidylglycerol synthesis, chloroplast	0	0
FAD6_h14	AT4G30950	Omega-6 fatty acid desaturase, chloroplastic (EC 1.14.19.23)	phosphatidylglycerol synthesis, chloroplast	-1	-1
PGPP_m1	AT3G58830	Phosphatidylglycerophosphate phosphatase 1, chloroplastic/mitochondrial (AtPGPP1) (PGP phosphatase 1) (EC 3.1.3.27)	phosphatidylglycerol synthesis, mitochondrion	-1	-1
PGPS_r1	AT3G55030	CDP-diacylglycerol--glycerol-3-phosphate 3-phosphatidyltransferase 2 (EC 2.7.8.5) (Phosphatidylglycerophosphate synthase 2) (PGP synthase 2)	phosphatidylglycerolphosphate synthesis, endoplasmic reticulum	0	-1
PGPS_m1	AT2G39290	CDP-diacylglycerol--glycerol-3-phosphate 3-phosphatidyltransferase 1, chloroplastic (EC 2.7.8.5) (Phosphatidylglycerophosphate synthase 1) (PGP synthase 1)	phosphatidylglycerophosphate synthesis, mitochondrion	-1	-1
PGPS_m1	AT3G55030	CDP-diacylglycerol--glycerol-3-phosphate 3-phosphatidyltransferase 2 (EC 2.7.8.5) (Phosphatidylglycerophosphate synthase 2) (PGP synthase 2)	phosphatidylglycerophosphate synthesis, mitochondrion	0	-1
PIS_r1	AT1G68000	CDP-diacylglycerol--inositol 3-phosphatidyltransferase 1 (EC 2.7.8.11) (Phosphatidylinositol synthase 1) (AtPIS1) (PI synthase 1) (PtdIns synthase 1)	phosphatidylinositol synthesis, endoplasmic reticulum	0	1
PIS_r1	AT4G38570	Probable CDP-diacylglycerol--inositol 3-phosphatidyltransferase 2 (EC 2.7.8.11) (Phosphatidylinositol synthase 2) (AtPIS2) (PI synthase 2) (PtdIns synthase 2)	phosphatidylinositol synthesis, endoplasmic reticulum	1	1
PSS_r1	AT1G15110	CDP-diacylglycerol--serine O-phosphatidyltransferase 1 (EC 2.7.8.8) (Phosphatidylserine synthase 1)	phosphatidylserine synthesis, endoplasmic reticulum	1	1
PSS_r1	AT1G15800	n.a.	phosphatidylserine synthesis, endoplasmic reticulum	0	0
PDCT_r1	AT3G15820	Phosphatidylcholine:diacylglycerol cholinephosphotransferase 1 (AtPDCT1) (EC 2.7.8.-) (Protein REDUCED OLEATE DESATURATION 1)	phospholipid metabolism	0	0
TAGL_ob1	AT3G57140	Triacylglycerol lipase SDP1L (EC 3.1.1.3) (Protein SDP1-LIKE)	triacylglycerol hydrolisis	0	1
TAGL_ob1	AT5G14930	Senescence-associated carboxylesterase 101 (EC 3.1.1.1)	triacylglycerol hydrolisis	1	1
TAGL_ob1	AT5G04040	Triacylglycerol lipase SDP1 (EC 3.1.1.3) (Protein SUGAR-DEPENDENT 1)	triacylglycerol hydrolisis	0	0
TAGL_ob1	AT2G15230	Triacylglycerol lipase 1 (EC 3.1.1.3)	triacylglycerol hydrolisis	0	1
TAGL_ob1	AT5G14180	Triacylglycerol lipase 2 (EC 3.1.1.3)	triacylglycerol hydrolisis	1	1
TAGL_ob1	AT3G14360	Triacylglycerol lipase OBL1 (EC 3.1.1.-) (Oil body lipase 1) (AtOBL1)	triacylglycerol hydrolisis	1	1
TAGL_ob1	AT4G18550	Phospholipase A1-IIgamma (EC 3.1.1.-) (DAD1-like seedling establishment-related lipase) (AtDSEL) (Phospholipase DSEL)	triacylglycerol hydrolisis	0	1
TAGL_ob1	AT3G55180	n.a.	triacylglycerol hydrolisis	0	1
TAGL_ob1	AT3G62860	n.a.	triacylglycerol hydrolisis	1	1
TAGL_ob1	AT5G16120	n.a.	triacylglycerol hydrolisis	1	1
DGAT_r10	AT2G19450	Diacylglycerol O-acyltransferase 1 (AtDGAT1) (EC 2.3.1.20) (Protein TRIACYLGLYCEROL 1)	triacylglycerol synthesis, endoplasmic reticulum	1	1
DGAT_r10	AT3G51520	Diacylglycerol O-acyltransferase 2 (AtDGAT2) (EC 2.3.1.20)	triacylglycerol synthesis, endoplasmic reticulum	0	1
PDAT_r1	AT3G44830	Putative phospholipid:diacylglycerol acyltransferase 2 (AtPDAT2) (EC 2.3.1.158)	triacylglycerol synthesis, endoplasmic reticulum	0	1
PDAT_r1	AT5G13640	Phospholipid:diacylglycerol acyltransferase 1 (AtPDAT) (EC 2.3.1.158)	triacylglycerol synthesis, endoplasmic reticulum	0	-1
n.a., not available
a B. Usadel , O. E. Bläsing, Y. Gibon, K. Retzlaff, M. Höhne, M. Günther, M. Stitt. Global Transcript Levels Respond to Small Changes of the Carbon Status during Progressive Exhaustion of Carbohydrates in Arabidopsis Rosettes. Plant Physiology. Volume 146. Issue 4. April 2008. Pages 1834–1861. https://doi.org/10.1104/pp.107.115592
b C. Caldana, T. Degenkolbe, A. Cuadros-Inostroza, S. Klie, R. Sulpice, A. Leisse, D. Steinhauser, A. R. Fernie, et al. High-density kinetic analysis of the metabolomic and transcriptomic response of Arabidopsis to eight environmental conditions. The Plant Journal. Volume67. Issue5. September 2011. Pages 869-884. https://doi.org/10.1111/j.1365-313X.2011.04640.x
