# Supplementary material for: Identification of gene function based on models capturing natural variability of Arabidopsis thaliana lipid metabolism
Source: Nat Commun. 2023 Aug 14;14:4897. doi: 10.1038/s41467-023-40644-9 (PMC10425450; doi:10.1038/s41467-023-40644-9)
Supplement: Supplementary file 11 — Supplementary Data 8 [file 41467_2023_40644_MOESM11_ESM.xlsx]

## Sheet: PTMs_concordant_enzymes
AGI	PhoScore	Phosphorylation	Acetylation	Acylation	N-linked Glycosylation	SUMOylation	Ubiquitination	S-nitrosylation			No. Enzymes	%
AT1G01120	0.3	2	0	0	0	0	0	0		Total enzymes	265	100
AT1G04410	3	35	284	0	0	2	1	0		Enzymes without PTMs	66	24.9057
AT1G09430	0	3	40	0	0	0	0	3		Enzymes with PTMs	199	75.0943
AT1G09780	2.8	224	52	0	0	0	2	1		PhoScore >= 0.5	62	31.1558
AT1G09795	0.3	2	1	1	0	0	0	3		PhoScore < 0.5	137	68.8442
AT1G10670	0	1	39	0	0	0	1	0
AT1G12640	0	0	10	0	0	0	0	0
AT1G13440	6.4	113	460	0	0	1	1	0
AT1G13580	0	8	0	0	0	0	0	0
AT1G16300	0	3	36	0	0	0	0	0
AT1G17290	0	0	3	1	0	0	1	2
AT1G17840	4.2	41	0	0	0	0	0	0
AT1G22410	0	0	8	0	0	0	1	0
AT1G23190	3.6	186	44	0	0	0	2	1
AT1G23310	0.3	4	120	0	0	0	0	6
AT1G23730	0	2	0	0	0	0	0	0
AT1G24360	0	1	1	0	0	0	0	0
AT1G29900	0.7	6	77	0	0	0	2	0
AT1G31860	0	0	1	1	0	0	1	0
AT1G32060	0	6	30	0	0	0	0	4
AT1G32380	0	0	34	0	0	0	0	0
AT1G32480	0	0	0	0	0	0	1	0
AT1G36160	1.1	8	8	0	0	0	2	2
AT1G36370	0	2	0	0	0	0	0	0
AT1G43710	0.3	3	0	0	0	0	0	0
AT1G48030	2.3	23	207	0	0	0	2	0
AT1G48470	0	1	0	0	0	0	1	0
AT1G51260	0	1	0	0	0	0	0	0
AT1G51460	0	2	0	0	0	0	0	0
AT1G51650	0	0	0	0	0	0	1	0
AT1G51980	0	0	82	1	0	0	1	0
AT1G53240	1.4	10	67	0	0	0	1	0
AT1G53310	2.7	106	106	0	0	0	1	6
AT1G54220	0	0	6	0	0	0	1	4
AT1G56190	0.5	5	235	0	0	0	1	0
AT1G58080	0	0	1	0	0	0	0	0
AT1G59900	3	56	85	0	0	0	2	0
AT1G60810	0	0	20	0	0	0	0	2
AT1G62610	0	1	0	0	0	0	0	0
AT1G63050	0	0	6	0	0	0	0	0
AT1G64190	1.3	13	130	0	0	0	1	0
AT1G66200	1.8	59	144	0	0	0	1	1
AT1G67090	2.7	32	334	0	0	0	0	3
AT1G67730	0	0	32	1	0	0	0	0
AT1G68750	0	1	0	0	0	0	0	0
AT1G70410	0.8	8	206	0	0	1	2	0
AT1G70580	0	2	5	0	0	0	0	1
AT1G70730	3.1	49	22	0	0	0	0	2
AT1G71697	0	2	0	0	0	0	1	0
AT1G72330	0	0	0	0	0	0	0	5
AT1G72970	0	0	2	0	10	0	0	0
AT1G74960	0	0	1	0	0	0	1	0
AT1G75330	0	0	75	0	0	0	2	0
AT1G77590	0.3	2	19	0	0	0	0	0
AT1G79530	0.8	7	38	1	0	0	0	5
AT1G79550	0	1	279	0	0	0	2	0
AT1G80600	0	0	0	0	0	0	1	1
AT1G80950	0.8	9	0	0	0	0	0	0
AT2G01180	0.3	2	0	0	0	0	0	0
AT2G04350	0	0	26	0	0	0	0	0
AT2G05710	2.3	93	53	0	0	0	2	2
AT2G05990	0.8	7	155	0	0	0	0	6
AT2G16280	0	2	0	0	0	0	0	0
AT2G17130	0	0	0	0	0	0	1	4
AT2G19880	0	2	0	0	0	0	0	0
AT2G19940	0	0	0	0	0	0	1	0
AT2G22230	0	0	2	0	0	0	1	0
AT2G22250	0	0	10	0	0	0	0	0
AT2G22780	0	0	0	0	0	0	1	0
AT2G26910	2	15	15	0	1	0	0	0
AT2G29560	0.5	3	0	0	0	0	2	0
AT2G30200	0	1	93	0	0	0	0	0
AT2G33040	0	0	47	1	0	0	0	0
AT2G35040	0	1	54	0	0	0	2	0
AT2G35390	0	0	34	0	0	0	0	0
AT2G35540	0.3	11	0	0	0	0	0	0
AT2G36230	0	0	3	0	0	0	0	0
AT2G36530	0.8	5	12	1	0	0	3	6
AT2G38040	4.1	87	195	0	0	0	1	0
AT2G38670	2.1	43	15	1	0	0	0	0
AT2G39080	0	0	60	0	0	0	0	4
AT2G41220	0.3	7	131	0	0	0	2	0
AT2G42010	1.8	16	0	0	0	1	0	0
AT2G42600	2.3	183	97	0	0	0	2	5
AT2G44350	0	0	74	0	0	0	1	2
AT2G44530	1.4	12	34	0	0	0	0	0
AT2G45290	1.4	12	171	0	0	0	1	0
AT2G47510	0	1	48	1	0	0	1	1
AT3G01500	0	3	389	0	0	1	1	5
AT3G02090	0	0	206	0	0	1	1	0
AT3G02360	0.5	3	30	0	0	0	1	4
AT3G04120	5	103	340	0	0	0	1	6
AT3G06060	0	1	0	0	0	0	0	0
AT3G06350	0	2	0	0	0	0	0	2
AT3G06650	0.3	2	56	0	0	0	1	0
AT3G08590	2.6	223	76	0	0	0	2	1
AT3G09560	2.9	27	0	0	0	0	0	0
AT3G09810	0	0	2	0	0	0	1	0
AT3G10860	0	0	17	0	0	0	0	0
AT3G12780	2.3	19	692	0	0	0	1	0
AT3G13110	0.3	2	0	0	0	0	1	0
AT3G13930	0	3	62	0	0	0	0	0
AT3G14940	5.5	181	56	0	0	0	1	0
AT3G15020	0	0	10	0	0	0	2	0
AT3G15730	0.5	6	99	0	0	0	0	0
AT3G15820	0.3	2	0	0	0	0	0	0
AT3G15850	0	0	1	0	0	0	0	0
AT3G16480	0	4	33	1	0	0	0	0
AT3G16785	0.3	7	0	0	0	0	0	0
AT3G17240	1.3	9	177	0	0	1	0	1
AT3G17820	0.7	5	33	0	0	0	2	0
AT3G20320	0	0	36	1	0	0	0	0
AT3G22425	0	1	0	0	0	0	1	0
AT3G25540	1.3	8	1	0	0	0	0	0
AT3G25585	0	0	5	0	0	0	0	0
AT3G27240	0	0	10	0	0	0	1	0
AT3G27740	0	0	14	0	0	0	3	0
AT3G47520	0	0	45	0	0	0	1	8
AT3G50520	0	0	0	0	0	0	1	0
AT3G50920	0.8	6	0	0	0	0	0	0
AT3G52200	0	0	1	1	0	0	1	0
AT3G52300	0	0	134	0	0	0	0	0
AT3G52720	0	0	0	0	3	0	0	0
AT3G55360	0.5	3	26	1	0	0	0	0
AT3G57280	0	0	0	0	0	0	1	0
AT3G57560	0	0	9	0	0	0	0	0
AT3G57650	0	0	2	0	0	0	0	0
AT3G60100	0	0	2	0	0	0	0	0
AT3G60750	2.3	38	230	0	0	0	0	3
AT4G09320	0	0	1	0	0	0	1	1
AT4G11010	0	0	5	0	0	0	1	0
AT4G11840	0	3	1	0	0	0	0	0
AT4G11850	3.9	55	2	0	0	0	0	2
AT4G13890	0	0	12	0	0	0	0	0
AT4G13930	0	2	40	0	0	0	0	0
AT4G14910	0	0	0	0	0	0	1	0
AT4G23900	0	1	0	0	0	0	3	0
AT4G24620	1.4	28	52	0	0	0	1	0
AT4G24830	0	0	127	1	0	0	0	5
AT4G26900	0	0	26	0	0	0	0	0
AT4G26970	0.6	5	97	0	0	0	3	6
AT4G31990	0	0	12	0	0	0	2	1
AT4G32470	0	0	27	0	0	0	1	0
AT4G33510	0.6	5	19	0	0	0	0	3
AT4G33580	0	1	0	0	0	0	0	2
AT4G35260	0	0	9	0	0	0	1	2
AT4G35640	0	1	0	0	0	0	0	0
AT4G35650	0	2	0	0	0	0	0	0
AT4G37930	2.4	17	100	0	0	0	1	0
AT4G39120	0	0	0	0	0	0	0	2
AT4G39980	0	0	5	0	0	0	1	1
AT5G03080	0.3	3	0	0	0	0	0	0
AT5G03290	0	0	2	0	0	0	0	0
AT5G04140	0	6	324	0	0	0	0	0
AT5G04900	0	0	2	0	0	0	0	0
AT5G05370	0	0	17	0	0	0	0	0
AT5G08670	0	4	27	0	0	0	0	2
AT5G08680	0	1	27	0	0	0	0	0
AT5G08690	0	1	27	0	0	0	1	0
AT5G09660	0	0	6	0	0	0	0	0
AT5G10160	0	0	4	0	0	0	1	0
AT5G10920	0	0	8	0	0	0	1	5
AT5G13430	0	0	0	0	0	0	2	0
AT5G13440	0	0	0	0	0	0	1	0
AT5G13450	0	0	90	0	0	0	0	0
AT5G13800	0	2	0	0	0	0	0	0
AT5G14590	0	0	9	0	0	0	0	0
AT5G14740	3.6	35	421	0	0	0	1	2
AT5G16570	0	0	1	0	0	0	1	0
AT5G19200	0	2	0	0	0	0	0	0
AT5G20410	0	2	0	0	0	0	0	0
AT5G26780	0	0	6	0	0	0	0	1
AT5G35360	0	0	9	0	0	0	1	7
AT5G35630	1.2	21	373	0	0	0	2	4
AT5G36700	0.3	2	99	0	0	0	0	2
AT5G36790	1.5	29	99	0	0	0	0	0
AT5G36880	2.9	104	11	0	0	0	1	1
AT5G37600	1.6	23	142	0	0	0	1	0
AT5G38410	1	8	323	0	0	0	0	0
AT5G38420	3.1	20	327	0	0	0	0	4
AT5G38430	1.2	9	322	0	0	0	0	3
AT5G40810	0	0	8	1	0	0	0	0
AT5G41670	0.5	3	123	1	0	0	0	0
AT5G42870	7.2	149	0	0	0	0	1	0
AT5G46290	0	0	141	0	0	0	0	3
AT5G47760	0	0	2	0	0	0	0	0
AT5G49460	0	4	55	0	0	0	2	0
AT5G50850	0	1	13	0	0	0	3	0
AT5G50950	0	0	33	0	0	0	0	0
AT5G51820	3.4	78	6	0	0	0	0	4
AT5G56760	0.3	3	0	0	0	0	1	0
AT5G61410	0	0	41	0	0	0	1	7
AT5G63310	2.3	19	293	0	0	0	2	0
AT5G63890	0	1	3	0	0	0	2	0
AT5G66120	0.6	5	19	0	0	0	1	0
ATCG00490	4.1	46	1212	0	0	0	0	2
ATCG00500	0	0	40	0	0	0	2	1
ATMG00480	0	0	44	0	0	0	0	0
ATMG01190	0	1	37	0	0	0	3	0
