# Supplementary material for: Identification of gene function based on models capturing natural variability of Arabidopsis thaliana lipid metabolism
Source: Nat Commun. 2023 Aug 14;14:4897. doi: 10.1038/s41467-023-40644-9 (PMC10425450; doi:10.1038/s41467-023-40644-9)
Supplement: Supplementary file 12 — Supplementary Data 9 [file 41467_2023_40644_MOESM12_ESM.xlsx]

## Sheet: PTMs_outlier_enzymes
AGI	PhoScore	Phosphorylation	Acetylation	Acylation	N-linked Glycosylation	SUMOylation	Ubiquitination	S-nitrosylation			No. Enzymes	%
AT1G20620	3.1	39	33	0	0	0	0	2		Total enzymes	183	100
AT1G20630	0	1	2	0	0	1	0	3		Enzymes without PTMs	57	31.1475
AT4G35090	0.5	4	6	1	0	0	0	3		Enzymes with PTMs	126	68.8525
AT3G51820	0	0	18	0	0	0	0	0		PhoScore >= 0.5	42	33.3333
AT2G32260	1.3	14	2	0	0	0	1	0		PhoScore < 0.5	84	66.6667
AT4G14880	0	0	33	0	0	0	0	1
AT3G06060	0	1	0	0	0	0	0	0
AT5G19200	0	2	0	0	0	0	0	0
AT2G36530	0.8	5	12	1	0	0	3	6
AT1G74030	0.8	7	6	0	0	0	0	0
AT5G14780	1.7	16	49	0	0	0	3	1
AT1G50480	1.5	34	54	0	0	0	1	2
AT5G60620	2.9	42	0	0	0	0	0	0
AT1G32480	0	0	0	0	0	0	1	0
AT1G65930	0	1	233	0	0	2	1	0
AT5G14590	0	0	9	0	0	0	0	0
AT1G54340	0	0	0	0	0	0	1	0
AT1G74960	0	0	1	0	0	0	1	0
AT1G01120	0.3	2	0	0	0	0	0	0
AT1G12640	0	0	10	0	0	0	0	0
AT1G63050	0	0	6	0	0	0	0	0
AT1G80950	0.8	9	0	0	0	0	0	0
AT5G43330	1.7	17	175	0	0	0	1	1
AT2G22780	0	0	0	0	0	0	1	0
AT5G09660	0	0	6	0	0	0	0	0
AT5G20410	0	2	0	0	0	0	0	0
AT4G24520	2	23	3	0	0	0	2	0
AT4G30210	1	10	12	0	0	0	0	1
AT3G09560	2.9	27	0	0	0	0	0	0
AT3G09560	1.9	29	0	0	0	0	0	0
AT5G42870	7.2	149	0	0	0	0	1	0
AT5G42870	6.6	139	0	0	0	0	0	0
AT3G15820	0.3	2	0	0	0	0	0	0
AT1G22170	0	0	1	0	0	0	0	0
AT1G09780	2.8	224	52	0	0	0	2	1
AT1G59900	3	56	85	0	0	0	2	0
AT5G50850	0	1	13	0	0	0	3	0
AT3G06350	0	2	0	0	0	0	0	2
AT3G48780	0	0	1	0	0	0	0	0
AT5G23670	0	0	1	0	0	0	0	0
AT5G13420	0	0	61	0	0	0	0	1
AT1G12230	0	0	54	0	0	0	0	0
AT2G39970	1.3	21	1	0	0	0	0	0
AT3G13220	0	2	0	0	0	0	0	0
AT2G26910	2	15	15	0	1	0	0	0
AT1G51500	6.5	89	0	0	0	0	0	0
AT1G17840	4.2	41	0	0	0	0	0	0
AT3G60180	0	1	1	0	0	0	0	0
AT4G25280	0	0	0	0	0	0	2	0
AT5G26667	0.8	9	0	0	0	0	0	0
AT5G66190	1.2	8	83	0	0	0	1	0
AT1G20020	0.3	3	58	0	0	0	0	0
AT5G65010	0.7	5	30	0	0	0	0	0
AT5G10240	0	0	21	0	0	0	1	2
AT3G47340	0	0	62	0	0	0	0	0
AT2G21790	0	3	0	0	0	0	0	0
AT3G23580	0	0	1	0	0	0	0	0
AT3G27060	0	0	1	0	0	0	0	0
AT1G71697	0	2	0	0	0	0	1	0
ATMG00513	0	4	0	0	0	0	0	0
ATMG00510	0	0	5	1	0	0	0	0
ATMG00070	0	0	12	0	0	0	0	0
AT5G37510	0.3	4	52	0	0	0	0	3
AT5G11770	0.6	4	0	0	0	0	1	0
AT5G08530	0	2	9	0	0	0	0	1
AT4G02580	0	1	10	0	0	0	1	0
ATMG01360	0	0	4	0	0	0	0	0
ATMG00160	0	0	22	0	0	0	1	0
AT3G15640	0.3	3	3	0	0	1	1	0
AT1G80230	0	0	4	0	0	0	2	0
AT1G51980	0	0	82	1	0	0	1	0
AT3G16480	0	4	33	1	0	0	0	0
AT3G02090	0	0	206	0	0	1	1	0
AT3G27240	0	0	10	0	0	0	1	0
AT5G40810	0	0	8	1	0	0	0	0
AT5G13430	0	0	0	0	0	0	2	0
AT4G32470	0	0	27	0	0	0	1	0
AT3G10860	0	0	17	0	0	0	0	0
AT5G05370	0	0	17	0	0	0	0	0
AT4G09320	0	0	1	0	0	0	1	1
AT5G63310	2.3	19	293	0	0	0	2	0
AT4G04930	0	2	0	0	0	0	0	0
AT3G25585	0	0	5	0	0	0	0	0
AT5G18170	0	2	53	0	0	0	1	0
AT5G07440	0.5	3	86	1	0	0	0	0
AT3G03910	0	0	38	0	0	0	0	0
AT5G53460	0	2	143	0	0	0	2	4
AT5G04180	0	0	0	0	10	0	0	0
AT1G23730	0	2	0	0	0	0	0	0
AT3G52720	0	0	0	0	3	0	0	0
AT1G70410	0	0	206	0	0	1	2	0
AT1G70410	0.8	8	0	0	0	0	0	0
AT3G01500	0	3	389	0	0	1	1	5
AT5G14740	3.6	35	421	0	0	0	1	2
AT5G14740	1.4	9	0	0	0	0	0	0
AT4G33580	0	1	0	0	0	0	0	2
AT1G77760	10.1	112	2	0	0	0	0	0
AT1G37130	14	529	13	0	0	0	2	0
AT1G75330	0	0	75	0	0	0	2	0
AT4G15530	3.3	82	4	0	0	0	1	0
AT4G15530	1.2	15	0	0	0	0	0	0
AT3G55440	1.1	7	1	0	0	0	2	3
AT2G21170	0.3	3	229	0	0	0	2	1
AT3G20320	0	0	36	1	0	0	0	0
AT5G35360	0	0	9	0	0	0	1	7
AT5G35360	0	0	0	0	0	0	2	0
AT2G38040	4.1	87	195	0	0	0	1	0
AT2G38040	2.3	33	1	0	0	0	0	0
ATCG00500	0	0	40	0	0	0	2	1
AT1G23310	0.3	4	120	0	0	0	0	6
AT1G23310	0.3	0	0	0	0	0	2	0
AT1G70580	0	1	5	0	0	0	0	1
AT3G50920	0.8	6	0	0	0	0	0	0
AT5G03080	0.3	3	0	0	0	0	0	0
AT2G01180	0.3	2	0	0	0	0	0	0
AT1G72330	0	0	0	0	0	0	0	5
AT1G17290	0	0	3	1	0	0	1	2
AT2G42010	1.8	16	0	0	0	1	0	0
AT3G15730	0.5	6	99	0	0	0	0	0
AT3G16785	0.3	7	0	0	0	0	0	0
AT4G11840	0	3	1	0	0	0	0	0
AT4G11850	3.9	55	2	0	0	0	0	2
AT1G16700	0	0	0	0	0	0	1	0
AT1G22450	0	0	0	0	0	0	1	0
AT1G79010	0	0	0	1	0	0	1	0
AT5G13440	0	0	0	0	0	0	1	0
