# Supplementary material for: Identification of gene function based on models capturing natural variability of Arabidopsis thaliana lipid metabolism
Source: Nat Commun. 2023 Aug 14;14:4897. doi: 10.1038/s41467-023-40644-9 (PMC10425450; doi:10.1038/s41467-023-40644-9)
Supplement: Supplementary file 13 — Supplementary Data 10 [file 41467_2023_40644_MOESM13_ESM.xlsx]

## Sheet: Enzymes_classification
aData Set	N-linked Glycosylation	SUMOylation	Acylation	S-nitrosylation	Ubiquitination	Phosphorylation	Acetylation	No. Concordant enzymes	No. Outlier enzymes	bp-value
Presence/absence of PTMs										0.16189
cPhoScore										0.71504
PTM intersect: SNUPAce		x		x	x	x	x	1	1	1
PTM intersect: AcyNUPAce			x	x	x	x	x	2	1	1
PTM intersect: AcyNUAce			x	x	x		x	1	1	1
PTM intersect: SNPAce		x		x		x	x	1	1	1
PTM intersect: AcyNPAce			x	x		x	x	2	1	1
PTM intersect: SUPAce		x			x	x	x	3	2	1
PTM intersect: NUPAce				x	x	x	x	14	8	1
PTM intersect: AcyNAce			x	x			x	1	0	1
PTM intersect: SUAce		x			x		x	1	2	0.56291
PTM intersect: AcyUAce			x		x		x	3	1	1
PTM intersect: NUAce				x	x		x	11	4	0.42378
PTM intersect: GPAce	x					x	x	1	1	1
PTM intersect: AcyPAce			x			x	x	4	2	1
PTM intersect: NPAce				x		x	x	16	7	0.50961
PTM intersect: UPAce					x	x	x	26	11	0.37129
PTM intersect: NU				x	x			2	0	0.52485
PTM intersect: AcyU			x		x			0	1	0.38957
PTM intersect: SP		x				x		1	1	1
PTM intersect: NP				x		x		2	2	0.64395
PTM intersect: UP					x	x		8	3	0.54096
PTM intersect: GAce	x						x	1	0	1
PTM intersect: AcyAce			x				x	4	3	1
PTM intersect: NAce				x			x	4	2	1
PTM intersect: UAce					x		x	12	6	0.80488
PTM intersect: PAce						x	x	14	9	1
PTM intersect: G	x							1	2	0.56291
PTM intersect: N				x				2	1	1
PTM intersect: U					x			9	12	0.23782
PTM intersect: P						x		26	25	0.17037
PTM intersect: Ace							x	26	18	0.86944
Ace, Acetylation; Acy, Acylation; G, N-linked Glycosylation; N, S-nitrosylation; P, Phosphorylation; S, SUMOylation; U, Ubiquitination
Notes:
a The PTM intersects refers to the count of Post-translational modifications (PTMs) that were identified in the enzymes, and that are specified for each case with the abbreviations of each modification.
b The significance of the difference in the type of PTMs present in the enzymes classified as 'outlier' and 'concordant' was evaluated by performing a Fisher's exact test.
c The PhoScore is a scoring method that accounts for the total number of phosphorylation sites and total spectral observations (obtained through mass spectrometry) supporting these sites in a given protein. For more details the reader is referred to the publication of: Cruz et al., 2019. https://doi.org/10.1111/tpj.14372
