# Supplementary material for: Identification of gene function based on models capturing natural variability of Arabidopsis thaliana lipid metabolism
Source: Nat Commun. 2023 Aug 14;14:4897. doi: 10.1038/s41467-023-40644-9 (PMC10425450; doi:10.1038/s41467-023-40644-9)
Supplement: Supplementary file 14 — Supplementary Data 11 [file 41467_2023_40644_MOESM14_ESM.xlsx]

## Sheet: DetailsTopTFs
		Description is taken from STRING, planttfdb (http://planttfdb.gao-lab.org), Uniprot databases
		Data of predicted partners is obtained from STRING database
Locus	No. Fluxes associated	Description of TFs1	Biological process regulated2	Annotation score3	Top predicted Functional Partners1	Information of predicted functional partners1	Neighborhood on chr.	Gene fusion	Phyl. Coocurrence	Coexpression	Experiments4	Database annotated	Aut. Textmining	Homology	Score
AT2G45190	60	Plant-specific transcription factor YABBY family protein; Involved in the abaxial cell fate determination during embryogenesis and organogenesis. Regulates the initiation of embryonic shoot apical meristem (SAM) development. Required during flower formation and development, particularly for the patterning of floral organs. Positive regulator of class B (AP3 and PI) activity in whorls 2 and 3. Neg…	Abaxial cell fate specification, cell fate commitment, fruit development, polarity specification of adaxial/abaxial axis, regulation of leaf development, regulation of shoot apical meristem development	5	KAN	Homeodomain-like superfamily protein; Encodes a KANADI protein (KAN) that regulates organ polarity in Arabidopsis. KAN is required for abaxial identity in both leaves and carpels, and encodes a nuclear-localized protein in the GARP family of putative transcription factors. Together with KAN2, this gene appears to be involved in the development of the carpel and the outer integument of the ovule.A…	0				x		x		0.92
					AS1	Myb-like HTH transcriptional regulator family protein; Transcription factor required for normal cell differentiation. Positively regulates LATERAL ORGAN BOUNDARIES (LOB) within the shoot apex, and the class III HD-ZIP genes REV, PHB, and PHV. Interacts directly with ASYMMETRIC LEAVES 2 (LBD6/AS2) to repress the knox homeobox genes BP/KNAT1, KNAT2, and KNAT6 and the abaxial determinants ARF3/ETT, …	0						x		0.9
					AS2	Lateral organ boundaries (LOB) domain family protein; Negative regulator of cell proliferation in the adaxial side of leaves. Regulates the formation of a symmetric lamina and the establishment of venation. Positively regulates LATERAL ORGAN BOUNDARIES (LOB) within the shoot apex, and the class III HD-ZIP genes REV, PHB, and PHV. Interacts directly with ASYMMETRIC LEAVES 1 (AS1) to repress the kn…	0			x			x		0.884
				5	KAN2	Homeodomain-like superfamily protein; Encodes a member of the KANADI family of putative transcription factors. Together with KAN1, this gene appears to be involved in the development of the carpel and the outer integument of the ovule.Along with KAN1 and KAN4 appears to regulate the proper localization of PIN1 in early embryogenesis	0						x		0.87
					PHB	Homeobox-leucine zipper family protein / lipid-binding START domain-containing protein; Dominant PHB mutations cause transformation of abaxial leaf fates into adaxial leaf fates. Encodes a member of HD-Zip family which contains homeodomain-leucine zipper domains and domain similar to a mammalian sterol binding domain. Has overlapping functions with PHAVOLUTA, REVOLUTA and CORONA; Belongs to the H…	0						x		0.847
					ETT	Transcriptional factor B3 family protein / auxin-responsive factor AUX/IAA-related; Ettin (ett) mutations have pleiotropic effects on Arabidopsis flower development, causing increases in perianth organ number, decreases in stamen number and anther formation, and apical-basal patterning defects in the gynoecium. The ETTIN gene encodes a protein with homology to DNA binding proteins which bind to a…	0			x	x		x		0.828
					ARF4	Auxin response factor 4; Auxin response factors (ARFs) are transcriptional factors that bind specifically to the DNA sequence 5'-TGTCTC-3' found in the auxin-responsive promoter elements (AuxREs). Could act as transcriptional activator or repressor. Formation of heterodimers with Aux/IAA proteins may alter their ability to modulate early auxin response genes expression	0						x		0.806
					SPL	Sporocyteless (spl); Transcriptional regulator of sporocyte development . Acts as an adapter-like transcriptional repressor recruiting TPL/TPR corepressors to inhibit TCP transcription factors . Required for nucellus and embryo sac development . Plays a central role in patterning both the proximal-distal and the adaxial-abaxial axes during ovule development . Involved in establishing the prospect…	0				x		x		0.771
					JAG	C2H2 and C2HC zinc fingers superfamily protein; Controls the morphogenesis of lateral organs. Functions in lateral organ shape and is sufficient to induce proliferation and growth of lateral organ tissue. Is necessary and sufficient for bract formation, but its expression is excluded from the cryptic bract, which could be a cause of bractless flowers in Arabidopsis. Participates with FIL and YAB3…	0			x			x		0.754
					WUS	Homeodomain-like superfamily protein; Transcription factor that plays a central role during early embryogenesis, oogenesis and flowering, probably by regulating expression of specific genes. Required to specify stem cell identity in meristems, such as shoot apical meristem (SAM). May induce shoot stem cells activity in order to maintain the stem cell identity. Involved in the developmental root m…	0						x		0.754
AT1G67710	59	Two-component response regulator ARR11; Transcriptional activator that binds specifically to the DNA sequence 5'-[AG]GATT-3'. Functions as a response regulator involved in His-to-Asp phosphorelay signal transduction system. Phosphorylation of the Asp residue in the receiver domain activates the ability of the protein to promote the transcription of target genes. Could directly activate some type-…	Cytokinin-activated signaling pathway, regulation of DNA-templated transcription, regulation of root meristem growth	5	AHP5	Histidine-containing phosphotransfer protein 5; Encodes AHP5, one of the six Arabidopsis thaliana histidine phosphotransfer proteins (AHPs). AHPs function as redundant positive regulators of cytokinin signaling. Members of the AHP gene family include: AT3G21510 (AHP1), AT3G29350 (AHP2), AT5G39340 (AHP3), AT3G16360 (AHP4), AT1G03430 (AHP5) and AT1G80100 (AHP6)	0				x	x	x		0.883
					HP6	Pseudo histidine-containing phosphotransfer protein 6; AHP6 lacks the conserved histidine residue (Asn83 in AHP6b), which is required for phosphotransfer, present in the other AHPs. AHP6 does not appear to have phosphotransfer activity. Acts as an inhibitor of cytokinin signaling by interacting with the phosphorelay machinery. Expressed in developing protoxylem and associated pericycle cell files…	0					x	x		0.831
					ATHP1	Histidine-containing phosphotransfer protein 2; Encodes AHP2, one of the six Arabidopsis thaliana histidine phosphotransfer proteins (AHPs). AHPs function in His-to-Asp phosphorelay signal transduction and as redundant positive regulators of cytokinin signaling. Members of the AHP gene family include: AT3G21510 (AHP1), AT3G29350 (AHP2), AT5G39340 (AHP3), AT3G16360 (AHP4), AT1G03430 (AHP5) and AT1…	0				x	x			0.791
					AT3G15780	Uncharacterized protein At3g15780; Unknown protein; BEST Arabidopsis thaliana protein match is: unknown protein (TAIR:AT1G52550.1); Has 20 Blast hits to 20 proteins in 5 species: Archae - 0; Bacteria - 0; Metazoa - 0; Fungi - 0; Plants - 20; Viruses - 0; Other Eukaryotes - 0 (source: NCBI BLink)	0						x		0.748
					AHP3	Arabidopsis thaliana histidine-containing phosphotransmitter 2; Encodes AHP3, one of the six Arabidopsis thaliana histidine phosphotransfer proteins (AHPs) involved in Histidine (His)-to-Aspartate (Asp) phosphorelay signal transduction. AHPs function as redundant positive regulators of cytokinin signaling. Members of the AHP gene family include: AT3G21510 (AHP1), AT3G29350 (AHP2), AT5G39340 (AHP3…	0					x	x		0.737
					AHP4	Encodes AHP4, a histidine-containing phosphotransmitter involved in Histidine (His)-to-Aspartate (Asp) phosphorelay signal transduction. AHP4 is one of the six Arabidopsis thaliana histidine phosphotransfer proteins (AHPs). AHPs function as redundant positive regulators of cytokinin signaling. Members of the AHP gene family include: AT3G21510 (AHP1), AT3G29350 (AHP2), AT5G39340 (AHP3), AT3G16360 …	0					x	x		0.736
					HK3	Arabidopsis histidine kinase 2/3/4 (cytokinin receptor); Histidine kinase 3; Cytokinins (CK) receptor related to bacterial two- component regulators. Functions as a histidine kinase and transmits the stress signal to a downstream MAPK cascade. This protein undergoes an ATP-dependent autophosphorylation at a conserved histidine residue in the kinase core, and a phosphoryl group is then transferred…	0			x			x		0.698
					AHP1	Histidine-containing phosphotransfer protein 1; Encodes AHP1, one of the six Arabidopsis thaliana histidine phosphotransfer proteins (AHPs). AHPs function as redundant positive regulators of cytokinin signaling. Members of the AHP gene family include: AT3G21510 (AHP1), AT3G29350 (AHP2), AT5G39340 (AHP3), AT3G16360 (AHP4), AT1G03430 (AHP5) and AT1G80100 (AHP6)	0			x		x	x		0.693
					AT1G13160	Uncharacterized protein At1g13160; ARM repeat superfamily protein; Its function is described as binding; Involved in biological_process unknown; Located in cellular_component unknown; Expressed in 20 plant structures; Expressed during 13 growth stages; Contains the following InterPro domains: Domain of unknown function, nucleolar NUC130/133, N-terminal (InterPro:IPR012977), Armadillo-type fold (I…	0						x		0.685
					AT4G31520	Uncharacterized protein AT4g31520; SDA1 family protein; Its function is described as binding; Involved in biological_process unknown; Located in cellular_component unknown; Expressed in flower; Expressed during petal differentiation and expansion stage; Contains the following InterPro domains: Domain of unknown function, nucleolar NUC130/133, N-terminal (InterPro:IPR012977), Armadillo-type fold (…	0						x		0.685
AT4G35390	55	At-hook motif nuclear localized protein 25; Transcription factor that specifically binds AT-rich DNA sequences related to the nuclear matrix attachment regions (MARs) (By similarity). Binds the DNA sequence GNFEI (GA-negative feedback element I) in the GA3OX1 promoter. Binding to GNFEI sequence is required for GA-negative feedback regulation of GA3OX1	Vegetative to reproductive phase transition of meristem	5	CYP714A2	Cytochrome P450, family 714, subfamily A, polypeptide 2; Involved in the inactivation of early gibberellin (GA) intermediates; Belongs to the cytochrome P450 family	0			x			x		0.647
					SLK1	Seuss-like 1; Probable transcription regulator that functions in the development of the carpel margin meristem similarly to SEUSS (SEU). In association with SEU, supports organ development from meristematic regions by facilitating auxin response and thus organ initiation, and by sustaining meristematic potential through the maintenance of PHABULOSA expression . DNA-binding adapter subunit of the …	0						x		0.62
					SOB3	Putative at-hook dna-binding family protein; Transcription factor that specifically binds AT-rich DNA sequences related to the nuclear matrix attachment regions (MARs) (By similarity). Acts redundantly with AHL18, AHL22 and AHL27 in the regulation of flowering and regulation of the hypocotyl elongation . Acts redundantly with AHL27/ESC to modulate hypocotyl growth inhibition in response to light	0			x	x		x	x	0.588
					GA3OX1	Gibberellin 3-beta-dioxygenase 1; Involved in later steps of the gibberellic acid biosynthetic pathway. Activated by AGAMOUS in a cal-1, ap1-1 background. Deletion of 208 bp from -1016 to -809 (&#916;-808) resulted in loss of GA-negative feedback (this sequence, which contains a 43-bp sequence GNFEI, was shown to be sufficient for GA-negative feedback); Belongs to the iron/ascorbate-dependent oxi…	0						x		0.583
					DGR2	Protein of unknown function, DUF642; Its function is described as molecular_function unknown; Involved in response to karrikin; Located in plant-type cell wall; Expressed in 22 plant structures; Expressed during 13 growth stages; Contains the following InterPro domains: Protein of unknown function DUF642 (InterPro:IPR006946); BEST Arabidopsis thaliana protein match is: Protein of unknown function…	0						x		0.565
					ESC	Putative at-hook dna-binding family protein; Transcription factor that specifically binds AT-rich DNA sequences related to the nuclear matrix attachment regions (MARs) . Negatively regulates plant innate immunity (PTI) to pathogens through the down-regulation of the PAMP- triggered FRK1 expression . Acts redundantly with AHL18, AHL22 and AHL29 in the regulation of flowering and regulation of the …	0			x	x		x	x	0.561
					AT1G07190	Lon protease; BEST Arabidopsis thaliana protein match is: lon protease 1 (TAIR:AT5G26860.1); Has 106 Blast hits to 106 proteins in 47 species: Archae - 0; Bacteria - 34; Metazoa - 0; Fungi - 11; Plants - 56; Viruses - 0; Other Eukaryotes - 5 (source: NCBI BLink)	0						x		0.55
					HL	3'(2'), 5'-bisphosphate nucleotidase; PAP-specific phosphatase HAL2-like; Encodes a 3'-phosphoadenosine-5'-phosphate (PAP) phosphatase that is sensitive to physiological concentrations of Na+. It does not also act as inositol polyphosphate 1-phosphatases, which other members of the HAL2-like family do. It is proposed that AHL acts in concert with sulphotransferases to prevent both the toxicity of…	0						x		0.549
					At5g50600	Encodes a hydroxysteroid dehydrogenase HSD1. Two copies of HSD1 (At5g50600 and At5g50700) exist in the Arabidopsis genome as a result of an exact 33-kb duplication on chromosome 5 encompassing seven genes. There are five homologs of HSD1 in Arabidopsis (HSD2-At3g47350, HSD3-At3g47360, HSD4-At5g50590, HSD4-At5g50690 and HSD6-At5g50770; HSD4 has two copies due to the same gene duplication event occ…	0						x		0.548
					ARFA1F	Similar to ADP-ribosylation factor gb|AAD17207; A member of ARF GTPase family. A thaliana has 21 members of this family, known to be essential for vesicle coating and uncoating and functions in GTP-binding. Gene encoding ADP-ribosylation factor and similar to other ARFs and ARF-like proteins. The gene is shown to play a role in cell division, cell expansion and cellulose production using antisens…	0						x		0.544
AT4G35550	55	Encodes a WUSCHEL-related homeobox gene family member with 65 amino acids in its homeodomain. WOX13 is the only family member that does not contain a sequence of eight residues (TLPLFPMH) downstream of the homeodomain called the WUS box	Callus formation, fruit dehiscence, fruit replum development, regulation of DNA-templated transcription	4	AT5G02850	Mediator of RNA polymerase II transcription subunit 4; Component of the Mediator complex, a coactivator involved in the regulated transcription of nearly all RNA polymerase II-dependent genes. Mediator functions as a bridge to convey information from gene-specific regulatory proteins to the basal RNA polymerase II transcription machinery. The Mediator complex, having a compact conformation in its…	0				x		x		0.701
					CDC2	Cyclin-dependent kinase a-1; A-type cyclin-dependent kinase. Together with its specific inhibitor, the Kip-related protein, KRP2 they regulate the mitosis-to-endocycle transition during leaf development. Dominant negative mutations abolish cell division. Loss of function phenotype has reduced fertility with failure to transmit via pollen. Pollen development is arrested at the second mitotic divis…	0						x		0.617
					GONST4	Acts as the major nucleotide-sugar transporter for the import of GDP-Fucose into the Golgi lumen. Transports GDP-Fucose in a strict counter-exchange mode. Is required for proper plant growth and development . Acts also as a GDP-mannose transporter that may be involved in the import of GDP-mannose from the cytoplasm into the Golgi lumen	0						x		0.605
					AT2G24550	Major centromere autoantigen B-like protein; Unknown protein; BEST Arabidopsis thaliana protein match is: unknown protein (TAIR:AT4G31510.1); Has 219 Blast hits to 219 proteins in 33 species: Archae - 0; Bacteria - 0; Metazoa - 16; Fungi - 2; Plants - 184; Viruses - 0; Other Eukaryotes - 17 (source: NCBI BLink)	0						x		0.597
					AT3G43850	Uncharacterized protein T28A8_140; Unknown protein; Its function is described as molecular_function unknown; Involved in biological_process unknown; Located in vacuole; BEST Arabidopsis thaliana protein match is: unknown protein (TAIR:AT5G21940.1); Has 215 Blast hits to 215 proteins in 19 species: Archae - 0; Bacteria - 0; Metazoa - 0; Fungi - 0; Plants - 213; Viruses - 0; Other Eukaryotes - 2 (s…	0						x		0.597
					AT4G31510	Major centromere autoantigen B-like protein; Unknown protein; BEST Arabidopsis thaliana protein match is: unknown protein (TAIR:AT2G24550.1); Has 205 Blast hits to 205 proteins in 31 species: Archae - 0; Bacteria - 0; Metazoa - 5; Fungi - 3; Plants - 187; Viruses - 0; Other Eukaryotes - 10 (source: NCBI BLink)	0						x		0.597
					RPL	POX (plant homeobox) family protein; Transcription factor that is involved in the preservation of the spiral phyllotactic arrangement leading to a regular pattern of organ initiation. Required for maintenance of stem cell fate in the shoot apical meristem, and is essential for specifying floral primordia and establishing early internode patterning events during inflorescence development. Acts as …	0						x		0.591
					AFO	Plant-specific transcription factor YABBY family protein; Involved in the abaxial cell fate determination during embryogenesis and organogenesis. Regulates the initiation of embryonic shoot apical meristem (SAM) development. Required during flower formation and development, particularly for the patterning of floral organs. Positive regulator of class B (AP3 and PI) activity in whorls 2 and 3. Neg…	0						x		0.549
					AT3G12910	NAC (No Apical Meristem) domain transcriptional regulator superfamily protein; Contains the following InterPro domains: No apical meristem (NAM) protein (InterPro:IPR003441); BEST Arabidopsis thaliana protein match is: NAC domain containing protein 42 (TAIR:AT2G43000.1); Has 2920 Blast hits to 2915 proteins in 75 species: Archae - 0; Bacteria - 0; Metazoa - 0; Fungi - 0; Plants - 2920; Viruses - …	0						x		0.548
					AT3G61310	At-hook motif nuclear localized protein 11; Transcription factor that specifically binds AT-rich DNA sequences related to the nuclear matrix attachment regions (MARs)	0						x		0.542
AT2G44745	54	Probable WRKY transcription factor 12; Transcription factor. Interacts specifically with the W box (5'-(T)TGAC[CT]-3'), a frequently occurring elicitor- responsive cis-acting element (By similarity)	Regulation of DNA-templated transcription	3	NAC066	Nac secondary wall thickening promoting factor2; NAC domain-containing protein 66; Transcription activator of genes involved in biosynthesis of secondary walls. Together with NST1, required for the secondary cell wall thickening of the anther endocethium, which is necessary for anther dehiscence. May also regulate the secondary cell wall lignification of other tissues such as tracheary elements	0						x		0.823
					RGL1	DELLA protein RGL1; Probable transcriptional regulator that acts as a repressor of the gibberellin (GA) signaling pathway. No effect of the BOI proteins on its stability. Probably acts by participating in large multiprotein complexes that repress transcription of GA- inducible genes. Has overlapping but distinct roles in GA signaling compared to RGA and GAI. Regulates the floral development. May …	0						x		0.69
					UFO	Protein UNUSUAL FLORAL ORGANS; Component of SCF(ASK-cullin-F-box) E3 ubiquitin ligase complexes, which may mediate the ubiquitination and subsequent proteasomal degradation of target proteins (By similarity). Considered as a meristem identity factor required for normal growth of the young floral meristem. Acts together with LEAFY to positively regulate the B class floral homeotic genes APETALA3 a…	0						x		0.666
					MYB46	Transcription factor myb, plant; Transcription factor MYB46; Transcription activator. Involved in the regulation of secondary wall biosynthesis in fibers and vessels. Transcription activator of the mannan synthase CSLA9 that recognizes and binds to the DNA consensus sequence 5'- [AG][GT]T[AT]GGT[GA]-3' cis-regulatory element of CSLA9 promoter. Transcription factor that acts as molecular switch in…	0				x		x		0.638
					MYB83	Transcription factor myb, plant; Transcription factor that acts as molecular switch in the NAC012/SND1-mediated transcriptional network regulating secondary wall biosynthesis. Is directly activated by NAC012/SND1 and its close homologs, including NAC043/NST1, NAC066/NST2, NAC101/VND6 and NAC030/VND7. Is required for functional expression of a number of secondary wall-associated transcription fact…	0				x		x		0.63
					NST1	NAC (No Apical Meristem) domain transcriptional regulator superfamily protein; Transcription activator of genes involved in biosynthesis of secondary walls. Together with NST2 and NST3, required for the secondary cell wall thickening of sclerenchymatous fibers, secondary xylem (tracheary elements), and of the anther endocethium, which is necessary for anther dehiscence. May also regulate the seco…	0						x		0.629
					NAC012	Nac secondary wall thickening promoting 3; NAC domain containing protein 12; Transcriptional activator of genes involved in biosynthesis of secondary walls. Together with NST1, required for the secondary cell wall thickening and lignification of sclerenchymatous fibers and secondary xylem vessels (tracheary elements). Seems to repress the secondary cell wall thickening of xylary fibers. May also …	0						x		0.62
					VND7	Arabidopsis nac domain containing protein 30; Transcription activator that binds to the secondary wall NAC binding element (SNBE), 5'- (T/A)NN(C/T)(T/C/G)TNNNNNNNA(A/C)GN(A/C/T)(A/T)-3', in the promoter of target genes (e.g. genes involved in secondary wall biosynthesis, cell wall modification such as xylan accumulation, and programmed cell death) Involved in xylem formation in roots and shoots, …	0						x		0.615
					MYB63	Transcription factor myb, plant; Transcriptional activator that binds DNA to the AC cis- elements 5'-ACCTACC-3', 5'-ACCAACC-3' and 5'-ACCTAAC-3' of promoters and specifically activates lignin biosynthetic genes during secondary wall formation mediated by SND1	0				x		x		0.61
					MYB85	Myb family transcription factor; Encodes a putative transcription factor (MYB85)	0				x		x		0.607
AT4G36990	52	Heat stress transcription factor B-1; Encodes a protein whose sequence is similar to heat shock factors that regulate the expression of heat shock proteins. Transcript level is increased in response to heat shock. However, overexpression of this gene did not result in the increase of decrease of heat shock proteins; Belongs to the HSF family. Class B subfamily	Regulation of transcription by RNA polymerase II	4	HSP70	Probable mediator of RNA polymerase II transcription subunit 37c; Component of the Mediator complex, a coactivator involved in the regulated transcription of nearly all RNA polymerase II-dependent genes. Mediator functions as a bridge to convey information from gene-specific regulatory proteins to the basal RNA polymerase II transcription machinery. The Mediator complex, having a compact conforma…	0			x	x	x	x		0.896
					HSP90.1	Molecular chaperone htpg; Heat shock protein 90-1; Functions as a holding molecular chaperone (holdase) which stabilizes unfolding protein intermediates and rapidly releases them in an active form once stress has abated. Functions as a folding molecular chaperone (foldase) that assists the non- covalent folding of proteins in an ATP-dependent manner. Molecular chaperone involved in R gene-mediate…	0			x	x	x	x		0.853
					HSP101	Atp-dependent clp protease atp-binding subunit clpb; Chaperone protein ClpB1; Encodes ClpB1, which belongs to the Casein lytic proteinase/heat shock protein 100 (Clp/Hsp100) family. Involved in refolding of proteins which form aggregates under heat stress. Also known as AtHsp101. AtHsp101 is a cytosolic heat shock protein required for acclimation to high temperature	0			x			x		0.843
					HSP81-3	Molecular chaperone htpg; Heat shock protein 90-3; Functions as a holding molecular chaperone (holdase) which stabilizes unfolding protein intermediates and rapidly releases them in an active form once stress has abated. Functions as a folding molecular chaperone (foldase) that assists the non- covalent folding of proteins in an ATP-dependent manner. Regulates RPP4-mediated temperature-dependent …	0				x	x	x		0.824
					BIP3	Probable mediator of RNA polymerase II transcription subunit 37b; Component of the Mediator complex, a coactivator involved in the regulated transcription of nearly all RNA polymerase II-dependent genes. Mediator functions as a bridge to convey information from gene-specific regulatory proteins to the basal RNA polymerase II transcription machinery. The Mediator complex, having a compact conforma…	0			x	x	x	x		0.757
					HAC1	Arabidopsis thaliana p300/cbp acetyltransferase-related protein 2; Histone acetyltransferase of the CBP family 1; Homologous to CREB-binding protein, a co-activator of transcription with histone acetyl-transferase activity. No single prior lysine acetylation is sufficient to block HAC1 acetylation of the H3 or H4 peptides, suggesting that HAC1, HAC5, and HAC12 can acetylate any of several lysines…	0			x	x	x	x		0.754
					MBF1C	Multiprotein-bridging factor 1c; One of three genes in A. thaliana encoding multiprotein bridging factor 1, a highly conserved transcriptional coactivator. May serve as a bridging factor between a bZIP factor and TBP. Its expression is specifically elevated in response to pathogen infection, salinity, drought, heat, hydrogen peroxide, and application of abscisic acid or salicylic acid. Constituti…	0			x			x		0.752
					Hsp70b	Heat shock 70kda protein 1/2/6/8; Heat shock 70 kDa protein 5; In cooperation with other chaperones, Hsp70s stabilize preexistent proteins against aggregation and mediate the folding of newly translated polypeptides in the cytosol as well as within organelles. These chaperones participate in all these processes through their ability to recognize nonnative conformations of other proteins. They bin…	0			x	x	x	x		0.743
					ROF1	Peptidyl-prolyl cis-trans isomerase FKBP62; PPIases accelerate the folding of proteins. It catalyzes the cis-trans isomerization of proline imidic peptide bonds in oligopeptides (By similarity). Co-chaperone that positively modulates thermotolerance by interacting with HSP90.1 and increasing the HSFA2-mediated accumulation of chaperones of the small-HSPs family	0				x	x	x		0.738
					BIP2	Mediator of RNA polymerase II transcription subunit 37f; Component of the Mediator complex, a coactivator involved in the regulated transcription of nearly all RNA polymerase II-dependent genes. Mediator functions as a bridge to convey information from gene-specific regulatory proteins to the basal RNA polymerase II transcription machinery. The Mediator complex, having a compact conformation in i…	0			x	x	x	x		0.731
AT5G62020	46	Arabidopsis thaliana heat shock transcription factor b2a; Heat stress transcription factor B-2a; Transcriptional regulator that specifically binds DNA sequence 5'-AGAAnnTTCT-3' known as heat shock promoter elements (HSE)	Regulation of transcription by RNA polymerase II	4	HSP70	Probable mediator of RNA polymerase II transcription subunit 37c; Component of the Mediator complex, a coactivator involved in the regulated transcription of nearly all RNA polymerase II-dependent genes. Mediator functions as a bridge to convey information from gene-specific regulatory proteins to the basal RNA polymerase II transcription machinery. The Mediator complex, having a compact conforma…	0			x	x	x	x		0.831
					HSP90.1	Molecular chaperone htpg; Heat shock protein 90-1; Functions as a holding molecular chaperone (holdase) which stabilizes unfolding protein intermediates and rapidly releases them in an active form once stress has abated. Functions as a folding molecular chaperone (foldase) that assists the non- covalent folding of proteins in an ATP-dependent manner. Molecular chaperone involved in R gene-mediate…	0			x	x	x	x		0.737
					MBF1C	Multiprotein-bridging factor 1c; One of three genes in A. thaliana encoding multiprotein bridging factor 1, a highly conserved transcriptional coactivator. May serve as a bridging factor between a bZIP factor and TBP. Its expression is specifically elevated in response to pathogen infection, salinity, drought, heat, hydrogen peroxide, and application of abscisic acid or salicylic acid. Constituti…	0			x			x		0.731
					AT1G09750	Eukaryotic aspartyl protease family protein; Its function is described as aspartic-type endopeptidase activity; Involved in proteolysis; Located in apoplast, cell wall, plant-type cell wall; Expressed in 22 plant structures; Expressed during 14 growth stages; Contains the following InterPro domains: Peptidase aspartic (InterPro:IPR021109), Peptidase aspartic, catalytic (InterPro:IPR009007), Pepti…	0						x		0.715
					AT3G60670	PLATZ transcription factor family protein; Contains the following InterPro domains: Protein of unknown function DUF597 (InterPro:IPR006734); BEST Arabidopsis thaliana protein match is: PLATZ transcription factor family protein (TAIR:AT2G12646.1); Has 407 Blast hits to 407 proteins in 26 species: Archae - 0; Bacteria - 0; Metazoa - 0; Fungi - 0; Plants - 407; Viruses - 0; Other Eukaryotes - 0 (sou…	0						x		0.715
					DREB2A	Dehydration-responsive element-binding protein 2A; Encodes a transcription factor that specifically binds to DRE/CRT cis elements (responsive to drought and low-temperature stress). Belongs to the DREB subfamily A-2 of ERF/AP2 transcription factor family (DREB2A). There are eight members in this subfamily including DREB2B. The protein contains one AP2 domain. Overexpression of transcriptional act…	0			x			x		0.686
					HSP101	Atp-dependent clp protease atp-binding subunit clpb; Chaperone protein ClpB1; Encodes ClpB1, which belongs to the Casein lytic proteinase/heat shock protein 100 (Clp/Hsp100) family. Involved in refolding of proteins which form aggregates under heat stress. Also known as AtHsp101. AtHsp101 is a cytosolic heat shock protein required for acclimation to high temperature	0			x			x		0.681
					SHD	Chaperone protein htpG family protein; Encodes an ortholog of GRP94, an ER-resident HSP90-like protein and is involved in regulation of meristem size and organization. Single and double mutant analyses suggest that SHD may be required for the correct folding and/or complex formation of CLV proteins. Lines carrying recessive mutations in this locus exhibits expanded shoot meristems, disorganized r…	0				x	x	x		0.67
					ATHB13	Homeobox-leucine zipper protein ATHB-13; Probable transcription factor that may act in the sucrose-signaling pathway	0						x		0.659
					AT2G20050	Protein phosphatase 2C and cyclic nucleotide-binding/kinase domain-containing protein; Protein serine/threonine phosphatases;protein kinases;catalytics;cAMP-dependent protein kinase regulators;ATP binding;protein serine/threonine phosphatases; Its function is described as cAMP-dependent protein kinase regulator activity, protein kinase activity, protein serine/threonine phosphatase activity, cata…	0			x	x		x		0.656
AT2G28550	45	Ethylene-responsive transcription factor RAP2-7; Probably acts as a transcriptional activator. Binds to the GCC-box pathogenesis-related promoter element. May be involved in the regulation of gene expression by stress factors and by components of stress signal transduction pathways (By similarity). Regulates negatively the transition to flowering time and confers flowering time delay; Belongs to …	Regulation of DNA-templated transcription	3	EFE	1-aminocyclopropane-1-carboxylate oxidase 4; Enzyme involved in the ethylene biosynthesis. May promote stem elongation by maximizing the extensibility cells, possibly by activating ethylene biosynthesis, in response to very- long-chain fatty acids (VLCFAs C20:0 to C30:0); Belongs to the iron/ascorbate-dependent oxidoreductase family	0						x		0.905
					FKF1	Flavin-binding, kelch repeat, f box 1; Component of an E3 ubiquitin ligase complex that plays a central role in blue light-dependent circadian cycles. Acts as a blue light photoreceptor, due to the presence of FMN, that mediates light-regulated protein degradation of critical clock components by targeting them to the proteasome complex. The SCF(ADO3) E3 ubiquitin ligase complex is involved in the…	0				x		x		0.85
					F2P16.14	Topless-related protein 3; Transcriptional corepressor. Negative regulator of jasmonate responses (By similarity)	0				x		x		0.82
					AT1G01440	Protein of unknown function (DUF3133); Contains the following InterPro domains: Protein of unknown function DUF3133 (InterPro:IPR021480); BEST Arabidopsis thaliana protein match is: Protein of unknown function (DUF3133) (TAIR:AT4G01090.1); Has 702 Blast hits to 662 proteins in 107 species: Archae - 0; Bacteria - 15; Metazoa - 235; Fungi - 59; Plants - 328; Viruses - 0; Other Eukaryotes - 65 (sour…	0				x				0.787
					TY1	Thioredoxin Y1, chloroplastic; Thiol-disulfide oxidoreductase that poorly activates chloroplastic malate dehydrogenase (NADP-MDH) and fructose-1,6- bisphosphatase. Provides reducing equivalents for peroxiredoxin Q; Belongs to the thioredoxin family. Plant Y-type subfamily	0				x				0.787
					ROXY2	Thioredoxin superfamily protein; Has a glutathione-disulfide oxidoreductase activity in the presence of NADPH and glutathione reductase. Reduces low molecular weight disulfides and proteins (By similarity). Involved in flower development; Belongs to the glutaredoxin family. CC-type subfamily	0				x				0.787
					KAN	Homeodomain-like superfamily protein; Encodes a KANADI protein (KAN) that regulates organ polarity in Arabidopsis. KAN is required for abaxial identity in both leaves and carpels, and encodes a nuclear-localized protein in the GARP family of putative transcription factors. Together with KAN2, this gene appears to be involved in the development of the carpel and the outer integument of the ovule.A…	0				x				0.787
					SPL9	Squamosa promoter-binding-like protein 9; Encodes a putative transcriptional regulator that is involved in the vegetative to reproductive phase transition. Expression is regulated by MIR156b. SPL activity nonautonomously inhibits initiation of new leaves at the shoot apical meristem	0						x		0.749
					NFXL2	NF-X1-type zinc finger protein NFXL2; Probable transcriptional regulator. May mediate E2- or E3-dependent ubiquitination. Required to gate light sensitivity during the night. Regulates the speed of the clock by acting in the feedback loop between CCA1, LHY and APRR1/TOC1. Promotes the expression of CCA1 at night but not by days. This activational effect is enhanced by interaction with ADO1/ZTL. A…	0						x		0.684
					SPL15	Squamosa promoter-binding-like protein 15; Encodes a putative transcriptional regulator that is involved in the vegetative to reproductive phase transition. Expression is regulated by MIR156b	0						x		0.68
AT4G36900	39	Ethylene-responsive transcription factor RAP2-10; Probably acts as a transcriptional activator. Binds to the GCC-box pathogenesis-related promoter element. May be involved in the regulation of gene expression by stress factors and by components of stress signal transduction pathways (By similarity)	Ethylene-activated signaling pathway, negative regulation of DNA-templated transcription, positive regulation of leaf senescence	3	HSFA3	Arabidopsis thaliana heat shock transcription factor a3; Member of Heat Stress Transcription Factor (Hsf) family. Expression is regulated by DREB2A and in turn HSFA3 regulates the expression of hsps Hsp18.1-CI and Hsp26.5-MII35S. Involved in establishing thermotolerence	0						x		0.691
					SKIP16	SKP1/ASK-interacting protein 16; Component of SCF(ASK-cullin-F-box) E3 ubiquitin ligase complexes, which may mediate the ubiquitination and subsequent proteasomal degradation of target proteins	0						x		0.673
					AT2G40233	Unknown protein; Has 30201 Blast hits to 17322 proteins in 780 species: Archae - 12; Bacteria - 1396; Metazoa - 17338; Fungi - 3422; Plants - 5037; Viruses - 0; Other Eukaryotes - 2996 (source: NCBI BLink)	0						x		0.658
					UBP18	Ubiquitin carboxyl-terminal hydrolase 36/42; Ubiquitin carboxyl-terminal hydrolase 18; Recognizes and hydrolyzes the peptide bond at the C- terminal Gly of ubiquitin. Involved in the processing of poly- ubiquitin precursors as well as that of ubiquitinated proteins (By similarity)	0						x		0.627
					AT1G15790	Mediator of RNA polymerase II transcription subunit 15a-like protein; Unknown protein; BEST Arabidopsis thaliana protein match is: unknown protein (TAIR:AT1G15780.1); Has 35333 Blast hits to 34131 proteins in 2444 species: Archae - 798; Bacteria - 22429; Metazoa - 974; Fungi - 991; Plants - 531; Viruses - 0; Other Eukaryotes - 9610 (source: NCBI BLink)	0						x		0.618
					NAC058	NAC domain containing protein 58 (NAC058); Its function is described as sequence-specific DNA binding transcription factor activity; Involved in multicellular organismal development, regulation of transcription; Located in cellular_component unknown; Expressed in hypocotyl, root, flower; Expressed during petal differentiation and expansion stage; Contains the following InterPro domains: No apical…	0						x		0.615
					SAY1	Ubiquitin-like superfamily protein; Plant UBX domain-containing protein 8; Isolated as a suppressor of a dominant mutant in the Ara4 gene that was expressed in yeast ypt1 mutant strains. A novel protein with a small region of similarity to coil-coiled domain of yeast VSP27 protein	0						x		0.55
					AT3G14880	BEST Arabidopsis thaliana protein match is: transcription factor-related (TAIR:AT4G18650.1); Has 560 Blast hits to 560 proteins in 40 species: Archae - 0; Bacteria - 0; Metazoa - 2; Fungi - 0; Plants - 558; Viruses - 0; Other Eukaryotes - 0 (source: NCBI BLink)	0						x		0.497
					NOL	Chlorophyll(ide) b reductase NOL, chloroplastic; Required for chlorophyll b degradation. Chlorophyll b, chlorophyllide b, pheophorbide b and pheophytin b can be used as substrates. Belongs to the chlorophyll catabolic enzymes (CCEs)	0						x		0.493
					CRSH	Ca2+-activated RelA/spot-like protein; Possesses calcium-dependent ppGpp (guanosine 3'-diphosphate 5'-diphosphate) synthetase activity in vitro and is able to functionally complement E.coli relA mutants. Plays an important role in the timing adjustment of pistil and pollen maturation required for successful pollination. May be involved in a rapid plant ppGpp-mediated response to pathogens and oth…	0						x		0.475
AT2G43010	36	Phytochrome interacting factor 4; Transcription factor acting negatively in the phytochrome B signaling pathway. May regulate the expression of a subset of genes involved in cell expansion by binding to the G-box motif (By similarity). Activated by CRY1 and CRY2 in response to low blue light (LBL) by direct binding at chromatin on E-box variant 5'-CA[CT]GTG-3' to stimulate specific gene expressio…	Response to low fluence blue light stimulus by blue low-fluence system	5	PHYB	Out of phase 1; Phytochrome B; Regulatory photoreceptor which exists in two forms that are reversibly interconvertible by light: the Pr form that absorbs maximally in the red region of the spectrum and the Pfr form that absorbs maximally in the far-red region. Photoconversion of Pr to Pfr induces an array of morphogenetic responses, whereas reconversion of Pfr to Pr cancels the induction of those…	0				x		x		0.998
					BZR1	Brassinosteroid signaling positive regulator (bzr1) family protein; Encodes a positive regulator of the brassinosteroid (BR) signalling pathway that mediates both downstream BR responses and negative feedback regulation of BR biosynthesis. There is evidence for phosphorylation-dependent nucleocytoplasmic shuttling of BZR1. GSK3-like kinases (including BIN2), 14-3-3 proteins, and the phosphatase B…	0				x		x		0.995
					ELF3	Hydroxyproline-rich glycoprotein family protein; May be a transcription factor part of a circadian clock input pathway. Acts within a 'zeitnehmer' feedback loop and is involved in its own circadian regulation. Has no role in regulating circadian clock function in the dark. Part of a corepressor complex consisting of ELF4, ELF3, and LUX involved in the transcriptional regulation of APRR9. The acti…	0				x		x		0.989
					ARF6	Auxin response factor 6; Auxin response factors (ARFs) are transcriptional factors that bind specifically to the DNA sequence 5'-TGTCTC-3' found in the auxin-responsive promoter elements (AuxREs). Seems to act as transcriptional activator. Formation of heterodimers with Aux/IAA proteins may alter their ability to modulate early auxin response genes expression. Regulates both stamen and gynoecium …	0				x		x		0.981
					PHYA	Phytochrome A; Regulatory photoreceptor which exists in two forms that are reversibly interconvertible by light: the Pr form that absorbs maximally in the red region of the spectrum and the Pfr form that absorbs maximally in the far-red region. Photoconversion of Pr to Pfr induces an array of morphogenetic responses, whereas reconversion of Pfr to Pr cancels the induction of those responses. Pfr …	0				x		x		0.979
					TOC1	CCT motif -containing response regulator protein; Pseudo response regulator involved in the generation of circadian rhythms. TOC1 appears to shorten the period of circumnutation speed. TOC1 contributes to the plant fitness (carbon fixation, biomass) by influencing the circadian clock period. PRR3 may increase the stability of TOC1 by preventing interactions between TOC1 and the F-box protein ZTL.…	0				x		x		0.977
					RGA1	GRAS family transcription factor family protein; Member of the VHIID/DELLA regulatory family. Contains homopolymeric serine and threonine residues, a putative nuclear localization signal, leucine heptad repeats, and an LXXLL motif. Putative transcriptional regulator repressing the gibberellin response and integration of phytohormone signalling. DELLAs repress cell proliferation and expansion that…	0				x	x	x		0.975
					PIF3	Phytochrome-associated protein 3; Transcription factor interacting with photoreceptors phyA and phyB. Forms a ternary complex in vitro with G-box element of the promoters of LHY, CCA1. Acts as a negative regulator of phyB signalling. It degrades rapidly after irradiation of dark grown seedlings in a process controlled by phytochromes. Does not play a significant role in controlling light input an…	0				x	x	x	x	0.965
					CRY1	Cryptochrome-1; Photoreceptor that mediates primarily blue light inhibition of hypocotyl elongation and photoperiodic control of floral initiation, and regulates other light responses, including circadian rhythms, tropic growth, stomata opening, guard cell development, root development, bacterial and viral pathogen responses, abiotic stress responses, cell cycles, programmed cell death, apical do…	0			x			x		0.953
					PIL6	Phytochrome interacting factor 3-like 6; Transcription factor acting negatively in the phytochrome B signaling pathway to promote the shade-avoidance response. Regulates PHYB abundance at the post-transcriptional level, possibly via the ubiquitin-proteasome pathway. Promotes ethylene activity in the dark. May regulate the expression of a subset of genes by binding to the G-box motif. Might be inv…	0			x	x	x	x	x	0.943
AT4G34410	32	Ethylene-responsive transcription factor ERF109; Probably acts as a transcriptional activator. Binds to the GCC-box pathogenesis-related promoter element. May be involved in the regulation of gene expression by stress factors and by components of stress signal transduction pathways (By similarity)	Regulation of DNA-templated transcription	4	AT2G30020	Protein phosphatase 2C family protein; Protein phosphatase that negatively regulates defense respones. Inactivates MPK4 and MPK6 MAP kinases involved in stress and defense signaling	0			x			x		0.892
					DDF1	Dehydration-responsive element-binding protein 1F; Encodes a member of the DREB subfamily A-1 of ERF/AP2 transcription factor family (DDF1). The protein contains one AP2 domain. There are six members in this subfamily, including CBF1, CBF2, and CBF3. Overexpression of this gene results in delayed flowering and dwarfism, reduction of gibberellic acid biosynthesis, and increased tolerance to high l…	0			x			x	x	0.869
					AT4G29780	Uncharacterized protein At4g29780; Unknown protein; BEST Arabidopsis thaliana protein match is: unknown protein (TAIR:AT5G12010.1); Has 945 Blast hits to 944 proteins in 87 species: Archae - 0; Bacteria - 0; Metazoa - 519; Fungi - 43; Plants - 365; Viruses - 0; Other Eukaryotes - 18 (source: NCBI BLink)	0			x					0.859
					AT4G27654	Unknown protein; Its function is described as molecular_function unknown; Involved in biological_process unknown; Located in endomembrane system; Expressed in 17 plant structures; Expressed during 9 growth stages; Has 30201 Blast hits to 17322 proteins in 780 species: Archae - 12; Bacteria - 1396; Metazoa - 17338; Fungi - 3422; Plants - 5037; Viruses - 0; Other Eukaryotes - 2996 (source: NCBI BLi…	0			x					0.853
					WRKY40	Probable WRKY transcription factor 40; Pathogen-induced transcription factor. Binds W-box sequences in vitro. Forms protein complexes with itself and with WRKY40 and WRKY60. Coexpression with WRKY18 or WRKY60 made plants more susceptible to both P. syringae and B. cinerea. WRKY18, WRKY40, and WRKY60 have partially redundant roles in response to the hemibiotrophic bacterial pathogen Pseudomonas sy…	0			x			x		0.834
					ORA47	Ethylene-responsive transcription factor ERF018; Probably acts as a transcriptional activator. Binds to the GCC-box pathogenesis-related promoter element. May be involved in the regulation of gene expression by stress factors and by components of stress signal transduction pathways (By similarity)	0			x			x	x	0.77
					CML38	Calcium-binding protein CML38; Potential calcium sensor that binds calcium in vitro	0			x			x		0.685
					WRKY33	Probable WRKY transcription factor 33; Transcription factor. Interacts specifically with the W box (5'-TTGAC[CT]-3'), a frequently occurring elicitor-responsive cis-acting element. Involved in defense responses. Required for resistance to the necrotrophic fungal pathogen B.cinerea. Regulates the antagonistic relationship between defense pathways mediating responses to the bacterial pathogen P. sy…	0			x			x		0.679
					AT4G06744	Leucine-rich repeat (LRR) family protein; BEST Arabidopsis thaliana protein match is: Leucine-rich repeat (LRR) family protein (TAIR:AT3G19320.1); Has 45026 Blast hits to 12967 proteins in 516 species: Archae - 11; Bacteria - 711; Metazoa - 1155; Fungi - 115; Plants - 40928; Viruses - 0; Other Eukaryotes - 2106 (source: NCBI BLink)	0						x		0.679
					STZ	Related to Cys2/His2-type zinc-finger proteins found in higher plants. Compensated for a subset of calcineurin deficiency in yeast. Salt tolerance produced by ZAT10 appeared to be partially dependent on ENA1/PMR2, a P-type ATPase required for Li+ and Na+ efflux in yeast. The protein is localized to the nucleus, acts as a transcriptional repressor and is responsive to chitin oligomers. Also involv…	0			x			x		0.67
aut., automated; chr., chromosome; phyl., phylogenetic
Notes:
1Information about description and functional partners associated was taken from STRING (https://string-db.org) and Uniprot (https://www.uniprot.org) databases
2The source of information was Tair database (https://www.arabidopsis.org)
3The annotation score was obtained from Uniprot database (https://uniprot.org). The score has a range from 1-5 points, where an annotation score of 5 points is associated with the best-annotated entries, and a 1-point-score denotes an entry with rather basic annotation
4Experimentally determined interaction
