# Supplementary material for: Identification of gene function based on models capturing natural variability of Arabidopsis thaliana lipid metabolism
Source: Nat Commun. 2023 Aug 14;14:4897. doi: 10.1038/s41467-023-40644-9 (PMC10425450; doi:10.1038/s41467-023-40644-9)
Supplement: Supplementary file 15 — Supplementary Data 12 [file 41467_2023_40644_MOESM15_ESM.xlsx]

## Sheet: Lipid_profiles_mutants
Sample	Day	Tray	Position	Gene	Salk number	Genotype letter	Unwounded or wounded	1[GL0201] DG 34:3	[GL0201] DG 36:5	[GL0201] DG 36:6	[GL0501] DGDG 34:3	[GL0501] DGDG 34:4	[GL0501] DGDG 34:5	[GL0501] DGDG 34:6	[GL0501] DGDG 36:3	[GL0501] DGDG 36:4	[GL0501] DGDG 36:5	[GL0501] DGDG 36:6	[GL0501] DGDG 38:4	[GL0501] DGDG 38:5	[GL0501] DGDG 38:6	[GP0105] LPC 16:0	[GP0105] LPC 18:1	[GP0105] LPC 18:2	[GP0105] LPC 18:3	[GL0501] MGDG 38:4	[GL0501] MGDG 38:6	[GL0501] MGDG 34:3	[GL0501] MGDG 34:4	[GL0501] MGDG 34:5	[GL0501] MGDG 34:6	[GL0501] MGDG 36:3	[GL0501] MGDG 36:4	[GL0501] MGDG 36:5	[GL0501] MGDG 36:6	[GL0401] MGMG 16:3	[GL0401] MGMG 18:3	[GP1001] PA 34:2	[GP1001] PA 34:3	[GP1001] PA 34:4	[GP1001] PA 36:4	[GP1001] PA 36:5	[GP1001] PA 36:6	[GP0101] PC 32:1	[GP0101] PC 32:3	[GP0101] PC 34:1	[GP0101] PC 34:2	[GP0101] PC 34:3	[GP0101] PC 34:4
								DAG(16:0_18:3)	DAG(18:2_18:3)	DAG(18:3_18:3)	DGDG(34:3)	DGDG(34:4)	DGDG(34:5)	DGDG(34:6)	DGDG(36:3)	DGDG(36:4)	DGDG(36:5)	DGDG(36:6)	DGDG(36:6-2O) or DGDG(38:4)	DGDG(36:7-2O) or DGDG(38:5)	DGDG(36:8-2O) or DGDG(38:6)	LPC(16:0)	LPC(18:1)	LPC(18:2)	LPC(18:3)	MGDG(36:6-2O) or MGDG(38:4)	MGDG(36:8-2O) or MGDG(38:6)	MGDG(34:3)	MGDG(34:4)	MGDG(34:5)	MGDG(34:6)	MGDG(36:3)	MGDG(36:4) or MGDG(34:6-2O)	MGDG(36:5) or MGDG(34:7-2O)	MGDG(36:6) or MGDG(34:8-2O)	MGMG(16:3)	MGMG(18:3)	PA(34:2)	PA(34:3)	PA(34:4)	PA(36:4)	PA(36:5)	PA(36:6)	PC(32:1)	PC(32:3)	PC(34:1)	PC(34:2)	PC(34:3)	PC(34:4)
MA.1.1.67.U	1	1	67	At1g02390	SALK_118230C	E	U	0.279	0.192	0.206	883.007	48.34	89.1	493.24	44.018	90.938	145.664	4631.12	6.195	10.72	38.13	0.267	0.097	0.597	0.693	14.452	23.053	388.398	923.811	1592.84	41787.8	30.757	221.997	914.715	9890.8	31.895	15.915	1.419	1.059	0.557	0.956	1.017	0.506	2.854	3.417	9.506	133.456	189.862	9.031
MA.1.2.23.U	1	2	23	At1g02390	SALK_118230C	E	U	0.277	0.197	0.166	919.259	53.663	98.245	459.075	46.424	93.445	161.088	4359.81	4.239	9.038	32.053	0.357	0.116	0.801	0.703	14.307	23.404	546.518	1342.21	2000.54	38610.9	40.487	304.628	1059.26	10659.1	29.718	22.307	1.514	1.314	0.854	0.808	0.912	0.378	3.126	3.326	19.279	173.816	170.587	9.402
MA.1.3.06.U	1	3	6	At1g02390	SALK_118230C	E	U	0.279	0.184	0.163	790.71	47.241	86.154	425.312	40.063	88.086	137.19	3910.69	4.362	8.843	33.98	0.498	0.219	0.961	0.799	15.937	22.536	466.909	1224.5	1846.42	35622.4	36.736	242.004	766.861	9164.05	28.735	20.055	1.666	1.113	0.413	0.964	0.997	0.413	2.599	2.591	18.915	145.925	155.82	8.232
MA.1.1.30.U	1	1	30	At1g02660	SALK_134251C	F	U	0.842	0.379	0.618	799.169	48.709	85.765	421.404	67.423	100.642	214.312	4685.12	5.557	12.915	41.469	0.378	0.133	0.551	1.079	19.992	56.755	642.725	1099.81	1930.23	35297.6	65.34	460.503	1763	18480.7	46.561	17.582	1.542	2.282	0.534	0.885	1.349	0.95	4.308	5.522	22.164	127.786	304.298	25.481
MA.1.2.03.U	1	2	3	At1g02660	SALK_134251C	F	U	0.549	0.181	0.361	544.84	35.741	57.148	262.048	46.267	64.924	165.917	2993.52	4.054	8.342	26.987	0.509	0.13	0.387	0.751	13.544	38.688	507.766	901.916	1266.96	22185.7	44.086	325.436	1239.08	12583	40.984	12.391	1.538	2.328	0.634	0.861	1.226	0.944	3.452	4.053	14.359	73.249	212.392	22.812
MA.1.3.41.U	1	3	41	At1g02660	SALK_134251C	F	U	0.709	0.313	0.446	758.538	45.758	82.076	377.866	66.204	98.232	188.896	4416.44	4.34	11.011	38.682	0.38	0.145	0.511	0.878	17.513	46.455	645.303	1242.11	1902.45	31695.5	58.548	448.05	1436.1	16172.4	45.299	19.999	1.595	2.826	0.591	0.901	1.406	1.069	3.757	4.156	26.105	123.489	262.532	21.437
MA.1.1.35.U	1	1	35	At1g04010	SALK_117091C	G	U	0.218	0.228	0.173	890.794	55.042	115.662	537.414	41.967	104.307	164.28	4733.66	5.108	11.382	39.349	0.301	0.114	0.826	0.718	16.832	28.274	437.3	1244.07	2389.3	44372	38.257	301.85	1018.5	11209.7	32.681	22.865	0.946	0.848	0.518	0.6	0.642	0.294	2.813	2.929	17.798	180.116	164.872	10.484
MA.1.2.15.U	1	2	15	At1g04010	SALK_117091C	G	U	0.304	0.223	0.166	861.799	58.57	103.771	503.05	43.037	101.377	172.951	4768.73	5.193	11.325	38.732	0.367	0.12	0.849	0.761	16.481	29.03	560.236	1595.19	2331.08	42581.7	41.106	332.213	1086.99	11361.6	33.01	19.013	2.582	2.209	0.625	1.742	1.966	0.817	2.63	3.013	18.357	164.05	165.388	10.456
MA.1.3.08.U	1	3	8	At1g04010	SALK_117091C	G	U	0.263	0.191	0.173	799.351	49.706	87.86	438.934	39.912	89.333	152.156	4481	4.551	8.006	35.831	0.223	0.114	0.532	0.583	15.531	22.443	500.56	1318.33	1919.48	38511	37.528	249.823	932.639	10525.4	31.22	17.9	1.472	1.462	0.452	0.91	1.168	0.603	2.578	2.353	17.826	142.711	173.934	8.818
MA.1.1.72.U	1	1	72	At1g06520	SALK_037660C	H	U	0.301	0.262	0.202	1041.94	60.634	104.029	524.428	52.554	111.407	177.761	5465	6.566	11.716	48.367	0.255	0.069	0.681	0.742	18.404	34.314	497.994	1224.39	1930.96	46315	39.499	285.991	1170.15	12528.6	31.308	16.513	0.8	0.942	0.607	0.483	0.614	0.379	3.384	3.658	11.723	167.163	213.597	9.729
MA.1.2.66.U	1	2	66	At1g06520	SALK_037660C	H	U	0.3	0.195	0.189	786.45	47.11	87.119	486.375	35.868	85.859	138.516	4465.7	4.365	8.603	39.004	0.373	0.086	0.727	0.823	12.319	25.26	363.344	905.353	1399.63	38913.4	32.39	220.132	993.302	9658.19	23.759	15.126	1.3	1.086	0.431	0.967	1.176	0.494	2.788	3.725	9.719	136.565	186.116	9.198
MA.1.3.58.U	1	3	58	At1g06520	SALK_037660C	H	U	0.289	0.299	0.217	883.435	56.408	113.505	499.854	42.998	102.311	164.535	4566.32	5.181	9.315	38.8	0.414	0.251	0.999	0.813	15.111	28.2	489.749	1477.9	2606.86	41848.8	46.211	319.157	965.004	10862.6	33.609	23.042	1.208	1.069	0.714	0.699	0.826	0.424	2.588	2.641	29.17	194.25	169.099	10.164
MA.1.1.69.U	1	1	69	At1g09390	SALK_098434C	I	U	0.284	0.242	0.181	953.022	56.135	103.189	487.842	48.88	103.139	155.165	4730.33	6.224	11.364	41.428	0.205	0.081	0.702	0.679	17.427	31.541	517.023	1404.74	2230.99	42553.2	39.468	318.658	1023.63	11696.9	38.043	25.104	1.41	1.103	0.574	0.737	0.937	0.351	3.22	3.18	16.46	183.548	182.662	9.684
MA.1.2.06.U	1	2	6	At1g09390	SALK_098434C	I	U	0.217	0.143	0.131	627.18	39.61	68.637	349.541	31.717	72.31	132.265	3456.42	3.94	7.812	28.14	0.315	0.097	0.544	0.553	11.083	18.212	332.543	836.134	1153.99	28167.1	26.786	206.277	835.377	7632.09	25.936	18.075	1.092	0.94	0.397	0.637	0.704	0.355	2.243	2.761	8.823	112.793	146.085	6.976
MA.1.3.23.U	1	3	23	At1g09390	SALK_098434C	I	U	0.278	0.208	0.166	839.319	45.843	86.578	434.581	41.974	87.392	140.225	4332.76	3.776	8.081	35.472	0.288	0.1	0.585	0.563	13.443	24.823	466.737	1108.15	1779.43	36757.4	40.254	257.935	871.718	10209.5	30.193	19.566	1.21	1.025	0.407	0.715	0.749	0.399	2.739	2.66	17.486	157.866	169.065	7.984
MA.1.1.12.U	1	1	12	At1g18360	SALK_072002C	J	U	0.296	0.237	0.182	977.719	58.976	115.301	531.792	51.01	107.274	180.292	4852.63	5.942	11.599	38.138	0.311	0.099	0.725	0.647	14.749	25.558	490.781	1304.95	2335.35	43526.4	39.532	339.07	1136.37	11284.9	33.691	19.048	1.409	0.918	0.533	0.905	0.937	0.385	3.109	3.228	17.752	196.358	179.058	9.988
MA.1.2.22.U	1	2	22	At1g18360	SALK_072002C	J	U	0.234	0.189	0.145	866.872	53.204	95.651	447.312	43.733	92.349	158.956	4187.95	4.289	8.032	31.004	0.344	0.118	0.777	0.658	13.862	21.366	548.932	1469.24	2027.76	37285.4	39.568	312.068	1015.82	9984.36	30.47	20.008	1.759	1.221	0.712	0.801	0.9	0.373	3.037	3.002	19.864	170.804	157.715	9.099
MA.1.3.49.U	1	3	49	At1g18360	SALK_072002C	J	U	0.349	0.237	0.192	887.671	53.975	104.236	486.839	44.427	106.706	160.906	4566.62	5.613	9.759	40.14	0.29	0.124	0.638	0.62	15.525	25.118	517.919	1414.1	2282.81	41280.1	42.09	279.641	917.245	10248.4	39.482	29.953	1.233	1.005	0.572	0.747	0.932	0.448	2.843	2.746	19.991	164.814	170.559	9.544
MA.1.1.07.U	1	1	7	At1g19190	SALK_150295C	K	U	0.362	0.192	0.182	961.031	54.639	97.228	498.976	48.481	106.371	151.094	4960.5	6.553	11.531	41.474	0.349	0.1	0.64	0.717	14.537	27.878	480.232	1186.34	1824.35	43750.9	35.015	263.125	1021.5	11045.7	31.812	13.348	1.577	1.555	0.462	0.979	1.381	0.608	3.132	3.292	12.355	156.104	195.8	9.118
MA.1.2.53.U	1	2	53	At1g19190	SALK_150295C	K	U	0.31	0.168	0.166	794.255	50.154	83.561	441.925	39.576	88.868	143.068	4194.29	4.157	8.557	34.587	0.347	0.111	0.759	0.814	12.237	20.513	493.018	1332.76	1762.38	36604.2	33.536	263.929	936.014	9482.54	29.757	17.675	2.349	2.364	0.586	1.392	1.842	0.798	2.92	3.005	14.071	146.327	171.926	8.994
MA.1.3.07.U	1	3	7	At1g19190	SALK_150295C	K	U	0.306	0.205	0.155	813.966	45.432	86.839	446.822	38.463	88.841	117.818	3955.26	4.009	7.786	31.042	0.327	0.14	0.844	0.755	13.728	19.986	468.081	1211.65	1915.7	36741.8	38.113	270.532	783.203	9020.82	30.327	21.073	2.937	2.506	0.515	1.927	2.105	0.871	2.888	2.49	23.297	163.805	151.54	8.19
MA.1.1.55.U	1	1	55	At1g28650	SALK_010911C	L	U	0.449	0.191	0.193	974.312	54.972	93.99	501.011	50.061	105.423	164.702	5020.24	6.59	11.791	42.3	0.123	0.043	0.607	0.732	18.231	28.537	438.317	1006.07	1637.34	43957.2	35.104	259.365	1038.35	11538	34.986	17.153	2.027	2.296	0.647	1.266	1.959	0.939	3.164	3.511	11.922	150.154	204.258	8.9
MA.1.2.02.U	1	2	2	At1g28650	SALK_010911C	L	U	0.192	0.135	0.121	659.965	42.026	67.496	353.378	33.642	73.466	131.78	3451.57	4.391	7.862	28.982	0.191	0.065	0.513	0.545	9.81	18.825	396.272	1029.86	1280.29	28456.8	26.72	216.766	801.096	7798.15	25.4	13.574	0.873	0.603	0.508	0.426	0.449	0.221	2.501	2.723	11.732	123.599	150.621	7.282
MA.1.3.44.U	1	3	44	At1g28650	SALK_010911C	L	U	0.513	0.207	0.216	874.712	48.208	85.711	440.091	46.305	93.769	146.509	4632.85	6.85	8.325	38.624	0.279	0.075	0.562	0.64	14.829	23.414	412.605	976.79	1620.54	39386.8	39.024	223.887	882.775	10622.7	31.641	17.662	3.215	3.628	0.675	1.95	2.646	1.302	2.907	2.885	12.139	138.776	185.801	8.438
MA.1.1.60.U	1	1	60	At1g29670	SALK_005724C	M	U	0.326	0.205	0.179	905.49	50.197	96.08	481.359	48.874	99.649	165.49	4883.87	6.749	11.479	49.985	0.214	0.052	0.739	0.787	17.486	47.619	433.256	1034.8	1728.21	41214	35.422	265.063	1030.05	11433.6	35.875	16.403	4.452	3.458	0.667	2.424	3.112	1.315	2.958	3.373	12.244	158.435	183.977	9.348
MA.1.2.38.U	1	2	38	At1g29670	SALK_005724C	M	U	0.383	0.161	0.174	785.832	51.741	84.696	475.879	40.69	90.175	161.238	4432.09	5.119	9.397	37.013	0.378	0.104	0.668	0.754	14.343	21.781	472.387	1216.2	1569.2	37787.9	32.714	249.728	993.48	9724.47	29.814	18.727	1.712	1.574	0.725	1.167	1.412	0.661	2.979	3.611	13.225	144.139	195.551	9.673
MA.1.3.16.U	1	3	16	At1g29670	SALK_005724C	M	U	0.396	0.248	0.19	760.925	44.708	85.323	428.393	37.054	89.98	144.256	4166.81	4.837	8.737	35.783	0.444	0.193	0.802	0.68	14.764	30.378	442.886	1181.93	1930.78	37225.6	40.182	261.436	878.269	10054	36.075	20.905	1.511	1.279	0.38	1.172	1.246	0.535	2.358	2.49	18.342	151.742	152.528	8.256
MA.1.1.41.U	1	1	41	At1g32200	SALK_069657C	N	U	0.51	0.251	0.219	848.381	47.782	92.452	477.727	43.358	98.344	153.814	4696.23	6.213	10.422	39.363	0	0	0.504	0.654	14.44	28.076	339.504	808.035	1446.18	40468.4	30.487	246.586	990.353	10975.9	31.652	12.512	2.284	2.24	0.368	1.652	2.196	0.942	2.856	3.652	11.142	152.355	187.81	9.491
MA.1.2.35.U	1	2	35	At1g32200	SALK_069657C	N	U	0.266	0.189	0.153	888.26	51.255	80.079	330.735	50.449	125.24	205.564	5404.23	5.958	12.474	50.294	0.35	0.159	0.851	0.684	22.656	38.484	609.053	1385.97	2000.8	34818.1	56.567	530.613	1615.95	16420.8	34.195	24.704	1.505	1.139	0.641	0.893	0.983	0.405	2.747	2.359	25.531	174.852	152.696	8.114
MA.1.3.66.U	1	3	66	At1g32200	SALK_069657C	N	U	0.289	0.19	0.174	831.695	47.069	81.501	412.215	43.443	93.969	144.82	4284.25	5.306	8.492	35.838	0.507	0.223	0.724	0.721	15.252	22.724	486.044	1206.86	1852.86	36566.6	35.096	244.866	894.61	9877.75	31.848	15.237	1.271	1.184	0.477	0.695	0.765	0.487	2.866	2.606	14.139	147.897	172.9	8.228
MA.1.1.16.U	1	1	16	At1g52760	SALK_009878C	O	U	0.378	0.242	0.205	1046.1	61.28	109.889	533.19	52.211	117.816	163.337	5122.16	6.442	11.685	42.691	0.609	0.143	0.959	0.708	16.859	30.964	522.554	1327.51	2171.8	47712.1	40.586	288.793	993.254	11844.5	36.93	19.493	2.726	2.771	0.749	1.601	2.245	1.017	3.228	3.152	14.583	166.228	194.956	9.813
MA.1.2.41.U	1	2	41	At1g52760	SALK_009878C	O	U	0.365	0.183	0.18	857.214	53.885	93.649	500.081	42.475	97.524	164.932	4661.41	5.21	9.74	38.367	0.363	0.112	0.689	0.73	14.364	22.116	478.523	1255.47	1747.67	40544.5	35.457	272.426	1042.3	10412.6	28.568	16.676	1.878	1.634	0.649	1.29	1.537	0.68	3.145	3.604	14.282	157.344	194.923	9.858
MA.1.3.37.U	1	3	37	At1g52760	SALK_009878C	O	U	0.269	0.173	0.165	842.246	48.49	86.404	419.016	43.437	89.844	143.031	4262.83	5.234	9.038	37.355	0.362	0.127	0.666	0.673	13.499	23.427	505.847	1274.37	1870.12	37549.5	38.012	229.069	843.989	9626.01	32.339	21.336	1.228	1.246	0.528	0.674	0.808	0.463	2.788	2.558	15.172	139.092	170.154	8.26
MA.1.1.34.U	1	1	34	At1g54570	SALK_014789C	P	U	0.377	0.208	0.2	980.76	53.741	95.043	505.631	47.732	100.526	153.051	5005.6	5.467	10.454	42.417	0.335	0.088	0.624	0.68	14.203	27.967	464.881	1106.26	1787.46	43831.6	35.711	254.215	999.539	11445.6	30.72	14.085	1.752	1.499	0.516	1.034	1.302	0.565	3.032	3.322	11.873	157.48	202.469	9.275
MA.1.2.69.U	1	2	69	At1g54570	SALK_014789C	P	U	0.314	0.176	0.178	845.066	52.473	86.127	441.583	42.629	89.579	155.438	4256.22	4.073	8.43	34.311	0.494	0.136	0.852	0.888	13.37	21.202	467.959	1253.53	1672.78	36281	33.049	248.378	981.278	9356.68	30.842	22.14	1.834	1.622	0.452	0.947	1.291	0.628	3.102	3.325	10.862	143.329	179.96	8.705
MA.1.3.43.U	1	3	43	At1g54570	SALK_014789C	P	U	0.268	0.17	0.185	908.294	47.557	87.875	470.676	47.562	97.194	146.301	4734.64	4.291	8.355	38.907	0.323	0.101	0.58	0.683	14.97	22.933	405.315	918.345	1500.49	40700.9	37.436	230.398	895.658	10329.8	30.426	18.522	1.256	1.277	0.571	0.653	0.85	0.485	2.614	2.862	11.393	131.071	186.412	8.628
MA.1.1.06.U	1	1	6	At1g54790	SALK_111581C	Q	U	0.317	0.183	0.19	871.47	49.953	88.51	485.284	44.702	94.41	166.299	4693.44	5.564	10.084	35.653	0.333	0.08	0.577	0.653	14.2	20.929	430.914	1008.47	1569.05	40371.7	33.412	252.35	1087.78	9965.24	32.08	11.437	1.116	1.103	0.444	0.642	0.889	0.497	2.92	3.363	10.482	144.268	195.407	8.805
MA.1.2.20.U	1	2	20	At1g54790	SALK_111581C	Q	U	0.326	0.186	0.187	850.894	53.303	88.447	446.77	46.711	95.853	190.174	4680.37	4.686	9.743	38.387	0.411	0.095	0.674	0.758	15.306	23.674	416.279	1015.66	1415.94	37174.3	37.584	279.681	1280.74	10416.8	30.64	17.755	1.774	1.876	0.522	0.95	1.275	0.584	2.995	3.973	9.411	141.63	199.843	9.16
MA.1.3.18.U	1	3	18	At1g54790	SALK_111581C	Q	U	0.347	0.156	0.168	878.876	44.149	73.897	398.194	44.482	94.272	141.357	4472.88	4.39	7.683	36.523	0.282	0.073	0.506	0.561	14.091	23.135	438.041	989.756	1517.44	37000.3	36.49	230.045	907.335	10571.9	30.085	15.153	2.027	1.867	0.49	1.139	1.463	0.783	2.786	2.712	11.502	136.939	185.738	7.409
MA.1.1.18.U	1	1	18	At2g03140	SALK_082193C	R	U	0.486	0.238	0.247	988.061	55.393	102.345	525.602	52.215	114.913	189.275	5193.73	6.379	12.129	44.944	0.367	0.089	0.595	0.675	17.271	27.322	402.133	919.754	1628.01	45084	37.114	274.933	1152.67	11583.7	33.994	14.968	1.638	1.895	0.648	1.188	1.661	0.83	3.266	3.991	11.72	158.231	224	9.788
MA.1.2.48.U	1	2	48	At2g03140	SALK_082193C	R	U	0.262	0.184	0.209	908.531	58.298	98.927	508.406	48.263	107.81	198.374	5008.43	5.36	11.822	42.891	0.504	0.123	0.873	0.954	16.999	28.356	501.806	1217.35	1819.45	41822	42.619	309.663	1373.86	11595	35.618	18.141	1.266	1.242	0.68	0.636	0.816	0.443	3.492	4.49	10.08	157.396	213.624	10.362
MA.1.3.72.U	1	3	72	At2g03140	SALK_082193C	R	U	0.218	0.149	0.15	722.016	41.906	75.095	379.651	38.05	76.257	150.287	4039.93	3.857	7.002	33.96	0.234	0.048	0.422	0.503	12.712	21.522	375.337	880.543	1414.69	32555.8	31.976	194.036	847.752	9044.03	28.203	15.849	0.803	0.795	0.43	0.442	0.625	0.372	2.362	2.638	8.94	119.611	155.732	7.144
MA.1.1.64.U	1	1	64	At2g16900	SALK_136325C	S	U	0.433	0.289	0.298	858.496	50.771	96.983	542.635	45.15	100.242	189.945	5057.21	7.881	11.662	49.118	0.313	0.08	0.677	0.818	17.239	43.356	356.203	822.073	1463.72	42215.4	31.719	245.761	1165.02	10878.4	35.049	16.586	2.785	2.693	0.48	1.306	1.873	0.953	2.94	4.041	8.907	141.746	210.312	9.818
MA.1.2.27.U	1	2	27	At2g16900	SALK_136325C	S	U	0.209	0.153	0.126	772.544	48.467	79.769	405.752	36.444	87.395	132.264	3805.07	4.365	7.843	30.718	0.346	0.117	0.773	0.715	11.813	19.577	507.415	1360.84	1808.47	34464.6	33.839	268.3	884.346	8946.61	27.33	16.495	1.661	1.362	0.64	1.076	1.193	0.43	2.639	2.694	16.815	152.166	150.26	8.446
MA.1.3.56.U	1	3	56	At2g16900	SALK_136325C	S	U	0.45	0.2	0.208	1000.28	55.18	98.069	502.041	50.609	107.348	165.101	5125.86	5.044	9.672	42.31	0.331	0.093	0.604	0.717	15.387	24.558	407.33	1016.64	1692.13	44337.9	40.878	239.809	1010.16	11730.1	35.752	19.504	2.038	2.419	0.623	1.252	1.826	0.957	3.046	3.237	9.77	142.42	200.715	9.158
MA.1.1.01.U	1	1	1	At2g30550	SALK_039754C	T	U	0.316	0.241	0.273	891.193	52.548	95.426	517.39	45.923	103.792	177.328	4926.7	7.85	11.771	44.041	0.424	0.088	0.579	0.741	15.426	29.207	324.027	697.845	1319.26	42155.8	32.563	229.495	1101.3	10419.8	35.322	17.613	1.579	1.856	0.481	0.935	1.344	0.721	2.929	4.079	7.091	136.137	210.254	9.285
MA.1.2.46.U	1	2	46	At2g30550	SALK_039754C	T	U	0.236	0.16	0.157	1011.73	61.14	100.278	433.658	53.623	109.867	207.005	4821.06	5.485	11.704	43.306	0.393	0.134	0.781	0.828	18.392	37.186	772.805	1941.48	2417.34	39346.1	53.899	429.621	1489.57	13984.4	32.791	17.233	1.486	1.411	0.731	0.903	1.062	0.473	3.295	4.717	18.218	158.564	180.866	11.666
MA.1.3.35.U	1	3	35	At2g30550	SALK_039754C	T	U	0.329	0.221	0.183	783.193	45.174	85.523	422.862	41.612	82.502	138.015	4077.74	3.994	8.48	34.4	0.387	0.169	0.722	0.665	13.048	22.924	437.258	1168.34	1882.51	35402	37.301	259.063	804.921	9554.2	27.226	17.585	1.396	1.222	0.411	1	1.056	0.5	2.617	2.562	21.182	159.597	162.857	8.364
MA.1.1.48.U	1	1	48	At2g44810	SALK_138439C	V	U	0.336	0.27	0.172	942.667	56.069	113.478	479.931	49.129	119.325	196.401	4901.59	6.618	13.968	43.838	0	0	0.705	0.669	19.141	35.945	480.194	1268.13	2428.8	42489.8	45.838	357.016	1188.31	12771.7	41.382	19.406	2.124	1.361	0.662	1.508	1.387	0.457	3	3.287	23.284	201.236	166.923	10.209
MA.1.2.30.U	1	2	30	At2g44810	SALK_138439C	V	U	0.297	0.206	0.189	662.64	41.337	70.536	360.295	33.266	84.631	134.904	4405.38	4.612	9.034	40.209	0.299	0.09	0.639	0.653	16.099	28.118	341.77	808.552	1357.41	32722.5	30.523	245.583	916.239	11352.7	31.071	19.933	1.344	1.203	0.461	0.905	1.184	0.488	2.472	3.09	12.49	142.493	172.88	8.762
MA.1.3.39.U	1	3	39	At2g44810	SALK_138439C	V	U	0.263	0.157	0.146	741.096	42.336	72.907	382.844	42.461	77.185	134.453	4179.17	3.961	7.377	30.996	0.334	0.102	0.563	0.617	11.723	22.596	444.618	1081.32	1657.08	33696.9	37.002	216.713	808.451	9872.76	31.954	18.324	1.3	1.221	0.631	0.812	0.915	0.421	2.436	2.455	14.1	130.845	163.853	7.685
MA.1.1.08.U	1	1	8	At3g02700	SALK_141679C	W	U	NA	NA	NA	NA	NA	NA	NA	NA	NA	NA	NA	NA	NA	NA	NA	NA	NA	NA	NA	NA	NA	NA	NA	NA	NA	NA	NA	NA	NA	NA	NA	NA	NA	NA	NA	NA	NA	NA	NA	NA	NA	NA
MA.1.2.47.U	1	2	47	At3g02700	SALK_141679C	W	U	NA	NA	NA	NA	NA	NA	NA	NA	NA	NA	NA	NA	NA	NA	NA	NA	NA	NA	NA	NA	NA	NA	NA	NA	NA	NA	NA	NA	NA	NA	NA	NA	NA	NA	NA	NA	NA	NA	NA	NA	NA	NA
MA.1.3.52.U	1	3	52	At3g02700	SALK_141679C	W	U	0.459	0.351	0.324	863.27	50.137	115.2	529.477	46.085	102.287	170.338	5152.63	5.862	10.772	43.904	0.36	0.124	0.794	0.82	17.579	29.983	333.529	787.251	1470.49	43539.1	37.528	214.145	904.908	11441.8	40.99	23.509	1.391	1.505	0.35	1.104	1.427	0.736	2.888	3.608	10.959	163.294	204.43	10.891
MA.1.1.42.U	1	1	42	At3g03310	SALK_018675C	X	U	0.336	0.216	0.191	867.583	50.229	94.083	503.134	43.292	96.889	158.428	4834.35	6.15	10.74	40.094	0	0	0.495	0.677	15.494	22.265	406.13	966.852	1625.91	41312.5	30.024	254.391	1001.92	10426.8	31.943	14.025	1.757	1.179	0.458	1.192	1.291	0.521	2.852	3.316	12.518	152.946	187.286	9.52
MA.1.2.29.U	1	2	29	At3g03310	SALK_018675C	X	U	0.356	0.227	0.173	878.292	54.787	96.396	472.226	40.85	95.004	141.527	4270.11	4.519	8.75	34.841	0.334	0.126	0.807	0.673	13.45	25.347	542.505	1510.72	2205.81	39537.6	38.112	308.558	946.871	10326.9	31.488	28.739	1.799	1.537	0.713	1.171	1.469	0.555	2.951	3.002	21.683	176.387	165.494	9.631
MA.1.3.03.U	1	3	3	At3g03310	SALK_018675C	X	U	0.319	0.201	0.164	827.825	45.187	83.428	406.357	42.648	89.002	137.113	4284.83	4.174	8.374	33.031	0.581	0.273	1.142	0.983	16.254	22.178	462.864	1159.3	1833.56	34575.5	38.369	250.547	848.786	9783.3	27.554	20.417	2.163	2.16	0.508	1.175	1.555	0.626	2.518	2.425	16.563	148.421	157.15	7.654
MA.1.1.53.U	1	1	53	At3g05180	SALK_142221C	Y	U	0.414	0.233	0.251	964.332	52.578	99.09	544.305	50.08	107.082	187.833	5152.53	6.711	11.882	46.867	0.136	0.015	0.577	0.762	17.277	27.634	339.864	693.702	1317.4	44390.3	34.098	258.714	1255.46	11278.6	32.279	16.278	1.286	1.391	0.498	0.748	1.011	0.602	2.967	4.36	7.247	141.676	217.052	8.907
MA.1.2.45.U	1	2	45	At3g05180	SALK_142221C	Y	U	0.276	0.173	0.15	883.071	57.164	95.365	496.823	45.467	102.003	179.94	4883.14	5.532	10.649	40.211	0.39	0.126	0.79	0.742	14.79	25.882	560.245	1454.42	1980.03	41100.2	39.464	325.953	1163.35	11321.8	33.795	21.48	1.479	1.253	0.657	0.921	0.905	0.48	3.079	3.362	16.773	166.225	186.349	9.929
MA.1.3.60.U	1	3	60	At3g05180	SALK_142221C	Y	U	0.377	0.162	0.152	847.66	47.517	80.262	407.672	43.805	93.494	143.172	4450.52	4.265	7.88	36.065	0.316	0.095	0.64	0.681	14.719	22.267	475.24	1185.18	1713.98	36776.3	35.654	221.359	848.699	9850.72	28.574	15.547	3.89	4.094	0.555	2.472	3.425	1.443	2.718	2.614	12.487	137.936	176.996	7.802
MA.1.1.23.U	1	1	23	At3g10840	SALK_152883C	Z	U	0.352	0.258	0.227	971.99	53.868	103.664	503.138	50.029	101.568	162.355	4899.92	5.596	10.954	40.563	0.357	0.099	0.711	0.759	16.641	27.818	464.359	1161.07	1989.28	43910.9	35.337	277.939	1005.12	11349.2	30.854	16.04	1.822	1.948	0.563	0.935	1.284	0.596	3.303	3.374	13.941	174.014	195.597	9.715
MA.1.2.12.U	1	2	12	At3g10840	SALK_152883C	Z	U	0.177	0.117	0.091	528.646	34.08	57.302	269.471	27.569	55.946	108.724	2591.58	2.897	5.937	20.218	0.199	0.111	0.467	0.395	9.06	15.599	345.265	911.146	1237.48	21835.9	23.281	196.6	645.899	6001.39	17.386	12.151	1.064	0.701	0.393	0.737	0.7	0.222	1.794	1.779	11.417	102.643	98.079	5.501
MA.1.3.27.U	1	3	27	At3g10840	SALK_152883C	Z	U	0.413	0.234	0.201	890.848	51.835	93.301	452.656	45.757	95.922	140.593	4429	4.255	7.764	36.301	0.31	0.105	0.576	0.653	15.644	22.537	465.565	1214.33	2065.19	38895.5	40.93	257.567	824.963	10310.8	29.627	18.075	2.325	2.192	0.429	1.42	1.724	0.738	2.731	2.583	17.737	155.231	172.979	8.661
MA.1.1.47.U	1	1	47	At3g14075	SALK_014323C	AA	U	0.46	0.209	0.183	967.122	56.888	98.506	503.781	49.055	103.307	158.699	4868.35	6.276	11.076	41.313	0	0	0.549	0.728	15.213	27.444	505.961	1326.13	2030.05	43457.3	35.2	269.641	949.463	10858.3	32.904	14.772	1.799	1.962	0.599	1.286	1.805	0.873	3.193	3.348	15.181	165.061	191.622	10.115
MA.1.2.65.U	1	2	65	At3g14075	SALK_014323C	AA	U	0.296	0.143	0.146	799.513	49.513	80.996	447.803	38.47	84.89	131.132	4075.82	3.905	8.171	33.608	0.361	0.114	0.732	0.791	12.066	20.194	497.297	1391.79	1690.52	36059	28.599	231.092	836.565	8587.19	27.915	15.415	1.816	1.818	0.529	1.195	1.631	0.703	2.98	3.126	14.133	139.139	174.78	8.963
MA.1.3.65.U	1	3	65	At3g14075	SALK_014323C	AA	U	0.378	0.185	0.193	913.554	54.033	91.905	442.759	49.067	101.208	161.637	4605.09	5.56	9.022	37.361	0.34	0.106	0.609	0.702	14.691	24.095	466.943	1225.11	1826.78	39250.2	37.865	247.17	926.503	10324.1	36.693	17.243	2.233	2.192	0.591	1.382	1.802	0.818	3.149	3.025	12.595	144.543	189.341	8.758
MA.1.1.31.U	1	1	31	At3g14360	SALK_128634C	AB	U	0.32	0.263	0.204	887.702	53.321	101.996	529.723	44.034	101.343	148.645	4894.95	4.907	10.913	39.633	0.332	0.12	0.782	0.706	14.828	31.111	407.844	1120.82	2091.32	43533.2	37.787	288.655	955.171	11757	36.618	17.258	1.242	1.144	0.355	0.816	1.083	0.5	2.743	3.167	17.986	183.513	185.527	10.979
MA.1.2.51.U	1	2	51	At3g14360	SALK_128634C	AB	U	0.35	0.185	0.213	797.647	51.129	87.413	496.888	42.13	96.644	187.465	4705.89	4.423	9.783	36.409	0.455	0.105	0.8	0.944	12.78	21.564	391.297	961.012	1390.72	38352.9	37.438	265.853	1274.03	10202.1	36.174	15.36	1.615	1.58	0.513	1.117	1.442	0.732	2.973	4.477	8.41	134.141	202.131	9.621
MA.1.3.62.U	1	3	62	At3g14360	SALK_128634C	AB	U	0.337	0.25	0.186	855.152	51.372	101.661	467.78	42.736	92.427	142.675	4179.49	4.322	8.613	34.508	0.382	0.163	0.817	0.714	15.402	31.186	499.141	1430.59	2349.34	40895.7	40.002	273.119	873.214	10018.9	31.173	21.358	2.254	1.691	0.51	1.115	1.244	0.542	2.796	2.789	21.653	167.661	161.98	9.142
MA.1.1.71.U	1	1	71	At3g18860	SALK_108185C	AC	U	0.333	0.217	0.204	977.351	58.984	99.277	511.499	49.135	103.45	166.216	4936.56	6.032	10.902	41.225	0.182	0.052	0.569	0.626	16.112	25.346	483.97	1293.29	1969.09	42755.9	35.85	273.482	1045.52	10795.6	32.483	13.357	1.277	1.129	0.575	0.7	0.972	0.419	3.322	3.387	13.1	160.758	204.72	9.853
MA.1.2.58.U	1	2	58	At3g18860	SALK_108185C	AC	U	0.301	0.174	0.159	746.962	50.453	89.218	441.043	40.482	83.398	164.361	4124.25	4.35	8.115	29.243	0.307	0.081	0.635	0.655	12.435	21.181	448.357	1195.67	1715.45	35576.5	33.014	260.447	1039.94	9777.46	35.03	18.942	1.091	1.097	0.51	0.643	0.845	0.426	2.734	3.136	12.873	137.604	167.752	9.249
MA.1.3.59.U	1	3	59	At3g18860	SALK_108185C	AC	U	0.293	0.176	0.181	819.271	48.558	83.446	442.535	41.042	83.121	134.93	4344.12	4.142	7.38	33.533	0.28	0.077	0.5	0.557	12.428	19.03	435.107	1099.28	1741.93	38098.9	33.36	213.883	812.619	9539.88	28.408	14.627	1.537	1.303	0.544	0.899	1.075	0.536	2.651	2.625	14.619	129.998	176.246	8.583
MA.1.1.63.U	1	1	63	At3g19970	SALK_201428C	AD	U	0.308	0.173	0.168	969.082	55.52	93.336	470.104	50.611	103.677	157.281	4803.31	6.829	10.79	42.471	0.247	0.072	0.614	0.702	16.907	25.415	517.581	1301.39	1961.34	42840.4	37.069	254.736	954.353	10972.8	33.146	17.572	1.934	1.7	0.577	1.172	1.299	0.592	3.109	3.12	12.596	152.353	193.961	8.775
MA.1.2.44.U	1	2	44	At3g19970	SALK_201428C	AD	U	0.201	0.127	0.114	703.789	42.764	70.978	361.973	34.684	78.718	122.438	3631.87	4.055	7.559	28.924	0.299	0.104	0.591	0.584	11.715	18.359	457.33	1217.24	1545.61	31768.3	29.826	222.139	775.668	8425.69	23.478	9.753	1.478	1.194	0.654	0.852	0.989	0.41	2.321	2.404	12.772	123.007	142.727	7.1
MA.1.3.22.U	1	3	22	At3g19970	SALK_201428C	AD	U	0.309	0.205	0.178	865.855	47.96	85.232	425.93	44.903	91.466	137.493	4497.25	4.183	7.756	35.878	0.308	0.091	0.57	0.599	14.924	21.32	475.769	1196.99	1785.94	38143.9	40.05	259.112	876.403	10588.2	30.338	20.41	2.005	1.823	0.443	1.305	1.515	0.747	2.665	2.551	15.519	146.893	175.04	8.283
MA.1.1.37.U	1	1	37	At3g26840	SALK_071350C	AE	U	0.557	0.237	0.214	1053.96	59.798	106.801	529.998	52.307	112.169	178.687	5184.61	5.829	12.002	43.513	0.371	0.104	0.72	0.745	18.097	31.373	528.916	1259.01	2032.55	46368.4	39.378	290.472	1109.89	11783.3	34.651	15.796	2.211	2.099	0.603	1.523	2.039	0.85	3.407	3.689	14.834	169.486	211.769	9.939
MA.1.2.16.U	1	2	16	At3g26840	SALK_071350C	AE	U	0.249	0.188	0.155	760.952	48.606	83.547	423.555	36.415	88.164	148.136	4024.4	4.462	7.908	32.858	0.344	0.121	0.735	0.672	11.696	20.595	454.996	1251.81	1753.52	34381.7	33.132	270.69	923.529	9052.13	26.473	17.651	1.87	1.729	0.558	1.115	1.409	0.641	2.685	3.043	16.597	155.673	165.842	9.107
MA.1.3.09.U	1	3	9	At3g26840	SALK_071350C	AE	U	0.306	0.226	0.169	804.007	45.58	83.83	403.752	40.421	82.286	129.618	3901.68	3.371	6.561	29.217	0.216	0.104	0.627	0.552	12.785	20.843	456.859	1206.71	1876.11	34446.5	36.525	273.287	824.979	9562.89	30.174	21.8	3.084	2.443	0.426	2.056	2.203	0.836	2.459	2.312	20.221	159.379	146.916	7.556
MA.1.1.61.U	1	1	61	At3g44830	SALK_044856C	AF	U	0.314	0.256	0.201	824.491	51.562	93.754	496.54	43.626	92.813	162.912	4682.59	6.476	10.319	39.22	0.129	0.063	0.701	0.737	15.355	24.174	373.015	992.649	1742.57	39718.3	33.024	269.084	996.825	10496.1	39.874	17.982	2.164	1.718	0.54	1.42	1.59	0.757	2.934	3.443	13.764	161.164	179.33	9.755
MA.1.2.43.U	1	2	43	At3g44830	SALK_044856C	AF	U	0.29	0.206	0.171	853.823	52.874	104.576	478.741	40.535	97.999	155.313	4420.44	4.601	9.811	37.485	0.358	0.12	0.765	0.693	14.302	26.833	474.801	1257.05	2100.99	40148.5	37.911	284.416	928.221	10354.6	31.425	17.423	1.4	1.295	0.702	0.789	0.907	0.398	2.912	3.243	18.832	169.948	168.037	9.879
MA.1.3.61.U	1	3	61	At3g44830	SALK_044856C	AF	U	0.318	0.166	0.151	762.756	43.887	81.518	400.259	41.006	81.86	134.037	3990.62	4.081	7.995	32.284	0.305	0.122	0.556	0.563	13.42	19.495	430.204	1112.69	1694	33493.6	32.699	212.629	761.225	8553.64	26.273	15.168	1.99	1.853	0.558	1.186	1.311	0.641	2.505	2.469	14.121	133.999	152.348	7.309
MA.1.1.10.U	1	1	10	At3g48080	SALK_045379C	AH	U	0.283	0.225	0.174	896.077	52.349	98.415	492.659	45.324	105.331	157.617	4675.15	5.946	11.18	38.202	0.323	0.107	0.747	0.625	14.479	23.448	465.9	1174.99	2009.73	40357	36.898	302.558	1036.12	10673.6	34.448	22.573	1.318	0.897	0.474	0.829	0.897	0.38	2.774	2.842	16.747	177.498	166.742	8.988
MA.1.2.19.U	1	2	19	At3g48080	SALK_045379C	AH	U	0.249	0.186	0.15	828.884	52.712	91.329	425.515	42.655	100.257	155.158	4182.9	4.505	9.111	33.734	0.354	0.105	0.723	0.649	14.931	22.619	470.782	1333.13	1872.66	36100.1	34.938	264.826	912.807	9626.4	30.667	18.203	1.151	1.218	0.54	0.645	0.753	0.402	2.925	3.072	15.25	162.588	168.796	8.699
MA.1.3.24.U	1	3	24	At3g48080	SALK_045379C	AH	U	0.357	0.174	0.174	901.268	46.364	81.72	436.855	46.736	97.97	165.567	4824.66	4.531	8.594	40.797	0.323	0.07	0.533	0.59	14.023	24.512	443.2	995.245	1658.76	39428.1	42.434	240.225	1007.09	11483.4	31.742	19.545	1.469	1.494	0.476	0.881	1.169	0.672	2.893	3.149	10.678	142.098	198.092	8.088
MA.1.1.29.U	1	1	29	At3g52430	SALK_204444C	AI	U	0.313	0.205	0.197	1044.61	58.272	103.442	526.669	51.176	110.459	160.29	5046.35	5.546	10.928	42.316	0.356	0.102	0.682	0.743	17.348	25.98	493.893	1235.25	1924.31	46160.7	36.263	268.509	984.743	11212.6	28.72	14.861	1.722	1.572	0.591	0.927	1.217	0.574	3.329	3.324	12.819	162.267	201.909	9.247
MA.1.2.37.U	1	2	37	At3g52430	SALK_204444C	AI	U	0.335	0.178	0.163	806.905	52.451	88.33	472.194	42.7	95.698	156.846	4528.22	5.204	10.109	37.691	0.357	0.125	0.765	0.762	14.732	23.215	491.457	1316.95	1728.52	38499.6	34.883	286.955	1008.98	10215.5	32.214	20.18	1.551	1.561	0.62	1.159	1.405	0.633	2.879	3.289	15.225	151.946	171.728	9.791
MA.1.3.26.U	1	3	26	At3g52430	SALK_204444C	AI	U	0.391	0.191	0.196	892.945	50.531	86.685	459.258	43.378	94.105	144.54	4510.74	4.315	8.172	39.436	0.354	0.109	0.615	0.682	15	28.025	412.928	990.215	1614.04	39278.7	36.349	219.786	792.009	9653.3	31.343	16.639	3.228	3.026	0.484	1.877	2.421	1.158	2.851	2.784	11.686	138.005	182.39	8.223
MA.1.1.38.U	1	1	38	At3g58210	SALK_050762C	AJ	U	0.369	0.208	0.184	1015.75	58.973	102.803	496.483	53.628	107.911	161.045	4901.96	6.916	11.437	42.838	0.041	0.003	0.633	0.716	18.614	29.357	553.849	1446.42	2114.87	45171.6	39.225	290.584	996.527	11338.9	34.994	14.261	0.915	1.048	0.598	0.58	0.685	0.39	3.468	3.21	17.171	172.615	198.498	9.689
MA.1.2.11.U	1	2	11	At3g58210	SALK_050762C	AJ	U	0.189	0.114	0.1	587.79	37.759	59.834	290.08	30.931	64.195	114.142	2940.99	3.277	6.378	22.855	0.24	0.081	0.504	0.464	9.821	17.884	385.583	1040.94	1260.57	24253.3	26.189	209.955	696.048	6953.28	25.732	13.797	1.595	1.283	0.524	0.816	0.991	0.386	2.079	1.958	11.042	108.007	113.641	5.888
MA.1.3.38.U	1	3	38	At3g58210	SALK_050762C	AJ	U	0.316	0.191	0.208	854.968	50.912	91.946	481.691	45.723	95.641	163.414	4679.22	4.862	9.913	39.516	0.38	0.094	0.65	0.789	15.993	26.5	332.541	800.565	1490.43	39716.7	38.68	222.221	941.971	10188.7	31.722	18.532	2.504	2.628	0.57	1.163	1.45	0.863	2.819	3.538	9.656	135.711	188.487	8.743
MA.1.1.14.U	1	1	14	At3g58270	SALK_113412C	AK	U	0.38	0.233	0.2	1003.54	58.378	110.491	524.713	52.716	111.303	186.92	5037.61	6.414	12.314	41.49	0.334	0.092	0.643	0.646	16.744	28.952	502.485	1236.27	2020.08	44873.8	39.715	286.105	1096.96	11461.2	36.634	18.353	1.508	1.728	0.613	0.961	1.332	0.668	3.413	3.472	15.241	177.237	203.899	9.426
MA.1.2.64.U	1	2	64	At3g58270	SALK_113412C	AK	U	NA	NA	NA	NA	NA	NA	NA	NA	NA	NA	NA	NA	NA	NA	NA	NA	NA	NA	NA	NA	NA	NA	NA	NA	NA	NA	NA	NA	NA	NA	NA	NA	NA	NA	NA	NA	NA	NA	NA	NA	NA	NA
MA.1.3.48.U	1	3	48	At3g58270	SALK_113412C	AK	U	NA	NA	NA	NA	NA	NA	NA	NA	NA	NA	NA	NA	NA	NA	NA	NA	NA	NA	NA	NA	NA	NA	NA	NA	NA	NA	NA	NA	NA	NA	NA	NA	NA	NA	NA	NA	NA	NA	NA	NA	NA	NA
MA.1.1.56.U	1	1	56	At3g61680	SALK_147687C	AM	U	0.384	0.284	0.241	800.21	44.981	97.603	508.65	43.377	93.742	158.654	4933.5	6.309	11.285	42.531	0.066	0.043	0.719	0.707	14.515	27.806	309.76	748.253	1405.21	40516.9	34.928	269.672	1059.85	11390.3	32.882	14.486	2.214	1.826	0.447	1.352	1.745	0.807	2.691	3.526	13.18	164.593	178.552	9.52
MA.1.2.70.U	1	2	70	At3g61680	SALK_147687C	AM	U	0.322	0.226	0.154	858.087	51.759	96.746	464.856	44.274	92.128	148.182	4504.03	4.82	9.196	37.963	0.445	0.176	1.078	0.846	13.558	23.817	542.263	1535.37	2208.56	38556.2	43.676	330.828	1007.58	10813.6	31.132	22.892	2.051	1.549	0.637	1.263	1.438	0.58	2.828	2.733	22.635	181.837	152.115	9.269
MA.1.3.55.U	1	3	55	At3g61680	SALK_147687C	AM	U	0.36	0.194	0.185	917.281	51.275	90.366	464.695	46.667	96.651	141.851	4643.4	4.671	8.888	38.406	0.314	0.102	0.626	0.625	14.133	23.556	465.88	1211.32	1858.96	41229.3	37.943	228.405	802.699	10479.4	33.426	14.719	1.801	1.86	0.55	1.042	1.528	0.773	2.867	2.715	14.329	142.35	177.872	8.845
MA.1.1.45.U	1	1	45	At4g00500	SALK_007295C	AN	U	0.443	0.223	0.21	954.489	53.034	94.23	507.342	49.704	99.581	168.723	4864.7	5.858	11.417	42.549	0	0	0.491	0.676	16.685	25.935	421.792	967.205	1596.99	42671.7	33.101	252.676	1053.56	10879.2	31.564	12.286	1.159	1.34	0.707	0.643	0.925	0.422	3.106	3.631	10.755	154.294	204.787	9.241
MA.1.2.72.U	1	2	72	At4g00500	SALK_007295C	AN	U	0.215	0.168	0.144	925.313	57.141	95.309	480.837	45.204	97.352	168.064	4535.99	4.94	9.437	36.976	0.403	0.121	0.857	0.805	14.892	21.134	628.298	1725.03	2063.86	40289.2	39.623	321.076	1050.92	10683.3	34.856	24.385	1.684	1.266	0.589	1.105	1.07	0.422	3.28	2.998	17.484	166.846	175.457	9.323
MA.1.3.01.U	1	3	1	At4g00500	SALK_007295C	AN	U	0.284	0.19	0.168	1006.99	57.428	98.939	499.202	47.335	102.936	151.444	4589.84	4.543	8.883	32.79	0.574	0.239	1.099	1.175	15.705	23.208	628.225	1617.46	2425.42	43556	43.017	289.267	964.467	10748.6	37.66	27.649	2.1	1.912	0.633	1.103	1.292	0.59	3.425	2.767	20.501	167.675	174.381	9.083
MA.1.1.58.U	1	1	58	At4g01950	SALK_028578C	AO	U	0.329	0.195	0.19	945.365	52.5	92.231	480.147	47.011	100.131	151.557	4671.33	5.975	10.786	41.675	0.141	0.045	0.626	0.719	16.62	25.533	458.518	1130.04	1800.3	41836.2	34.193	258.154	961.533	10599.3	32.46	16.557	1.642	1.593	0.66	1.017	1.336	0.645	2.985	3.22	12.103	149.469	188.491	8.873
MA.1.2.33.U	1	2	33	At4g01950	SALK_028578C	AO	U	0.3	0.211	0.18	917.945	60.253	94.921	481.206	45.864	96.101	148.793	4496.71	5.514	9.677	37.72	0.384	0.147	0.799	0.775	15.095	24.071	616.577	1727.12	2112.91	40973.5	40.474	319.384	996.232	10909	37.681	27.684	1.556	1.34	0.685	0.851	0.955	0.449	3.473	3.431	22.25	178.805	184.793	10.627
MA.1.3.70.U	1	3	70	At4g01950	SALK_028578C	AO	U	0.324	0.192	0.166	717.376	40.563	74.575	383.144	37.121	79.719	130.182	3782.23	3.794	7.196	32.449	0.258	0.084	0.518	0.515	11.266	20.089	401.08	1009.87	1515.5	32062.5	31.056	218.419	738.489	8506.04	27.355	14.075	1.735	1.525	0.459	1.105	1.265	0.567	2.521	2.486	13.634	138.49	159.583	7.676
MA.1.1.57.U	1	1	57	At4g12830	SALK_206555C	AP	U	0.252	0.166	0.174	898.06	45.028	84.355	475.449	44.205	91.948	139.766	4570.42	6.126	9.885	39.137	0.156	0.045	0.607	0.723	16.333	24.239	397.191	884.123	1466.34	39832.7	30.957	228.849	904.519	10272.9	34.927	14.696	0.925	0.918	0.554	0.512	0.643	0.341	2.68	3.04	9.801	133.658	179.445	8.035
MA.1.2.25.U	1	2	25	At4g12830	SALK_206555C	AP	U	0.303	0.189	0.174	838.427	51.326	87.147	454.27	42.201	91.541	140.82	4454.25	4.853	8.994	33.497	0.388	0.125	0.782	0.81	13.278	23.75	510.852	1323.74	1699.18	36505.9	35.604	269.701	936.055	9915.3	36.152	18.614	1.781	1.831	0.692	1.003	1.341	0.632	2.92	3.244	16.36	157.846	180.022	9.545
MA.1.3.32.U	1	3	32	At4g12830	SALK_206555C	AP	U	0.429	0.247	0.239	829.892	45.646	79.524	456.348	42.706	85.684	137.1	4637.59	4.153	8.072	38.672	0.355	0.074	0.602	0.659	12.676	26.151	349.969	862.462	1487.55	39079.7	37.801	219.365	843.874	10829.7	33.312	21.681	1.72	1.824	0.334	1.177	1.609	0.871	2.613	2.884	10.496	137.532	182.315	8.255
MA.1.1.20.U	1	1	20	At4g13550	SALK_116952C	AQ	U	0.342	0.265	0.192	1034.25	59.589	117.157	542.749	54.615	115.911	172.796	5258.12	6.013	11.403	41.22	0.393	0.125	0.905	0.701	18.745	38.252	525.099	1379.67	2410.69	46318.7	45.105	347.825	1126.24	12730.5	39.638	25.159	1.781	1.43	0.65	1.24	1.449	0.563	3.324	3.322	21.421	206.629	186.036	10.198
MA.1.2.08.U	1	2	8	At4g13550	SALK_116952C	AQ	U	0.198	0.16	0.122	480.632	28.955	57.264	268.532	22.535	51.99	88.39	2458.78	2.713	5.47	19.953	0.203	0.07	0.455	0.412	8.229	14.647	255.556	627.029	1033.21	21277.9	20.499	155.753	532.246	5693.92	19.687	12.388	0.956	0.782	0.32	0.545	0.637	0.25	1.801	2.168	10.607	102.981	103.774	5.987
MA.1.3.13.U	1	3	13	At4g13550	SALK_116952C	AQ	U	0.367	0.205	0.178	885.488	51.045	92.317	454.319	44.476	91.589	143.269	4314.29	4.006	8.024	34.434	0.341	0.123	0.695	0.689	15.582	24.971	522.091	1299.35	1985.37	38920.1	39.754	265.648	859.977	9943.64	31.944	20.642	2.065	2.023	0.492	1.273	1.515	0.626	2.949	2.663	17.327	156.964	169.67	8.207
MA.1.1.17.U	1	1	17	At4g16070	SALK_005106C	AR	U	0.39	0.244	0.236	1158.48	66.067	115.217	536.267	61.735	126.752	190.597	5542.32	6.431	12.307	48.305	0.378	0.087	0.62	0.719	19.623	32.742	559.674	1363.7	2122.07	50624.5	44.219	313.607	1199.35	13066.5	36.654	17.813	1.853	2.31	0.798	1.001	1.529	0.815	3.77	3.661	14.553	174.741	228.766	9.863
MA.1.2.18.U	1	2	18	At4g16070	SALK_005106C	AR	U	0.23	0.153	0.145	841.684	53.906	88.099	443.106	43.417	95.494	154.24	4283.23	4.911	8.883	36.111	0.394	0.121	0.737	0.727	13.765	21.568	530.906	1463.41	1801.2	36977.3	34.191	263.24	929.026	9412.1	29.472	20.1	2.016	1.991	0.721	1.031	1.514	0.742	3.063	3.172	15.103	154.709	177.991	8.85
MA.1.3.67.U	1	3	67	At4g16070	SALK_005106C	AR	U	0.301	0.158	0.16	967.684	54.511	91.454	455.363	52.337	103.778	153.586	4821.2	4.699	9.312	39.57	0.308	0.077	0.568	0.627	17.096	23.433	490.949	1247.81	1889.42	41438.7	39.738	237.401	919.152	10776.2	30.299	15.496	1.586	1.671	0.614	1.087	1.309	0.622	3.092	2.848	12.735	145.227	191.189	8.453
MA.1.1.40.U	1	1	40	At4g16820	SALK_013856C	AS	U	0.486	0.254	0.264	972.954	56.351	102.281	543.914	49.788	107.991	181.862	5120.98	6.608	11.687	42.133	0	0	0.449	0.726	17.295	25.497	323.528	736.178	1379.47	44746.5	31.346	254.547	1180.32	11044.3	29.101	11.725	2.084	1.983	0.538	1.157	1.738	0.863	3.01	4.36	7.959	144.581	208.991	9.439
MA.1.2.62.U	1	2	62	At4g16820	SALK_013856C	AS	U	0.372	0.167	0.164	841.045	54.325	84.648	455.251	43.626	94.527	168.39	4566.39	4.872	9.928	37.206	0.51	0.139	0.904	0.963	15.209	22.777	520.82	1352.66	1702.8	37362.6	37.954	274.552	1155.45	10156.6	32.724	18.58	1.91	1.86	0.547	1.288	1.631	0.708	3.153	3.484	11.59	143.496	185.801	9.061
MA.1.3.47.U	1	3	47	At4g16820	SALK_013856C	AS	U	0.374	0.187	0.175	927.726	51.218	88.66	454.788	49.285	94.942	162.554	4749.14	5.846	9.072	38.734	0.307	0.11	0.579	0.579	16.457	24.946	497.276	1234.84	1869.24	40022	41.122	252.108	970.393	11017.4	37.074	20.086	2.239	2.416	0.673	1.091	1.651	0.804	2.859	2.844	13.304	147.456	182.935	8.631
MA.1.1.02.U	1	1	2	At4g18970	SALK_062226C	AT	U	0.418	0.258	0.21	1065.62	51.206	94.965	486.774	53.328	105.78	154.998	4802.71	5.931	10.884	38.323	0.392	0.111	0.795	0.79	17.078	31.664	529.262	1185.96	2259.61	44036.5	41.905	301.431	1052.04	12069.7	34.961	17.118	4.609	4.342	0.625	2.508	3.559	1.455	3.191	3.308	16.751	182.142	195.975	9.535
MA.1.2.31.U	1	2	31	At4g18970	SALK_062226C	AT	U	0.331	0.199	0.176	842.255	40.744	75.54	432.885	37.862	82.216	107.808	4065.62	4.347	7.489	34.459	0.325	0.098	0.744	0.74	12.8	23.78	426.333	925.411	1548.69	37260.7	31.48	233.844	829.858	10087.7	31.455	20.465	1.429	1.384	0.459	0.924	1.124	0.455	2.762	3.622	13.187	156.335	173.75	9.049
MA.1.3.46.U	1	3	46	At4g18970	SALK_062226C	AT	U	0.397	0.175	0.173	867.225	41.296	73.256	417.671	46.228	82.978	146.951	4548.24	4.32	7.34	34.947	0.243	0.049	0.479	0.507	13.039	23.095	479.548	1028.72	1805.8	37167	38.344	236.222	978.9	10877.7	39.263	24.564	2.27	2.119	0.627	1.268	1.692	0.782	2.555	2.9	12.322	142.164	184.12	8.482
MA.1.1.21.U	1	1	21	At4g24160	SALK_045300C	AU	U	0.363	0.261	0.193	937.716	57.022	112.117	512.562	46.137	112.822	172.501	4774.57	5.563	11.047	38.794	0.345	0.12	0.807	0.685	16.778	28.86	453.957	1244.83	2362.23	42607.3	40.037	346.325	1113.23	11699.4	34.032	17.508	1.756	1.599	0.64	1.203	1.38	0.595	3.069	3.336	20.984	204.576	182.741	10.276
MA.1.2.24.U	1	2	24	At4g24160	SALK_045300C	AU	U	0.268	0.199	0.144	841.899	52.424	92.935	412.743	43.208	91.916	155.104	3936.75	4.227	8.524	30.156	0.336	0.146	0.809	0.63	13.638	21.68	551.972	1530.31	2189.35	35041.7	39.526	342.84	980.146	9788.97	27.003	23.13	1.589	1.112	0.87	0.867	0.984	0.306	2.88	2.734	25.08	182.732	148.362	9.192
MA.1.3.02.U	1	3	2	At4g24160	SALK_045300C	AU	U	0.311	0.188	0.154	838.245	47.868	84.822	422.005	42.343	96.069	139.549	4125.82	4.425	8.381	35.082	0.347	0.161	0.702	0.674	12.998	21.289	481.981	1247.84	1902.74	36049.9	36.422	253.054	787.049	9574.12	27.82	18.957	1.517	1.538	0.442	1.011	1.148	0.558	2.642	2.326	17.888	150.939	161.644	8.117
MA.1.1.28.U	1	1	28	At4g26790	SALK_069617C	AV	U	0.292	0.256	0.203	970.579	57.212	108.493	525.674	49.811	112.79	171.585	4950.28	6.178	12.81	39.375	0.34	0.108	0.738	0.65	17.346	28.832	483.793	1290.19	2333.16	44519.5	41.124	331.962	1127.36	11784.4	36.577	19.392	2.094	1.457	0.507	1.125	1.206	0.465	3.052	3.299	18.91	184.431	188.363	10.329
MA.1.2.67.U	1	2	67	At4g26790	SALK_069617C	AV	U	0.406	0.187	0.19	741.306	47.577	81.635	448.884	37.727	91.3	143.574	4208.36	4.464	8.393	38.621	0.355	0.098	0.735	0.79	15.094	34.243	414.905	1046.24	1516.15	35772.8	32.145	249.643	901.237	9595.6	31.582	17.072	4.825	4.639	0.448	2.968	4.165	1.949	2.825	3.303	14.669	141.952	183.571	9.149
MA.1.3.04.U	1	3	4	At4g26790	SALK_069617C	AV	U	0.291	0.185	0.156	861.104	48.49	85.429	407.898	44.988	89.774	141.191	4156.61	4.593	8.842	34.164	0.692	0.312	1.477	1.22	16.095	25.908	525.653	1337.4	2085.01	37892	43.477	263.446	869.513	10307.6	31.845	23.188	1.661	1.443	0.47	0.905	1.098	0.516	2.518	2.291	18.271	145.73	153.006	7.896
MA.1.1.51.U	1	1	51	At4g35110	SALK_048343C	AW	U	0.303	0.215	0.216	892.21	50.371	92.696	494.578	46.358	95.711	158.805	4701.81	5.774	10.363	41.09	0.113	0.045	0.58	0.686	14.612	24.742	410.98	987.744	1659.14	42253.9	32.432	245.466	1020.85	10292.6	31.535	15.171	1.921	1.649	0.515	1.164	1.275	0.652	2.897	3.339	11.044	147.627	191.785	8.887
MA.1.2.68.U	1	2	68	At4g35110	SALK_048343C	AW	U	0.303	0.272	0.179	808.481	52.402	106.122	434.795	41.237	91.043	172.516	4037.22	4.027	8.502	28.902	0.36	0.158	0.996	0.716	14.004	21.169	493.636	1436.66	2541.74	37456.9	42.808	347.133	1020.01	10203	27.153	22.465	2.135	1.47	0.52	1.241	1.415	0.535	2.794	2.715	34.437	206.976	157.158	9.303
MA.1.3.12.U	1	3	12	At4g35110	SALK_048343C	AW	U	0.318	0.191	0.168	916.641	50.452	92.132	445.504	48.47	93.815	164.137	4606.85	4.426	8.452	37.961	0.269	0.079	0.599	0.629	15.514	26.875	502.129	1261.32	1928.29	39667	39.744	262.656	959.394	11135.1	32.555	18.702	1.986	1.97	0.43	1.206	1.58	0.742	2.961	2.874	13.899	156.678	182.942	8.442
MA.1.1.49.U	1	1	49	At4g36530	SALK_206937C	AX	U	0.356	0.219	0.204	974.251	58.609	102.884	494.539	49.332	104.652	162.639	4734.94	6.369	11.404	41.207	0	0	0.643	0.763	16.818	27.436	516.702	1365.34	2179.74	44868.1	37.496	277.89	1011.84	11118.6	31.363	15.815	2.282	1.872	0.724	1.257	1.626	0.635	3.305	3.145	15.457	159.049	192.695	10
MA.1.2.42.U	1	2	42	At4g36530	SALK_206937C	AX	U	0.262	0.177	0.155	815.052	51.376	89.235	478.236	39.854	93.18	155.717	4485.23	5.24	8.853	35.913	0.356	0.109	0.691	0.683	13.206	20.269	446.896	1200.92	1738.95	38321.2	34.152	259.881	960.875	10025.3	28.09	14.617	1.623	1.278	0.605	1.006	1.162	0.468	2.849	3.232	14.84	154.867	178.84	9.423
MA.1.3.42.U	1	3	42	At4g36530	SALK_206937C	AX	U	0.295	0.178	0.162	886.648	50.715	86.18	431.133	46.749	92.69	134.732	4328.44	4.322	7.95	35.559	0.333	0.113	0.641	0.656	13.595	23.761	449.305	1231.53	1849.5	37905.4	39.066	221.572	764.463	9596.88	29.971	20.716	1.738	2.008	0.619	0.974	1.199	0.638	2.745	2.61	14.975	142.334	170.163	8.52
MA.1.1.36.U	1	1	36	At4g38550	SALK_010131C	AY	U	0.243	0.204	0.166	910.176	51.381	96.495	483.565	46.001	94.521	169.32	4766.86	5.175	10.624	40.129	0.32	0.097	0.756	0.649	15.937	30.907	468.959	1179.52	2027.66	41123.7	37.4	313.222	1164.39	11499.6	35.497	25.398	1.899	1.505	0.551	1.155	1.344	0.533	2.971	3.081	14.924	175.459	176.525	9.284
MA.1.2.04.U	1	2	4	At4g38550	SALK_010131C	AY	U	0.328	0.166	0.128	625.049	38.661	69.255	331.752	31.006	71.762	122.808	3173.07	3.826	7.265	27.275	0.249	0.076	0.48	0.43	10.783	17.926	347.285	936.607	1334.7	27061	26.425	202.051	745.564	7227.96	26.419	17.298	1.679	2.097	0.496	1.015	1.433	0.825	2.096	2.452	12.745	124.369	129.934	7.193
MA.1.3.50.U	1	3	50	At4g38550	SALK_010131C	AY	U	0.424	0.184	0.194	972.806	53.235	87.623	463.777	49.09	103.169	164.684	4953.94	5.183	8.532	44.756	0.428	0.143	0.743	0.807	17.179	46.852	485.128	1154.59	1814.21	41794.8	41.264	241.832	940.814	11219.3	39.237	18.993	3.61	4.348	0.712	1.987	2.928	1.462	2.875	2.905	11.694	141.745	193.954	8.293
MA.1.1.33.U	1	1	33	At4g38560	SALK_026611C	AZ	U	0.383	0.219	0.209	1149.71	62.906	113.068	510.652	61.761	117.678	184.697	5578.42	6.45	13.79	52.131	0.372	0.082	0.635	0.675	19.51	31.87	553.214	1388.26	2250.01	48297.6	43.837	286.603	1107.86	12882.6	48.943	22.426	1.35	1.4	0.747	0.727	0.948	0.46	3.631	3.594	13.279	179.217	224.641	10.021
MA.1.2.17.U	1	2	17	At4g38560	SALK_026611C	AZ	U	0.694	0.421	0.46	1012.24	64.194	114.442	611.905	52.979	122.455	236.985	5800.91	6.214	12.079	50.246	0.666	0.185	0.924	1.091	18.672	26.628	467.883	1130.39	1855.87	48265.5	40.227	363.654	1582.74	11659.5	49.586	34.556	1.879	1.971	0.648	1.052	1.332	0.602	4.498	6.962	24.361	204.383	324.043	14.177
MA.1.3.63.U	1	3	63	At4g38560	SALK_026611C	AZ	U	0.348	0.206	0.18	989.944	56.179	98.683	458.378	53.351	99.498	169.17	4812.14	5.355	10.242	41.11	0.395	0.14	0.764	0.735	17.086	25.786	551.477	1372.92	2109.43	41052.4	40.158	276.789	989.46	10694.5	37.099	23.098	2.532	2.35	0.706	1.249	1.448	0.625	3.279	2.81	16.036	164.123	182.717	8.614
MA.1.1.09.U	1	1	9	At4g39670	SALK_098899C	BA	U	0.327	0.196	0.158	895.704	50.479	92.284	459.444	45.796	95.139	156.302	4421.67	5.145	9.988	34.652	0.319	0.088	0.647	0.62	13.399	20.479	444.299	1073.42	1847.43	38340.4	31.095	264.829	973.772	9943.11	30.16	16.966	1.352	1.227	0.457	0.826	1.095	0.479	2.814	2.994	13.071	161.588	174.771	8.083
MA.1.2.61.U	1	2	61	At4g39670	SALK_098899C	BA	U	0.211	0.178	0.15	896.764	55.76	98.145	479.221	45.461	95.533	167.916	4606.83	4.995	10.251	39.12	0.43	0.165	0.956	0.909	16.255	26.645	611.645	1636.8	2140.27	40926.6	40.498	328.356	1094.41	11134.9	35.278	23.053	1.801	1.652	0.793	0.803	1.015	0.424	3.115	3.333	17.917	165.23	171.025	9.931
MA.1.3.31.U	1	3	31	At4g39670	SALK_098899C	BA	U	0.373	0.22	0.211	876.318	49.849	86.746	440.37	48.051	104.813	171.316	4951.02	4.982	9.368	42.223	0.318	0.075	0.485	0.513	16.281	29.51	399.034	914.506	1553.34	36358.9	46.398	212.641	1025.29	10619.3	53.973	20.422	1.481	1.483	0.433	0.813	1.191	0.733	2.518	2.718	9.198	126.328	179.508	7.183
MA.1.1.25.U	1	1	25	At4g39730	SALK_112728C	BB	U	0.42	0.255	0.29	841.41	47.985	94.079	525.471	43.608	97.623	190.093	5119.49	5.493	11.537	42.466	0.358	0.077	0.615	0.816	16.131	23.476	368.463	827.003	1406.62	42058.2	32.68	246.23	1201.94	11084.4	34.891	17.571	1.038	1.352	0.471	0.757	1.134	0.606	3.158	4.561	10.397	145.71	232.377	10.221
MA.1.2.21.U	1	2	21	At4g39730	SALK_112728C	BB	U	0.215	0.196	0.141	823.115	48.533	90.527	433.644	41.722	87.437	151.952	3946.77	4.477	10.001	38.264	0.333	0.129	0.884	0.67	13.54	27.169	497.061	1305.03	2006.4	35785.7	37.618	305.529	1008.82	9605.72	26.347	18.871	1.744	1.317	0.654	0.978	1.028	0.407	2.636	3.193	21.041	174.647	142.866	8.944
MA.1.3.14.U	1	3	14	At4g39730	SALK_112728C	BB	U	0.4	0.218	0.228	907.07	47.064	86.365	494.178	45.614	99.057	161.83	4889.71	4.985	8.432	43.008	0.355	0.113	0.576	0.633	15.842	31.913	390.197	857.427	1490.53	40027.9	42.446	223.148	988.892	10885.9	52.294	23.142	1.358	1.405	0.559	0.782	1.035	0.601	2.711	3.196	9.967	130.561	198.149	8.177
MA.1.1.03.U	1	1	3	At5g11650	SALK_000667C	BC	U	0.3	0.214	0.168	973.792	54.699	98.807	474.372	47.838	107.745	160.576	4665.81	5.878	10.848	37.681	0.349	0.102	0.681	0.655	15.277	22.302	525.377	1351.45	2205.9	42415.3	39.297	315.651	1059.31	10958.4	31.031	16.639	1.281	1.251	0.586	0.867	1.104	0.44	3.213	3.101	16.462	174.084	178.223	9.221
MA.1.2.40.U	1	2	40	At5g11650	SALK_000667C	BC	U	0.247	0.139	0.131	741.131	44.11	74.719	412.022	34.89	83.501	121.241	3961.37	4.754	8.392	35.493	0.329	0.103	0.598	0.619	12.22	19.178	460.149	1174.56	1582	34408.2	30.349	235.031	805.188	8856.76	23.377	16.006	1.163	1.118	0.603	0.662	0.958	0.466	2.532	2.867	14.73	137.553	160.587	8.493
MA.1.3.20.U	1	3	20	At5g11650	SALK_000667C	BC	U	0.286	0.156	0.162	820.108	43.003	74.939	412.475	38.57	90.594	140.048	4395.59	3.889	7.433	37.708	0.294	0.08	0.46	0.554	12.932	23.971	418.913	953.181	1522.38	35443.7	35.79	231.394	847.064	9941.39	30.647	18.172	1.451	1.232	0.418	0.739	0.853	0.547	2.642	2.778	12.048	135.863	173.326	7.762
MA.1.1.24.U	1	1	24	At5g14180	SALK_058936C	BD	U	0.315	0.217	0.172	938.374	54.485	99.107	466.392	49.251	97.076	164.894	4665.79	5.391	10.638	39.423	0.307	0.087	0.699	0.647	16.713	30.787	467.337	1195.92	2093.59	41206.6	38.237	298.827	1087.31	11221.8	35.373	18.792	1.52	1.385	0.534	0.95	1.224	0.548	2.953	3.163	14.175	169.342	177.182	9.315
MA.1.2.34.U	1	2	34	At5g14180	SALK_058936C	BD	U	0.269	0.186	0.15	943.582	59.897	104.925	490.462	47.141	101.142	180.058	4657.93	5.171	9.659	37.436	0.335	0.116	0.723	0.646	17.05	25.27	597.578	1603.72	2261.82	41278.8	42.275	341.853	1107.85	11209.1	30.185	20.43	1.822	1.528	0.696	1.063	1.236	0.466	2.915	2.974	18.936	172.571	165.846	9.107
MA.1.3.34.U	1	3	34	At5g14180	SALK_058936C	BD	U	0.294	0.16	0.159	714.071	41.504	71.334	394.788	36.153	79.555	133.495	4079.94	4.062	7.099	32.037	0.359	0.116	0.574	0.655	12.998	20.859	380.769	940.024	1432.75	33051.1	32.398	209.681	760.663	9082.27	30.257	18.819	1.669	1.773	0.38	1.094	1.388	0.696	2.417	2.453	12.029	125.856	165.001	7.669
MA.1.1.05.U	1	1	5	At5g16330	SALK_078897C	BE	U	0.348	0.205	0.196	1024.03	59.873	102.546	506.059	51.702	109.285	164.043	4915.3	6.581	12.288	40.752	0.387	0.097	0.635	0.711	16.78	27.023	505.341	1243.12	1945.9	44884.4	38.797	273.611	1026.13	11148.1	32.35	13.406	1.448	1.433	0.682	0.869	1.115	0.524	3.452	3.363	13.825	165.741	204.939	9.143
MA.1.2.39.U	1	2	39	At5g16330	SALK_078897C	BE	U	0.247	0.162	0.159	728.485	46.664	79.457	445.973	37.976	82.3	149.526	4308.89	4.922	9.153	34.891	0.331	0.087	0.65	0.684	13.898	21.291	409.535	1045.32	1517.94	36173.3	30.915	233.943	1003.5	9725.9	26.93	16.392	1.684	1.363	0.642	1.071	1.252	0.535	2.618	3.463	10.952	138.365	176.805	8.875
MA.1.3.15.U	1	3	15	At5g16330	SALK_078897C	BE	U	0.401	0.243	0.214	822.038	43.868	82.26	442.928	42.29	82.828	135.059	4353.22	3.916	7.419	35.022	0.283	0.096	0.543	0.555	13.974	22.703	371.605	858.132	1453.54	35346.1	35.89	214.071	811.047	9503.87	29.965	17.163	1.634	1.636	0.412	1.011	1.308	0.667	2.667	2.909	13.145	147.65	185.54	8.118
MA.1.1.26.U	1	1	26	At5g16360	SALK_147456C	BF	U	0.277	0.27	0.19	765.039	48.585	99.471	473.582	36.085	98.734	147.25	4176.09	5.552	10.89	35.038	0.273	0.108	0.693	0.585	13.989	30.392	347.033	983.216	1968.4	37503.6	32.907	272.454	920.723	9794.14	42.779	22.532	1.65	1.084	0.336	0.957	1.067	0.369	2.576	2.991	17.484	178.025	154.11	9.827
MA.1.2.05.U	1	2	5	At5g16360	SALK_147456C	BF	U	0.242	0.143	0.134	624.362	39.522	66.465	343.962	30.572	65.246	118.884	3179.41	3.564	6.915	26.709	0.283	0.078	0.519	0.509	10.018	16.767	329.099	886.026	1259.33	27562.7	24.324	184.212	675.204	7084.8	24.43	12.592	1.497	1.08	0.461	0.912	1.034	0.384	2.174	2.521	10.437	115.958	134.306	6.973
MA.1.3.29.U	1	3	29	At5g16360	SALK_147456C	BF	U	0.333	0.305	0.239	856.711	53.606	115.321	466.692	46.462	101.308	181.61	4596.59	4.706	10.068	39.209	0.359	0.102	0.678	0.655	17.093	29.204	449.638	1247.64	2471.97	40190.5	41.374	255.359	915.456	10758.1	32.453	28.164	1.433	1.108	0.341	0.848	1.104	0.56	3.106	3.451	21.041	184.275	191.926	10.599
MA.1.1.27.U	1	1	27	At5g37710	SALK_206842C	BG	U	0.428	0.221	0.218	1026.69	58.586	107.414	534.046	52.328	115.917	175.609	5274.09	6.679	12.747	44.004	0.361	0.102	0.706	0.797	17.549	30.388	465.152	1125.76	1941.09	46751.1	37.57	274.16	1078.47	11799.2	33.945	16.964	3.45	3.319	0.592	2.107	2.63	1.217	3.202	3.575	11.667	158.73	208.013	9.669
MA.1.2.59.U	1	2	59	At5g37710	SALK_206842C	BG	U	0.283	0.158	0.162	850.146	52.925	87.031	450.243	43.934	97.451	174.54	4576.02	4.879	10.21	39.221	0.384	0.117	0.773	0.755	14.562	26.511	570.732	1453.73	1903.67	38132.7	38.797	296.311	1154.46	10813.5	36.019	23.789	1.635	1.485	0.653	1.04	1.285	0.583	2.991	3.281	14.239	152.604	177.876	9.357
MA.1.3.25.U	1	3	25	At5g37710	SALK_206842C	BG	U	0.313	0.169	0.175	837.959	48.958	92.462	432.679	44.947	89.978	161.571	4088.05	3.775	8.014	31.518	0.276	0.067	0.467	0.579	13.995	17.395	326.435	747.672	1458.6	35754.5	34.276	213.9	981.484	8732.89	26.628	18.762	1.53	1.699	0.462	0.872	1.247	0.63	2.846	3.712	7.669	128.293	172.795	7.911
MA.1.1.66.U	1	1	66	At5g40990	SALK_037272C	BH	U	0.374	0.288	0.235	968.956	57.555	112.635	536.525	51.726	109.316	172.498	5087.45	7.663	13.393	44.709	0.216	0.112	0.733	0.718	17.784	31.742	455.305	1178.34	2230.58	45876.1	41.028	300.329	1085.49	12436	39.492	21.368	1.382	1.226	0.527	0.911	0.958	0.536	3.428	3.654	16.811	187.909	198.26	11.002
MA.1.2.60.U	1	2	60	At5g40990	SALK_037272C	BH	U	NA	NA	NA	NA	NA	NA	NA	NA	NA	NA	NA	NA	NA	NA	NA	NA	NA	NA	NA	NA	NA	NA	NA	NA	NA	NA	NA	NA	NA	NA	NA	NA	NA	NA	NA	NA	NA	NA	NA	NA	NA	NA
MA.1.3.53.U	1	3	53	At5g40990	SALK_037272C	BH	U	0.272	0.176	0.182	818.992	44.133	81.573	432.53	41.512	85.857	141.943	4363.71	4.944	7.781	34.986	0.289	0.088	0.491	0.601	13.492	19.601	375.422	924.853	1502.94	36319.7	29.068	198.903	783.107	9180.66	28.167	15.699	1.068	1.047	0.498	0.692	0.767	0.388	2.663	2.893	11.415	131.856	181.251	8.334
MA.1.1.54.U	1	1	54	At5g42830	SALK_101707C	BI	U	0.355	0.231	0.256	923.867	51.749	94.327	516.726	47.783	101.862	172.003	5037.47	6.431	10.642	42.566	0.124	0.024	0.641	0.802	14.707	23.113	346.793	801.902	1456.24	43570	31.648	242.674	1168.73	10762.7	34.062	16.784	1.307	1.39	0.436	0.858	1.079	0.619	2.984	3.875	7.545	139.452	204.237	9.374
MA.1.2.36.U	1	2	36	At5g42830	SALK_101707C	BI	U	0.241	0.165	0.157	930.195	60.994	97.56	468.679	48.176	99.26	168.948	4560.78	5.212	9.769	37.82	0.394	0.141	0.824	0.786	15.567	25.569	653.165	1787.69	2299.74	40597.3	41.282	316.07	1073.95	10901.6	37.957	29.944	1.575	1.189	0.872	0.963	0.967	0.349	3.715	3.348	19.881	173.626	182.881	10.217
MA.1.3.33.U	1	3	33	At5g42830	SALK_101707C	BI	U	0.337	0.2	0.179	941.801	51.294	91.146	434.956	52.12	93.997	154.531	4410.45	4.743	8.428	37.255	0.324	0.088	0.612	0.61	16.271	23.722	509.201	1374.72	2090.4	39505.7	43.391	258.65	873.974	10418.2	30.597	22.201	1.439	1.359	0.469	1.019	1.047	0.542	2.942	2.565	15.802	150.603	176.898	8.643
MA.1.1.39.U	1	1	39	At5g43590	SALK_080154C	BJ	U	0.386	0.207	0.194	966.038	56.419	96.675	499.434	49.685	103.837	160.763	4845.52	6.888	11.191	45.107	0	0	0.57	0.762	19.47	40.963	445.938	1138.21	1765.59	43763.9	33.732	251.931	968.394	11033.2	30.722	13.622	5.043	4.568	0.688	2.629	3.731	1.567	3.03	3.301	12.154	155.602	196.277	9.249
MA.1.2.57.U	1	2	57	At5g43590	SALK_080154C	BJ	U	0.266	0.16	0.156	850.644	53.402	87.471	449.295	43.125	95.713	164.234	4418.31	4.563	9.581	36.295	0.398	0.141	0.858	0.853	14.166	25.627	529.255	1366.29	1838.93	37926.9	35.859	281.023	1053.98	10392.8	29.723	16.953	1.674	1.365	0.619	0.909	0.998	0.484	3.014	3.141	12.721	151.118	171.912	8.617
MA.1.3.11.U	1	3	11	At5g43590	SALK_080154C	BJ	U	0.315	0.217	0.181	859.495	48.356	88.353	431.487	42.87	91.811	143.334	4305.99	4.256	7.929	34.656	0.316	0.101	0.581	0.58	14.562	26.518	481.491	1226.98	1937.85	38313.2	37.167	255.715	886.298	10392.7	30.661	18.649	1.38	1.281	0.417	0.752	0.955	0.513	2.719	2.697	15.814	153.238	170.298	8.189
MA.1.1.52.U	1	1	52	At5g58690	SALK_144469C	BT	U	0.492	0.215	0.228	975.013	54.665	97.067	548.196	48.98	105.989	188.504	5164.8	6.641	11.963	45.515	0.184	0.032	0.675	0.77	17.66	27.391	364.784	873.166	1425.78	44571.1	33.726	253.063	1135.35	11008.9	35.468	16.635	2.747	2.937	0.664	1.605	2.26	1.141	2.942	3.991	8.959	136.097	201.489	9.033
MA.1.2.07.U	1	2	7	At5g58690	SALK_144469C	BT	U	0.236	0.146	0.117	562.642	36.681	59.406	302.098	27.992	62.803	110.314	2986.51	3.498	6.494	24.101	0.24	0.091	0.478	0.429	9.31	16.47	352.055	937.294	1224.77	24836.2	24.298	202.684	687.319	6980.24	22.636	15.483	1.183	0.838	0.346	0.81	0.904	0.32	2.129	2.302	13.679	114.99	129.442	6.787
MA.1.3.21.U	1	3	21	At5g58690	SALK_144469C	BT	U	0.366	0.232	0.208	958.793	51.884	94.374	481.131	47.658	96.183	154.36	4782.74	4.037	8.332	36.885	0.342	0.094	0.629	0.648	16.365	23.961	449.765	1090.49	1855.71	40982.5	41.895	255.472	912.898	10849.9	34.497	23.16	1.926	1.864	0.487	1.108	1.381	0.602	3.164	3.184	12.95	165.942	194.692	8.756
MA.1.1.62.U	1	1	62	At5g58700	SALK_201150C	BS	U	0.328	0.208	0.22	948.753	53.389	93.421	470.943	50.124	104.488	155.695	4849.09	6.306	11.738	43.531	0.232	0.05	0.529	0.646	16.708	26.606	429.017	1006.34	1686.08	42381.5	33.951	239.878	1004.94	11075.9	33.904	15.07	0.775	1.04	0.52	0.408	0.634	0.366	3.108	3.439	9.7	140.752	204.736	8.577
MA.1.2.10.U	1	2	10	At5g58700	SALK_201150C	BS	U	0.186	0.108	0.101	573.967	38.25	57.874	285.784	31.005	62.913	117.924	2897.94	3.221	6.118	21.693	0.23	0.058	0.441	0.429	9.603	14.735	363.974	999.672	1205.02	23990.9	23.448	188.849	709.734	6608.48	20.416	14.115	1.092	0.756	0.444	0.618	0.619	0.22	2.144	2.116	9.281	104.085	121.7	6.051
MA.1.3.19.U	1	3	19	At5g58700	SALK_201150C	BS	U	0.302	0.15	0.142	851.505	46.557	80.053	412.617	43.757	95.616	148.274	4469.54	4.798	8.141	37.586	0.264	0.067	0.468	0.505	16.505	24.017	471.329	1112.96	1659.21	37888.5	39.017	233.665	876.211	10379.2	32.524	18.135	1.28	1.382	0.467	0.818	1.039	0.532	2.627	2.556	12.354	134.393	178.089	7.33
MA.1.1.59.U	1	1	59	At5g60620	SALK_141343C	BR	U	0.266	0.241	0.177	899.678	53.285	109.098	494.927	45.873	100.123	163.252	4639.55	5.976	12.154	40.035	0.089	0.057	0.718	0.662	17.184	31.055	461.237	1248.41	2250.47	41846.6	39.823	312.416	1037.19	11127	38.023	22.493	1.064	0.857	0.559	0.515	0.651	0.302	3.005	3.048	18.999	183.754	168.999	9.762
MA.1.2.09.U	1	2	9	At5g60620	SALK_141343C	BR	U	NA	NA	NA	NA	NA	NA	NA	NA	NA	NA	NA	NA	NA	NA	NA	NA	NA	NA	NA	NA	NA	NA	NA	NA	NA	NA	NA	NA	NA	NA	NA	NA	NA	NA	NA	NA	NA	NA	NA	NA	NA	NA
MA.1.3.45.U	1	3	45	At5g60620	SALK_141343C	BR	U	0.371	0.303	0.194	769.726	47.582	100.912	440.948	40.455	96.193	161.687	4255.25	6.479	9.433	38.283	0.249	0.119	0.656	0.537	13.856	27.886	426.813	1218.32	2259.03	37385.7	44.98	309.531	970.109	10797.6	42.365	31.16	1.393	1.025	0.477	1.089	1.02	0.457	2.309	2.506	27.888	181.442	150.202	9.267
MA.1.1.11.U	1	1	11	At5g62200	SALK_129445C	BQ	U	0.402	0.216	0.187	1018.52	59.645	106.784	523.037	50.267	116.614	176.203	5191.99	6.45	11.862	42.441	0.401	0.107	0.705	0.705	16.406	27.991	520.837	1316.82	2143.97	44998.4	40.061	308.155	1128.46	11914.6	38.221	20.061	1.538	1.48	0.563	1.01	1.315	0.598	3.302	3.546	16.347	185.933	200.123	9.978
MA.1.2.54.U	1	2	54	At5g62200	SALK_129445C	BQ	U	0.377	0.186	0.171	739.295	44.673	76.693	422.583	35.418	88.988	149.19	4178.67	4.233	8.162	34.522	0.345	0.097	0.698	0.737	11.476	20.144	390.276	945.098	1422.26	33200.4	32.432	249.663	980.245	9137.83	26.446	15.436	1.511	1.247	0.415	1.106	1.214	0.572	2.747	3.505	11.931	142.97	172.073	8.809
MA.1.3.17.U	1	3	17	At5g62200	SALK_129445C	BQ	U	0.345	0.187	0.166	765.48	42.217	73.841	392.419	38.157	85.914	135.49	4274.85	4.145	7.804	34.363	0.259	0.074	0.499	0.548	12.251	22.427	415.82	985.037	1571.52	34771	34.081	223.474	842.778	10137.8	32.093	18.222	1.808	2.077	0.39	1.084	1.581	0.693	2.665	2.66	13.891	139.387	178.121	7.829
MA.1.1.15.U	1	1	15	At5g62930	SALK_106882C	BP	U	0.393	0.227	0.225	1079.19	61.176	114.649	546.623	58.857	113.91	189.36	5285.56	6.344	11.702	40.15	0.354	0.095	0.609	0.687	17.119	28.734	533.088	1290.71	2193.04	49353.9	42.278	292.366	1167.8	12144.7	41.382	16.611	1.931	2.02	0.709	1.222	1.617	0.713	3.64	3.696	14.241	166.929	221.81	10.111
MA.1.2.01.U	1	2	1	At5g62930	SALK_106882C	BP	U	0.374	0.153	0.145	738.976	49.185	76.357	404.118	42.508	83.269	178.135	3944.82	5.061	9.311	31.557	0.236	0.055	0.533	0.624	12.816	18.19	438.896	1173.21	1464.5	31954.2	27.955	232.534	1012.21	8463.33	29.038	13.871	1.674	1.572	0.592	1.093	1.434	0.654	2.891	3.303	9.764	133.578	184.736	8.416
MA.1.3.28.U	1	3	28	At5g62930	SALK_106882C	BP	U	0.281	0.191	0.181	840.215	47.508	84.406	444.646	43.032	87.078	142.587	4460.39	4.364	7.767	36.621	0.29	0.084	0.555	0.571	15.254	23.324	412.179	1032.21	1622.69	37495.3	37.134	218.726	825.128	9851.62	33.073	17.331	1.711	1.611	0.413	0.92	1.081	0.587	2.638	2.606	12.752	136.804	169.981	8.073
MA.1.1.44.U	1	1	44	At5g63170	SALK_054460C	BO	U	0.282	0.192	0.189	952.717	50.939	93.905	515.923	44.534	97.338	130.901	4699.38	6.217	10.886	41.88	0	0	0.568	0.736	15.262	28.168	435.898	1063.16	1883.66	43560	32.118	229.623	861.114	10344.5	32.097	13.52	1.431	1.455	0.77	0.819	1.063	0.498	2.906	3.218	13.286	152.452	187.542	9.056
MA.1.2.14.U	1	2	14	At5g63170	SALK_054460C	BO	U	0.201	0.134	0.136	747.671	46.264	77.456	410.956	35.69	80.371	122.965	3834.92	4.329	7.838	31.82	0.342	0.111	0.684	0.701	12.707	18.995	492.463	1276.77	1740.34	33829.3	30.913	211.62	774.341	8279.31	30.331	15.349	1.364	1.242	0.585	0.807	1.024	0.444	2.645	2.741	14.672	132.491	158.331	7.879
MA.1.3.36.U	1	3	36	At5g63170	SALK_054460C	BO	U	0.288	0.171	0.17	834.475	46.41	82.505	441.108	43.63	87.682	158.443	4518.98	4.302	8.976	39.055	0.342	0.105	0.635	0.679	14.464	23.616	449.738	1091.83	1784.12	37283	36.083	224.94	902.406	9973.58	31.798	21.498	1.464	1.504	0.558	0.96	1.051	0.607	2.775	2.792	13.972	138.394	178.067	8.143
MA.1.1.22.U	1	1	22	At5g64790	SALK_109175C	BN	U	0.187	0.187	0.09	700.685	159.757	3.713	2.52	41.059	1481.06	111.974	3904.66	44.128	3.781	22.223	0.283	0.171	0.875	0.481	60.239	31.841	1355.76	1312.14	87.207	34.359	26.537	5051.6	926.712	15727.3	32.791	19.047	2.366	1.031	0.268	1.351	1.105	0.343	12.718	0.627	31.053	210.334	145.252	25.748
MA.1.2.32.U	1	2	32	At5g64790	SALK_109175C	BN	U	0.218	0.143	0.087	654.498	155.41	4.044	3.476	34.607	1282.81	99.795	3773.72	35.415	4.149	23.946	0.327	0.192	0.846	0.546	46.447	28.871	1225.9	1290.74	80.309	43.91	21.476	3845.15	765.633	14092.4	33.209	24.858	3.524	1.616	0.284	1.803	1.537	0.431	14.979	0.698	30.54	185.105	143.952	29.105
MA.1.3.05.U	1	3	5	At5g64790	SALK_109175C	BN	U	0.185	0.148	0.081	594.124	131.277	3.806	4.146	32.634	1281.81	97.14	3429.47	30.851	3.637	20.828	0.473	0.335	1.156	0.716	47.874	26.076	1257.35	1070.81	71.27	31.725	19.776	4326.17	785.025	13628.1	31.982	15.957	1.967	0.84	0.148	1.025	0.831	0.326	9.307	0.552	31.818	167.122	116.882	19.458
MA.1.1.32.U	1	1	32	At5g65158	SALK_204667C	BM	U	0.39	0.213	0.233	975.835	53.332	96.637	515.624	50.535	106.405	180.791	5150.61	5.241	11.09	41.701	0.382	0.087	0.669	0.775	15.482	25.884	432.049	1005.2	1591.58	42853	33.996	241.799	1064.33	10795.9	31.721	15.668	2.236	2.088	0.576	1.443	1.777	0.786	3.124	3.629	10.439	149.42	213.231	9.159
MA.1.2.71.U	1	2	71	At5g65158	SALK_204667C	BM	U	NA	NA	NA	NA	NA	NA	NA	NA	NA	NA	NA	NA	NA	NA	NA	NA	NA	NA	NA	NA	NA	NA	NA	NA	NA	NA	NA	NA	NA	NA	NA	NA	NA	NA	NA	NA	NA	NA	NA	NA	NA	NA
MA.1.3.54.U	1	3	54	At5g65158	SALK_204667C	BM	U	0.294	0.174	0.21	893.509	51.07	89.609	450.635	34.48	91.649	126.352	4748.14	4.947	8.921	46.172	0.318	0.153	0.584	0.809	11.663	28.439	519.871	1315.73	1878.39	39013	33.169	184.734	708.039	10777.9	35.085	17.335	1.207	1.459	0.687	0.493	0.866	0.549	2.64	2.768	13.716	119.362	194.385	9.559
MA.1.1.46.U	1	1	46	At5g66450	SALK_018180C	BL	U	0.36	0.231	0.239	905.811	51.236	94.216	586.278	43.45	115.79	183.572	5104.07	6.001	11.24	41.994	0	0	0.496	0.781	13.33	25.72	304.676	636.736	1116.61	43064.9	30.039	268.958	1135.81	10782.1	37.227	16.812	1.376	1.182	0.479	0.806	1.019	0.518	3.022	4.532	7.733	150.086	219.709	10.743
MA.1.2.63.U	1	2	63	At5g66450	SALK_018180C	BL	U	0.258	0.153	0.151	821.228	49.502	81.616	454.937	40.99	100.847	156.441	4708.76	4.325	9.786	41.643	0.426	0.145	0.852	0.825	14.365	26.67	526.307	1335.62	1721.82	38610.6	39.961	312.975	1122.69	11436.5	30.815	15.434	1.287	1.284	0.536	0.83	0.991	0.486	2.952	3.147	17.146	151.393	177.791	9.124
MA.1.3.40.U	1	3	40	At5g66450	SALK_018180C	BL	U	0.334	0.155	0.14	702.667	40.159	69.423	379.889	34.847	81.598	125.082	4131.89	3.951	7.784	34.377	0.279	0.104	0.576	0.569	11.808	21.237	357.598	884.514	1370.97	32359.4	33.566	220.371	734.773	9449.29	27.599	19.805	1.992	1.899	0.576	1.433	1.529	0.768	2.209	2.139	18.007	131.148	152.508	7.673
MA.1.1.68.U	1	1	68	At5g67050	SALK_020946C	BK	U	0.294	0.211	0.198	960.17	57.431	98.816	505.343	48.927	102.06	153.972	4897.53	6.405	11.597	40.841	0.28	0.098	0.685	0.719	16.91	26.126	511.996	1313.01	2005.73	43838.9	37.844	273.685	1000.23	11198	35.669	17.331	0.906	1.002	0.545	0.514	0.612	0.326	3.367	3.284	14.05	162.683	197.62	9.58
MA.1.2.55.U	1	2	55	At5g67050	SALK_020946C	BK	U	0.292	0.162	0.155	836.932	55.485	88.645	451.879	41.96	96.094	160.893	4428.52	4.531	9.455	36.949	0.461	0.154	0.897	0.893	14.086	24.798	543.125	1484.7	1862.41	38149.3	38.194	291.336	1033.93	10161.2	31.562	17.752	2.078	1.826	0.542	1.291	1.553	0.628	3.164	3.2	15.132	152.931	178.231	8.964
MA.1.3.30.U	1	3	30	At5g67050	SALK_020946C	BK	U	0.35	0.161	0.167	860.601	46.868	78.793	425.101	45.159	91.89	148.037	4448.96	4.329	7.544	36.695	0.299	0.071	0.488	0.536	15.093	24.012	402.995	1007.81	1549.71	37164	37.6	220.497	902.373	9943.66	31.597	20.251	1.793	1.714	0.475	1.109	1.423	0.782	2.636	2.867	11.468	134.523	183.543	7.865
MA.1.1.19.U	1	1	19	WT-Col-0	0	A	U	0.274	0.172	0.177	959.537	52.929	91.569	498.943	49.6	101.82	162.813	5276.25	6.238	10.709	42.91	0.35	0.085	0.636	0.694	17.437	34.058	449.795	1001.37	1718.91	43848.4	37.483	268.928	1102.9	12053.7	41.437	17.89	0.901	1.198	0.565	0.573	0.998	0.538	3.106	3.683	10.33	155.664	204.849	9.192
MA.1.2.49.U	1	2	49	WT-Col-0	0	A	U	0.271	0.171	0.153	871.624	58.029	91.497	470.617	46.675	105.787	182.051	4767.3	4.828	10.683	37.6	0.438	0.124	0.884	0.83	15.105	22.711	611.465	1689.09	2010.05	40180.8	41.954	332.527	1208.64	10961.8	35.969	19.792	1.97	1.664	0.867	1.144	1.266	0.541	3.33	3.5	14.858	158.399	185.762	10.29
MA.1.3.71.U	1	3	71	WT-Col-0	0	A	U	0.339	0.155	0.161	722.3	42.354	72.303	386.53	37.595	79.161	141.945	3944.09	3.944	7.043	33.415	0.247	0.083	0.457	0.497	11.837	19.642	370.336	887.047	1400.02	32839.2	33.158	209.491	846	8708.06	29.727	17.093	1.522	1.385	0.518	0.931	1.092	0.554	2.482	2.759	10.347	122.795	162.184	7.333
MA.1.1.50.U	1	1	50	WT-Col-0	0	B	U	0.356	0.252	0.182	881.463	48.676	93.344	437.94	44.377	87.929	134.056	4181.71	4.865	8.852	32.291	0.102	0.082	0.802	0.716	14.645	24.06	477.885	1227.95	2118.57	38904.6	38.404	281.605	910.968	10443.1	42.796	28.079	3.675	2.959	0.736	2.148	2.469	0.943	2.935	2.871	20.931	177.087	152.543	8.346
MA.1.2.13.U	1	2	13	WT-Col-0	0	B	U	0.266	0.159	0.148	878.924	59.643	93.291	477.138	46.586	101.664	176.331	4639.38	5.834	10.9	36.757	0.39	0.098	0.738	0.755	16.19	25.36	561.383	1602.61	2024.26	40897.7	38.954	298.699	1160	10470.1	37.586	21.037	1.25	1.18	0.637	0.646	0.823	0.405	3.343	3.63	13.226	156.601	190.632	9.932
MA.1.3.68.U	1	3	68	WT-Col-0	0	B	U	0.372	0.305	0.318	974.53	56.798	109.475	559.658	55.734	122.545	220.846	5698.64	5.647	11.688	46.439	0.418	0.096	0.74	0.94	18.922	24.142	287.922	685.731	1436.9	47087.1	41.744	289.98	1418.65	12241.6	37.947	19.161	1.493	1.508	0.412	1.04	1.219	0.666	3.127	5.12	6.893	142.527	220.337	10.631
MA.1.1.43.U	1	1	43	WT-Col-0	0	C	U	0.597	0.254	0.259	900.984	50.204	93.399	514.041	45.643	101.511	176.386	4959.63	6.325	11.751	44.612	0	0	0.539	0.799	16.344	26.772	396.731	930.345	1616.97	42499.3	32.109	251.612	1050.82	10757.7	31.965	13.658	2.211	2.659	0.621	1.35	2.191	1.136	3.041	3.802	12.393	147.294	205.136	9.119
MA.1.2.56.U	1	2	56	WT-Col-0	0	C	U	0.287	0.157	0.184	764.229	50.303	85.052	465.611	43.027	97.678	208.048	4506.96	4.895	9.963	37.269	0.373	0.084	0.61	0.734	14.38	26.856	338.982	810.648	1290.14	35931.8	34.45	252.116	1356.72	9444.73	32.351	14.869	1.597	1.789	0.449	0.722	1.061	0.575	2.604	4.124	6.474	115.891	186.691	8.668
MA.1.3.64.U	1	3	64	WT-Col-0	0	C	U	0.36	0.186	0.17	892.187	55.005	97.933	466.774	48.512	96.915	172.275	4562.9	5.208	9.407	38.542	0.338	0.121	0.657	0.618	14.525	20.626	475.5	1297.18	1949.33	40051	38.878	248.064	915.246	9800.39	32.894	14.357	1.542	1.592	0.574	1.066	1.4	0.624	2.991	2.899	13.345	150.491	175.33	8.792
MA.1.1.70.U	1	1	70	WT-Col-0	0	D	U	0.324	0.205	0.19	935.71	51.346	92.999	467.263	49.521	96.201	168.608	4762.99	6.111	10.445	42.179	0.308	0.109	0.627	0.717	14.931	25.492	458.304	1112.43	1720.67	40711	34.551	256.342	1057.26	10749.1	36.77	16.95	1.007	1.039	0.579	0.442	0.603	0.365	3.085	3.471	12.099	154.932	198.76	8.711
MA.1.2.28.U	1	2	28	WT-Col-0	0	D	U	0.23	0.18	0.155	792.785	48.059	86.017	440.128	38.368	87.973	143.905	4216.87	4.285	8.588	34.72	0.301	0.087	0.647	0.577	14.732	22.602	454.742	1158.35	1727.45	36370.2	34.544	274.14	990.22	9966.09	30.089	19.435	1.093	0.978	0.474	0.563	0.7	0.306	2.642	3.17	14.738	152.434	166.496	8.763
MA.1.3.51.U	1	3	51	WT-Col-0	0	D	U	0.312	0.179	0.164	855.548	49.322	85.219	435.829	46.757	89.068	156.976	4688.38	5.008	8.045	37.901	0.278	0.09	0.577	0.556	14.615	24.174	462.808	1160.15	1819.24	38459.9	38.424	250.758	978.322	10968.1	36.853	17.022	1.88	1.677	0.733	1.121	1.298	0.643	2.537	2.561	13.259	141.286	169.303	8.229
MA.2.1.52.U	2	1	52	At4g37050	SALK_024839C	BT	U	0.454	0.447	0.31	1552.91	103.812	203.009	904.161	76.108	191.7	307.284	7442.09	9.04	16.322	65.11	0.53	0.233	1.505	1.164	26.426	45.801	832.275	2488.61	4301.26	70430.7	73.178	593.654	1682.51	16508.1	67.546	55.616	1.841	1.38	1.109	0.871	0.751	0.36	5.51	5.558	40.106	349.143	267.51	17.602
MA.2.2.07.U	2	2	7	At4g37050	SALK_024839C	BT	U	0.323	0.174	0.136	787.563	48.105	78.4	415.469	39.433	94.464	149.491	4331.07	4.046	8.02	35.084	0.455	0.219	0.877	0.884	12.796	21.952	510.149	1394.57	1799.38	36326.1	36.695	274.69	957.551	9940.5	27.296	12.897	1.199	0.971	0.322	0.575	1.065	0.534	2.616	2.856	16.459	144.803	166.878	8.454
MA.2.3.21.U	2	3	21	At4g37050	SALK_024839C	BT	U	0.311	0.244	0.199	829.743	50.118	94.445	413.316	44.1	97.338	153.345	4189.32	4.941	9.262	35.965	0.989	0.439	1.759	1.442	17.393	27.797	484.765	1307.27	2219.67	36422.2	47.226	309.593	997.333	10448.1	32.336	28.093	1.852	1.45	0.89	1.272	1.215	0.599	2.693	2.52	21.15	171.147	152.42	8.34
MA.2.1.62.U	2	1	62	At4g37060	SALK_073180C	BS	U	0.318	0.215	0.185	793.474	53.477	93.814	434.538	36.578	84.445	128.944	3755.18	3.39	6.871	28.49	0.35	0.113	0.799	0.745	11.077	20.06	460.786	1342.41	2045.49	36688.3	30.993	237.544	749.67	8298.01	28.064	23.796	1.493	1.421	0.497	0.907	0.973	0.503	3.504	3.163	18.342	159.586	157.471	10.159
MA.2.2.10.U	2	2	10	At4g37060	SALK_073180C	BS	U	0.323	0.171	0.141	906.471	53.838	96.74	518.467	40.961	102.914	150.001	4873.28	4.781	9.292	38.07	0.503	0.229	1.097	0.997	17.131	24.79	532.769	1345.26	1913.2	42683.7	41.486	318.977	1014.82	11021.4	40.447	17.017	1.089	0.807	0.393	0.747	1.074	0.502	2.668	2.83	15.502	151.825	165.638	8.151
MA.2.3.19.U	2	3	19	At4g37060	SALK_073180C	BS	U	0.221	0.198	0.146	735.809	42.191	80.88	371.158	35.909	79.261	142.883	3753.21	3.218	8.541	30.095	0.666	0.302	1.267	0.997	13.63	21.055	421.835	1123.36	1928.36	33554.7	33.499	252.166	969.708	9234.6	26.182	14.683	2.09	1.84	0.686	1.436	1.272	0.497	2.396	2.558	18.735	157.616	148.83	8.133
MA.2.1.59.U	2	1	59	At4g37070	SALK_039679C	BR	U	0.452	0.337	0.293	1164.71	72.104	141.026	679.071	57.873	135.695	205.006	5871.21	5.885	11.413	47.719	0.482	0.211	1.16	1.151	18.614	34.415	560.683	1453.06	2589.44	54597.2	48.978	367.582	1228.53	13410.2	44.653	38.388	2.639	2.175	0.791	1.612	1.871	0.821	4.559	5.232	23.817	232.728	234.298	14.414
MA.2.2.09.U	2	2	9	At4g37070	SALK_039679C	BR	U	0.328	0.125	0.148	925.523	52.351	87.472	451.001	48.569	103.454	157.669	4886.19	4.258	9.252	38.064	0.551	0.155	0.897	1.088	16.443	22.596	552.052	1351.13	1769.02	41291.2	39.325	276.345	1068.7	11158.5	36.874	18.498	0.737	1.247	0.378	0.106	0.868	0.501	3.025	2.954	12.157	139.552	199.147	7.787
MA.2.3.45.U	2	3	45	At4g37070	SALK_039679C	BR	U	0.418	0.184	0.189	815.671	46.619	80.444	412.372	41.449	93.391	161.918	4400.66	4.75	9.771	36.282	0.496	0.169	0.954	1.087	14.448	21.549	462.362	1076.04	1646.21	35757.8	36.312	253.186	964.535	10281.1	27.724	13.103	1.781	2.04	0.747	0.963	1.548	0.799	2.817	2.608	14.519	140.176	167.799	7.757
MA.2.1.11.U	2	1	11	At4g38530	SALK_054406C	BQ	U	0.353	0.227	0.248	837.703	53.133	87.085	463.442	38.87	94.209	142.995	4207.81	3.885	7.451	33.487	0.528	0.173	0.958	1.016	13.535	19.694	448.684	1178.18	1909.23	38117.2	34.836	233.607	803.175	8937.89	29.907	20.502	2.196	1.669	0.619	1.349	1.59	0.594	3.533	3.531	14.312	142.335	177.36	9.053
MA.2.2.54.U	2	2	54	At4g38530	SALK_054406C	BQ	U	0.36	0.172	0.17	845.175	50.198	80.923	435.844	41.491	95.781	132.714	4534.07	3.764	7.596	36.48	0.398	0.172	0.792	0.777	12.536	20.399	520.212	1369.47	1683.21	36961.1	34.618	274.241	937.221	10142.3	27.886	9.806	3.416	2.43	0.846	1.961	2.48	1.031	3.072	3.273	17.678	162.055	190.996	9.532
MA.2.3.17.U	2	3	17	At4g38530	SALK_054406C	BQ	U	0.257	0.188	0.162	836.62	42.137	79.22	414.402	39.907	82.701	132.771	4126.47	3.561	8.347	35.536	0.596	0.208	1.182	1.028	13.456	20.548	423.159	1002.88	1744.63	34040.7	35.917	237.322	823.954	9497.83	18.764	12.812	1.317	1.058	0.619	0.7	0.873	0.583	2.448	2.536	17.917	154.059	166.316	7.492
MA.2.1.15.U	2	1	15	At4g38690	SALK_083802C	BP	U	0.256	0.244	0.203	893.408	53.727	106.345	549.473	38.904	94.906	127.201	4116.25	3.491	6.988	32.102	0.395	0.14	0.992	0.844	12.389	19.856	441.632	1235.06	2065.83	40814	31.778	248.139	723.043	8532.65	34.623	31.89	1.492	1.321	0.708	0.812	0.966	0.399	3.494	3.484	20.716	194.061	166.715	10.444
MA.2.2.01.U	2	2	1	At4g38690	SALK_083802C	BP	U	0.317	0.179	0.178	935.405	54.431	94.717	527.16	47.857	105.392	202.472	5085.99	5.848	10.762	38.962	0.629	0.225	0.931	1.196	18.851	26.008	598.344	1460.81	1937.63	44213.1	42.077	324.312	1236.48	11632.1	42.807	22.169	0.847	1.36	0.485	0.65	1.108	0.467	3.031	3.446	14.572	145.816	199.875	9.108
MA.2.3.28.U	2	3	28	At4g38690	SALK_083802C	BP	U	0.217	0.165	0.142	804.188	43.614	74.693	395.137	39.078	81.883	141.615	4142.29	3.356	7.503	33.902	0.247	0.065	0.499	0.512	11.477	19.912	429.443	1102.98	1591.93	34855.9	28.412	222.364	801.398	9474.33	18.746	6.486	0.839	0.878	0.505	0.348	0.634	0.273	2.435	2.601	13.987	139.733	165.679	7.56
MA.2.1.44.U	2	1	44	At4g39960	SALK_065859C	BO	U	0.305	0.211	0.2	934.522	49.794	93.849	551.588	38.136	80.163	104.145	4126.69	4.232	6.762	34.02	0.392	0.128	0.773	0.846	11.324	28.154	457.348	1140.49	1807.26	40098.6	31.061	198.89	664.821	8505.77	31.818	22.707	1.84	1.559	0.669	0.775	1.092	0.479	3.256	3.616	15.247	151.408	176.427	9.368
MA.2.2.14.U	2	2	14	At4g39960	SALK_065859C	BO	U	0.406	0.182	0.222	891.626	45.522	82.545	530.465	39.726	82.136	113.745	4470.28	4.604	6.364	35.489	0.631	0.183	1.02	1.226	11.958	19.406	422.016	979.346	1389.55	36247.6	31.09	187.71	790.908	8837.84	35.913	18.178	1.457	1.737	0.58	0.527	1.183	0.75	2.936	3.865	12.405	143.811	209.316	9.446
MA.2.3.36.U	2	3	36	At4g39960	SALK_065859C	BO	U	0.262	0.236	0.173	826.889	47.923	99.175	461.032	40.513	81.063	139.921	3985.53	4	9.306	33.78	0.217	0.094	0.562	0.491	10.865	23.185	444.01	1225.24	2210.16	36577.3	35.423	246.24	838.223	9307.39	26.22	15.519	1.636	1.227	0.897	0.974	1.054	0.388	2.523	2.926	23.232	179.353	160.322	9.123
MA.2.1.22.U	2	1	22	At5g03080	SALK_048788C	BN	U	0.31	0.251	0.215	982.395	61.245	107.749	538.7	43.754	103.368	150.018	4662.03	4.183	7.849	37.414	0.448	0.187	0.953	0.82	15.186	25.544	551.824	1538.75	2419.43	44478.1	42.389	297.387	883.143	10408	30.001	27.456	1.39	1.211	0.697	0.825	0.866	0.37	3.465	3.218	21.142	182.697	172.281	10.023
MA.2.2.32.U	2	2	32	At5g03080	SALK_048788C	BN	U	0.321	0.206	0.223	749.222	44.811	79.314	426.345	36.25	84.996	108.709	4038.53	4.553	7.131	35.536	0.479	0.167	0.932	0.992	12.732	23.243	364.458	984.376	1416.39	35050.2	32.574	204.462	742.662	8842.86	28.219	18.752	1.686	1.647	0.552	0.881	1.641	0.785	2.657	3.174	12.107	137.76	177.094	9.493
MA.2.3.05.U	2	3	5	At5g03080	SALK_048788C	BN	U	0.212	0.177	0.151	944.756	55.476	96.01	454.29	46.433	111.058	168.644	5063.49	4.823	10.102	41.338	0.568	0.244	1.069	0.839	17.547	24.867	592.389	1468.66	2416.33	43031.1	46.706	327.118	1142.82	12372.4	26.008	16.516	0.257	0.679	0.545	0	0.313	0.241	2.697	2.616	14.988	154.02	168.003	8.204
MA.2.1.32.U	2	1	32	At5g03590	SALK_082396C	BM	U	0.357	0.25	0.215	955.81	58.529	105.363	510.785	43.882	101.061	149.767	4548.64	3.797	7.538	35.049	0.416	0.144	0.867	0.869	14.529	23.677	529.738	1474.32	2347.46	43614.2	40.676	288.443	927.792	10214.1	29.968	32.843	2.818	2.562	0.653	1.529	1.982	0.83	3.981	3.511	21.972	186.586	190.417	10.557
MA.2.2.71.U	2	2	71	At5g03590	SALK_082396C	BM	U	0.329	0.186	0.185	859.176	52.508	81.205	429.659	45.295	94.683	141.302	4608.47	3.905	7.986	35.703	0.554	0.206	1.156	1.116	11.835	20.06	493.756	1430	1847.68	38880.5	34.39	265.08	983.129	10948.2	29.201	13.827	1.428	1.893	0.607	1.079	1.645	0.789	3.266	3.364	10.279	148.546	196.682	9.241
MA.2.3.54.U	2	3	54	At5g03590	SALK_082396C	BM	U	0.28	0.166	0.154	807.464	44.499	75.956	390.346	39.892	84.979	128.551	4034.8	3.934	9.03	34.028	0.268	0.094	0.573	0.603	12.032	19.362	480.206	1243.04	1681.34	34718.3	32.824	229.998	780.53	9132.08	22.679	8.725	1.055	1.075	0.77	0.294	0.714	0.316	2.63	2.434	15.572	137.944	155.748	7.485
MA.2.1.46.U	2	1	46	At5g03610	SALK_207690C	BL	U	0.306	0.235	0.21	929.816	56.338	104.795	550.055	38.846	103.561	127.356	4605.1	4.507	7.122	34.392	0.396	0.158	0.865	0.924	14.412	33.919	459.195	1198.89	2006.28	42282.5	32.832	265.682	801.091	9700.93	37.64	32.699	1.866	1.372	0.634	0.97	1.01	0.419	3.717	3.549	19.236	169.468	180.436	10.382
MA.2.2.63.U	2	2	63	At5g03610	SALK_207690C	BL	U	1.016	0.446	0.443	2981.28	188.262	304.814	1674.83	145.563	355.927	534.321	16007.1	17.609	31.399	125.772	1.684	0.635	2.923	3.017	49.017	79.1	2122.32	5750.74	6740.7	149701	138.155	1216.79	3762.24	38836.6	103.714	61.14	7.244	8.274	2.272	3.765	6.088	2.08	10.065	9.859	45.73	483.868	612.267	26.333
MA.2.3.40.U	2	3	40	At5g03610	SALK_207690C	BL	U	0.323	0.184	0.182	837.22	44.732	83.358	449.475	42.2	91.96	157.028	4588	4.278	10.409	39.46	0.26	0.071	0.534	0.626	13.74	24.504	355.506	807.944	1311.85	37812.6	31.116	210.863	948.417	10130.2	24.231	7.507	1.31	1.289	0.567	0.761	1.069	0.508	2.546	3.133	10.306	131.777	178.651	7.966
MA.2.1.68.U	2	1	68	At5g03810	SALK_047379C	BK	U	NA	NA	NA	NA	NA	NA	NA	NA	NA	NA	NA	NA	NA	NA	NA	NA	NA	NA	NA	NA	NA	NA	NA	NA	NA	NA	NA	NA	NA	NA	NA	NA	NA	NA	NA	NA	NA	NA	NA	NA	NA	NA
MA.2.2.55.U	2	2	55	At5g03810	SALK_047379C	BK	U	NA	NA	NA	NA	NA	NA	NA	NA	NA	NA	NA	NA	NA	NA	NA	NA	NA	NA	NA	NA	NA	NA	NA	NA	NA	NA	NA	NA	NA	NA	NA	NA	NA	NA	NA	NA	NA	NA	NA	NA	NA	NA
MA.2.3.30.U	2	3	30	At5g03810	SALK_047379C	BK	U	0.268	0.207	0.18	724.749	43.269	78.517	370.45	34.435	82.401	148.51	3697.59	3.581	7.488	31.717	1.003	0.43	2.092	1.663	12.828	22.462	394.201	978.72	1739.93	35092	35.31	231.165	816.113	9535.91	26.543	25.364	1.395	0.84	0.433	0.879	1.007	0.303	2.691	2.824	16.366	165.202	165.991	8.62
MA.2.1.39.U	2	1	39	At5g03980	SALK_030526C	BJ	U	NA	NA	NA	NA	NA	NA	NA	NA	NA	NA	NA	NA	NA	NA	NA	NA	NA	NA	NA	NA	NA	NA	NA	NA	NA	NA	NA	NA	NA	NA	NA	NA	NA	NA	NA	NA	NA	NA	NA	NA	NA	NA
MA.2.2.57.U	2	2	57	At5g03980	SALK_030526C	BJ	U	NA	NA	NA	NA	NA	NA	NA	NA	NA	NA	NA	NA	NA	NA	NA	NA	NA	NA	NA	NA	NA	NA	NA	NA	NA	NA	NA	NA	NA	NA	NA	NA	NA	NA	NA	NA	NA	NA	NA	NA	NA	NA
MA.2.3.11.U	2	3	11	At5g03980	SALK_030526C	BJ	U	0.217	0.177	0.144	941.368	56.782	95.264	461.236	49.726	109.802	192.671	4788.71	5.069	10.308	37.564	0.548	0.227	1.009	0.93	16.273	24.562	606.603	1541.89	2243.77	41503.2	47.12	327.425	1106.31	11397.5	29.972	21.138	1.555	1.055	0.69	0.709	0.993	0.286	2.976	2.842	18.824	174.876	177.569	9.077
MA.2.1.54.U	2	1	54	At5g04040	SALK_201353C	BI	U	NA	NA	NA	NA	NA	NA	NA	NA	NA	NA	NA	NA	NA	NA	NA	NA	NA	NA	NA	NA	NA	NA	NA	NA	NA	NA	NA	NA	NA	NA	NA	NA	NA	NA	NA	NA	NA	NA	NA	NA	NA	NA
MA.2.2.36.U	2	2	36	At5g04040	SALK_201353C	BI	U	0.227	0.181	0.184	846.075	48.762	82.437	467.031	42.465	98.384	158.201	4636.73	4.323	8.332	36.755	0.924	0.34	1.774	1.541	12.739	19.659	434.842	1131.17	1678.42	37434.2	35.132	276.33	973.532	10590.9	41.487	25.911	0.889	0.956	0.699	0.366	0.678	0.255	2.623	2.994	14.098	149.865	175.016	9.039
MA.2.3.33.U	2	3	33	At5g04040	SALK_201353C	BI	U	0.273	0.264	0.165	831.39	49.224	91.449	422.37	43.753	94.832	152.51	4137.62	4.953	9.913	34.359	0.245	0.129	0.634	0.513	14.018	25.016	425.27	1113.8	1964.64	35080.7	41.589	305.96	927.106	10370.7	29.362	14.338	1.904	1.192	0.789	1.104	1.032	0.385	2.456	2.38	23.384	184.908	148.907	8.042
MA.2.1.66.U	2	1	66	At5g06090	SALK_064514C	BH	U	0.387	0.203	0.198	848.933	58.531	94.549	486.055	35.705	101.103	140.267	4123.55	3.877	6.8	29.996	0.36	0.121	0.673	0.759	12.26	19.155	483.216	1386.09	2164.25	39696.5	31.761	243.167	838.698	8557.26	31.652	25.036	2.247	2.419	0.518	1.452	1.814	0.89	3.798	3.322	16.522	149.778	182.212	9.889
MA.2.2.60.U	2	2	60	At5g06090	SALK_064514C	BH	U	0.268	0.142	0.163	904.449	56.382	85.051	472.15	46.534	104.496	179.182	4940.73	4.702	8.376	39.532	0.434	0.152	0.858	0.904	16.743	30.005	586.882	1471.59	1831.54	40633.3	43.393	339.446	1226.25	11721.9	35.611	20.217	1.339	1.351	0.518	0.851	1.251	0.496	3.035	3.198	13.226	144.486	185.174	8.425
MA.2.3.53.U	2	3	53	At5g06090	SALK_064514C	BH	U	0.398	0.207	0.187	776.882	46.968	83.08	421.309	43.002	85.795	136.924	4405.33	4.01	8.692	32.508	0.257	0.08	0.587	0.64	11.874	20.307	398.965	1053.68	1630.82	37334.5	33.253	247.985	903.088	10455.1	29.875	9.559	3.4	3.447	0.575	2.302	3.192	1.321	2.678	2.846	13.963	140.451	169.962	8.663
MA.2.1.27.U	2	1	27	At5g08460	SALK_141771C	BG	U	0.373	0.274	0.246	1005.54	64.532	114.823	580.535	43.119	108.649	154.058	4749.78	3.972	7.995	36.827	0.719	0.268	1.401	1.237	16.32	30.251	562.069	1610.8	2529.6	45551.3	43.961	292.635	910.198	10099	38.407	35.593	2.136	1.938	0.838	1.149	1.51	0.651	4.1	3.774	22.408	202.618	194.672	11.597
MA.2.2.59.U	2	2	59	At5g08460	SALK_141771C	BG	U	0.222	0.14	0.146	735.666	46.151	71.997	407.481	36.066	82.178	121.09	4112.24	3.827	7.559	30.712	0.4	0.142	0.825	0.772	11.08	19.953	422.052	1150.5	1447.34	31832.1	30.976	253.133	838.018	8940.71	24.511	13.616	1.194	0.812	0.662	0.59	0.878	0.292	2.692	2.854	14.415	137.232	168.262	8.507
MA.2.3.25.U	2	3	25	At5g08460	SALK_141771C	BG	U	0.241	0.163	0.142	670.543	40.032	72.841	349.754	32.267	72.749	112.147	3464.95	3.159	6.232	28.031	0.333	0.099	0.661	0.61	11.024	20.39	370.432	972.45	1467.72	29738.5	30.2	206.762	647.271	8001.41	17.249	10.413	1.162	0.986	0.541	0.557	0.813	0.519	2.293	2.201	13.158	125.141	144.687	7.103
MA.2.1.26.U	2	1	26	At5g08540	SALK_100294C	BF	U	0.31	0.266	0.238	1080.7	64.109	119.598	531.703	42.474	89.148	161.599	4355.7	3.696	7.596	31.716	0.368	0.141	0.826	0.793	13.595	20.576	571.329	1587.33	2742.81	44113	39.303	251.309	894.772	8957.41	30.559	30.827	1.422	1.24	0.736	0.829	0.919	0.425	4.019	3.317	20.005	186.552	190.925	10.916
MA.2.2.05.U	2	2	5	At5g08540	SALK_100294C	BF	U	0.31	0.154	0.172	980.347	51.795	98.251	471.062	46.866	96.329	247.531	4652.35	4.742	8.782	33.801	0.452	0.156	0.743	0.888	14.356	16.579	546.529	1276.21	1828.01	38503.7	38.539	273.723	1346.96	9185.8	40.664	23.151	0.688	1.166	0.453	0.345	0.945	0.791	3.12	3.597	11.225	147.419	210.642	9.045
MA.2.3.29.U	2	3	29	At5g08540	SALK_100294C	BF	U	0.411	0.269	0.203	893.527	51.446	89.614	362.415	47	81.782	194.403	3757.54	5.159	9.957	30.806	1.83	0.681	2.948	2.656	23.885	36.576	530.122	1429.08	2561.66	38171	44.272	252.835	1019.88	9830.99	47.897	29.973	0.768	0.779	0.632	0.226	0.274	0.271	2.748	2.408	15.504	149.346	163.134	8.159
MA.2.1.05.U	2	1	5	At5g09430	SALK_062236C	BE	U	0.298	0.228	0.207	856.863	54.779	95.66	483.91	38.697	90.93	135.803	3993.86	3.719	7.412	31.887	0.425	0.163	0.818	0.841	12.371	19.427	460.413	1263.08	1996	37574.8	32.539	242.783	776.668	8292.12	31.585	26.047	1.477	1.386	0.594	0.838	0.975	0.423	3.423	3.361	18.26	157.729	173.16	9.539
MA.2.2.39.U	2	2	39	At5g09430	SALK_062236C	BE	U	0.451	0.256	0.213	819.935	41.28	88.745	455.33	34.943	77.867	109.934	3707.56	2.505	4.967	25.082	0.696	0.327	1.368	1.167	8.985	17.594	457.747	1162.38	1953.81	37175.5	36.026	253.445	812.969	9290.25	25.49	18.683	4.579	3.386	1.111	3.21	4.152	1.55	3.288	3.453	27.603	187.397	168.864	10.074
MA.2.3.15.U	2	3	15	At5g09430	SALK_062236C	BE	U	0.207	0.197	0.171	768.104	48.122	83.736	403.593	44.163	83.844	142.763	4153.82	4.087	7.808	32.344	0.423	0.172	0.703	0.671	11.95	16.428	508.282	1346.85	1835.36	35840.6	38.521	259.624	918.164	9922.24	28.195	16.858	1.207	1.19	0.557	0.681	0.992	0.475	2.769	2.809	16.406	145.246	180.041	9.108
MA.2.1.24.U	2	1	24	At5g11140	SALK_121609C	BD	U	0.4	0.256	0.24	968.094	63.216	107.198	520.448	43.018	104.423	167.17	4587.42	4.145	7.173	35.422	0.5	0.162	1.033	0.957	16.571	27.606	509.545	1409.81	2284.02	42341.9	38.415	288.022	932.413	9918.98	28.245	27.225	7.392	6.428	0.849	4.033	5.173	2.144	3.799	3.618	19.03	178.761	188.624	10.556
MA.2.2.34.U	2	2	34	At5g11140	SALK_121609C	BD	U	0.259	0.207	0.229	865.124	52.914	92.302	457.796	46.275	94.341	154.252	4643.06	3.838	7.766	33.529	0.987	0.378	1.531	1.494	15.989	21.492	416.93	1126.44	1540.63	37988.8	40.994	266.423	998.233	10322.8	37.771	24.683	1.073	1.054	0.748	0.385	0.842	0.456	2.958	3.619	13.379	152.877	192.527	9.64
MA.2.3.34.U	2	3	34	At5g11140	SALK_121609C	BD	U	0.238	0.154	0.155	887.529	49.512	83.77	410.872	44.65	94.215	147.555	4567.06	5.066	9.862	37.921	0.259	0.089	0.559	0.592	14.311	24.184	519.816	1267.5	1815.63	37622.5	36.853	235.207	858.168	10614.7	27.671	9.371	2.817	1.897	0.788	1.662	1.737	0.702	2.979	2.6	15.558	145.027	182.087	7.896
MA.2.1.03.U	2	1	3	At5g12420	SALK_028121C	BC	U	0.276	0.204	0.19	920.452	59.19	104.933	525.431	37.967	95.699	132.759	4210.19	4.429	7.617	32.702	0.419	0.139	0.857	0.824	14.761	20.874	528.796	1451.65	2325.05	42562	34.4	238.396	760.274	8706.42	34.355	29.748	1.332	1.156	0.656	0.726	0.916	0.406	3.581	3.249	18.9	161.562	171.161	10.096
MA.2.2.40.U	2	2	40	At5g12420	SALK_028121C	BC	U	0.219	0.154	0.157	782.617	49.212	80.322	448.649	39.804	88.616	146.168	4339.89	4.253	7.516	31.647	0.52	0.19	0.782	0.903	13.931	18.927	416.845	1162.6	1464.29	36684.1	34.805	254.396	989.813	9454.5	35.276	12.83	0.105	0.352	0.621	0	0.285	0.194	2.764	3.12	11.132	133.015	180.839	8.33
MA.2.3.20.U	2	3	20	At5g12420	SALK_028121C	BC	U	0.252	0.212	0.194	731.891	45.72	72.861	370.398	37.669	81.055	144.973	4060.43	4.26	8.164	30.821	0.586	0.229	1.077	0.999	14.799	21.301	463.005	1197.3	1670.26	34066.9	36.335	236.718	883.896	9715.98	23.698	18.063	0.873	0.854	0.583	0.594	0.587	0.515	2.541	2.411	14.556	144.246	167.135	7.986
MA.2.1.25.U	2	1	25	At5g12470	SALK_003261C	BB	U	0.313	0.244	0.217	822.598	51.468	92.758	444.525	36.653	88.795	137.052	3828.38	3.301	6.168	28.254	0.408	0.154	0.757	0.763	11.52	18.837	431.994	1200.88	1940.63	36911.8	31.509	242.184	761.179	8328.92	25.714	21.028	1.394	1.224	0.545	0.701	0.894	0.419	3.478	3.212	17.403	160.802	172.652	9.282
MA.2.2.21.U	2	2	21	At5g12470	SALK_003261C	BB	U	NA	NA	NA	NA	NA	NA	NA	NA	NA	NA	NA	NA	NA	NA	NA	NA	NA	NA	NA	NA	NA	NA	NA	NA	NA	NA	NA	NA	NA	NA	NA	NA	NA	NA	NA	NA	NA	NA	NA	NA	NA	NA
MA.2.3.14.U	2	3	14	At5g12470	SALK_003261C	BB	U	0.216	0.168	0.137	858.607	51.974	87.826	429.678	43.517	97.841	147.885	4513.31	3.982	8.309	37.319	0.241	0.096	0.566	0.519	13.364	25.276	541.362	1381.34	2138.8	39881.8	39.776	278.142	944.754	10725	25.534	16.313	2.675	2.071	0.467	1.569	1.66	0.804	2.477	2.555	17.114	151.487	163.758	8.12
MA.2.1.09.U	2	1	9	At5g13640	SALK_065334C	BA	U	NA	NA	NA	NA	NA	NA	NA	NA	NA	NA	NA	NA	NA	NA	NA	NA	NA	NA	NA	NA	NA	NA	NA	NA	NA	NA	NA	NA	NA	NA	NA	NA	NA	NA	NA	NA	NA	NA	NA	NA	NA	NA
MA.2.2.61.U	2	2	61	At5g13640	SALK_065334C	BA	U	NA	NA	NA	NA	NA	NA	NA	NA	NA	NA	NA	NA	NA	NA	NA	NA	NA	NA	NA	NA	NA	NA	NA	NA	NA	NA	NA	NA	NA	NA	NA	NA	NA	NA	NA	NA	NA	NA	NA	NA	NA	NA
MA.2.3.31.U	2	3	31	At5g13640	SALK_065334C	BA	U	0.22	0.214	0.155	749.6	44.382	82.357	382.694	39.745	82.566	142.983	3630.2	3.824	8.124	29.798	0.584	0.326	1.046	0.895	9.8	17.507	437.258	1225.03	2073.22	33157.7	33.915	272.946	801.933	8995.79	22.659	11.042	1.86	1.155	0.674	1.102	1.129	0.296	2.369	2.466	23.462	160.324	147.43	8.109
MA.2.1.33.U	2	1	33	At5g14310	SALK_142174C	AZ	U	0.374	0.269	0.184	796.377	53.245	109.64	474.503	40.88	102.262	163.441	3857.91	3.96	8.604	35.311	0.347	0.158	0.951	0.768	14.088	26.329	387.09	1151.62	2276.72	37826.2	39.58	284.538	851.73	8738.1	26.986	30.413	2.73	1.944	0.618	2.134	2.03	0.656	2.834	3.092	23.928	191.341	145.193	9.597
MA.2.2.17.U	2	2	17	At5g14310	SALK_142174C	AZ	U	NA	NA	NA	NA	NA	NA	NA	NA	NA	NA	NA	NA	NA	NA	NA	NA	NA	NA	NA	NA	NA	NA	NA	NA	NA	NA	NA	NA	NA	NA	NA	NA	NA	NA	NA	NA	NA	NA	NA	NA	NA	NA
MA.2.3.63.U	2	3	63	At5g14310	SALK_142174C	AZ	U	0.374	0.214	0.214	933.628	49.217	83.308	411.771	48.905	102.08	149.385	4630.95	4.657	10.494	41.026	0.256	0.074	0.536	0.644	15.008	24.967	466.028	1066.73	1697.52	39526.5	37.033	248.433	914.759	11286.1	33.332	11.368	1.906	2.236	0.634	0.912	1.607	0.71	2.82	2.635	11.66	134.125	184.606	7.255
MA.2.1.36.U	2	1	36	At5g14450	SALK_130809C	AY	U	0.372	0.24	0.241	978.353	63.709	107.186	550.022	43.499	109.547	154.347	4743.34	4.339	6.932	35.68	0.354	0.134	0.739	0.807	15.017	24.638	516.336	1418.86	2278.7	43661.6	35.564	279.707	936.546	9937.56	32.091	24.484	2.045	2.035	0.747	1.057	1.331	0.713	3.97	3.742	17.413	165.624	197.314	10.67
MA.2.2.04.U	2	2	4	At5g14450	SALK_130809C	AY	U	0.27	0.121	0.163	786.404	45.294	75.15	397.604	40.505	87.093	148.828	4272.12	3.573	6.821	31.441	0.511	0.148	0.75	0.917	10.464	17.477	438.047	1054.7	1481.08	33753.6	34.662	214.419	903.315	9140.22	27.436	12.835	1.125	1.258	0.689	0.651	1.109	0.662	3.126	3.487	11.707	143.37	208.457	8.532
MA.2.3.50.U	2	3	50	At5g14450	SALK_130809C	AY	U	0.265	0.171	0.162	868.621	49.997	80.778	409.074	42.995	90.836	132.54	4243.53	4.243	8.352	35.104	0.323	0.118	0.608	0.627	12.76	20.069	518.102	1370.59	1833.35	37255.5	35.23	242.189	799.761	9666.24	25.107	8.743	1.139	1.245	0.953	0.264	0.62	0.29	2.745	2.396	16.687	142.724	162.565	7.847
MA.2.1.49.U	2	1	49	At5g14930	SALK_022911C	AX	U	NA	NA	NA	NA	NA	NA	NA	NA	NA	NA	NA	NA	NA	NA	NA	NA	NA	NA	NA	NA	NA	NA	NA	NA	NA	NA	NA	NA	NA	NA	NA	NA	NA	NA	NA	NA	NA	NA	NA	NA	NA	NA
MA.2.2.42.U	2	2	42	At5g14930	SALK_022911C	AX	U	0.463	0.174	0.2	857.661	50.234	85.284	473.317	41.738	93.726	141.05	4571.49	4.146	7.712	36.119	0.483	0.227	0.899	1.059	13.636	18.428	416.442	1157.46	1546.6	39162.6	30.203	228.144	874.916	9615.67	23.432	15.554	1.858	2.457	0.799	1.738	2.312	1.106	3.001	3.501	10.7	143.811	197.645	9.074
MA.2.3.42.U	2	3	42	At5g14930	SALK_022911C	AX	U	NA	NA	NA	NA	NA	NA	NA	NA	NA	NA	NA	NA	NA	NA	NA	NA	NA	NA	NA	NA	NA	NA	NA	NA	NA	NA	NA	NA	NA	NA	NA	NA	NA	NA	NA	NA	NA	NA	NA	NA	NA	NA
MA.2.1.51.U	2	1	51	At5g14980	SALK_010484C	AW	U	0.406	0.311	0.243	1226.9	79.2	148.304	714.914	58.813	140.247	217.129	5957.09	6.543	11.764	48.259	0.496	0.186	1.188	0.989	19.195	34.335	675.713	1921.6	3192.71	56602.1	53.406	411.801	1226.99	13375.9	43.665	40.587	2.228	1.767	0.871	1.493	1.725	0.601	4.589	4.498	28.244	255.845	213.912	13.595
MA.2.2.68.U	2	2	68	At5g14980	SALK_010484C	AW	U	0.366	0.222	0.192	810.834	45.733	84.314	455.028	39.119	92.576	152.414	4459.36	4.11	8.292	36.055	0.597	0.232	1.118	1.054	13.535	18.984	454.369	1217.16	1648.25	39750.2	38.103	281.569	1073.57	11144.7	31.869	17.879	1.017	1.058	0.493	0.349	1.001	0.529	2.897	3.537	13.783	149.65	191.703	9.972
MA.2.3.12.U	2	3	12	At5g14980	SALK_010484C	AW	U	0.249	0.236	0.146	892.581	56.835	112.332	467.288	52.67	110.162	201.916	4508.46	4.797	10.371	33.453	0.562	0.304	1.172	0.796	14.391	23.507	585.677	1653.01	3058.26	41814.6	54.323	401.57	1201.94	11494.3	31.138	30.476	2.71	1.619	0.623	1.695	1.127	0.575	2.716	2.884	35.148	216.053	160.013	9.851
MA.2.1.28.U	2	1	28	At5g15720	SALK_122051C	AV	U	0.311	0.223	0.241	1055.37	70.353	118.217	605.98	45.607	113.399	153.216	5100.46	4.511	8.66	39.165	0.534	0.194	0.963	0.963	14.79	27.542	573.114	1641.3	2555.39	48482.5	41.143	272.692	886.801	10222.4	33.176	25.756	2.138	1.732	0.758	1.185	1.393	0.623	4.523	4.1	20.031	187.622	221.263	11.935
MA.2.2.67.U	2	2	67	At5g15720	SALK_122051C	AV	U	0.317	0.185	0.176	681.81	44.009	66.118	379.258	34.606	83.985	140.416	3770.69	3.208	6.831	27.721	0.491	0.16	0.887	0.907	10.56	15.765	370.535	913.927	1282.77	32368.8	26.702	224.532	998.28	8688.79	18.739	11.745	2.335	1.844	0.607	1.673	1.994	1.129	2.943	3.732	10.429	136.86	192.964	8.911
MA.2.3.04.U	2	3	4	At5g15720	SALK_122051C	AV	U	0.222	0.179	0.159	744.529	42.776	75.211	382.898	37.341	85.115	155.677	4225.22	3.529	7.561	33.65	0.425	0.133	0.742	0.751	12.109	18.501	352.267	816.777	1423.51	34097.6	31.736	223.912	937.997	10106.3	16.258	11.822	1.817	0.966	0.536	1.05	1.056	0.401	2.593	3.093	11.873	142.564	177.308	8.273
MA.2.1.21.U	2	1	21	At5g16010	SALK_074515C	AU	U	0.307	0.238	0.209	945.323	59.255	106.407	553.511	38.583	100.229	129.549	4419.3	3.778	7.573	33.573	0.453	0.206	0.994	0.947	13.002	23.735	449.349	1219.47	1970.14	42665.7	33.737	248.672	767.01	9174.3	31.281	22.917	1.603	1.173	0.676	1.094	1.135	0.468	3.735	3.618	17.605	173.586	179.863	10.534
MA.2.2.24.U	2	2	24	At5g16010	SALK_074515C	AU	U	0.239	0.167	0.168	856.172	52.022	84.696	446.923	41.231	94.04	152.46	4553.53	4.536	7.908	36.205	0.54	0.246	1.088	0.965	14.068	21.803	520.55	1425.91	1818.89	37089.9	38.706	289.895	985.835	10352.8	41.528	20	1.77	1.175	0.565	1.006	1.414	0.661	2.905	3.154	16.99	156.717	178.76	9.396
MA.2.3.02.U	2	3	2	At5g16010	SALK_074515C	AU	U	0.258	0.197	0.164	840.464	45.661	76.225	379.014	40.799	92.174	158.227	4208.43	5.518	8.836	32.844	0.632	0.258	1.114	0.869	13.358	19.939	497.744	1221.82	1847.31	35599.2	35.729	242.237	895.419	10192.1	23.985	16.13	1.854	1.347	0.843	1.185	1.358	0.605	2.914	2.728	17.12	157.506	176.126	8.466
MA.2.1.02.U	2	1	2	At5g16080	SALK_205911C	AT	U	0.296	0.211	0.194	943.111	63.375	113.147	542.394	42.197	103.342	157.787	4418.07	4.35	8.955	37.336	0.385	0.132	0.792	0.779	15.718	26.626	569.218	1624.54	2493.6	43178.9	40.969	267.07	865.454	9319.07	41.643	30.154	1.358	1.171	0.631	0.744	0.864	0.453	3.492	3.209	18.264	166.848	169.118	9.674
MA.2.2.31.U	2	2	31	At5g16080	SALK_205911C	AT	U	0.267	0.155	0.186	930.807	59.155	93.727	507.324	47.195	107.976	172.096	4986.15	4.605	8.111	37.312	0.552	0.205	0.943	1.056	14.687	18.631	486.233	1278.04	1591.42	42644.7	43.093	296.513	1168.26	10991.6	33.938	17.772	0.686	1.113	0.589	0.486	0.99	0.599	3.426	3.927	12.209	150.815	214.606	9.888
MA.2.3.46.U	2	3	46	At5g16080	SALK_205911C	AT	U	0.344	0.179	0.171	810.149	45.112	76.464	389.334	40.47	88.168	142.329	4119.43	4.107	9.008	34.742	0.349	0.157	0.683	0.662	12.029	18.998	486.217	1205.66	1720.02	34435.2	33.766	241.234	838.003	9564.34	24.519	9.015	1.406	1.412	0.694	0.663	1.131	0.526	2.744	2.441	16.087	140.099	162.217	7.79
MA.2.1.40.U	2	1	40	At5g16120	SALK_030535C	AS	U	0.311	0.278	0.189	709.262	46.678	92.027	419.2	36.573	87.157	144.738	3600.91	3.9	7.389	30.154	0.354	0.214	0.807	0.697	14.981	25.324	401.782	1168.97	2164.32	35188.2	38.793	279.451	842.476	8730.18	30.123	23.656	1.352	1.187	0.711	0.796	0.792	0.367	2.387	2.399	19.653	165.985	133.667	7.806
MA.2.2.62.U	2	2	62	At5g16120	SALK_030535C	AS	U	NA	NA	NA	NA	NA	NA	NA	NA	NA	NA	NA	NA	NA	NA	NA	NA	NA	NA	NA	NA	NA	NA	NA	NA	NA	NA	NA	NA	NA	NA	NA	NA	NA	NA	NA	NA	NA	NA	NA	NA	NA	NA
MA.2.3.47.U	2	3	47	At5g16120	SALK_030535C	AS	U	0.274	0.238	0.221	865.686	50.235	101.584	509.501	48	96.823	176.989	4817.81	5.653	12.224	39.917	0.337	0.108	0.677	0.719	15.797	27.082	417.91	960.669	1681.1	41716.9	37.932	267.775	1112.1	11022.2	36.959	16.439	2.95	2.543	0.671	1.097	1.536	0.688	2.717	3.432	13.892	152.177	186.122	9.019
MA.2.1.20.U	2	1	20	At5g16800	SALK_016406C	AQ	U	0.234	0.259	0.192	775.983	53.003	98.345	487.222	34.541	96.741	137.593	4031.54	3.54	7.031	31.421	0.287	0.141	1.011	0.807	11.179	20.084	400.451	1209.78	2088.94	37946.7	34.371	261.236	748.289	8690.43	26.596	21.2	2.343	1.555	0.82	1.517	1.482	0.527	2.926	2.75	21.491	178.599	138.45	10.476
MA.2.2.08.U	2	2	8	At5g16800	SALK_016406C	AQ	U	0.28	0.145	0.129	769.428	51.16	81.96	428.821	36.909	106.543	164.151	4495.63	4.417	9.333	36.107	0.424	0.174	0.887	0.82	14.53	20.684	564.782	1636.33	1889.1	38289.4	39.016	334.912	1072.38	10384.7	31.746	14.683	1.273	1.075	0.481	0.974	1.416	0.524	2.538	2.355	14.407	134.338	153.616	8.4
MA.2.3.13.U	2	3	13	At5g16800	SALK_016406C	AQ	U	0.161	0.182	0.142	710.81	48.507	85.256	412.856	35.777	95.799	153.287	4262.08	3.856	8.457	32.972	0.312	0.163	0.719	0.605	12.445	17.2	445.088	1249.25	1892.2	35881.2	35.564	274.218	928.043	9416.63	27.581	18.016	4.193	2.59	0.574	2.883	2.866	1.003	2.298	2.196	16.347	136.614	144.886	9.044
MA.2.1.57.U	2	1	57	At5g17720	SALK_064919C	AP	U	NA	NA	NA	NA	NA	NA	NA	NA	NA	NA	NA	NA	NA	NA	NA	NA	NA	NA	NA	NA	NA	NA	NA	NA	NA	NA	NA	NA	NA	NA	NA	NA	NA	NA	NA	NA	NA	NA	NA	NA	NA	NA
MA.2.2.25.U	2	2	25	At5g17720	SALK_064919C	AP	U	0.301	0.201	0.183	858.426	53.377	90.651	473.045	42.827	103.877	165.302	4667.43	5.622	9.641	37.332	0.824	0.458	1.528	1.373	18.055	24.478	566.581	1474.79	1926.34	38909	43.486	330.536	1066.58	10696.3	48.55	26.104	0.678	0.711	0.523	0.106	0.381	0.396	2.694	2.941	18.052	158.009	171.118	8.849
MA.2.3.32.U	2	3	32	At5g17720	SALK_064919C	AP	U	0.32	0.21	0.167	790.976	46.056	81.321	382.931	39.807	80.301	132.873	3772.63	3.963	7.985	31.932	0.237	0.103	0.576	0.573	13.134	20.08	444.596	1176.97	1804.65	33022.3	33.93	239.798	775.132	8975.45	22.064	7.428	1.758	1.621	0.595	0.916	1.264	0.572	2.685	2.384	18.296	146.6	147.433	7.441
MA.2.1.58.U	2	1	58	At5g17780	SALK_128372C	AO	U	0.458	0.267	0.316	1258.59	83.923	141.105	745.301	55.067	141.829	206.497	6341.96	6.142	10.696	46.554	0.592	0.189	0.987	1.198	18.081	27.2	627.335	1719.7	2908.23	59443.3	43.594	319.891	1210.6	11976.2	44.018	36.753	1.637	2.519	0.67	0.799	1.426	0.884	5.445	5.562	19.515	198.756	288.76	14.065
MA.2.2.33.U	2	2	33	At5g17780	SALK_128372C	AO	U	0.224	0.15	0.173	840.956	50.998	71.97	394.344	41.414	88.727	121.775	4200.83	4.4	6.661	33.997	0.435	0.178	0.853	0.834	11.312	18.359	535.492	1494.69	1795.74	36713.5	31.919	227.028	765.05	9471.01	28.182	13.823	1.558	1.784	0.761	0.815	1.437	0.868	2.89	2.908	15.274	146.238	184.932	8.65
MA.2.3.70.U	2	3	70	At5g17780	SALK_128372C	AO	U	0.324	0.179	0.159	807.916	46.399	79.387	405.632	40.858	90.707	133.861	4080.77	4.604	9.539	35.373	0.29	0.156	0.65	0.56	12.518	20.735	502.098	1300.37	1817.88	35630.2	36.076	275.267	858.546	9691.38	25.003	12.477	2.035	1.904	0.586	1.181	1.422	0.62	2.764	2.409	18.193	145.83	152.384	7.519
MA.2.1.45.U	2	1	45	At5g18430	SALK_130447C	AN	U	0.4	0.238	0.211	929.265	59.507	106.875	522.87	40.21	102.881	138.198	4443.72	4.327	7.651	35.204	0.431	0.16	0.928	0.859	13.783	24.143	512.249	1440.28	2270.99	41898.4	33.381	266.342	799.445	9552.78	29.255	25.016	1.703	1.73	0.705	0.942	1.249	0.583	3.714	3.512	20.804	183.314	178.766	10.484
MA.2.2.72.U	2	2	72	At5g18430	SALK_130447C	AN	U	0.265	0.2	0.209	977.96	58.014	92.129	522.67	47.663	106.52	172.35	5222.52	4.162	9.625	43.586	0.739	0.265	1.314	1.397	16.393	30.753	577.282	1509.83	1964.14	46013.7	43.687	301.595	1166.95	12659.6	31.364	19.559	2.86	1.911	0.781	1.931	2.03	0.829	3.372	3.753	13.174	158.108	219.559	10.117
MA.2.3.01.U	2	3	1	At5g18430	SALK_130447C	AN	U	0.226	0.188	0.163	811.836	43.673	82.579	381.322	41.424	88.474	157.187	3937.46	5.313	8.004	31.983	0.453	0.167	0.755	0.722	10.98	18.418	474.969	1226.43	1847.49	34494.4	32.92	241.335	792.151	9279.22	11.627	12.962	1.514	1.537	0.655	0.883	1.243	0.746	2.731	2.704	18.275	164.182	172.044	8.769
MA.2.1.56.U	2	1	56	At5g18630	SALK_052577C	AM	U	0.597	0.299	0.296	1184.55	80.153	141.998	718.497	47.363	133.867	200.477	5571.97	4.968	9.603	41.644	0.616	0.193	1.072	1.08	15.949	26.233	607.369	1698.05	2831.96	54352.5	43.097	310.499	1101.99	10843.9	35.446	33.879	3.865	3.737	0.735	2.36	3.239	1.409	5.377	5.274	22.621	208.753	262.037	13.748
MA.2.2.70.U	2	2	70	At5g18630	SALK_052577C	AM	U	0.236	0.177	0.19	884.39	53.378	87.585	493.336	46.038	98.378	200.048	4825.63	4.129	8.256	38.12	0.52	0.167	0.894	0.915	12.422	16.891	506.978	1290.7	1680.99	39003	38.273	270.069	1203.38	10529.5	28.054	15.954	1.295	0.788	0.611	0.947	1.143	0.521	3.025	3.884	10.482	146.712	213.073	9.479
MA.2.3.55.U	2	3	55	At5g18630	SALK_052577C	AM	U	0.24	0.118	0.114	503.808	29.141	51.907	251.625	25.059	53.84	89.364	2569.79	2.549	5.858	21.599	0.181	0.061	0.36	0.395	7.388	11.927	294.906	754.073	1065.8	21500	19.775	139.004	504.479	5743.25	16.39	4.996	1.675	1.183	0.46	0.829	1.079	0.351	1.851	1.721	10.907	88.779	110.758	5.295
MA.2.1.04.U	2	1	4	At5g19290	SALK_141353C	AL	U	0.328	0.199	0.21	899.446	58.689	103.011	527.918	37.844	99.269	141.082	4490.57	4.118	7.81	34.163	0.449	0.14	0.831	0.88	13.315	20.351	478.557	1321.63	2167.75	41881.5	33.453	250.198	842.457	8970.16	33.683	27.918	1.57	1.62	0.556	0.857	1.22	0.596	3.825	3.799	18.126	162.937	193.718	10.405
MA.2.2.26.U	2	2	26	At5g19290	SALK_141353C	AL	U	0.265	0.265	0.192	769.684	46.401	91.29	444.767	35.943	110.215	125.83	4305.31	4.825	8.07	40.168	0.498	0.27	0.996	0.896	13.512	25.498	413.725	1079.34	1760.57	35389.3	34.873	278.418	824.3	9159.8	38.369	19.341	2.242	1.185	0.602	1.301	1.227	0.561	2.63	3.082	22.715	173.98	166.115	10.016
MA.2.3.10.U	2	3	10	At5g19290	SALK_141353C	AL	U	0.25	0.185	0.165	855.625	48.62	85.657	400.944	45.493	95.413	164.715	4459.73	3.808	7.932	31.917	0.644	0.221	1.036	1.04	14.517	21.642	536.142	1283.23	1926.64	36459.7	42.867	269.957	1015.59	10311	25.382	16.124	2.468	1.866	0.757	1.428	1.556	0.57	3.052	2.749	17.084	157.931	178.424	8.698
MA.2.1.14.U	2	1	14	At5g19850	SALK_075149C	AK	U	0.326	0.262	0.233	1018.1	69.514	113.039	560.441	43.572	116.177	161.774	4858.67	4.822	8.948	38.585	0.746	0.274	1.376	1.369	17.009	25.47	600.512	1682.93	2605.45	46673.3	41.55	287.824	948.393	10216.9	36.127	31.75	2.13	1.874	0.709	1.218	1.413	0.608	4.294	3.581	20.989	185.333	198.256	10.987
MA.2.2.64.U	2	2	64	At5g19850	SALK_075149C	AK	U	0.333	0.185	0.212	858.578	58.043	89.586	550.955	46.29	114.653	167.626	5355.73	4.978	8.737	41.452	0.4	0.124	0.841	1.006	16.445	25.325	472.006	1237.15	1644.37	47418.6	41.706	316.459	1437.93	12714.2	45.691	23.063	1.607	1.57	0.59	1.126	1.518	0.787	3.176	4.554	10.54	143.445	231.591	10.308
MA.2.3.48.U	2	3	48	At5g19850	SALK_075149C	AK	U	0.263	0.187	0.154	790.23	46.229	85.793	409.32	40.347	89.993	147.183	4148.38	4.635	9.692	35.042	0.255	0.098	0.59	0.546	11.739	22.064	455.466	1157.09	1776.67	35107.7	34.906	267.986	901.465	9937.38	26.195	11.135	1.25	1.374	0.707	0.338	0.68	0.303	2.602	2.597	17.987	153.167	155.394	7.966
MA.2.1.38.U	2	1	38	At5g20060	SALK_126443C	AJ	U	0.355	0.226	0.216	918.859	59.539	100.165	483.403	41.127	100.105	157.318	4501.16	4.244	7.789	37.231	0.419	0.132	0.784	0.825	14.567	22.888	492.836	1370.69	2198.15	40884.2	36.323	248.467	892.306	9658.6	31.531	22.935	2.172	1.817	0.756	1.302	1.565	0.663	3.974	3.927	17.172	171.542	200.758	10.255
MA.2.2.11.U	2	2	11	At5g20060	SALK_126443C	AJ	U	0.331	0.252	0.204	831.33	49.86	90.787	462.075	41.333	94.849	167.969	4479.17	4.072	9.314	33.488	0.871	0.425	1.839	1.513	16.605	25.728	434.616	1090.76	1740.06	36275.8	40.054	289.284	953.864	10577.3	38.444	21.684	0.289	0.542	0.468	0	0.337	0.184	2.694	2.969	16.795	161.742	165.384	8.516
MA.2.3.38.U	2	3	38	At5g20060	SALK_126443C	AJ	U	0.386	0.187	0.163	772.724	43.121	75.683	375.289	38.071	86.697	136.895	3951.3	4.223	9.136	35.881	0.257	0.094	0.543	0.559	11.686	22.425	427.539	1062.29	1592.8	33049.7	32.6	233.425	825.1	9398.5	19.142	8.088	1.505	1.261	0.72	1	1.33	0.521	2.513	2.499	15.349	137.427	152.447	7.274
MA.2.1.29.U	2	1	29	At5g20140	SALK_034322C	AI	U	0.394	0.225	0.264	1071.35	68.612	118.489	637.335	49.239	119.179	186.222	5502.35	4.95	10.233	45.036	0.527	0.217	0.879	1.003	15.97	32.511	597.937	1502.35	2395.55	49974.1	43.467	276.924	1031.39	11243.5	39.403	30.116	1.465	1.594	0.644	0.89	1.315	0.684	4.392	4.624	16.323	175.989	233.96	11.707
MA.2.2.37.U	2	2	37	At5g20140	SALK_034322C	AI	U	0.442	0.161	0.187	902.485	53.117	90.857	508.652	44.063	102.642	159.108	4887.88	3.655	8.283	37.565	0.472	0.138	0.888	1.034	14.013	19.831	511.033	1353.29	1742.62	43956	40.003	284.594	1175	11080.9	31.27	13.302	0.865	1.365	0.342	0.628	1.444	0.482	2.966	3.319	10.356	140.004	188.573	8.753
MA.2.3.26.U	2	3	26	At5g20140	SALK_034322C	AI	U	0.289	0.193	0.205	797.084	46.557	85.267	407.347	39.78	93.273	138.703	4280.28	5.506	8.797	36.631	1.018	0.477	1.649	1.821	17.014	29.365	417.043	1110.18	1766.46	35953	37.597	244.61	851.426	9415.93	41.948	25.663	2.083	1.646	1.074	1.05	1.035	0.6	2.813	2.776	16.881	136.428	174.362	8.538
MA.2.1.10.U	2	1	10	At5g22810	SALK_002190C	AH	U	0.325	0.281	0.183	585.59	36.624	81.819	330.89	29.865	72.1	129.334	3006.99	2.702	5.886	22.799	0.396	0.183	0.93	0.726	10.614	16.316	292.282	850.46	1801.81	28734.3	31.4	216.16	635.62	7164.58	21.476	20.01	1.724	1.343	0.538	0.954	1	0.457	1.982	2.068	22.225	149.233	112.235	6.923
MA.2.2.19.U	2	2	19	At5g22810	SALK_002190C	AH	U	0.339	0.22	0.189	880.66	52.982	94.452	444.377	41.461	99.018	153.749	4285.87	3.957	7.164	27.635	0.412	0.166	0.842	0.803	12.09	16.349	534.608	1487.49	2145.64	36901	40.865	272.284	908.086	9685.58	44.041	16.898	1.649	1.24	0.843	0.961	1.305	0.438	3.193	3.016	21.524	176.234	186.08	10.371
MA.2.3.24.U	2	3	24	At5g22810	SALK_002190C	AH	U	0.253	0.216	0.181	810.462	52.866	88.964	415.115	39.43	95.565	167.653	4237.9	5.465	8.489	34.599	0.933	0.442	1.644	1.707	14.922	26.483	477.169	1357.75	2073.19	36173.7	35.798	291.184	880.071	9937	27.619	25.492	0.762	0.695	0.959	0.133	0.442	0.375	2.671	2.476	17.667	153.769	153.68	8.415
MA.2.1.13.U	2	1	13	At5g23940	SALK_128228C	AG	U	0.333	0.267	0.226	1035.15	65.941	118.506	584.477	51.514	114.668	179.898	5042.68	5.238	9.49	41.194	0.366	0.128	0.87	0.782	18.95	28.791	604.639	1619.55	2557.28	48057.1	48.74	348.127	1137.28	11686.5	42.061	27.913	1.42	1.236	0.644	0.692	0.969	0.436	3.633	3.758	16.509	185.954	183.365	10.665
MA.2.2.52.U	2	2	52	At5g23940	SALK_128228C	AG	U	0.314	0.21	0.172	833.929	50.516	87.893	466.856	38.984	97.918	132.903	4437.32	4.173	7.296	35.736	0.39	0.154	0.86	0.736	14.049	25.826	489.655	1368.76	1905.18	38027.2	37.773	301.809	912.249	10122.9	38.358	15.622	1.75	1.409	0.74	0.807	1.079	0.543	2.665	2.862	18.675	161.974	162.278	9.441
MA.2.3.57.U	2	3	57	At5g23940	SALK_128228C	AG	U	0.316	0.188	0.162	816.343	44.877	81.852	401.766	41.86	88.16	135.027	4191.87	4.994	9.73	35.956	0.24	0.094	0.564	0.591	13.457	20.636	457.315	1119.58	1727.03	35184.4	33.163	240.287	848.458	9902.59	27.233	9.724	2.297	2.571	0.658	1.27	1.888	0.799	2.554	2.487	15.325	134.376	154.599	7.662
MA.2.1.61.U	2	1	61	At5g24200	SALK_034780C	AF	U	0.403	0.247	0.221	913.7	58.505	98.569	489.726	41.742	94.252	147.745	4170.03	3.591	7.156	29.417	0.403	0.131	0.848	0.824	11.895	19.152	530.263	1486.9	2260.77	41228.5	37.777	270.946	876.532	9548.89	31.218	26.502	1.738	1.666	0.699	1.044	1.388	0.636	3.767	3.411	20.763	182.049	178.896	10.666
MA.2.2.43.U	2	2	43	At5g24200	SALK_034780C	AF	U	0.279	0.175	0.186	798.162	49.904	77.401	447.543	41.318	91.083	148.882	4439.35	3.904	8.261	32.513	0.615	0.235	1.065	1.296	12.11	16.826	439.661	1156.29	1509.29	35895	29.73	254.455	1009.04	9577.35	28.672	17.604	0.183	0.416	0.388	0	0.22	0.293	2.96	3.521	12.808	139.218	187.13	9.422
MA.2.3.61.U	2	3	61	At5g24200	SALK_034780C	AF	U	0.319	0.246	0.18	766.232	46.617	88.898	411.005	39.443	92.159	140.966	3955.63	4.648	9.782	34.926	0.242	0.119	0.633	0.573	11.663	21.268	429.113	1174.02	1996.39	34647.5	35.781	270.114	842.511	9635.09	23.572	12.669	2.435	1.753	0.629	1.607	1.739	0.594	2.387	2.477	21.732	156.481	147.668	8.336
MA.2.1.37.U	2	1	37	At5g24210	SALK_204525C	AE	U	0.415	0.209	0.198	834.471	52.12	89.756	456.534	36.855	89.096	120.805	3922.18	3.421	6.162	30.078	0.366	0.143	0.842	0.776	12.937	21.285	472.916	1300.07	2016.36	37684.1	32.758	237.875	705.99	8724.71	28.619	23.986	3.308	3.039	0.616	2.122	2.589	0.935	3.296	2.966	18.215	159.768	157.314	9.178
MA.2.2.16.U	2	2	16	At5g24210	SALK_204525C	AE	U	0.328	0.183	0.202	835.879	49.833	77.969	449.565	43.223	91.134	134.745	4524.73	4.365	7.265	35.731	0.36	0.127	0.646	0.764	13.785	16.771	511.423	1413.26	1670.69	38307.3	38.378	272.55	994.393	10202.1	35.576	15.648	0.873	0.688	0.47	0.315	0.693	0.405	3.182	3.592	17.469	147.329	204.509	9.838
MA.2.3.09.U	2	3	9	At5g24210	SALK_204525C	AE	U	0.218	0.186	0.157	895.777	49.587	90.81	439.743	44.931	97.332	165.746	4503.63	4.178	9.112	34.473	0.359	0.137	0.76	0.699	12.807	19.892	514.109	1308.96	2119.09	40167	39.303	254.389	982.408	10685.6	20.257	17.258	0.143	0	0.365	0	0.136	0.102	2.863	2.717	16.145	157.2	170.034	8.701
MA.2.1.63.U	2	1	63	At5g24220	SALK_015360C	AD	U	0.33	0.23	0.207	851.46	56.982	97.574	469.818	37.357	95.674	140.106	4014.83	3.852	6.823	30.36	0.348	0.124	0.75	0.706	13.084	18.995	474.458	1342.54	2042.33	38357.2	30.708	259.026	806.6	8746.12	31.355	25.641	1.494	1.307	0.559	0.853	1.011	0.466	3.543	3.242	18.149	167.185	168.593	9.765
MA.2.2.44.U	2	2	44	At5g24220	SALK_015360C	AD	U	0.397	0.209	0.184	868.475	49.701	92.52	472.881	39.776	100.822	188.252	4724.32	4.066	8.641	37.972	0.635	0.22	1.336	1.176	15.364	20.018	499.043	1247.26	1755.57	40070.5	37.538	303.03	1116.51	11225.5	31.425	17.982	1.61	1.075	0.799	1.129	1.45	0.416	2.805	3.378	15.46	161.652	179.939	9.165
MA.2.3.22.U	2	3	22	At5g24220	SALK_015360C	AD	U	0.232	0.192	0.167	805.248	50.001	79.138	387.509	39.588	88.826	151.955	4172.92	4.669	8.685	34.917	0.933	0.42	1.907	1.634	17.48	25.632	471.383	1247.83	1907.6	35633.7	32.805	265.215	845.621	9964.66	26.348	21.564	2.225	1.234	1.154	1.471	1.042	0.439	2.608	2.421	15.559	145.581	153.454	7.697
MA.2.1.71.U	2	1	71	At5g24230	SALK_011387C	AC	U	0.373	0.243	0.246	1120.63	75.716	124.06	652.845	46.411	130.787	188.649	5333.37	4.807	8.54	36.772	0.431	0.16	0.854	0.902	15.798	20.694	610.126	1675.75	2546.9	50809.8	39.776	327.72	1082.01	10883.4	37.239	33.398	1.844	1.733	0.504	0.898	1.263	0.569	4.812	4.284	20.661	193.399	227.849	12.273
MA.2.2.58.U	2	2	58	At5g24230	SALK_011387C	AC	U	0.251	0.134	0.143	748.58	46.772	73.262	387.287	37.629	82.123	124.159	3873.01	3.887	6.97	32.438	0.509	0.196	0.98	0.848	13.736	21.16	498.953	1410.16	1698.95	34315.2	34.27	239.807	867.372	9295.6	29.168	16.192	3.508	2.186	0.753	2.054	2.239	0.953	2.541	2.553	13.428	127.439	148.888	7.752
MA.2.3.59.U	2	3	59	At5g24230	SALK_011387C	AC	U	0.284	0.174	0.159	847.035	48.735	83.543	424.681	40.637	93.473	133.188	4206.58	4.984	9.755	35.802	0.24	0.11	0.554	0.551	12.803	22.772	554.845	1424.6	2000.45	37475.3	37.541	276.532	839.394	9981.82	28.415	12.848	2.998	2.365	0.896	1.52	1.799	0.7	2.77	2.444	20.89	149.752	154.935	7.965
MA.2.1.31.U	2	1	31	At5g25370	SALK_130690C	AB	U	0.388	0.209	0.199	1017	60.649	109.277	539.63	45.671	101.95	137.521	4892.62	3.908	7.589	39.911	0.398	0.125	0.848	0.868	15.211	25.892	544.576	1490.59	2368.84	47318.8	43.751	267.473	912.778	10630.2	37.186	31.108	2.186	2.293	0.579	1.162	1.603	0.809	3.856	3.389	17.776	170.478	195.635	9.996
MA.2.2.51.U	2	2	51	At5g25370	SALK_130690C	AB	U	0.337	0.186	0.189	894.012	56.425	89.175	500.049	46.372	108.835	187.839	4795.58	4.208	8.952	39.155	0.637	0.202	1.095	1.306	17.826	24.635	415.967	1131.57	1599.3	42042	42.202	300.338	1362.08	11300.8	29.897	20.191	1.67	1.503	0.672	1.09	1.264	0.627	3.331	4.523	9.407	155.576	217.382	9.913
MA.2.3.62.U	2	3	62	At5g25370	SALK_130690C	AB	U	NA	NA	NA	NA	NA	NA	NA	NA	NA	NA	NA	NA	NA	NA	NA	NA	NA	NA	NA	NA	NA	NA	NA	NA	NA	NA	NA	NA	NA	NA	NA	NA	NA	NA	NA	NA	NA	NA	NA	NA	NA	NA
MA.2.1.47.U	2	1	47	At5g33370	SALK_205690C	AA	U	0.391	0.309	0.326	1335.45	89.462	155.21	830.663	62.656	157.544	215.383	6930.69	7.666	12.953	55.449	0.657	0.256	1.31	1.433	22.86	39.888	743.384	1976.59	3163.69	63095.3	52.304	400.661	1224.4	14299	54.072	44.8	2.16	1.932	0.937	1.22	1.39	0.511	5.646	5.616	26.229	241.925	277.287	15.702
MA.2.2.65.U	2	2	65	At5g33370	SALK_205690C	AA	U	0.355	0.205	0.16	947.378	60.285	101.404	497.366	49.717	103.649	144.668	4843.56	4.515	9.179	34.373	0.544	0.26	1.153	0.989	17.848	23.853	630.88	1860.3	2474.44	44839.7	43.245	332.11	1077.7	12032.2	38.021	18.773	2.485	2.293	0.727	1.517	2.019	0.786	3.194	3.131	20.732	178.382	186.171	10.269
MA.2.3.65.U	2	3	65	At5g33370	SALK_205690C	AA	U	0.395	0.178	0.155	817.493	45.56	77.118	395.387	40.341	90.171	132.983	4163.42	4.205	9.473	34.535	0.226	0.078	0.505	0.525	12.537	19.689	469.967	1179.13	1713.39	35753	32.479	232.856	779.244	9719.94	26.219	10.734	2.619	2.816	0.628	1.425	2.207	0.891	2.551	2.363	14.264	132.709	156.71	7.102
MA.2.1.23.U	2	1	23	At5g37300	SALK_123272C	Z	U	0.352	0.229	0.245	985.961	62.877	107.042	544.584	41.294	108.553	152.738	4814.9	4.426	7.298	36.301	0.47	0.167	0.839	0.915	14.78	24.554	519.957	1442.43	2374.39	45169.5	39.662	266.768	873.339	9939.01	31.545	27.416	2.082	1.92	0.751	1.409	1.512	0.695	4.09	3.798	18.958	173.637	202.267	10.728
MA.2.2.12.U	2	2	12	At5g37300	SALK_123272C	Z	U	0.226	0.14	0.13	885.662	54.003	90.638	458.449	44.432	103.015	170.461	4756.19	4.66	9.714	38.26	0.548	0.269	1.024	0.915	16.116	25.856	625.66	1553.98	1941.56	39599.2	43.581	317.982	1165.37	11166.4	40.697	17.177	0.293	0.464	0.336	0.163	0.646	0.401	2.976	3.002	15.146	149.896	181.865	8.776
MA.2.3.27.U	2	3	27	At5g37300	SALK_123272C	Z	U	0.356	0.176	0.172	779.923	42.085	77.89	398.602	40.376	87.473	160.04	4381.13	4.244	8.179	33.471	0.485	0.128	0.958	0.909	12.477	18.296	368.427	910.155	1435.44	34035.3	30.237	215.17	898.177	9893.74	30.559	13.116	3.109	3.723	0.719	1.846	2.562	1.127	2.532	2.763	10.438	134.064	172.634	7.741
MA.2.1.53.U	2	1	53	At5g37690	SALK_056924C	Y	U	0.458	0.311	0.251	1262.99	76.562	149.213	738.918	55.167	133.023	187.945	5730.87	5.913	10.648	47.268	0.492	0.172	1.152	1.026	19.811	33.838	691.555	1878.07	3251.93	59405.2	49.149	362.559	1127	12604.2	46.466	38.34	3.098	2.615	0.97	1.915	2.331	0.849	4.592	4.46	25.768	238.474	223.873	13.236
MA.2.2.45.U	2	2	45	At5g37690	SALK_056924C	Y	U	0.287	0.161	0.174	870.933	47.102	88.382	504.646	40.29	95.238	172.656	4917.93	4.117	7.956	40.999	0.572	0.204	1.095	1.156	13.924	20.805	465.945	1139.8	1657.98	40579.1	37.723	266.834	1121.79	11438.7	37.586	16.964	2.262	2.081	0.765	0.638	1.62	0.637	2.735	3.522	14.817	151.606	193.024	9.677
MA.2.3.60.U	2	3	60	At5g37690	SALK_056924C	Y	U	0.189	0.129	0.118	594.305	31.639	56.52	301.29	27.3	62.028	93.896	2981.58	3.152	6.538	25.729	0.162	0.065	0.421	0.432	8.822	14.998	338.567	795.47	1299.81	25593.2	24.222	170.642	604.139	6846.47	19.023	7.784	1.662	1.659	0.535	1.002	1.329	0.556	1.952	1.838	12.131	102.842	113.934	5.482
MA.2.1.42.U	2	1	42	At5g39220	SALK_055998C	X	U	0.458	0.193	0.203	926.512	56.35	95.893	473.026	43.6	95.197	138.324	4511.96	4.391	7.983	38.676	0.377	0.116	0.739	0.829	14.464	27.467	521.722	1364.03	2014.17	41262.7	35.373	247.058	859.412	9946.39	32.862	24.322	4.307	3.828	0.647	2.784	3.745	1.589	3.527	3.287	16.045	157.958	188.817	9.52
MA.2.2.29.U	2	2	29	At5g39220	SALK_055998C	X	U	0.371	0.222	0.255	866.374	53.245	87.965	490.622	46.268	102.691	135.291	4987.21	4.521	9.498	40.611	0.503	0.165	0.963	1.085	12.174	20.569	427.13	1134.57	1423.61	39600.8	36.993	264.324	983.388	10898.7	31.917	14.815	2.644	2.698	0.724	1.827	2.167	1.028	3.36	3.807	10.629	154.955	213.792	10.231
MA.2.3.03.U	2	3	3	At5g39220	SALK_055998C	X	U	0.214	0.164	0.159	757.656	41.596	78.986	382.426	38.739	85.831	148.394	4069.52	5.009	8.094	32.559	0.428	0.152	0.753	0.805	10.268	17.855	425.978	1026.71	1562.98	32834.3	29.532	210.929	812.874	8960.26	17.882	11.311	0.636	0.563	0.492	0.169	0.494	0.398	2.707	2.755	15.575	148.215	167.356	8.308
MA.2.1.08.U	2	1	8	At5g41120	SALK_087664C	W	U	0.259	0.221	0.18	809.727	50.878	88.087	439.068	37.356	88.374	133.388	3836.55	3.564	7.378	30.379	0.378	0.13	0.862	0.733	12.049	19.807	450.219	1259.62	1951.65	35535.3	34.023	251.298	768.197	8491.02	29.377	22.914	1.633	1.379	0.627	0.925	1.101	0.452	3.029	2.9	16.907	160.762	144.749	8.538
MA.2.2.47.U	2	2	47	At5g41120	SALK_087664C	W	U	0.453	0.214	0.27	1072.74	62.122	105.142	609.281	57.854	127.35	298.981	6092.82	5.732	11.74	46.886	0.647	0.205	1.053	1.353	22.359	31.131	413.769	1044.95	1507.9	48474.9	47.868	367.817	1857.84	13387.8	52.247	21.178	0.926	1.353	0.732	0.394	0.913	0.634	2.9	4.872	6.806	135.344	225.461	9.624
MA.2.3.52.U	2	3	52	At5g41120	SALK_087664C	W	U	0.278	0.168	0.158	757.374	44.146	75.219	389.727	37.511	86.364	140.932	4190.11	4.152	9.204	35.309	0.261	0.085	0.554	0.595	12.256	21.441	410.108	1016.54	1550.64	34300.6	31.693	226.682	841.795	9655.14	24.757	10.386	1.26	1.446	0.44	0.407	0.966	0.407	2.531	2.548	12.877	131.121	161.241	7.252
MA.2.1.48.U	2	1	48	At5g41130	SALK_099354C	V	U	0.452	0.269	0.299	1255.62	80.228	145.832	796.921	53.204	144.446	206.151	6343.93	6.683	10.145	45.775	0.586	0.212	1.008	1.167	17.944	29.165	635.169	1663.88	2747.24	59286	46.02	359.065	1253.04	12432.7	44.387	44.619	1.309	1.921	0.726	0.632	1.088	0.657	5.478	5.651	23.393	217.905	276.041	14.413
MA.2.2.30.U	2	2	30	At5g41130	SALK_099354C	V	U	0.222	0.157	0.16	804.213	49.148	83.221	444.25	40.349	92.988	150.799	4525.05	4.507	7.839	34.856	0.326	0.132	0.716	0.714	11.548	18.993	466.785	1283.08	1765.3	36584.4	33.969	263.182	945.312	10012.1	27.038	16.399	1.754	1.166	0.548	0.963	1.185	0.512	2.792	3.158	14.433	149.961	183.331	9.348
MA.2.3.39.U	2	3	39	At5g41130	SALK_099354C	V	U	0.326	0.188	0.157	788.048	46.127	80.747	410.01	38.655	87.404	144.07	4166.37	4.552	9.448	35.901	0.287	0.096	0.605	0.599	12.186	22.397	449.178	1112.77	1742.19	35324.9	33.378	246.318	873.448	9747.15	21.733	7.881	1.323	1.172	0.684	0.787	1.008	0.442	2.513	2.504	15.987	145.628	156.867	7.763
MA.2.1.65.U	2	1	65	At5g41890	SALK_070701C	U	U	0.277	0.232	0.197	845.046	52.035	94.582	470.712	35.745	87.639	125.408	3990.66	3.467	6.003	28.928	0.369	0.129	0.77	0.731	12.289	20.924	453.627	1252.28	1992.51	38881.7	29.179	254.86	765.126	8969.8	25.785	24.973	1.833	1.272	0.663	1.004	1.049	0.45	3.453	3.091	20.47	167.393	160.643	9.753
MA.2.2.50.U	2	2	50	At5g41890	SALK_070701C	U	U	0.346	0.147	0.153	1021.48	60.168	103.002	524.248	51.681	119.428	184.248	5189.69	5.28	10.717	43.439	0.775	0.298	1.344	1.414	17.776	30.608	705.814	1946.86	2328.25	47032.9	47.627	338.633	1080.07	12256.8	38.863	21.96	2.919	2.615	0.722	1.621	1.809	0.755	3.251	2.95	18.039	153.883	191.152	8.632
MA.2.3.69.U	2	3	69	At5g41890	SALK_070701C	U	U	0.336	0.158	0.15	812.276	46.524	77.217	380.616	39.789	85.342	140.739	4043.33	4.218	8.765	33.174	0.288	0.12	0.625	0.643	12.782	18.86	490.203	1268.02	1784.9	34635.9	33.72	236.745	808.608	9435.85	25.747	11.36	2.416	2.166	0.579	1.515	1.949	0.758	2.71	2.262	15.635	136.208	152.984	7.135
MA.2.1.01.U	2	1	1	At5g41900	SALK_076158C	T	U	0.363	0.216	0.332	845.023	58.289	107.529	473.764	38.315	108.46	214.771	4668.59	4.502	9.206	34.62	0.612	0.176	0.856	1.115	12.769	20.51	369.648	941.92	2021.85	37045.5	29.569	215.201	809.949	9473.22	28.752	21.654	1.81	2.101	0.642	0.937	1.379	0.753	4.006	4.746	17.805	144.05	220.47	10.058
MA.2.2.46.U	2	2	46	At5g41900	SALK_076158C	T	U	0.375	0.155	0.192	701.777	47.743	93.498	387	38.527	100.295	246.681	4359.24	3.875	9.385	37.819	0.848	0.307	1.415	1.479	16.285	23.521	372.107	937.328	1767.4	32274.1	36.305	252.692	1183.42	10045.5	34.901	25.311	3.153	3.118	1.24	1.91	2.944	1.853	2.468	3.25	10.211	114.952	169.685	7.54
MA.2.3.35.U	2	3	35	At5g41900	SALK_076158C	T	U	0.285	0.191	0.213	796.411	51.688	97.239	398.723	40.324	104.448	230.794	4588.72	5.21	12.21	37.389	0.299	0.1	0.561	0.652	13.738	24.547	348.627	829.675	1756.52	34193.3	31.077	258.997	1113.9	10981	21.34	10.243	1.081	1.196	0.576	0.526	0.846	0.405	2.749	3.046	14.062	133.777	175.85	7.782
MA.2.1.64.U	2	1	64	At5g42870	SALK_047457C	S	U	0.296	0.206	0.202	890.277	59.139	97.274	490.841	38.147	98.544	133.56	4350.85	3.858	6.638	30.337	0.371	0.148	0.836	0.85	12.966	21.678	527.023	1483.49	2231.37	42335.2	35.089	274.826	884.269	9731.81	34.28	29.596	3.678	3.107	0.703	2.493	3.117	1.233	3.541	3.121	19.461	161.86	169.413	9.828
MA.2.2.27.U	2	2	27	At5g42870	SALK_047457C	S	U	0.258	0.175	0.206	1149.32	66.464	112.206	579.526	53.244	131.094	174.804	5797.83	6.674	11.219	46.046	0.631	0.22	1.092	1.391	20.393	31.79	616.15	1596.61	1967	52101.9	49.399	368.566	1244.46	13140.2	54.325	19.414	4.009	2.69	0.941	2.498	2.574	0.795	3.196	3.346	13.532	151.191	201.396	9.068
MA.2.3.56.U	2	3	56	At5g42870	SALK_047457C	S	U	0.348	0.194	0.157	892.612	49.048	89.092	406.002	47.145	91.727	135.911	4107.18	4.148	9.315	31.249	0.41	0.21	0.901	0.847	15.016	20.862	548.703	1442.57	2142.93	36641.4	39.117	294.997	854.816	10124.8	27.444	12.886	4.338	3.421	1.033	2.551	2.787	1.053	2.845	2.295	23.168	158.703	147.817	7.756
MA.2.1.18.U	2	1	18	At5g42930	SALK_105953C	R	U	0.306	0.224	0.216	991.814	60.864	107.845	556.464	45.225	114.192	149.384	4965.42	4.273	7.85	36.81	0.456	0.157	0.966	1.005	16.271	21.421	504.431	1324.44	2141.36	45519.9	40.831	281.424	990.685	10563.8	39.469	33.162	2.317	2.002	0.717	1.312	1.64	0.759	3.869	3.847	18.023	175.769	202.238	10.802
MA.2.2.48.U	2	2	48	At5g42930	SALK_105953C	R	U	0.424	0.18	0.173	888.301	53.599	85.549	457.576	44.721	95.847	182.942	4484.39	4.339	8.56	37.246	0.694	0.299	1.443	1.185	16.094	26.009	625.41	1654.25	1992.55	39825.7	43.006	346.049	1079.89	10823.9	30.396	24.036	1.895	1.552	1.018	1.285	1.508	0.705	2.968	2.982	17.712	157.843	174.358	8.733
MA.2.3.72.U	2	3	72	At5g42930	SALK_105953C	R	U	0.317	0.21	0.167	825.531	47.245	86.153	397.357	44.217	85.625	136.095	3928.24	4.176	9.375	33.075	0.226	0.111	0.592	0.545	12.869	21.462	503.228	1331.19	2000.16	34908.2	38.337	297.651	888.708	9749.65	26.489	11.04	3.189	2.368	0.739	2.131	2.287	0.858	2.593	2.365	20.459	153.39	146.752	7.677
MA.2.1.06.U	2	1	6	At5g43745	SALK_208640C	Q	U	0.315	0.253	0.278	865.457	50.623	91.345	486.925	39.148	135.347	130.294	4511.99	3.72	7.09	33.8	0.375	0.138	0.707	0.856	13.681	23.234	294.221	684.504	1330.39	39858.6	34.07	291.543	892.58	9788.63	30.994	24.688	1.14	1.27	0.466	0.638	0.9	0.498	3.048	4.499	10.407	137.354	189.013	9.937
MA.2.2.20.U	2	2	20	At5g43745	SALK_208640C	Q	U	0.339	0.181	0.179	786.409	42.987	71.646	391.581	39.747	89.082	117.712	4249.95	4.025	6.708	33.523	0.495	0.228	0.947	0.996	15.129	18.959	470.078	1200.32	1527.41	33880.7	35.587	236.552	825.025	9536.64	39.123	14.487	1.766	1.965	0.462	1.006	1.463	0.922	2.663	2.921	15.012	143.933	182.133	8.547
MA.2.3.18.U	2	3	18	At5g43745	SALK_208640C	Q	U	0.192	0.165	0.148	766.366	41.247	71.768	365.987	38.94	116.859	144.405	3966.07	3.565	7.562	33.135	0.435	0.16	0.8	0.847	12.696	15.716	435.772	1089.67	1771.96	32601.7	32.023	273.728	776.075	9427.33	21.252	9.769	1.669	1.149	0.466	0.988	0.953	0.415	2.454	2.422	14.548	139.601	163.795	8.241
MA.2.1.34.U	2	1	34	At5g45670	SALK_006552C	P	U	0.33	0.283	0.215	821.119	53.707	97.616	498.752	39.14	98.014	142.095	3996.92	4.439	7.478	31.734	0.35	0.128	0.825	0.772	13.16	25.236	435.963	1253.72	2089.03	37633.4	36.864	282.116	854.276	8718.13	32.756	25.886	0.947	0.922	0.576	0.476	0.612	0.292	3.3	3.33	18.966	186.833	162.356	9.98
MA.2.2.69.U	2	2	69	At5g45670	SALK_006552C	P	U	0.252	0.178	0.15	890.885	55.763	89.911	477.88	45.313	99.619	166.799	4681.98	5.053	10.08	39.031	0.5	0.224	1.184	0.982	17.406	25.533	677.064	1952.28	2260.53	44258	45.437	389.829	1114.48	12635.4	36.478	20.623	1.47	0.971	0.448	0.938	1.189	0.467	2.763	2.586	17.445	154.719	168.441	8.862
MA.2.3.43.U	2	3	43	At5g45670	SALK_006552C	P	U	0.318	0.191	0.158	840.651	48.726	86.586	414.845	43.46	92.646	146.422	4146.94	4.338	9.774	37.252	0.327	0.136	0.745	0.671	13.677	23.399	498.99	1319.45	1944.02	36300.9	36.185	259.881	855.018	9899.34	24.276	9.132	2.34	1.968	0.709	1.458	1.621	0.655	2.777	2.619	20.088	156.931	155.601	8.26
MA.2.1.16.U	2	1	16	At5g45910	SALK_096663C	O	U	0.359	0.221	0.21	917.698	57.103	99.035	548.403	37.43	98.682	111.899	4349.41	3.632	6.161	32.185	0.466	0.2	0.986	0.92	12.436	19.271	441.587	1163.09	1903.63	42118.3	32.661	241.456	730.272	8801.1	35.503	28.459	2.215	1.881	0.793	1.457	1.633	0.631	3.927	3.689	19.661	173.717	185.254	10.754
MA.2.2.41.U	2	2	41	At5g45910	SALK_096663C	O	U	0.391	0.134	0.175	829.711	47.749	75.098	448.006	38.556	87.519	149.042	4343.4	4.026	6.695	33.652	0.645	0.253	1.149	1.243	14.604	16.805	467.49	1244.84	1570.53	36603.6	34.089	249.72	884.587	9571.32	38.599	14.191	1.276	1.032	0.773	0.719	1.446	0.526	2.799	3.066	11.804	134.953	186.064	8.526
MA.2.3.37.U	2	3	37	At5g45910	SALK_096663C	O	U	0.303	0.166	0.174	839.754	45.636	76.393	398.487	41.225	83.659	123.009	4130.07	4.368	8.528	36.753	0.284	0.093	0.555	0.593	12.188	21.637	450.637	1094.82	1613.35	35918	33.204	205.318	751.36	9398.48	21.672	10.276	1.094	1.176	0.926	0.555	0.839	0.377	2.664	2.495	14.076	133.39	165.669	7.623
MA.2.1.41.U	2	1	41	At5g45920	SALK_013859C	N	U	NA	NA	NA	NA	NA	NA	NA	NA	NA	NA	NA	NA	NA	NA	NA	NA	NA	NA	NA	NA	NA	NA	NA	NA	NA	NA	NA	NA	NA	NA	NA	NA	NA	NA	NA	NA	NA	NA	NA	NA	NA	NA
MA.2.2.35.U	2	2	35	At5g45920	SALK_013859C	N	U	0.232	0.149	0.164	838.036	52.344	74.84	447.957	43.982	92.085	157.339	4504.08	3.63	7.567	33.167	0.45	0.174	0.852	0.872	11.357	17.466	481.224	1195.95	1502.16	36163.8	31.878	251.441	1019.05	9637.94	28.429	15.969	0.583	0.616	0.531	0.498	0.932	0.492	2.875	3.318	11.942	138.656	192.383	8.956
MA.2.3.66.U	2	3	66	At5g45920	SALK_013859C	N	U	0.318	0.167	0.151	874.273	50.961	85.64	429.276	44.062	89.676	139.256	4196.76	4.586	9.346	35.324	0.232	0.094	0.544	0.578	13.982	20.439	519.34	1408.82	1961.08	38912.9	34.864	250.677	808.231	9663.38	28.667	11.385	2.012	1.681	0.667	1.163	1.5	0.55	2.811	2.448	16.116	140.622	159.971	7.955
MA.2.1.60.U	2	1	60	At5g45950	SALK_082692C	M	U	0.361	0.248	0.263	904.05	60.803	100.74	518.973	42.198	100.954	163.629	4806.35	4.508	8.084	38.251	0.471	0.173	0.917	0.977	12.572	19.888	537.458	1471.14	2333.43	41813.4	36.552	273.552	951.438	9777.42	30.473	27.124	1.052	1.358	0.618	0.5	0.757	0.5	4.118	4.128	21.48	172.496	202.802	11.624
MA.2.2.38.U	2	2	38	At5g45950	SALK_082692C	M	U	0.37	0.174	0.173	851.925	50.131	87.289	461.872	45.423	97.635	172.417	4936.44	4.142	8.252	39.539	0.674	0.263	1.43	1.399	14.896	21.296	579.601	1619.63	1928.82	42854	42.235	316.483	1196.23	11792	36.095	17.417	1.102	1.048	0.703	0.505	1.277	0.478	2.734	2.885	15.229	143.339	181.239	9.076
MA.2.3.16.U	2	3	16	At5g45950	SALK_082692C	M	U	0.235	0.204	0.192	871.005	49.998	89.243	430.247	48.506	99.555	175.356	5129.48	4.536	9.013	41.513	0.464	0.194	0.681	0.68	17.876	25.72	440.605	1199.74	1884.1	41256	44.968	262.185	922.473	12342.7	27.583	18.398	1.645	0.866	0.51	0.88	1.384	0.454	2.686	2.585	15.067	145.498	174.754	8.581
MA.2.1.55.U	2	1	55	At5g45960	SALK_120838C	L	U	0.368	0.287	0.257	1146.81	71.818	133.047	651.33	52.638	124.988	189.129	5536.81	5.36	9.996	43.13	0.481	0.188	1.115	0.988	18.936	27.991	649.378	1800.74	2887.91	52799.6	44.716	352.631	1074.08	12201	40.851	37.337	1.896	1.908	0.727	1.018	1.221	0.524	4.381	4.224	25.886	226.688	212.083	12.843
MA.2.2.02.U	2	2	2	At5g45960	SALK_120838C	L	U	0.341	0.175	0.173	794.338	44.044	77.429	419.222	39.038	85.478	147.423	4278.13	3.718	6.988	31.721	0.362	0.067	0.668	0.697	9.418	15.384	484.205	1296.53	1623.02	37616	32.981	233.374	991.704	10179.6	22.722	16.256	0.725	1.263	0.396	0.445	1.098	0.792	3.01	3.848	14.096	156.452	199.332	10.167
MA.2.3.44.U	2	3	44	At5g45960	SALK_120838C	L	U	0.336	0.175	0.161	830.082	46.205	80.9	403.648	41.391	88.168	140.048	4199.43	4.282	9.41	36.697	0.296	0.11	0.646	0.647	12.817	24.345	509.921	1329.7	1822.4	35726.7	37.265	250.863	841.991	10101.6	25.581	9.806	2.175	1.627	0.699	1.34	1.437	0.581	2.854	2.451	18.826	150.659	164.03	7.897
MA.2.1.07.U	2	1	7	At5g53050	SALK_126540C	K	U	0.32	0.202	0.209	934.034	58.343	100.721	497.164	39.153	96.787	138.593	4362.77	4.11	7.657	32.715	0.429	0.134	0.78	0.85	12.518	17.914	485.917	1327.67	2174.81	40982.6	32.271	234.681	796.989	9061.97	34.487	26.495	2.143	2.08	0.806	1.204	1.551	0.699	3.672	3.458	16.774	155.167	186.151	9.722
MA.2.2.53.U	2	2	53	At5g53050	SALK_126540C	K	U	0.334	0.18	0.219	883.44	53.666	83.026	471.711	44.316	99.183	159.151	4599.65	3.881	6.903	35.912	0.611	0.191	0.925	0.99	10.587	18.099	470.82	1239.44	1598.45	37723.3	34.387	251.202	1004.15	9814.15	34.965	15.808	2.283	1.353	0.616	1.34	1.457	0.56	3.468	3.981	13.154	156.703	220.386	9.905
MA.2.3.07.U	2	3	7	At5g53050	SALK_126540C	K	U	0.264	0.162	0.144	870.476	48.76	78.451	391.588	44.734	99.088	156.588	4400.78	4.877	9.527	38.027	0.571	0.198	0.966	0.909	16.35	30.03	548.623	1283.84	1924.55	36634.6	37.935	257.754	941.198	11042.3	23.604	14.454	1.932	1.799	0.796	1.137	1.34	0.662	3.064	2.713	15.055	157.576	182.007	8.302
MA.2.1.12.U	2	1	12	At5g53380	SALK_019662C	J	U	0.291	0.258	0.195	722.997	45.298	84.973	414.958	34.68	86.589	128.03	3465.18	3.328	6.614	29.436	0.337	0.139	0.836	0.711	11.716	18.794	392.349	1156.77	1831.29	34220.3	31.904	262.588	789.256	8157.31	23.023	17.679	1.392	1.047	0.495	0.938	0.968	0.329	2.725	2.775	14.825	149.821	130.388	8.157
MA.2.2.22.U	2	2	22	At5g53380	SALK_019662C	J	U	0.271	0.193	0.187	773.529	47.545	77.868	445.096	38.126	95.14	162.551	4574.15	4.972	8.444	35.622	0.738	0.309	1.082	1.123	16.031	18.702	418.944	978.146	1429.91	37043.9	36.994	269.661	1247.47	10302.6	43.863	22.695	0.855	0.487	0.417	0.38	0.869	0.45	2.702	3.669	10.751	136.31	191.763	9.074
MA.2.3.49.U	2	3	49	At5g53380	SALK_019662C	J	U	0.339	0.213	0.184	691.22	39.345	75.453	405.344	35.18	79.839	127.499	4084.64	4.607	9.229	34.939	0.242	0.088	0.533	0.542	10.624	20.174	342.988	841.08	1389.3	32710.6	29.598	208.979	810.989	9340.74	25.347	13.322	1.701	1.371	0.53	0.891	1.295	0.556	2.234	2.587	14.571	136.624	155	7.854
MA.2.1.69.U	2	1	69	At5g53390	SALK_137481C	I	U	0.288	0.214	0.21	681.286	49.45	90.169	450.251	27.048	79.138	141.234	3216.75	3.881	6.871	26.93	0.388	0.103	0.731	0.738	10.231	16.489	342.85	990.925	2055.66	35001.3	26.091	185.457	688.02	6492.85	19.422	20.122	1.017	1.112	0.484	0.564	0.801	0.415	3.85	4.868	11.275	141.871	174.026	10.46
MA.2.2.06.U	2	2	6	At5g53390	SALK_137481C	I	U	0.314	0.183	0.168	917.034	52.655	103.618	493.295	39.933	100.76	151.739	4391.16	3.898	8.803	34.512	0.525	0.224	1.182	0.979	14.544	20.901	642.622	1633.72	2679.05	42936.6	44.193	298.727	999.242	10242.3	17.409	18.801	2.96	2.202	0.993	1.68	1.944	0.746	3.322	3.503	19.614	182.018	180.824	11.174
MA.2.3.23.U	2	3	23	At5g53390	SALK_137481C	I	U	0.275	0.166	0.132	855.149	56.872	97.716	440.202	41.791	90.686	167.264	3840.14	5.678	8.753	32.661	1.922	0.589	1.814	1.458	14.886	22.906	570.342	1574.65	2776.25	40540.2	40.447	306.129	1066.04	9473.03	25.744	50.395	6.65	4.679	1.643	4.778	5.273	1.764	3.314	2.843	24.323	165.469	154.182	9.437
MA.2.1.72.U	2	1	72	At5g54170	SALK_143476C	H	U	0.361	0.271	0.23	1036.98	67.658	113.286	582.644	46.737	113.323	164.676	5035.02	4.559	8.549	36.654	0.44	0.172	0.934	0.923	14.697	20.451	575.29	1635.36	2486.39	47154.5	38.431	307.59	938.119	10537.5	36.365	33.648	1.964	1.461	0.575	1.097	1.283	0.551	4.548	4.005	25.181	197.915	200.613	11.87
MA.2.2.66.U	2	2	66	At5g54170	SALK_143476C	H	U	0.386	0.213	0.223	921.175	56.829	92.42	521.749	47.387	109.012	186.13	5178.79	5.465	9.491	41.543	0.568	0.213	1.058	1.267	14.677	22.853	490.289	1323.62	1739.36	45119.6	40.239	306.866	1269.92	12122.9	32.279	18.894	2.179	1.955	0.703	1.321	2.016	0.715	3.352	3.968	12.732	157.637	222.556	9.96
MA.2.3.58.U	2	3	58	At5g54170	SALK_143476C	H	U	0.342	0.171	0.166	814.013	46.694	76.883	392.032	40.212	87.907	128.597	4236.61	3.896	8.962	34.885	0.237	0.097	0.55	0.596	13.036	18.66	505.13	1279.24	1785.3	35827.4	33.821	232.568	786.93	9554.16	25.785	11.924	1.701	1.677	0.61	1.207	1.39	0.493	2.993	2.542	17.612	139.434	163.907	7.944
MA.2.1.35.U	2	1	35	At5g55050	SALK_105449C	G	U	0.309	0.232	0.222	923.014	55.08	93.012	453.799	41.868	100.246	145.371	4353.35	4.053	6.788	33.552	0.352	0.118	0.696	0.727	13.416	22.877	512.372	1341.22	2152.24	39954.9	35.724	286.052	934.972	10241.5	29.776	21.583	1.162	1.012	0.662	0.656	0.705	0.237	3.806	3.708	17.95	165.136	180.469	10.123
MA.2.2.15.U	2	2	15	At5g55050	SALK_105449C	G	U	0.7	0.526	0.391	676.739	37.505	78.257	282.833	54.139	77.245	218.444	3717.26	2.853	6.601	23.326	0.414	0.251	0.978	0.853	10.374	13.508	501.624	1239.78	2364.13	27178	52.353	355.094	1343.28	11318.7	31.267	23.007	3.786	2.938	0.639	2.495	2.901	1.298	2.248	3.118	46.896	226.146	217.671	9.241
MA.2.3.08.U	2	3	8	At5g55050	SALK_105449C	G	U	0.392	0.297	0.224	767.371	33.272	65.388	240.062	73.676	89.916	276.197	3884.02	2.627	7.504	22.788	0.43	0.142	0.753	0.624	12.859	17.218	400.69	655.176	1608.2	23318.4	51.441	343.683	1511.14	10196.7	28.815	28.915	3.188	2.479	0.459	1.82	1.8	0.965	2.534	3.117	13.269	207.772	193.308	5.743
MA.2.1.30.U	2	1	30	At5g57190	SALK_038354C	F	U	0.385	0.212	0.211	861.849	53.126	95.512	477.596	39.027	82.572	139.308	4531.49	3.676	6.948	34.738	0.389	0.125	0.793	0.841	14.323	23.07	501.617	1340.13	2150.15	40756.5	36.662	245.381	909.823	10257.9	33.887	28.455	1.925	1.965	0.588	1.219	1.596	0.737	3.451	3.439	19.53	166.172	198.992	9.68
MA.2.2.03.U	2	2	3	At5g57190	SALK_038354C	F	U	0.321	0.168	0.182	676.915	37.85	63.44	366.367	34.17	75.28	144.668	3835.07	3.003	6.189	26.655	0.366	0.075	0.644	0.741	8.78	13.063	354.987	897.632	1160.13	28908.4	26.636	187.369	906.313	8007.69	20.051	9.621	0.662	0.947	0.429	0.38	0.976	0.648	2.878	3.624	11.096	137.97	199.677	9.36
MA.2.3.41.U	2	3	41	At5g57190	SALK_038354C	F	U	0.369	0.18	0.176	766.1	42.036	76.094	401.831	37.71	74.393	125.504	4009.08	3.949	8.185	35.176	0.265	0.085	0.504	0.59	13.154	22.796	400.958	1002.78	1584.66	35151	30.42	191.098	737.646	9104.77	22.698	7.862	1.114	1.322	0.61	0.598	1.064	0.572	2.502	2.581	13.336	126.271	166.048	7.698
MA.2.1.67.U	2	1	67	At5g58670	SALK_025769C	E	U	0.288	0.211	0.22	939.303	57.372	99.977	474.183	40.231	103.824	146.709	4515.13	4.23	7.381	34.687	0.366	0.121	0.64	0.746	13.479	17.825	463.874	1165.49	2007.01	40699.7	32	230.931	828.865	9594.32	30.215	36.636	1.692	1.635	0.629	1.026	1.27	0.546	3.785	3.709	14.416	154.504	194.694	10.099
MA.2.2.23.U	2	2	23	At5g58670	SALK_025769C	E	U	0.304	0.204	0.193	858.031	53.092	79.295	424.959	45.462	107.451	149.862	4600.05	4.86	8.11	35.537	0.667	0.31	1.164	1.008	14.579	18.144	463.535	1237.7	1675.34	36144.6	31.225	267.739	945.691	9822.04	38.676	20.003	1.379	1.375	0.609	0.799	0.944	0.61	2.872	2.981	17.014	149.971	189.922	9.008
MA.2.3.06.U	2	3	6	At5g58670	SALK_025769C	E	U	0.294	0.164	0.176	991.595	56.679	89.393	428.874	50.647	111.434	184.95	5056.52	5.123	10.775	42.079	1.218	0.474	1.809	1.61	20.654	28.921	620.475	1488.33	2232.95	40720.7	52.099	311.075	1085.23	12070.2	36.42	27.464	1.917	1.677	0.862	1.103	1.415	0.562	3.307	2.71	17.166	159.583	190.205	8.916
MA.2.1.19.U	2	1	19	WT-Col-0	0	A	U	0.261	0.215	0.199	903.236	57.807	95.338	500.965	42.162	99.344	148.118	4520.21	3.449	7.312	35.598	0.381	0.118	0.821	0.792	12.891	19.06	519.775	1405.85	2106.71	40259.9	35.858	266.227	845.135	9521.84	31.677	24.029	0.86	0.957	0.534	0.575	0.681	0.376	3.635	3.525	19.076	169.954	183.14	10.262
MA.2.2.49.U	2	2	49	WT-Col-0	0	A	U	0.345	0.158	0.146	768.029	47.222	69.7	418.927	40.923	84.278	157.25	4290.8	3.852	7.689	32.478	0.592	0.211	1.053	0.994	13.651	20.379	510.42	1470.35	1713.14	35261.5	32.791	288.786	997.765	10119.1	27.649	16.067	0.654	1.035	0.798	0.415	0.892	0.533	2.833	3.112	14.651	145.373	173.702	8.958
MA.2.3.71.U	2	3	71	WT-Col-0	0	A	U	0.212	0.145	0.156	869.709	49.307	78.391	406.135	44.231	93.454	152.98	4550.62	4.395	9.795	37.415	0.248	0.086	0.499	0.565	13.203	20.798	503.378	1214.83	1736.72	37503.9	36.017	252.373	933.315	10526.6	28.096	9.729	2.493	1.876	0.821	1.341	1.673	0.588	2.871	2.563	14.426	137.511	169.661	7.357
MA.2.1.50.U	2	1	50	WT-Col-0	0	B	U	0.648	0.336	0.337	1361.62	89.993	153.246	767.357	66.356	160.617	272.533	7094.98	7.698	13.518	57.874	0.584	0.198	1.13	1.229	21.457	37.802	799.853	2018.56	3200.01	62177.6	53.77	381.303	1423.16	15071.5	49.243	38.858	3.936	4.04	0.862	2.69	3.517	1.468	5.586	5.793	23.927	237.338	289.302	15.185
MA.2.2.13.U	2	2	13	WT-Col-0	0	B	U	0.353	0.202	0.2	744.173	53.835	83.397	469.837	39.877	98.996	167.747	4607.5	3.86	8.741	29.948	0.51	0.197	0.871	0.919	13.26	20.839	497.24	1341.04	1738.54	38077.9	38.937	281.847	1109.91	10446.6	41.387	14.355	2.187	1.713	0.461	1.249	1.538	0.743	3.198	3.614	13.245	148.961	203.936	10.873
MA.2.3.68.U	2	3	68	WT-Col-0	0	B	U	0.327	0.211	0.172	743.69	44.318	81.026	388.334	39.981	81.173	135.14	3785.41	4.245	9.015	31.402	0.271	0.123	0.601	0.59	13.9	28.792	432.188	1186.48	1886.35	33582.3	35.174	288.137	859.716	9442.26	27.368	15.54	2.952	2.302	0.768	1.558	1.915	0.66	2.629	2.631	22.431	148.626	147.023	7.996
MA.2.1.43.U	2	1	43	WT-Col-0	0	C	U	0.378	0.202	0.19	882.158	55.084	92.485	454.848	43.181	97.686	148.756	4478.58	4.407	8.127	37.978	0.384	0.122	0.742	0.794	14.393	27.708	530.541	1364.48	2029.26	39364.9	35.945	263.193	879.118	10108.3	33.658	21.935	1.396	1.529	0.598	0.846	1.161	0.554	3.322	3.061	15.554	152.915	173.992	8.889
MA.2.2.56.U	2	2	56	WT-Col-0	0	C	U	0.273	0.174	0.176	838.279	51.865	86.095	498.265	42.938	101.334	166.252	4758.49	4.614	8.361	39.672	0.605	0.213	1.03	0.998	13.024	23.895	514.144	1394.01	1779.48	38606.9	38.572	304.048	1033.26	10465.4	37.424	18.373	2.315	2.16	0.572	1.373	1.869	0.789	3.023	3.33	15.555	153.256	187.355	9.473
MA.2.3.64.U	2	3	64	WT-Col-0	0	C	U	0.221	0.161	0.146	692.159	39.966	66.253	346.027	34.036	78.301	122.291	3716.49	4.155	8.393	31.347	0.191	0.073	0.442	0.48	11.996	17.493	402.988	1018.55	1527.17	31725.8	30.484	219.966	730.197	8858.62	25.629	9.646	1.299	1.137	0.607	0.744	1.112	0.375	2.242	2.208	13.841	120.534	141.062	6.801
MA.2.1.70.U	2	1	70	WT-Col-0	0	D	U	0.381	0.258	0.227	1075.06	71.622	119.231	576.94	49.606	115.568	180.602	5025.98	4.903	9.454	40.79	0.463	0.171	0.939	0.942	16.005	27.203	659.923	1830.71	2699.05	48334	42.838	330.855	1056.34	11392.8	42.844	38.032	2.087	1.672	0.601	1.258	1.445	0.619	4.305	4.096	22.367	195.184	205.749	12.254
MA.2.2.28.U	2	2	28	WT-Col-0	0	D	U	0.225	0.165	0.16	894.013	57.96	87.506	491.254	46.359	99.068	151.367	4849.64	4.422	7.833	37.914	0.317	0.104	0.712	0.737	13.592	24.918	521.78	1527.41	1795.92	40872.2	39.385	312.835	1036.45	10676.8	35.762	14.149	0.839	1.126	0.491	0.23	0.774	0.331	3.123	3.324	13.771	150.764	187.002	9.341
MA.2.3.51.U	2	3	51	WT-Col-0	0	D	U	0.287	0.221	0.177	834.916	49.248	91.873	416.519	44.974	86.188	137.661	4188.55	4.409	9.347	31.642	0.253	0.088	0.606	0.562	12.513	20.618	462.452	1285.04	2074.06	37044.2	37.396	248.353	841.148	10025.7	30.976	10.484	1.2	1.053	0.721	0.36	0.537	0.243	2.692	2.607	17.123	153.131	159.965	8.406
MA.3.1.52.U	3	1	52	At3g27950	SALK_207041C	BT	U	0.318	0.264	0.231	838.291	50.251	99.776	513.83	35.639	89.083	112.208	3897.64	3.939	6.88	31.198	0.363	0.134	0.874	0.829	12.484	19.911	403.264	1142.47	2024.63	39145	31.385	239.456	707.061	8475.93	30.578	26.698	1.016	0.922	0.777	0.647	0.605	0.367	3.315	3.365	21.943	186.034	170.499	10.331
MA.3.2.07.U	3	2	7	At3g27950	SALK_207041C	BT	U	0.219	0.183	0.169	882.709	57.702	104.708	533.555	36.779	103.141	139.279	4162.32	4.007	8.786	33.659	0.416	0.142	0.912	0.88	11.137	18.837	501.71	1386.01	2062.4	40715.6	32.598	289.356	891.457	8989.38	26.257	10.937	1.327	1.273	0.767	0.387	0.625	0.383	3.513	3.764	17.516	169.9	173.403	10.257
MA.3.3.21.U	3	3	21	At3g27950	SALK_207041C	BT	U	0.278	0.19	0.156	948.964	60.934	118.973	575.854	42.326	109.036	149.947	4606.34	4.221	9.918	33.99	0.19	0.12	0.672	0.69	12.779	18.146	590.002	1653.3	2747.39	45654.4	39.152	321.602	921.301	10466.9	28.257	9.668	0.941	1.24	0.785	0.263	0.735	0.336	2.987	2.715	26.626	174.082	157.043	8.774
MA.3.1.62.U	3	1	62	At3g28220	SALK_201794C	BS	U	0.46	0.306	0.325	1103.81	67.957	116.134	618.55	49.497	124.106	175.128	5302.35	4.405	8.684	42.262	0.45	0.147	0.86	0.997	15.205	23.162	525.571	1416.99	2270.45	49486.9	42.805	305.509	1127.49	11494.3	38.517	31.612	2.753	2.397	0.798	1.539	2.05	0.903	4.54	4.86	19.323	195.679	252.585	12.887
MA.3.2.10.U	3	2	10	At3g28220	SALK_201794C	BS	U	0.223	0.199	0.187	872.442	55.998	108.094	554.62	33.203	100.364	121.449	4191.41	4.395	8.575	32.774	0.362	0.142	0.819	0.812	12.464	18.417	521.202	1425.73	2233.91	43117	33.054	282.916	853.53	9386.25	28.97	15.434	0.635	1.077	1.598	0	0.109	0.171	3.327	3.496	22.594	181.691	171.17	10.392
MA.3.3.19.U	3	3	19	At3g28220	SALK_201794C	BS	U	0.222	0.177	0.149	850.714	51.155	95.75	476.486	36.681	89.191	126.489	3984.2	3.507	8.248	30.469	0.195	0.106	0.636	0.633	10.671	17.828	520.619	1408.82	2168.02	38414.4	32.052	248.584	726.869	8587.62	29.703	7.976	0.556	0.997	0.692	0.045	0.611	0.305	3.035	2.579	22.889	161.079	156.639	8.7
MA.3.1.59.U	3	1	59	At3g44860	SALK_119380C	BR	U	0.394	0.297	0.304	928.941	59.952	112.331	661.495	40.077	114.33	136.772	4844.78	4.029	7.415	41.138	0.4	0.175	0.92	1.012	14.032	25.72	457.043	1175.11	1978.79	46187.1	41.081	268.484	875.576	9704.25	42.445	36.44	0.717	0.931	0.454	0.503	0.704	0.422	4.352	5.283	22.289	193.967	232.118	13.665
MA.3.2.09.U	3	2	9	At3g44860	SALK_119380C	BR	U	0.217	0.189	0.189	846.599	56.72	100.463	527.122	32.906	97.768	135.554	4086.05	3.883	8.454	29.311	0.435	0.148	0.849	0.865	10.822	13.943	469.907	1284.95	1923.2	39571.1	27.308	229.292	771.823	8115.56	25.352	11.316	2.684	2.105	1.089	1.408	1.633	0.622	3.691	4.249	18.838	167.116	191.216	10.666
MA.3.3.45.U	3	3	45	At3g44860	SALK_119380C	BR	U	0.29	0.193	0.184	821.846	55.282	108.219	611.494	30.092	91.677	117.037	4058.08	4.209	7.831	29.707	0.339	0.145	0.742	0.8	8.165	6.08	399.852	1097.29	1953.59	40538.9	22.62	186.911	590.144	6702.69	32.311	4.702	1.453	1.516	0.785	0.619	1.035	0.438	3.398	4.076	20.112	148.166	184.266	10.129
MA.3.1.11.U	3	1	11	At3g47220	SALK_025949C	BQ	U	0.374	0.277	0.314	1050.78	69.606	124.715	705.84	44.837	126.2	174.635	5227.98	6.132	9.719	39.852	0.569	0.194	0.941	1.174	15.36	20.582	445.168	1172.44	2192.71	51056.8	38.134	302.195	1115.65	9976.99	38.737	28.964	2.279	2.128	0.869	1.382	1.926	0.91	4.554	5.896	18.594	190.667	261.459	13.38
MA.3.2.54.U	3	2	54	At3g47220	SALK_025949C	BQ	U	0.246	0.161	0.157	837.089	53.273	92.878	486.729	32.133	92.324	123.022	3883.9	3.202	7.867	28.812	0.344	0.118	0.745	0.806	8.398	13.159	497.891	1410.92	1972.13	38889.1	27.876	249.576	776.882	8198.35	27.272	5.102	0.942	0.828	0.518	0.374	0.659	0.263	3.364	3.553	17.946	157.563	173.822	9.824
MA.3.3.17.U	3	3	17	At3g47220	SALK_025949C	BQ	U	0.186	0.193	0.137	681.018	42.268	86.532	411.921	33.021	76.59	115.3	3235.31	3.392	7.861	27.545	0.175	0.108	0.591	0.515	8.654	15.419	389.53	1125.01	1921.14	31259.2	29.386	231.473	695.156	7100.77	16.982	0	0.408	0.626	0.741	0.062	0.445	0.268	2.367	2.358	22.673	153.946	122.402	7.754
MA.3.1.15.U	3	1	15	At3g47290	SALK_020409C	BP	U	0.404	0.317	0.337	876.182	60.283	108.703	673.634	33.209	117.543	132.082	4618.36	4.48	7.728	32.122	0.668	0.228	1.066	1.28	12.954	21.045	426.093	1087.36	1828.2	44941.1	38.094	292.406	1005.58	8827.2	40.924	33.508	1.707	1.754	0.68	0.9	1.283	0.702	4.53	5.508	19.122	177.331	250.007	13.722
MA.3.2.01.U	3	2	1	At3g47290	SALK_020409C	BP	U	0.203	0.2	0.166	906.683	56.236	109.655	527.616	36.693	102.287	137.219	4322.28	4.095	9.317	33.892	0.378	0.135	0.855	0.798	11.988	21.212	529.245	1447.2	2276.68	42234.2	34.833	291.737	888.329	9780.94	24.376	10.238	1.775	1.294	0.955	0.761	0.796	0.346	3.254	3.508	22.407	184.165	168.148	10.483
MA.3.3.28.U	3	3	28	At3g47290	SALK_020409C	BP	U	0.223	0.156	0.17	909.682	55.188	95.903	518.653	37.151	94.203	131.443	4406.45	3.627	8.63	31.409	0.287	0.096	0.648	0.736	11.74	14.073	503.738	1288.21	2125.21	42029.9	29.347	227.091	775.218	8910.43	33.908	7.657	2.917	1.912	0.985	1.685	1.837	0.559	3.469	3.214	16.998	152.064	188.763	8.952
MA.3.1.44.U	3	1	44	At3g48090	SALK_152132C	BO	U	0.647	0.421	0.453	1029.52	71.801	121.655	766.561	40.902	150.289	194.127	5313.6	5.078	7.549	38.461	0.645	0.189	1.098	1.369	14.186	18.515	361.07	877.336	1606.99	47991.9	33.625	308.077	1149.46	8722.86	36.102	27.193	3.956	4.334	0.641	2.299	3.191	1.673	4.678	5.985	12.702	180.866	275.537	11.088
MA.3.2.14.U	3	2	14	At3g48090	SALK_152132C	BO	U	0.339	0.372	0.257	1164.99	77.035	171.774	708.123	52.797	137.654	245.946	6113.6	6.783	18.343	58.133	0.441	0.239	1.234	1.131	19.84	36.647	729.606	2181.94	4094.27	57714.2	59.338	458.451	1326.25	13887.6	32.219	18.622	3.035	2.525	2.098	1.341	1.981	0.606	3.63	4.387	48.789	308.179	236.28	15.053
MA.3.3.36.U	3	3	36	At3g48090	SALK_152132C	BO	U	NA	NA	NA	NA	NA	NA	NA	NA	NA	NA	NA	NA	NA	NA	NA	NA	NA	NA	NA	NA	NA	NA	NA	NA	NA	NA	NA	NA	NA	NA	NA	NA	NA	NA	NA	NA	NA	NA	NA	NA	NA	NA
MA.3.1.22.U	3	1	22	At3g48460	SALK_122440C	BN	U	0.46	0.299	0.356	1064.41	68.282	124.317	742.668	44.589	134.245	191.568	5507.91	4.962	9.031	42.984	0.59	0.21	0.995	1.26	15.966	24.728	502.939	1274.31	2286.8	52183.8	42.759	333.806	1285.36	10656.9	35.566	27.011	1.287	1.788	0.603	0.819	1.224	0.803	4.853	6.498	20	191.237	282.758	14.563
MA.3.2.32.U	3	2	32	At3g48460	SALK_122440C	BN	U	0.223	0.167	0.167	613.994	40.366	69.321	438.331	24.132	75.095	96.24	3761.23	3.441	7.921	36.959	0.339	0.118	0.735	0.856	11.168	27.639	487.837	1198.53	1801.37	36193.6	31.1	281.341	802.375	10885.2	25.812	13.064	0.334	0.682	0.642	0.023	0.311	0.167	3.026	4.17	17.432	150.093	170.515	10.653
MA.3.3.05.U	3	3	5	At3g48460	SALK_122440C	BN	U	0.216	0.152	0.165	801.097	48.433	88.201	470.271	34.037	88.26	125.574	3790	3.506	8.393	30.863	0.259	0.1	0.626	0.72	8.052	11.025	466.733	1159.82	1799.23	35165	26.992	213.037	705.382	7669.89	23.291	3.009	1.369	1.202	0.596	0.841	0.9	0.314	3.152	3.011	16.538	140.846	169.937	8.479
MA.3.1.32.U	3	1	32	At3g48610	SALK_077041C	BM	U	0.449	0.364	0.338	1080.65	66.054	123.971	693.052	47.442	116.675	158.577	5200.53	5.221	8.247	40.234	0.543	0.202	1.04	1.107	14.367	26.24	475.718	1289.93	2309.55	50392.9	45.635	299.214	978.243	10656.8	44.245	31.631	1.161	1.368	0.824	0.597	0.874	0.451	4.31	4.715	25.389	212.623	229.964	12.797
MA.3.2.71.U	3	2	71	At3g48610	SALK_077041C	BM	U	0.346	0.186	0.207	887.454	61.439	100.498	539.008	38.273	96.944	157.532	4345.05	3.864	8.545	31.752	0.389	0.103	0.74	0.882	9.924	11.832	507.119	1334.95	1805.15	39024.4	27.78	240.411	917.823	8546.83	35.541	3.32	1.729	1.595	0.733	1.075	1.341	0.599	3.837	4.683	15.437	159.609	211.115	10.933
MA.3.3.54.U	3	3	54	At3g48610	SALK_077041C	BM	U	0.356	0.156	0.181	882.512	56.593	102.04	550.794	36.774	97.184	152.026	4367.11	4.107	8.734	33.755	0.274	0.085	0.596	0.758	9.063	8.676	461.751	1136.68	1926.6	41324.5	28.799	207.77	814.1	8308.75	37.736	1.153	2.307	2.297	0.699	1.242	1.745	0.776	3.683	3.677	13.855	149.651	203.185	9.248
MA.3.1.46.U	3	1	46	At3g48700	SALK_201182C	BL	U	0.576	0.414	0.43	1059.57	70.302	119.648	712.931	42.78	134.283	168.028	5332.6	5.1	7.76	36.936	0.536	0.182	0.937	1.076	13.384	19.366	445.305	1100.18	1871.17	48268.9	36.533	301.08	1097.45	9427.88	38.316	27.946	1.645	1.825	0.824	1.03	1.39	0.822	4.668	5.751	19.242	194.8	271.403	12.545
MA.3.2.63.U	3	2	63	At3g48700	SALK_201182C	BL	U	0.204	0.176	0.178	807.275	51.308	92.096	494	33.109	91.31	126.561	3988.9	3.258	8.15	28.764	0.382	0.132	0.748	0.865	8.602	11.491	498.383	1305.39	1797.77	37964.4	26.87	229.19	756.824	8224.5	28.842	9.789	0.136	0.359	0.473	0	0.015	0.018	3.428	3.98	16.045	147.072	181.971	10.054
MA.3.3.40.U	3	3	40	At3g48700	SALK_201182C	BL	U	0.276	0.185	0.159	910.883	55.678	104.355	525.497	38.221	99.896	139.542	4259.38	3.832	9.28	31.039	0.28	0.138	0.754	0.743	10.03	13.486	551.575	1449.52	2295.22	40648.4	32.904	268.236	826.356	8990.91	29.083	2.477	1.575	1.289	0.849	0.864	1.08	0.391	3.349	2.983	24.4	172.46	172.51	9.448
MA.3.1.68.U	3	1	68	At3g49050	SALK_021924C	BK	U	0.516	0.329	0.362	1008.38	66.361	114.081	682.722	38.552	122.529	145.92	5087.67	4.252	6.307	30.823	0.435	0.159	0.762	0.862	13.841	16.78	450.156	1228.04	2062.91	48520.3	39.646	301.702	973.933	9499.28	43.309	33.37	1.879	1.815	0.714	1.044	1.551	0.703	4.908	5.384	23.297	188.28	264.027	13.846
MA.3.2.55.U	3	2	55	At3g49050	SALK_021924C	BK	U	0.28	0.163	0.18	875.549	49.85	97.099	545.452	32.238	88.371	131.142	4228.27	3.808	8.492	31.584	0.481	0.131	0.905	0.945	10.263	12.07	490.575	1162.68	1878.86	42610	25.31	216.217	805.051	8520.1	30.003	8.662	1.801	1.716	0.616	1.116	1.559	0.578	3.671	4.417	14.888	148.743	204.73	9.948
MA.3.3.30.U	3	3	30	At3g49050	SALK_021924C	BK	U	0.223	0.189	0.194	939.114	55.318	97.719	573.717	34.615	97.763	123.648	4383.55	4.027	8.019	28.801	0.267	0.119	0.668	0.769	9.569	10.629	485.054	1227.64	2014.84	42959.2	28.524	218.551	709.71	8127.02	29.871	3.233	1.71	1.148	0.847	1.001	1.075	0.343	3.648	3.649	19.976	154.144	190.249	9.872
MA.3.1.39.U	3	1	39	At3g49190	SALK_014756C	BJ	U	0.467	0.28	0.294	1088.18	72.921	126.196	715.567	43.665	131.802	143.253	5367.27	4.928	7.841	40.32	0.461	0.168	0.907	1.026	15.413	25.673	564.559	1535.55	2533.44	52474.9	45.013	339.564	1072.57	11082.5	43.898	44.069	2.062	2.343	0.922	1.092	1.543	0.765	4.691	4.727	22.895	201.48	251.087	13.772
MA.3.2.57.U	3	2	57	At3g49190	SALK_014756C	BJ	U	0.292	0.21	0.191	895.371	58.173	104.566	580.061	33.374	98.011	124.964	4290.53	3.673	8.084	28.828	0.403	0.158	0.984	1.06	9.786	13.446	505.97	1364.09	1992.93	41647.7	28.32	256.079	811.271	8725.34	28.788	8.144	6.116	4.944	1.117	4.182	4.7	1.791	3.479	4.046	20.24	172.4	179.991	11.1
MA.3.3.11.U	3	3	11	At3g49190	SALK_014756C	BJ	U	0.25	0.205	0.201	877.685	58.133	114.486	558.071	40.331	97.124	157.186	4484.67	4.315	10.687	40.615	0.287	0.1	0.693	0.877	9.937	17.642	489.552	1238.69	2158.13	42233.7	33.729	237.744	942.839	9441.25	35.329	9.385	1.434	1.169	0.512	0.519	0.723	0.319	3.438	3.98	15.819	158.261	198.363	11.108
MA.3.1.54.U	3	1	54	At3g49210	SALK_128154C	BI	U	0.472	0.292	0.367	972.42	61.64	113.163	663.394	41.639	120.879	154.816	5089.86	5.147	7.277	39.345	0.466	0.153	0.744	0.974	14.982	20.976	476.837	1225.95	2011.34	47781.7	39.925	287.631	1089.03	10169.2	36.704	28.08	0.695	0.867	0.562	0.325	0.676	0.545	4.83	5.343	20.884	181.26	283.398	13.932
MA.3.2.36.U	3	2	36	At3g49210	SALK_128154C	BI	U	0.224	0.186	0.18	881.838	56.695	102.492	531.373	36.544	97.897	142.845	4218.37	3.926	9.482	32.587	0.364	0.119	0.74	0.758	12.362	17.604	517.414	1433.39	2021.09	40217.4	31.122	272.925	886.19	8927.53	30.777	14.41	1.889	1.691	1.254	1.114	1.369	0.617	3.466	3.794	17.342	165.701	178.009	10.238
MA.3.3.33.U	3	3	33	At3g49210	SALK_128154C	BI	U	0.314	0.2	0.231	976.835	57.665	100.828	532.441	42.647	111.575	160.9	4655.62	4.405	9.305	31.016	0.27	0.091	0.621	0.783	11.366	11.28	519.554	1291.14	2175.05	42360.5	30.96	226.347	845.031	8924.5	39.57	5.071	1.962	1.784	0.985	1.114	1.279	0.548	3.656	3.562	16.371	155.126	209.105	9.401
MA.3.1.66.U	3	1	66	At3g50400	SALK_086630C	BH	U	0.415	0.3	0.297	966.399	68.281	119.641	695.43	39.946	112.039	132.275	4828.08	4.644	6.677	34.96	0.446	0.16	0.863	0.931	14.859	22.094	477.623	1407.05	2284.27	47685.2	36.862	264.117	826.399	8877.98	46.873	37.988	1.357	1.409	0.586	0.712	0.941	0.576	4.509	5.195	22.604	192.49	230.054	13.032
MA.3.2.60.U	3	2	60	At3g50400	SALK_086630C	BH	U	NA	NA	NA	NA	NA	NA	NA	NA	NA	NA	NA	NA	NA	NA	NA	NA	NA	NA	NA	NA	NA	NA	NA	NA	NA	NA	NA	NA	NA	NA	NA	NA	NA	NA	NA	NA	NA	NA	NA	NA	NA	NA
MA.3.3.53.U	3	3	53	At3g50400	SALK_086630C	BH	U	NA	NA	NA	NA	NA	NA	NA	NA	NA	NA	NA	NA	NA	NA	NA	NA	NA	NA	NA	NA	NA	NA	NA	NA	NA	NA	NA	NA	NA	NA	NA	NA	NA	NA	NA	NA	NA	NA	NA	NA	NA	NA
MA.3.1.27.U	3	1	27	At3g50790	SALK_208328C	BG	U	0.332	0.362	0.279	1003.48	62.839	128.414	674.038	41.302	110.68	137.037	4708.81	4.523	7.864	36.018	0.527	0.2	1.163	1.014	16.198	24.595	471.67	1323.03	2352.46	49178.6	42.159	302.034	848.152	9965.68	35.359	29.048	1.328	1.336	0.945	0.646	0.775	0.398	4.024	4.199	27.547	230.221	205.256	12.617
MA.3.2.59.U	3	2	59	At3g50790	SALK_208328C	BG	U	0.245	0.171	0.164	861.433	55.5	101.213	525.69	33.944	100.228	139.371	4074.17	3.611	9.055	30.211	0.334	0.12	0.791	0.893	9.025	13.614	517.511	1364.37	1917.97	39220.4	27.308	259.642	863.147	8591.84	26.246	5.966	0.371	0.455	0.401	0	0.203	0.098	3.322	3.946	17.209	165.075	178.114	10.152
MA.3.3.25.U	3	3	25	At3g50790	SALK_208328C	BG	U	0.215	0.219	0.138	735.664	50.024	101.651	459.401	35.667	93.528	141.995	3708	3.425	9.693	29.844	0.214	0.137	0.709	0.559	9.474	14.231	472.505	1375.24	2332.81	34492.9	34.132	298.866	834.708	7985.69	24.472	1.644	0.748	1.129	0.701	0.363	0.865	0.37	2.679	2.408	28.086	173.436	133.796	8.334
MA.3.1.26.U	3	1	26	At3g50920	SALK_010330C	BF	U	0.349	0.285	0.285	1117.02	70.321	124.253	678.096	47.078	126.309	162.838	5278.4	5.294	9.871	44.143	0.64	0.224	1.138	1.282	16.746	27.042	542.456	1501.83	2436.17	50688.8	46.619	305.092	1073.95	10695.2	47	37.675	0.933	1.188	0.787	0.519	0.554	0.536	4.667	4.777	19.715	199.326	261.126	12.685
MA.3.2.05.U	3	2	5	At3g50920	SALK_010330C	BF	U	0.22	0.183	0.164	881.833	59.596	107.048	532.03	34.784	98.047	133.781	4143.61	3.955	9.132	33.842	0.416	0.143	0.87	0.834	13.423	18.405	541.56	1583.62	2251.22	41499.8	33.42	275.322	848.608	9075.83	28.951	12.202	1.658	1.534	0.878	0.734	0.999	0.433	3.512	3.513	20.266	178.725	174.807	10.589
MA.3.3.29.U	3	3	29	At3g50920	SALK_010330C	BF	U	0.251	0.173	0.163	875.989	51.068	94.404	507.906	36.304	94.032	126.912	4178.34	3.638	8.431	30.848	0.218	0.096	0.597	0.638	9.13	14.16	513.957	1292.27	2023.3	39473.8	32.015	232.562	751.76	8659.24	31.265	0	1.075	0.994	0.474	0.472	0.745	0.292	3.16	2.879	19.399	156.324	170.964	8.699
MA.3.1.05.U	3	1	5	At3g51520	SALK_067809C	BE	U	0.416	0.285	0.348	1033.88	76.45	139.362	762.307	45.757	142.951	167.462	5429.68	6.351	11.116	41.682	0.565	0.172	0.833	1.095	15.059	26.983	499.73	1425.8	2257.2	52180.3	40.297	317.787	1073.1	10165.9	47.367	31.172	1.346	1.489	0.707	0.725	1.009	0.604	4.805	6.066	18.973	181.895	274.507	14.368
MA.3.2.39.U	3	2	39	At3g51520	SALK_067809C	BE	U	NA	NA	NA	NA	NA	NA	NA	NA	NA	NA	NA	NA	NA	NA	NA	NA	NA	NA	NA	NA	NA	NA	NA	NA	NA	NA	NA	NA	NA	NA	NA	NA	NA	NA	NA	NA	NA	NA	NA	NA	NA	NA
MA.3.3.15.U	3	3	15	At3g51520	SALK_067809C	BE	U	0.325	0.225	0.222	911.754	57.698	103.582	550.499	41.612	99.01	140.587	4648.98	4.218	8.935	36.492	0.355	0.141	0.764	0.845	11.947	17.059	567.421	1507.83	2164.92	44197.5	34.233	278.078	912.828	9896.32	47.834	11.002	1.844	1.436	1.271	0.947	1.485	0.49	3.985	3.779	21.778	174.227	203.93	10.823
MA.3.1.24.U	3	1	24	At3g53100	SALK_130341C	BD	U	0.433	0.271	0.293	1149.96	68.102	114.599	637.27	53.267	129.66	165.856	5479.1	4.72	8.722	41.112	0.541	0.152	0.883	1.01	15.282	29.798	573.208	1470.95	2310.27	50994.5	45.207	325.667	1130.28	12150.6	39.762	22.033	1.706	1.97	0.731	1.052	1.513	0.79	4.625	4.616	18.371	205.629	259.932	12.414
MA.3.2.34.U	3	2	34	At3g53100	SALK_130341C	BD	U	0.2	0.18	0.167	833.755	53.576	97.809	498.54	33.177	92.797	127.638	4041.27	4.005	9.222	33.112	0.484	0.178	1.06	0.963	12.604	20.556	517.987	1434.15	2120.03	39075.7	30.824	265.636	813.198	8868.88	29.953	16.774	2.338	1.798	1.079	1.088	1.324	0.512	3.157	3.25	18.609	162.916	162.953	9.455
MA.3.3.34.U	3	3	34	At3g53100	SALK_130341C	BD	U	0.324	0.175	0.186	844.071	51.1	90.697	497.871	33.806	91.411	121.836	4157.81	3.766	7.51	27.989	0.227	0.095	0.558	0.683	7.789	13.886	478.038	1261.89	2014.25	38729	27.363	200.001	660.888	7744.68	35.591	2.492	1.564	1.614	0.502	0.761	1.288	0.696	3.23	3.043	18.282	142.867	174.371	8.818
MA.3.1.03.U	3	1	3	At3g54950	SALK_014334C	BC	U	NA	NA	NA	NA	NA	NA	NA	NA	NA	NA	NA	NA	NA	NA	NA	NA	NA	NA	NA	NA	NA	NA	NA	NA	NA	NA	NA	NA	NA	NA	NA	NA	NA	NA	NA	NA	NA	NA	NA	NA	NA	NA
MA.3.2.40.U	3	2	40	At3g54950	SALK_014334C	BC	U	NA	NA	NA	NA	NA	NA	NA	NA	NA	NA	NA	NA	NA	NA	NA	NA	NA	NA	NA	NA	NA	NA	NA	NA	NA	NA	NA	NA	NA	NA	NA	NA	NA	NA	NA	NA	NA	NA	NA	NA	NA	NA
MA.3.3.20.U	3	3	20	At3g54950	SALK_014334C	BC	U	0.203	0.164	0.179	719.589	45.654	82.555	476.245	34.333	76.172	123.353	3749.36	2.865	6.556	25.108	0.207	0.09	0.566	0.638	8.439	11.53	416.08	1040.14	1636.85	35000.1	24.525	214.517	755.36	7939.94	32.461	0.627	0.858	0.863	0.515	0.54	0.814	0.346	3.129	3.249	15.707	134.674	169.776	9.05
MA.3.1.25.U	3	1	25	At3g55180	SALK_125456C	BB	U	0.304	0.311	0.248	982.466	58.57	123.184	607.531	43.584	109.67	157.936	4718.3	4.395	8.933	38.452	0.516	0.196	1.154	0.948	15.191	24.722	463.09	1261.07	2319.7	45937.3	42.304	302.194	873.99	10265.4	35.879	27.412	1.156	0.908	0.876	0.644	0.703	0.342	3.604	3.966	24.778	227.747	195.616	11.72
MA.3.2.21.U	3	2	21	At3g55180	SALK_125456C	BB	U	0.227	0.205	0.18	991.704	61.032	118.64	643.806	40.208	107.021	142.562	4889.65	4.787	9.916	38.516	0.42	0.16	0.974	0.969	14.652	23.469	565.115	1539.77	2384.49	48785.5	39.208	320.039	949.625	10765.2	36.965	18.832	0.786	1.18	1.216	0.234	1.09	0.398	3.641	3.977	22.714	201.542	189.219	11.629
MA.3.3.14.U	3	3	14	At3g55180	SALK_125456C	BB	U	0.277	0.227	0.196	921.579	57.06	109.409	559.947	36.161	95.543	121.618	4308.06	4.121	8.423	34.144	0.292	0.133	0.813	0.816	8.017	14.81	542.183	1468	2330.63	43075.3	32.821	251.789	745.259	9073.59	28.419	10.257	1.747	1.286	0.947	0.944	0.984	0.319	3.652	3.199	25.56	183.091	180.103	10.337
MA.3.1.09.U	3	1	9	At3g55190	SALK_046291C	BA	U	0.489	0.352	0.368	1211.61	79.8	143.613	887.342	49.734	151.695	184.715	6357.51	6.807	10.87	46.235	0.695	0.273	1.351	1.472	17.414	22.267	571.645	1502.35	2599.78	57548.6	46.351	374.251	1208.12	11520.5	49.78	39.274	2.717	2.475	0.925	1.635	2.137	0.934	5.442	6.719	30.728	242.348	301.292	16.557
MA.3.2.61.U	3	2	61	At3g55190	SALK_046291C	BA	U	0.305	0.192	0.215	774	56.523	93.503	466.37	35.55	82.743	143.781	4066.03	3.453	8.173	28.089	0.407	0.124	0.79	0.923	10.012	11.666	502.187	1416.03	1839.34	37161.8	27.454	246.653	899.028	8737.75	35.548	6.149	2.754	2.135	0.687	1.643	1.962	0.687	3.63	4.321	14.509	145.819	197.084	11.122
MA.3.3.31.U	3	3	31	At3g55190	SALK_046291C	BA	U	0.27	0.189	0.234	872.95	53.8	92.344	523.966	36.627	97.046	141.118	4437.28	3.97	8.536	30.086	0.322	0.106	0.653	0.806	7.93	8.998	437.34	1071	1890.55	39499.4	26.499	204.394	735.253	7690.61	34.125	4.702	1.273	1.226	0.771	0.745	1.062	0.441	3.592	3.841	16.415	144.665	207.105	9.324
MA.3.1.33.U	3	1	33	At3g55940	SALK_030333C	AZ	U	0.422	0.336	0.367	972.037	66.314	118.381	724.268	39.262	131.214	176.005	5327.23	5.074	7.67	38.923	0.646	0.237	1.033	1.195	14.226	23.346	477.186	1214.51	2046.83	48957.4	47.304	350.954	1238.67	10442.6	44.731	37.788	1.417	1.257	0.719	0.856	1.102	0.738	4.779	5.776	22.689	197.098	272.289	13.982
MA.3.2.17.U	3	2	17	At3g55940	SALK_030333C	AZ	U	0.241	0.209	0.207	964.994	64.691	113.858	632.314	34.784	108.215	141.959	4624.35	4.973	9.095	32.782	0.453	0.155	0.85	0.923	12.41	14.925	562.517	1621.49	2327.7	48207.8	32.97	284.392	882.881	9336.57	34.465	16.342	0.715	1.275	1.303	0.088	0.566	0.24	4.189	4.432	20.872	183.651	214.508	12.068
MA.3.3.63.U	3	3	63	At3g55940	SALK_030333C	AZ	U	0.359	0.206	0.196	896.442	57.786	105.377	542.03	36.694	98.112	132.083	4297.02	4.082	8.745	30.536	0.332	0.174	0.937	0.956	10.003	14.012	490.373	1331.19	2205.32	41146.6	30.082	226.269	715.282	8469.39	33.429	2.828	2.879	2.57	0.866	1.813	2.157	0.88	3.661	3.319	19.628	165.684	186.152	9.963
MA.3.1.36.U	3	1	36	At3g56940	SALK_024716C	AY	U	0.376	0.282	0.326	1109.98	75.297	124.861	725.366	43.428	145.19	170.652	5569.95	5.364	8.244	38.206	0.529	0.165	0.875	1.082	16.178	23.526	540.161	1449.51	2367.09	53581.2	44.518	327.688	1149.99	11201.9	40.611	33.495	1.106	0.946	0.744	0.502	0.51	0.417	4.905	5.118	18.373	198.99	270.308	13.951
MA.3.2.04.U	3	2	4	At3g56940	SALK_024716C	AY	U	0.355	0.182	0.204	933.647	67.565	109.04	573.571	39.898	112.386	174.756	4656.8	5.004	9.558	34.169	0.489	0.134	0.832	0.927	12.177	15.039	521.188	1506.96	2136.22	45101.5	32.761	276.219	1039.86	9234.67	34.071	13.478	2.646	2.614	1.101	1.461	1.998	0.993	4.306	4.986	16.074	171.26	230.397	11.846
MA.3.3.50.U	3	3	50	At3g56940	SALK_024716C	AY	U	0.335	0.181	0.205	860.986	54.232	98.761	529.171	38.837	100.608	165.666	4626.94	4.019	10.418	34.879	0.284	0.114	0.652	0.795	9.509	16.291	497.96	1208.39	1938.19	41398	32.984	246.958	943.535	9236.78	44.1	6.06	2.308	1.889	0.751	1.394	1.572	0.642	3.465	3.531	21.842	150.598	202.014	9.483
MA.3.1.49.U	3	1	49	At3g57140	SALK_119557C	AX	U	0.394	0.308	0.317	904.346	56.682	101.779	586.922	38.394	98.781	124.981	4385.61	4.308	7.454	35.752	0.477	0.187	0.823	0.97	11.716	19.024	459.534	1282.12	2009.96	42137.4	36.16	264.093	818.703	8893.41	36.482	25.19	0.672	1.105	0.602	0.432	0.715	0.512	4.091	4.506	29.105	187.768	227.187	12.485
MA.3.2.42.U	3	2	42	At3g57140	SALK_119557C	AX	U	0.226	0.171	0.165	830.181	59.338	98.798	534.34	30.975	92.756	122.295	4084.76	3.858	7.923	28.742	0.462	0.195	0.937	0.967	11.425	12.996	498.238	1459.32	1999.42	40400.2	29.281	246.486	723.867	8089.75	29.606	14.525	1.039	1.464	0.644	0.704	1.167	0.467	3.548	3.631	19.538	156.918	170.626	10.425
MA.3.3.42.U	3	3	42	At3g57140	SALK_119557C	AX	U	0.321	0.215	0.15	853.721	51.532	103.536	506.705	38.136	99.973	136.294	4019.06	3.528	9.175	30.726	0.211	0.107	0.7	0.631	10.834	13.724	524.556	1435.56	2286.84	39766.7	36.438	294.017	887.153	8962.69	27.058	5.163	2.301	2.036	0.549	1.309	1.548	0.558	2.92	2.811	23.625	166.922	152.468	8.697
MA.3.1.51.U	3	1	51	At3g57650	SALK_058130C	AW	U	0.446	0.275	0.295	1056.45	69.759	128.545	730.311	44.286	127.601	152.121	5217.61	5.42	8.757	40.248	0.477	0.145	0.85	0.985	14.658	21.798	490.032	1285.62	2299.23	51302.7	39.42	307.234	1056.89	10050	42.208	39.147	1.678	2.153	0.819	0.774	1.249	0.827	4.591	5.09	17.251	190.355	258.307	12.895
MA.3.2.68.U	3	2	68	At3g57650	SALK_058130C	AW	U	0.287	0.192	0.168	885.75	59.656	108.668	598.317	34.409	102.888	130.292	4314.64	3.568	8.002	28.923	0.328	0.144	0.872	0.924	9.392	12.703	521.65	1427.19	2073.18	44240.3	30.528	267.331	798.962	8915.22	30.361	9.94	2.366	2.44	0.699	1.599	2.06	0.837	3.79	3.985	20.414	169.6	183.928	11.238
MA.3.3.12.U	3	3	12	At3g57650	SALK_058130C	AW	U	0.23	0.166	0.19	828.334	53.886	96.239	521.307	34.936	96.303	137.53	4227.05	4.009	8.379	29.724	0.462	0.175	0.82	0.931	8.577	8.191	468.778	1198.36	1962.41	38077.6	23.504	204.989	708.635	7555.61	33.516	10.184	1.888	1.322	0.755	0.958	0.991	0.323	3.601	3.674	17.581	144.218	196.348	9.763
MA.3.1.28.U	3	1	28	At3g58220	SALK_206364C	AV	U	0.351	0.335	0.267	1045.19	59.911	120.941	633.33	42.743	115.528	142.759	4764.82	4.718	8.829	37.374	0.544	0.194	1.226	1.029	16.49	25.09	497.564	1423.77	2481.35	48107.7	45.011	303.268	884.504	10360.5	37.682	33.364	2.785	1.966	1.154	1.651	1.866	0.662	3.885	3.822	26.275	220.63	197.928	11.758
MA.3.2.67.U	3	2	67	At3g58220	SALK_206364C	AV	U	0.256	0.179	0.169	740.795	48.966	84.627	451.869	30.632	85.572	126.089	3495.95	2.77	7.487	26.646	0.342	0.127	0.763	0.74	6.029	10.913	425.052	1117.37	1648.38	33007	23.767	196.294	670.192	7004.54	24.749	0	0.922	0.967	0.572	0.616	0.926	0.427	3.235	3.618	14.951	146.435	161.082	9.325
MA.3.3.04.U	3	3	4	At3g58220	SALK_206364C	AV	U	0.295	0.195	0.183	828.473	50.7	90.569	485.888	38.565	88.819	130.749	4104.08	4.009	8.418	31.84	0.268	0.135	0.611	0.662	9.364	15.886	497.492	1306.03	1823.89	38112.4	32.663	238.818	823.804	9059.28	32.015	8.542	1.43	1.46	0.453	0.654	0.959	0.453	3.372	3.278	17.909	154.095	179.23	9.504
MA.3.1.21.U	3	1	21	At3g58240	SALK_042529C	AU	U	0.335	0.317	0.251	1026.43	58.456	119.705	640.168	46.074	111.276	141.917	4713.64	3.672	7.701	35.722	0.497	0.146	1.128	0.998	12.63	23.024	449.092	1200.96	2124.5	47135.5	42.638	293.05	871.835	10542.7	34.485	27.546	1.956	1.677	0.919	1.169	1.309	0.62	3.98	4.103	25.625	224.187	199.316	12.025
MA.3.2.24.U	3	2	24	At3g58240	SALK_042529C	AU	U	0.284	0.208	0.215	1183.01	81.822	129.946	666.19	50.393	129.994	191.93	5955.02	6.249	11.659	41.322	0.473	0.157	0.994	1.1	17.664	27.054	771.909	2204.82	2905.39	56813.3	46.318	410.744	1330.82	13886.5	46.103	20.011	3.181	2.945	1.717	1.635	2.315	0.986	4.662	4.805	20.955	206.568	237.614	13.42
MA.3.3.02.U	3	3	2	At3g58240	SALK_042529C	AU	U	NA	NA	NA	NA	NA	NA	NA	NA	NA	NA	NA	NA	NA	NA	NA	NA	NA	NA	NA	NA	NA	NA	NA	NA	NA	NA	NA	NA	NA	NA	NA	NA	NA	NA	NA	NA	NA	NA	NA	NA	NA	NA
MA.3.1.02.U	3	1	2	At3g58260	SALK_208469C	AT	U	0.342	0.246	0.26	977.152	70.808	118.241	709.86	37.958	127.705	145.714	4766.6	4.746	7.16	33.48	0.541	0.171	0.862	1.083	13.985	23.775	486.787	1325.67	2114.63	46443.4	36.82	301.764	946.966	8716.66	39.035	32.197	1.566	1.393	0.62	0.937	1.146	0.644	4.983	5.026	19.749	175.984	245.091	13.115
MA.3.2.31.U	3	2	31	At3g58260	SALK_208469C	AT	U	0.182	0.16	0.152	761.891	50.375	84.896	476.795	28.54	83.74	105.946	3625.1	3.302	6.602	25.535	0.356	0.114	0.723	0.725	9.38	13.938	425.934	1209.21	1637.71	35500.9	23.881	223.542	672.98	7520.86	25.174	9.967	0.967	1.109	0.866	0.597	0.939	0.35	3.146	3.355	15.855	145.848	157.285	9.078
MA.3.3.46.U	3	3	46	At3g58260	SALK_208469C	AT	U	0.426	0.215	0.267	921.764	53.534	95.293	538.256	38.3	113.326	162.77	4731.42	4.197	7.697	29.835	0.396	0.112	0.705	0.924	10.961	8.916	393.577	881.931	1629.57	40590.8	28.548	220.726	943.481	8613.53	45.172	1.761	1.745	1.956	0.84	0.806	1.481	0.771	3.547	3.806	11.507	139.838	217.578	8.69
MA.3.1.40.U	3	1	40	At3g58290	SALK_150573C	AS	U	0.517	0.287	0.291	992.078	64.103	118.335	681.258	40.699	115.286	134.635	4794.37	4.989	7.437	37.361	0.473	0.155	0.911	1.088	14.63	20.949	475.048	1257.97	2090.61	46989.1	40.035	270.194	913.929	9317.61	42.421	35.362	2.523	2.703	0.935	1.584	2.195	1.137	4.408	4.943	20.46	188.961	245.291	13.361
MA.3.2.62.U	3	2	62	At3g58290	SALK_150573C	AS	U	0.366	0.211	0.185	842.961	53.202	95.874	496.967	35.722	92.456	141.511	4140.66	3.519	8.336	30.653	0.304	0.111	0.738	0.781	9.266	12.749	514.718	1310.02	1819.15	38169.8	29.754	260.607	911.391	9097.34	23.031	5.048	1.822	1.619	0.627	1.217	1.705	0.676	3.375	3.985	17.808	160.063	182.627	10.613
MA.3.3.47.U	3	3	47	At3g58290	SALK_150573C	AS	U	0.25	0.173	0.183	888.315	56.962	99.571	531.585	32.643	104.417	121.995	4402.81	4.506	8.277	31.971	0.448	0.201	0.914	0.986	11.353	9.331	516.66	1312.9	2064.3	41257.6	25.876	217.214	681.809	8455.14	40.321	5.866	0.994	1.178	0.748	0.285	0.592	0.343	3.661	3.306	19.353	156.959	192.247	9.946
MA.3.1.17.U	3	1	17	At3g58300	SALK_026360C	AR	U	0.476	0.292	0.314	960.792	67.676	124.205	743.205	38.078	132.475	153.353	4997.34	4.762	7.413	32.284	0.591	0.194	0.979	1.19	14.606	21.318	480.484	1264.12	2132.06	48724.8	42.832	327.63	1185.23	9478.05	38.767	24.239	2.701	3.27	0.819	1.864	2.451	1.411	4.948	5.595	20.304	191.081	263.714	14.087
MA.3.2.18.U	3	2	18	At3g58300	SALK_026360C	AR	U	0.264	0.21	0.189	912.109	60.029	109.997	581.396	32.995	102.343	125.418	4418.58	3.873	8.134	31.027	0.423	0.159	0.9	0.922	12.57	16.353	518.825	1491.87	2225.82	44274.8	32.327	266.335	774.147	9238.8	30.252	15.205	0.126	0.736	1.028	0	0.063	0.155	3.784	3.759	23.134	183.224	185.387	11.266
MA.3.3.67.U	3	3	67	At3g58300	SALK_026360C	AR	U	0.387	0.204	0.201	893.43	59.997	107.451	630.765	35.628	100.304	140.59	4478.4	4.253	8.695	30.113	0.418	0.188	0.836	0.986	12.26	17.819	454.121	1209.77	1970.11	43351	28.225	228.939	731.892	7720	38.594	6.782	3.828	3.537	0.617	2.369	3.148	1.389	3.95	4.056	20.74	153.249	204.167	10.003
MA.3.1.20.U	3	1	20	At3g58490	SALK_027084C	AQ	U	0.317	0.311	0.296	976.077	59.683	108.361	633.879	43.03	120.417	140.799	4811.37	4.179	6.778	31.213	0.494	0.221	1.053	1.057	13.3	19.92	493.983	1343.09	2132.82	46237.2	38.099	302.154	869.461	9962.69	36.91	25.434	0.713	0.982	0.684	0.555	0.604	0.427	3.864	4.126	24.407	181.03	210.804	13.272
MA.3.2.08.U	3	2	8	At3g58490	SALK_027084C	AQ	U	0.19	0.177	0.17	797.906	52.5	95.751	538.955	28.753	95.423	105.308	3875.88	3.716	6.735	28.026	0.42	0.162	0.909	0.88	9.799	12.556	431.078	1234.06	1843.11	40013.1	26.417	232.368	643.754	7928.74	22.196	11.641	2.034	1.604	1.129	1.158	1.283	0.502	3.3	3.487	19.411	154.783	162.746	10.711
MA.3.3.13.U	3	3	13	At3g58490	SALK_027084C	AQ	U	0.227	0.204	0.186	840.261	53.894	97.556	512.756	37.111	98.683	124.577	4144.38	4.279	8.577	33.022	0.256	0.137	0.72	0.772	10.549	12.295	530.703	1408.2	2257.02	39545.2	29.374	242.581	699.923	8281.62	30.748	8.927	0.79	0.901	0.531	0.379	0.51	0.172	3.106	2.923	20.718	146.82	158.256	9.417
MA.3.1.57.U	3	1	57	At3g62280	SALK_114617C	AP	U	0.717	0.397	0.485	1081.62	76.298	136.043	755.902	45.139	162.299	219.825	5772.97	4.957	8.319	43.519	0.566	0.157	0.951	1.369	19.654	43.367	385.203	899.315	1877.94	53013.5	51.645	377.8	1567.94	11654.9	41.442	32.713	5.87	8.072	0.897	3.056	5.817	3.389	4.986	6.522	13.877	188.612	312.682	13.307
MA.3.2.25.U	3	2	25	At3g62280	SALK_114617C	AP	U	0.228	0.177	0.185	863.284	58.038	97.85	522.85	34.964	97.983	145.449	4142.68	4.036	8.444	30.139	0.393	0.106	0.72	0.736	11.277	14.184	473.735	1328.58	1833.03	39212.7	31.018	249.533	921.334	8413.12	29.12	12.288	2.812	2.08	1.339	1.541	1.767	0.646	3.65	4.308	14.632	155.436	194.531	10.09
MA.3.3.32.U	3	3	32	At3g62280	SALK_114617C	AP	U	0.249	0.227	0.205	839.728	50.611	100.591	532.693	35.428	89.884	119.154	4295.44	3.779	7.541	31.669	0.224	0.103	0.682	0.718	10.329	14.522	412.268	1079.85	1875.21	40802.8	31.35	222.642	722.088	8945.4	27.882	4.41	1.339	1.215	0.625	0.507	0.818	0.365	3.243	3.435	19.185	163.355	176.291	9.709
MA.3.1.58.U	3	1	58	At3g62590	SALK_052090C	AO	U	0.617	0.337	0.385	964.683	62.708	112.388	656.448	38.841	117.267	143.814	4984.74	3.816	6.438	35.292	0.476	0.15	0.838	1.043	13.105	21.393	470.915	1202.62	1939.37	47380.9	44.09	311.576	1134.15	10508.6	39.942	33.108	2.04	2.421	0.718	1.192	2.093	1.079	5.026	5.963	21.363	189.861	271.795	15.344
MA.3.2.33.U	3	2	33	At3g62590	SALK_052090C	AO	U	0.236	0.171	0.179	856.665	57.543	97.339	503.404	35.261	93.958	134.282	4054.28	3.874	8.742	32.282	0.388	0.117	0.765	0.864	10.945	17.107	495.433	1426.85	1910.64	38978.2	28.634	254.484	822.778	8506.37	30.839	12.475	2.624	2.25	0.881	1.386	1.999	0.858	3.521	3.83	14.642	155.842	184.088	10.092
MA.3.3.70.U	3	3	70	At3g62590	SALK_052090C	AO	U	0.446	0.205	0.198	922.179	59.675	105.327	545.907	40.839	105.844	146.242	4725.03	4.419	9.614	32.325	0.388	0.146	0.719	0.81	11.007	14.409	554.87	1485.09	2243.44	43116.5	34.307	253.598	888.117	9722.49	48.406	7.98	2.067	2.274	0.718	1.3	1.71	0.835	3.909	3.668	19.818	163.536	203.851	10.016
MA.3.1.45.U	3	1	45	At3g62860	SALK_134796C	AN	U	0.512	0.342	0.333	1072.34	66.361	123.617	685.42	45.007	122.659	148.647	5164.27	5.164	8.351	41.101	0.533	0.183	0.943	1.073	14.226	21.951	468.034	1214.7	2180.12	48536.1	33.103	270.967	891.234	9686.83	36.504	27.136	1.179	1.347	0.722	0.657	0.784	0.651	4.483	5.222	23.257	198.131	244.825	13.231
MA.3.2.72.U	3	2	72	At3g62860	SALK_134796C	AN	U	0.316	0.202	0.188	764.311	57.872	97.491	502.765	33.137	93.861	138.054	3776.59	3.412	8.227	27.627	0.322	0.112	0.805	0.897	7.717	14.962	476.546	1371.02	1832.24	35240.7	30.251	270.479	864.355	8190.04	33.474	4.904	0.732	0.945	0.337	0.353	0.71	0.326	3.36	4.182	16.15	153.913	168.578	10.762
MA.3.3.01.U	3	3	1	At3g62860	SALK_134796C	AN	U	0.431	0.332	0.204	820.369	60.895	121.592	538.248	40.657	102.345	173.857	4155.1	4.15	11.476	33.933	0.252	0.206	0.969	0.839	11.499	21.37	548.281	1637.97	2799.24	39348	48.776	346.048	957.419	9036.61	32.847	9.629	7.078	4.769	0.933	4.823	4.825	1.678	2.863	2.842	39.527	208.13	159.387	9.945
MA.3.1.56.U	3	1	56	At3g63200	SALK_029470C	AM	U	0.389	0.398	0.259	973.439	59.806	120.545	618.163	44.864	115.961	158.857	4904.75	4.813	9.164	42.836	0.436	0.169	1.061	0.937	18.153	28.464	470.955	1337	2367.56	46545.1	42.422	305.678	948.779	10728.1	44.379	34.624	1.658	1.239	0.68	1.023	1.277	0.492	3.846	4.193	24.188	225.805	193.618	12.28
MA.3.2.70.U	3	2	70	At3g63200	SALK_029470C	AM	U	0.242	0.194	0.196	822.947	53.291	96.694	496.222	34.749	91.077	129.981	3977.61	3.307	8.754	30.59	0.332	0.12	0.771	0.823	8.753	12.529	473.157	1285.43	1768.71	37177.7	27.156	221.475	741.154	8116.28	25.538	4.57	1.382	1.225	0.732	0.55	0.804	0.343	3.451	4.217	17.411	163.464	179.483	10.711
MA.3.3.55.U	3	3	55	At3g63200	SALK_029470C	AM	U	0.341	0.186	0.181	939.879	57.676	103.382	541.023	39.066	98.983	140.287	4638.05	4.376	9.75	32.123	0.262	0.112	0.638	0.663	11.191	14.834	545.416	1449.73	2238.59	43596.2	32.566	227.32	776.331	8976.4	49.492	5.231	1.574	1.626	0.748	0.907	1.396	0.58	3.465	3.118	17.994	153.439	188.425	8.967
MA.3.1.04.U	3	1	4	At4g00240	SALK_205158C	AL	U	0.333	0.263	0.269	964.387	67.588	113.805	652.114	39.916	115.247	136.308	4674.04	4.589	8.665	36.655	0.469	0.157	0.857	0.943	13.757	24.043	532.323	1496.61	2434.58	48128.1	38.053	287.875	944.748	9842.79	37.366	34.211	1.467	1.535	0.672	0.92	1.186	0.645	4.677	4.543	22.622	187.681	232.548	12.912
MA.3.2.26.U	3	2	26	At4g00240	SALK_205158C	AL	U	0.239	0.179	0.18	860.108	57.586	99.209	503.594	35.252	92.168	140.746	4182.64	4.032	8.962	32.506	0.377	0.122	0.753	0.822	12.443	17.476	521.768	1470.36	2072.25	39544	31.017	257.653	870.958	8770.49	31.8	10.999	1.178	1.252	0.899	0.352	0.719	0.291	3.457	3.872	17.061	159.085	181.273	10.166
MA.3.3.10.U	3	3	10	At4g00240	SALK_205158C	AL	U	0.266	0.178	0.184	823.285	49.238	90.976	475.334	36.501	88.858	117.05	4004.1	4.072	8.568	32.597	0.296	0.122	0.742	0.764	9.598	13.075	488.971	1234.98	1951.99	37545.5	30.298	228.971	713.578	8186.65	29.728	9.315	1.773	1.598	0.761	0.928	1.217	0.524	3.166	3.023	19.782	150.4	167.736	8.797
MA.3.1.14.U	3	1	14	At4g00400	SALK_017632C	AK	U	0.399	0.307	0.334	1069.99	68.293	126.756	757.639	41.406	131.89	138.99	5247.7	4.924	8.711	36.514	0.482	0.159	0.855	1.1	13.961	19.852	450.889	1174.48	2167.64	51615.8	37.54	319.888	1074.21	10197.9	37.688	27.797	1.01	1.167	0.745	0.529	0.718	0.478	4.689	5.364	18.68	191.274	266.648	13.509
MA.3.2.64.U	3	2	64	At4g00400	SALK_017632C	AK	U	0.262	0.221	0.193	855.584	58.269	103.196	532.832	33.758	100.761	140.174	4010.05	3.636	8.774	31.094	0.327	0.128	0.766	0.8	9.6	19.673	565.858	1644.03	2158.43	41040.1	29.956	282.393	832.516	8698.68	32.453	9.291	3.262	2.482	0.913	1.484	1.792	0.587	3.711	3.755	22.951	175.373	183.397	10.493
MA.3.3.48.U	3	3	48	At4g00400	SALK_017632C	AK	U	0.273	0.211	0.158	836.252	51.344	101.294	495.766	37.445	92.794	142.409	3884.45	4.073	9.321	30.695	0.332	0.172	0.881	0.754	9.431	13.869	523.606	1351.98	2237.04	37441.3	37.411	283.181	895.656	8675.47	30.512	5.49	1.736	1.272	0.942	0.889	1.104	0.415	2.986	2.906	24.757	169.664	149.801	8.851
MA.3.1.38.U	3	1	38	At4g00905	SALK_014383C	AJ	U	0.528	0.287	0.322	1084.32	73.857	130.394	695.015	45.185	137.263	161.387	5161.48	5.053	8.502	40.102	0.496	0.164	0.92	1.096	16.876	26.147	531.497	1453.32	2541.78	50765	45.918	307.221	1026.53	10337.1	45.827	42.789	2.503	2.741	0.932	1.416	1.986	1.052	4.921	4.989	20.816	201.832	266.602	13.785
MA.3.2.11.U	3	2	11	At4g00905	SALK_014383C	AJ	U	0.187	0.172	0.159	732.994	47.689	86.356	461.976	27.443	81.553	103.434	3534.38	3.421	6.522	24.798	0.341	0.117	0.729	0.713	9.592	12.429	417.726	1171.48	1694.82	34230.6	25.264	202.707	622.302	7334.23	23.631	10.21	1.889	1.681	1.476	0.994	1.241	0.451	2.999	3.13	18.491	149.981	150.42	9.278
MA.3.3.38.U	3	3	38	At4g00905	SALK_014383C	AJ	U	0.265	0.174	0.18	760.166	48.808	87.089	523.67	29.208	85.44	107.673	3782.74	3.441	6.516	24.73	0.329	0.158	0.743	0.908	6.605	7.006	378.613	966.422	1569.23	34881	21.647	175.214	570.168	6520.03	27.902	4.527	1.95	1.697	0.786	1.161	1.461	0.648	3.421	3.555	20.149	143.99	175.425	9.567
MA.3.1.29.U	3	1	29	At4g01130	SALK_107957C	AI	U	0.417	0.34	0.356	1047.15	65.76	117.59	694.317	42.824	119.098	137.169	4937.93	5.585	7.284	36.642	0.588	0.232	0.957	1.057	16.516	24.205	517.177	1431.21	2412.76	49609.5	43.553	288.05	912.596	10087.2	44.786	41.592	1.206	1.245	0.989	0.38	0.61	0.49	4.584	4.953	27.9	202.583	249.527	13.75
MA.3.2.37.U	3	2	37	At4g01130	SALK_107957C	AI	U	0.274	0.183	0.223	835.421	55.212	95.922	572.566	32.737	96.285	144.225	4286.72	4.063	8.137	30.058	0.477	0.122	0.765	0.929	11.587	12.776	408.811	1037.84	1676.12	41369.2	26.853	224.234	861.283	8118.31	35.925	13.142	0.928	1.247	0.805	0.558	0.958	0.441	3.798	5.329	13.818	147.438	218.386	10.725
MA.3.3.26.U	3	3	26	At4g01130	SALK_107957C	AI	U	0.264	0.17	0.185	911.417	52.214	96.499	573.997	34.237	89.523	118.026	4174.84	3.348	7.827	29.98	0.288	0.113	0.711	0.84	8.732	12.293	476.345	1179.11	1962.41	41433.1	25.223	210.797	666.501	7928.57	32.715	8.352	0.437	1.199	0.551	0.058	0.66	0.441	3.511	3.395	19.616	153.299	187	9.114
MA.3.1.10.U	3	1	10	At4g08790	SALK_108849C	AH	U	0.36	0.268	0.29	964.506	61.274	108.869	633.38	40.285	119.321	142.629	4823.68	4.802	8.746	35.865	0.596	0.233	1.04	1.169	13.588	20.199	456.112	1187.47	1966.94	44608.6	37.51	279.742	925.533	9224.59	37.589	25.683	1.309	1.422	0.755	0.779	1.011	0.575	4.096	4.649	21.499	174.745	223.596	11.996
MA.3.2.19.U	3	2	19	At4g08790	SALK_108849C	AH	U	0.285	0.257	0.227	1171.7	75.363	140.478	756.911	51.132	138.541	202.073	5943.81	6.526	13.773	48.994	0.523	0.19	1.203	1.126	17.74	29.746	703.618	1933.97	2856.06	57128.5	49.34	423.42	1339.65	13181.6	44.514	23.985	1.585	1.462	1.195	0.763	1.204	0.499	4.447	5.112	24.975	236.273	228.376	14.317
MA.3.3.24.U	3	3	24	At4g08790	SALK_108849C	AH	U	NA	NA	NA	NA	NA	NA	NA	NA	NA	NA	NA	NA	NA	NA	NA	NA	NA	NA	NA	NA	NA	NA	NA	NA	NA	NA	NA	NA	NA	NA	NA	NA	NA	NA	NA	NA	NA	NA	NA	NA	NA	NA
MA.3.1.13.U	3	1	13	At4g10050	SALK_079539C	AG	U	0.394	0.289	0.316	1110.63	72.887	133.746	756.783	46.265	129.233	186.63	5193.73	5.889	11.34	41.035	0.736	0.249	1.097	1.316	17.064	23.672	568.889	1501.4	2685.88	53103.4	41.236	313.39	1092.63	10381.3	44.728	31.431	1.904	1.801	0.808	1.117	1.359	0.769	4.892	5.462	20.396	197.284	270.912	14.069
MA.3.2.52.U	3	2	52	At4g10050	SALK_079539C	AG	U	0.289	0.182	0.175	840.631	51.178	97.661	527.295	32.769	86.26	120.958	4141.4	3.617	7.923	29.93	0.337	0.125	0.784	0.851	10.158	13.619	495.003	1294.11	1932.67	40676.4	26.833	245.701	784.905	8705.41	27.463	6.126	1.189	1.129	0.619	0.687	0.829	0.344	3.327	3.811	18.918	158.203	172.194	9.933
MA.3.3.57.U	3	3	57	At4g10050	SALK_079539C	AG	U	0.427	0.189	0.206	869.267	53.431	95.364	529.068	34.36	86.578	133.211	3936.12	3.483	8.772	28.32	0.389	0.162	0.811	0.944	9.497	23.564	455.676	1164.08	1823.17	37901.4	26.15	182.722	673.104	7113.43	42.189	2.377	2.78	3.088	0.819	1.569	2.439	1.206	3.499	3.391	17.176	136.456	187.907	8.987
MA.3.1.61.U	3	1	61	At4g10955	SALK_127988C	AF	U	0.37	0.3	0.287	974.391	56.921	114.727	615.868	44.795	105.804	154.112	4743.38	4.299	8.816	42.338	0.433	0.164	0.929	1.004	14.971	25.959	516.566	1358.01	2413.45	46442.9	43.119	282.413	934.89	10109.9	45.675	30.22	0.908	0.864	0.57	0.625	0.755	0.432	3.91	4.255	22.116	189.247	214.524	12.327
MA.3.2.43.U	3	2	43	At4g10955	SALK_127988C	AF	U	0.237	0.203	0.178	915.619	56.733	109.626	568.733	36.067	95.31	131.915	4427.58	4.024	8.545	34.812	0.353	0.138	0.811	0.797	11.793	19.025	529.924	1419.99	2218.19	44648.5	35.081	280.26	864.978	10031.1	26.64	15.22	1.781	1.548	1.195	1.034	1.487	0.498	3.426	3.809	22.15	181.34	178.764	11.139
MA.3.3.61.U	3	3	61	At4g10955	SALK_127988C	AF	U	0.386	0.226	0.165	824.27	57.789	104.767	470.618	37.494	96.351	145.56	3831.02	3.817	9.505	29.482	0.32	0.171	0.778	0.768	10.698	16.833	533.4	1541.33	2324.86	36502.3	33.534	257.974	800.473	7899.45	30.659	0	3.094	2.466	0.659	1.778	2.091	0.612	3.251	2.896	24.078	173.254	156.413	9.467
MA.3.1.37.U	3	1	37	At4g11830	SALK_014510C	AE	U	NA	NA	NA	NA	NA	NA	NA	NA	NA	NA	NA	NA	NA	NA	NA	NA	NA	NA	NA	NA	NA	NA	NA	NA	NA	NA	NA	NA	NA	NA	NA	NA	NA	NA	NA	NA	NA	NA	NA	NA	NA	NA
MA.3.2.16.U	3	2	16	At4g11830	SALK_014510C	AE	U	NA	NA	NA	NA	NA	NA	NA	NA	NA	NA	NA	NA	NA	NA	NA	NA	NA	NA	NA	NA	NA	NA	NA	NA	NA	NA	NA	NA	NA	NA	NA	NA	NA	NA	NA	NA	NA	NA	NA	NA	NA	NA
MA.3.3.09.U	3	3	9	At4g11830	SALK_014510C	AE	U	0.302	0.181	0.198	1024.69	64.594	114.948	623.592	43.533	115.882	161.237	5270.44	5.001	10.342	40.97	0.379	0.132	0.728	0.913	17.81	46.988	566.431	1430.67	2381.56	48591	41.242	270.501	924.728	9939.69	75.384	20.313	1.064	1.225	0.683	0.475	0.749	0.652	3.771	3.814	17.057	153.187	213.765	9.806
MA.3.1.63.U	3	1	63	At4g11840	SALK_017417C	AD	U	0.377	0.298	0.306	1105.35	69.098	121.585	673.399	47.211	127.022	150.105	5312.31	4.69	7.821	40.261	0.472	0.159	0.91	1.008	16.818	25.545	536.505	1431.86	2417.42	51798.6	48.438	321.449	1069.9	11493.9	44.378	33.66	0.778	0.93	0.683	0.266	0.626	0.367	4.719	4.371	20.081	200.96	241.056	13.128
MA.3.2.44.U	3	2	44	At4g11840	SALK_017417C	AD	U	0.232	0.171	0.173	908.127	54.737	107.05	572.572	35.025	97.408	131.863	4699.01	4.383	9.495	37.984	0.375	0.127	0.808	0.926	13.871	19.574	525.889	1300.38	1944.43	45971.3	36.725	289.811	983.315	10694	28.201	14.273	0.877	1.155	0.713	0.384	0.866	0.342	3.406	4.343	17.674	165.456	192.375	11.307
MA.3.3.22.U	3	3	22	At4g11840	SALK_017417C	AD	U	0.215	0.208	0.164	867.606	52.867	106.442	543.962	37.435	98.181	134.37	4063.05	3.475	8.284	28.065	0.22	0.139	0.751	0.67	9.218	13.791	498.635	1385.67	2331.36	39714.7	35.291	287.649	822.899	8759.19	22.3	5.341	1.088	1.018	1.084	0.453	0.736	0.237	3.088	2.805	28.564	185.264	152.057	9.344
MA.3.1.71.U	3	1	71	At4g11850	SALK_066687C	AC	U	NA	NA	NA	NA	NA	NA	NA	NA	NA	NA	NA	NA	NA	NA	NA	NA	NA	NA	NA	NA	NA	NA	NA	NA	NA	NA	NA	NA	NA	NA	NA	NA	NA	NA	NA	NA	NA	NA	NA	NA	NA	NA
MA.3.2.58.U	3	2	58	At4g11850	SALK_066687C	AC	U	NA	NA	NA	NA	NA	NA	NA	NA	NA	NA	NA	NA	NA	NA	NA	NA	NA	NA	NA	NA	NA	NA	NA	NA	NA	NA	NA	NA	NA	NA	NA	NA	NA	NA	NA	NA	NA	NA	NA	NA	NA	NA
MA.3.3.59.U	3	3	59	At4g11850	SALK_066687C	AC	U	NA	NA	NA	NA	NA	NA	NA	NA	NA	NA	NA	NA	NA	NA	NA	NA	NA	NA	NA	NA	NA	NA	NA	NA	NA	NA	NA	NA	NA	NA	NA	NA	NA	NA	NA	NA	NA	NA	NA	NA	NA	NA
MA.3.1.31.U	3	1	31	At4g14500	SALK_053261C	AB	U	0.342	0.285	0.27	1036.68	69.568	124.524	688.922	42.648	123.966	145.593	5054.8	5.666	8.463	39.997	0.511	0.188	0.955	1.026	14.569	24.382	542.211	1556.51	2570.96	50614.2	42.643	303.116	951.923	10080.8	44.987	37.02	0.503	0.31	0.723	0.125	0.353	0.248	4.442	4.74	26.396	201.673	229.99	13.552
MA.3.2.51.U	3	2	51	At4g14500	SALK_053261C	AB	U	0.251	0.186	0.181	798.301	54.896	95.056	497.484	32.201	93.379	127.262	3887.66	3.802	8.542	29.06	0.381	0.142	0.774	0.82	9.346	11.555	517.757	1463.69	1968.92	38652.3	27.457	242.829	765.512	7971.37	31.624	8.409	5.544	3.813	1.32	3.34	3.633	1.348	3.592	3.729	20.093	157.194	177.066	10.37
MA.3.3.62.U	3	3	62	At4g14500	SALK_053261C	AB	U	0.328	0.196	0.184	860.554	55.162	100.975	507.824	35.593	92.966	138.811	3965.4	3.645	8.422	30.471	0.344	0.158	0.842	0.847	9.861	18.225	514.717	1356.8	2129.15	38505.4	28.363	227.622	711.787	8081.84	33.179	5.183	7.13	5.426	1.015	4.933	5.803	2.288	3.468	3.067	19.564	162.438	164.484	8.862
MA.3.1.47.U	3	1	47	At4g15440	SALK_149325C	AA	U	0.465	0.312	0.375	1023.49	64.525	116.364	666.298	47.446	127.882	182.036	5397.84	5.577	9.505	44.29	0.572	0.18	0.911	1.178	15.156	23.624	464.526	1195.58	2193.14	47618.3	36.343	271.788	1028.06	9933.54	37.573	27.442	1.453	2.114	0.604	0.504	1.011	0.693	4.585	5.929	19.199	186.24	277.975	13.304
MA.3.2.65.U	3	2	65	At4g15440	SALK_149325C	AA	U	0.24	0.189	0.159	759.792	51.789	93.399	505.293	30.101	84.385	119.467	3749.5	2.759	7.423	27.136	0.27	0.101	0.657	0.694	7.978	10.395	455.229	1302.75	1821.05	37587.8	26.647	240.579	756.172	7815.97	24.574	5.81	3.385	2.674	0.811	2.237	2.875	1.129	3.302	3.803	19.473	155.716	165.082	10.164
MA.3.3.65.U	3	3	65	At4g15440	SALK_149325C	AA	U	0.264	0.225	0.184	879.486	56.767	106.497	521.992	36.787	90.811	123.734	4158.33	3.751	9.065	30.572	0.346	0.186	0.855	0.833	12.041	17.915	511.426	1413.71	2371.08	40459.7	31.289	221.573	712.025	8360.76	31.493	4.151	0.951	0.821	0.584	0.442	0.647	0.231	3.44	3.16	26.106	176.471	174.531	10.083
MA.3.1.23.U	3	1	23	At4g16220	SALK_071024C	Z	U	0.548	0.324	0.359	977.001	65.493	114.546	714.322	39.771	127.885	159.38	5156.86	4.64	7.87	39.48	0.742	0.278	1.171	1.421	16.443	26.398	481.424	1291.8	2193.65	47205	40.392	304.362	1047.65	9042.11	39.411	27.432	4.315	5.173	1.002	2.869	4.495	2.155	4.775	5.933	23.124	190.158	273.352	14.256
MA.3.2.12.U	3	2	12	At4g16220	SALK_071024C	Z	U	0.206	0.161	0.169	716.785	54.508	88.206	453.077	29.747	82.232	116.816	3530.81	3.621	7.309	26.882	0.378	0.123	0.714	0.776	9.966	12.928	442.563	1287.82	1665.91	33176.7	25.539	205.517	639.465	6938.38	26.958	10.711	1.324	1.471	1.104	0.547	1.07	0.458	3.315	3.414	15.369	137.06	160.255	9.632
MA.3.3.27.U	3	3	27	At4g16220	SALK_071024C	Z	U	0.253	0.236	0.158	843.324	52.542	108.845	516.322	39.773	100.937	146.253	4118.82	3.945	9.91	32.995	0.224	0.127	0.765	0.669	11.131	16.798	487.113	1364.29	2397.9	39248.1	38.073	300.721	900.125	9087	27.645	4.532	0.878	0.92	0.766	0.347	0.76	0.313	2.909	2.718	24.822	175.486	147.363	9.117
MA.3.1.53.U	3	1	53	At4g16230	SALK_064882C	Y	U	0.486	0.345	0.317	1005.56	62.539	121.193	753.736	40.312	114.091	117.39	5054.91	5.491	8.411	37.533	0.468	0.175	0.905	0.983	15.874	31.8	425.347	1091.66	1974.52	50427.7	41.55	298.754	890.267	10084.7	45.781	41.666	1.895	1.502	0.78	1.103	1.419	0.64	4.213	4.998	25.418	193.273	232.723	12.74
MA.3.2.45.U	3	2	45	At4g16230	SALK_064882C	Y	U	0.268	0.205	0.203	909.987	64.204	106.078	531.94	38.602	103.141	140.398	4826.68	4.125	9.231	36.064	0.426	0.16	1.004	1.178	13.885	22.48	660.85	1827.92	2422.25	43511.4	40.522	348.411	1064.13	11554.9	42.073	15.421	2.567	2.182	1.163	1.443	1.946	0.74	3.684	4.45	20.988	178.022	198.189	12.806
MA.3.3.60.U	3	3	60	At4g16230	SALK_064882C	Y	U	0.26	0.221	0.226	705.599	45.634	76.715	488.89	28.263	80.874	105.822	3559.46	3.208	7.03	27.707	0.409	0.178	0.781	0.908	6.601	16.8	346.257	903.776	1416.67	32378.1	21.546	176.446	546.793	6602.17	26.65	0	1.792	1.32	0.702	0.866	0.964	0.396	4.123	4.315	18.655	137.912	176.131	11.691
MA.3.1.42.U	3	1	42	At4g18010	SALK_098943C	X	U	0.469	0.431	0.308	1076.85	72.891	123.089	693.469	53.895	137.027	157.367	5242.02	6.591	9.86	44.951	0.763	0.245	1.23	0.923	18.979	33.702	575.521	1533.3	2360.06	50812.8	51.31	347.398	1094.96	11841.2	47.216	25.275	1.457	1.097	0.617	0.837	0.833	0.542	4.341	4.234	18.195	202.061	230.591	12.814
MA.3.2.29.U	3	2	29	At4g18010	SALK_098943C	X	U	0.256	0.18	0.209	876.378	62.302	101.39	563.581	37.416	106.033	167.379	4613.43	4.224	8.262	31.486	0.408	0.11	0.664	0.819	11.574	13.872	467.862	1329.16	1884.31	42003.4	29.107	256.224	979.377	8904.69	35.72	13.751	2.425	2.387	1.199	1.364	2.012	0.911	3.897	4.54	14.752	149.492	218.576	10.8
MA.3.3.03.U	3	3	3	At4g18010	SALK_098943C	X	U	0.589	0.396	0.422	2767.66	186.465	318.317	1694.55	118.264	299.302	430.806	13836.3	15.666	28.946	103.027	0.976	0.367	1.97	2.171	46.68	54.173	1838.1	4851.7	7391.07	145514	121.346	839.173	2632.25	29657.7	133.486	96.172	4.532	3.827	2.423	2.751	3.409	1.249	10.156	9.141	58.787	444.673	527.011	27.974
MA.3.1.08.U	3	1	8	At4g18550	SALK_046690C	W	U	0.36	0.276	0.285	1000.54	63.414	112.233	635.781	42.448	113.371	144.342	4795.6	4.777	8.788	38.055	0.544	0.231	1.071	1.15	13.576	20.834	501.034	1396.86	2314.13	45349.2	38.334	284.795	883.95	9421.32	41.947	30.879	1.524	1.436	0.858	0.788	1.077	0.567	4.114	4.579	25.357	192.19	222.197	12.597
MA.3.2.47.U	3	2	47	At4g18550	SALK_046690C	W	U	0.298	0.186	0.17	1054.65	68.26	124.354	652.074	44.705	122.801	177.243	4989.39	4.602	11.646	41.439	0.434	0.146	0.926	0.929	14.046	23.266	665.335	1784.24	2446.79	49741.1	40.881	353.602	1122.15	11013.7	37.674	16.391	1.646	1.568	1.043	0.912	1.405	0.554	3.963	4.38	19.906	194.445	202.332	11.917
MA.3.3.52.U	3	3	52	At4g18550	SALK_046690C	W	U	0.223	0.182	0.144	754.613	48.723	97.106	496.958	30.356	83.152	106.205	3682.17	3.133	6.975	25.207	0.191	0.109	0.65	0.619	6.348	7.191	456.051	1264	2111.06	36552.2	26.869	228.716	650.872	7754.21	18.407	1.296	1.927	1.526	0.939	1.023	1.126	0.488	2.988	2.676	25.075	159.84	147.007	8.688
MA.3.1.48.U	3	1	48	At4g19860	SALK_061713C	V	U	0.417	0.306	0.336	1034.45	71.514	116.414	668.78	43.824	130.117	137.596	5293.38	4.424	7.581	36.8	0.512	0.155	0.866	1.104	13.501	21.904	521.192	1326.77	2099.38	48864.4	40.889	318.991	1058.21	11173.8	37.42	29.738	1.656	1.819	0.827	1.03	1.433	0.821	5.169	5.227	19.31	201.756	272.304	15.247
MA.3.2.30.U	3	2	30	At4g19860	SALK_061713C	V	U	0.232	0.172	0.197	850.218	58.248	98.867	551.195	32.152	92.599	135.691	4319.05	4.025	7.603	28.293	0.399	0.108	0.684	0.838	11.438	13.283	454.569	1258.65	1829.45	41547.1	26.612	229.565	823.356	8590.54	29.397	13.727	0.777	1.17	0.862	0.212	0.545	0.334	3.795	4.371	15.541	151.332	205.812	11.09
MA.3.3.39.U	3	3	39	At4g19860	SALK_061713C	V	U	0.306	0.164	0.165	923.532	57.936	103.119	530.677	37.375	97.06	143.475	4378.44	4.725	8.747	31.241	0.42	0.167	0.797	0.895	12.36	14.123	521.924	1325.82	2223.12	42633.2	31.034	223.263	746.352	8725	37.556	16.65	1.106	1.213	0.597	0.495	0.779	0.398	3.528	3.293	17.892	157.477	187.368	9.439
MA.3.1.65.U	3	1	65	At4g22300	SALK_133639C	U	U	0.411	0.293	0.292	1084.11	70.717	121.338	661.523	46.564	119.644	147.732	5229.35	4.881	7.324	38.051	0.42	0.144	0.787	0.869	15.601	21.345	537.689	1469.39	2383.46	50580.4	47.046	323.572	1088.91	11245.5	39.385	33.725	1.667	1.428	0.959	0.907	1.293	0.548	4.779	4.602	21.14	201.603	247.585	13.446
MA.3.2.50.U	3	2	50	At4g22300	SALK_133639C	U	U	0.349	0.232	0.231	775.437	50.91	93.38	512.663	35.65	83.665	130.27	4127.85	3.853	8.993	30.207	0.334	0.082	0.692	0.801	9.373	14.422	383.281	955.81	1390.03	37554.7	28.495	222.3	901.84	8893.05	33.725	6.232	3.126	2.146	0.79	1.981	2.16	0.837	3.469	5.237	12.225	149.368	196.497	11.403
MA.3.3.69.U	3	3	69	At4g22300	SALK_133639C	U	U	0.288	0.182	0.204	883.06	57.104	101.15	559.622	34.798	99.01	134.933	4468.82	4.312	8.653	30.205	0.325	0.132	0.661	0.798	9.48	11.994	467.95	1184.48	1929.93	40794.3	28.874	202.503	760.424	8055.85	42.188	5.885	1.716	1.595	0.769	0.818	1.268	0.556	3.633	3.673	16.604	151.081	204.572	9.6
MA.3.1.01.U	3	1	1	At4g22550	SALK_097501C	T	U	0.301	0.243	0.24	937.265	56.374	98.296	571.136	39.941	98.448	110.588	4290.05	3.999	7.432	33.144	0.514	0.151	0.862	0.898	12.916	20.969	465.202	1286.99	2008.72	42216.3	35.159	257.485	780.848	9244.09	34.743	26.826	1.051	0.985	0.691	0.501	0.703	0.385	3.943	3.554	19.782	176.333	188.703	10.741
MA.3.2.46.U	3	2	46	At4g22550	SALK_097501C	T	U	0.256	0.168	0.162	876.869	58.145	106.052	560.747	33.118	99.135	135.955	4301.51	3.638	8.944	35.551	0.407	0.132	0.842	0.875	11.412	17.455	569.376	1564.96	2116.64	43038	31.97	273.722	845.618	9240.98	30.938	14.466	0	0.635	0.563	0	0.219	0.143	3.67	3.886	19.574	171.151	183.285	10.758
MA.3.3.35.U	3	3	35	At4g22550	SALK_097501C	T	U	0.233	0.172	0.178	795.573	49.634	91.022	523.562	28.393	87.044	102.89	3823.4	3.404	7.207	25.657	0.255	0.124	0.654	0.728	7.292	7.753	420.69	1123.03	1808.3	37787.4	22.76	182.129	566.164	6904.17	26.453	2.525	0.909	1.187	0.74	0.517	0.9	0.411	3.241	3.135	18.518	143.068	169.152	8.888
MA.3.1.64.U	3	1	64	At4g24140	SALK_026435C	S	U	0.42	0.311	0.321	902.011	63.703	115.851	700.577	39.75	115.663	147.356	4929.02	4.505	7.976	36.012	0.462	0.204	0.908	1.028	14.81	22.076	429.076	1166.69	1989.21	46343.1	41.235	290.018	974.863	9200.48	44.703	36.519	1.247	1.132	0.627	0.824	1.224	0.505	4.484	5.103	22.733	186.978	237.883	14.093
MA.3.2.27.U	3	2	27	At4g24140	SALK_026435C	S	U	0.231	0.172	0.185	854.9	63.807	101.318	522.639	34.368	100.6	145.755	4100.4	3.894	7.958	26.796	0.361	0.12	0.69	0.789	10.687	13.03	521.522	1641.4	2114.98	39962.1	27.949	246.475	778.366	8145.98	31.796	10.135	0.953	1.115	1.016	0.329	0.546	0.215	3.919	3.72	17.376	157.435	192.28	10.768
MA.3.3.56.U	3	3	56	At4g24140	SALK_026435C	S	U	0.365	0.19	0.243	911.688	60.239	101.407	578.815	38.198	104.967	159.823	4660.2	4.396	9.481	31.983	0.314	0.101	0.697	0.92	11.256	17.82	441.128	1103.34	1775.05	43105.1	30.321	232.471	906.254	8461.85	49.675	0.302	2.24	2.359	0.79	1.38	1.901	0.949	3.858	3.823	12.893	143.897	216.195	9.169
MA.3.1.18.U	3	1	18	At4g25290	SALK_056328C	R	U	0.354	0.319	0.282	1046.38	59.629	118.77	646.161	44.188	111.982	144.884	4764.31	4.512	7.892	38.056	0.584	0.207	1.155	1.04	14.563	24.52	534.998	1421.46	2388.34	48568.6	42.349	299.152	904.204	10473.5	32.5	24.014	1.354	1.052	0.972	0.566	0.646	0.398	3.922	4.017	24.887	212.127	205.633	11.944
MA.3.2.48.U	3	2	48	At4g25290	SALK_056328C	R	U	0.325	0.236	0.199	965.106	61.559	121.872	624.499	38.885	102.757	148.18	4589.85	3.979	9.265	34.485	0.396	0.148	0.931	0.953	13.337	18.575	548.821	1514.41	2245.42	45595.4	35.411	282.504	919.26	9717.27	27.542	15.313	3.143	2.096	1.016	1.893	2.083	0.708	3.847	4.462	21.412	186.484	188.795	11.967
MA.3.3.72.U	3	3	72	At4g25290	SALK_056328C	R	U	0.276	0.196	0.183	858.916	51.792	93.863	504.993	33.32	94.959	124.15	3976.41	3.547	7.951	27.797	0.273	0.129	0.676	0.731	9.925	18.705	480.983	1202.35	1950.89	39069.4	28.092	238.931	722.602	8330.92	36.141	9.034	1.467	1.365	0.773	0.831	1.077	0.573	3.259	2.995	19.444	150.148	163.968	8.894
MA.3.1.06.U	3	1	6	At4g26910	SALK_005851C	Q	U	0.399	0.31	0.332	974.945	70.446	124.505	723.399	41.466	114.545	143.773	4760.46	5.22	8.347	35.502	0.559	0.173	0.938	1.065	13.353	19.895	516.454	1431.59	2281.56	47924.1	38.614	286.509	942.714	9016.27	40.462	31.874	1.761	1.697	0.957	0.959	1.282	0.584	4.745	5.869	23.162	195.533	256.189	14.894
MA.3.2.20.U	3	2	20	At4g26910	SALK_005851C	Q	U	0.247	0.193	0.216	969.486	68.361	116.744	699.353	37.524	105.966	152.494	4910.53	5.12	9.801	37.857	0.559	0.177	0.975	1.115	13.032	15.468	534.204	1604.76	2121.04	47656.5	28.804	246.842	826.89	8566.49	36.569	15.876	0	0.505	0.672	0	0	0.137	4.247	4.833	19.526	174.682	220.865	12.299
MA.3.3.18.U	3	3	18	At4g26910	SALK_005851C	Q	U	0.207	0.14	0.165	791.506	50.849	89.371	498.558	31.596	84.038	121.033	3828.7	3.123	7.399	27.442	0.263	0.1	0.596	0.72	8.026	8.085	417.513	1084.32	1719.2	35531.1	20.913	170.573	582.97	6621.15	27.429	6.03	2.419	1.735	0.864	1.391	1.566	0.635	3.468	3.409	16.936	139.948	184.181	9.285
MA.3.1.34.U	3	1	34	At4g28780	SALK_046877C	P	U	0.358	0.29	0.269	1050.09	63.789	122.401	624.201	50.682	113.978	157.011	5067.13	5.171	10.057	45.277	0.446	0.156	0.97	0.955	15.917	32.754	529.131	1492.94	2513.26	47942.5	46.018	295.652	926.741	11016.6	38.869	28.19	1.325	1.008	0.666	0.734	0.946	0.471	3.729	3.874	21.931	208.671	204.743	12.071
MA.3.2.69.U	3	2	69	At4g28780	SALK_046877C	P	U	0.23	0.182	0.181	864.828	59.076	104.161	552.718	35.001	99	147.456	4225.95	3.672	8.295	29.747	0.426	0.181	1.017	1.029	9.967	12.653	507.436	1399.35	2030.27	40928.1	28.002	257.187	817.162	8530.03	27.166	7.014	1.743	1.356	0.885	1.04	1.313	0.44	3.557	3.998	18.802	158.38	179.255	10.712
MA.3.3.43.U	3	3	43	At4g28780	SALK_046877C	P	U	0.316	0.168	0.168	868.746	50.06	95.899	520.301	30.557	89.02	109.151	3993.05	3.891	8.54	32.262	0.319	0.128	0.725	0.726	7.775	10.311	471.864	1234.02	2008.18	40281.7	27.978	208.985	689.129	7924.55	35.649	5.941	2.548	1.718	0.895	1.542	1.576	0.526	3.275	3.089	16.082	148.782	172.305	8.808
MA.3.1.16.U	3	1	16	At4g29090	SALK_023866C	O	U	0.365	0.3	0.3	1062.9	69.359	116.804	663.125	44.675	120.212	144.957	5154.32	5.037	9.119	37.093	0.705	0.262	1.206	1.305	15.632	23.898	553.57	1529.78	2539.64	50352.7	39.681	304.021	979.455	10593.6	44.861	35.5	2.17	2.13	1.042	1.17	1.539	0.784	4.701	4.92	24.59	208.777	248.296	13.499
MA.3.2.41.U	3	2	41	At4g29090	SALK_023866C	O	U	0.236	0.164	0.17	866.42	57.59	95.722	535.863	32.353	95.212	128.995	4224.05	3.75	7.481	30.199	0.412	0.127	0.769	0.844	10.876	13.613	531.593	1425.21	1967.74	41536.7	29.011	249.335	826.26	8652.8	30.513	15.376	1.909	1.919	1.082	1.447	1.861	0.671	3.557	3.798	17.489	155.729	184.905	10.319
MA.3.3.37.U	3	3	37	At4g29090	SALK_023866C	O	U	0.304	0.156	0.167	787.04	48.799	88.476	486.117	32.594	88.841	121.658	3952.88	3.707	7.717	27.767	0.271	0.094	0.622	0.762	7.982	10.407	393.621	966.379	1608.9	35065.2	22.198	181.814	662.825	7170.39	27.7	0.238	1.967	2.295	0.53	1.121	1.838	0.881	3.241	3.413	16.244	138.902	181.946	9.049
MA.3.1.41.U	3	1	41	At4g29460	SALK_022347C	N	U	0.57	0.307	0.321	1006.2	62.256	120.806	714.565	41.068	104.169	145.34	4780.55	4.305	8.029	37.78	0.497	0.143	0.927	1.092	13.423	22.015	439.262	1138.56	1968.01	48592.1	39.753	257.758	997.565	9392.72	40.259	34.517	2.052	1.788	0.679	1.159	1.771	0.769	4.418	5.651	17.426	198.076	257.421	13.483
MA.3.2.35.U	3	2	35	At4g29460	SALK_022347C	N	U	0.207	0.189	0.178	836.11	56.871	99.578	540.478	27.715	85.875	115.305	3722.35	3.769	7.535	29.294	0.344	0.133	0.759	0.783	11.277	15.733	521.359	1509.72	2156.77	39801	26.75	238.392	725.964	7834.04	29.513	13.592	0	0.581	0.96	0	0	0.058	3.478	3.483	17.221	162.975	167.719	10.79
MA.3.3.66.U	3	3	66	At4g29460	SALK_022347C	N	U	0.343	0.183	0.159	818.242	50.939	97.387	562.405	30.795	86.323	117.669	3670.67	3.457	7.363	25.87	0.366	0.193	0.867	0.839	7.815	9.2	432.006	1146.78	1866.67	38293.4	22.96	179.788	595.634	6669.67	26.456	0.218	3.216	2.866	0.782	2.075	2.427	0.982	3.457	3.515	18.699	153.829	174.849	9.481
MA.3.1.60.U	3	1	60	At4g29540	SALK_101521C	M	U	0.379	0.271	0.313	997.44	68.045	120.477	756.015	40.21	123.393	151.633	5137.36	4.265	6.838	37.249	0.491	0.163	0.865	1.114	13.151	26.73	524.093	1337.87	2242.07	50638.2	48.438	306.424	1058.41	9836.17	44.991	40.003	1.516	1.141	0.643	0.842	1.171	0.571	4.783	5.495	20.51	186.067	262.956	14.363
MA.3.2.38.U	3	2	38	At4g29540	SALK_101521C	M	U	0.306	0.208	0.188	840.038	56.762	102.474	533.187	31.363	95.566	135.26	4222.74	3.908	8.426	32.507	0.372	0.138	0.846	0.931	11.311	17.826	549.495	1498.91	2210.55	40834.4	31.34	286.339	893.041	9057.7	28.384	14.871	0.313	0.917	0.733	0	0.373	0.197	3.503	3.999	20.85	174.858	179.107	11.022
MA.3.3.16.U	3	3	16	At4g29540	SALK_101521C	M	U	0.27	0.169	0.176	830.548	51.062	92.811	495.442	33.444	84.408	113.162	3940.31	3.837	6.799	28.527	0.233	0.097	0.6	0.684	8.961	10.779	445.107	1175.94	1875.33	37334.8	23.716	181.994	610.377	7613.09	26.821	1.882	0.96	1.458	0.978	0.16	0.87	0.54	3.285	3.051	19.199	147.929	169.258	9.139
MA.3.1.55.U	3	1	55	At4g30140	SALK_081263C	L	U	0.386	0.311	0.314	1014.89	61.457	117.07	671.607	40.576	112.242	124.883	4875.81	4.296	7.318	38.008	0.405	0.158	0.829	0.921	12.76	20.867	501.853	1347.73	2254.83	49190.2	41.836	287.316	939.52	10105.2	45.254	34.713	1.905	1.807	0.874	1.205	1.619	0.727	4.49	4.771	24.085	201.813	238.086	13.675
MA.3.2.02.U	3	2	2	At4g30140	SALK_081263C	L	U	0.207	0.188	0.171	859.884	57.754	101.947	535.405	32.774	97.631	126.01	4219.63	3.936	8.553	33.696	0.408	0.161	0.875	0.839	9.825	16.796	531.71	1555.3	2137.59	40918.4	31.162	264.569	776.566	8655.47	38.855	11.81	2.407	1.611	0.908	1.431	1.411	0.512	3.453	3.497	21.429	172.969	171.856	10.41
MA.3.3.44.U	3	3	44	At4g30140	SALK_081263C	L	U	0.378	0.187	0.169	952.842	58.425	103.968	557.663	36.548	106.411	125.425	4536.66	4.579	9.205	31.835	0.444	0.238	0.929	0.887	11.563	14.745	540.196	1384.76	2226.13	43719.9	33.781	246.607	758.923	9072.51	61.769	8.875	3.758	3.417	0.926	2.166	2.892	1.152	3.649	3.182	21.002	162.272	184.293	9.535
MA.3.1.07.U	3	1	7	At4g30580	SALK_133805C	K	U	0.372	0.31	0.343	909.752	65.737	112.043	616.676	46.476	133.579	185.711	5565.65	5.282	8.948	38.394	0.686	0.234	1.124	1.266	16.293	20.365	504.426	1345.14	2251.37	44972.7	46.815	372.388	1240.91	11120.6	42.144	38.302	1.575	1.558	0.897	0.888	1.178	0.619	4.623	5.508	24.166	194.154	258.244	14.38
MA.3.2.53.U	3	2	53	At4g30580	SALK_133805C	K	U	0.264	0.167	0.193	797.798	53.167	94.443	519.499	32.501	96.327	130.257	4121.79	3.302	8.955	32.26	0.523	0.203	0.937	1.178	10.312	12.729	454.867	1125.57	1700.53	38749.8	25.182	229.581	780.844	8209.91	31	7.404	3.458	2.894	0.845	2.114	2.599	1.075	3.531	4.449	13.754	137.825	194.25	10.494
MA.3.3.07.U	3	3	7	At4g30580	SALK_133805C	K	U	0.322	0.164	0.21	944.062	58.431	104.943	576.603	39.962	108.671	146.658	4696.71	4.55	8.924	35.336	0.355	0.112	0.672	0.829	9.789	12.062	488.535	1225.54	2073.21	42967.9	29.997	211.559	783.273	8463.24	42.899	10.995	1.976	1.981	0.938	1.08	1.349	0.644	3.82	3.931	17.337	153.806	216.253	9.936
MA.3.1.12.U	3	1	12	At4g31020	SALK_047212C	J	U	0.421	0.314	0.317	969.584	63.592	115.127	646.809	41.439	111.864	138.142	4788.52	5.348	9.657	37.469	0.667	0.261	1.23	1.316	15.836	26.943	511.89	1486.48	2335.52	47128.4	36.789	284.256	830.871	9748.15	44.588	31.434	1.569	1.523	0.777	0.93	1.181	0.607	4.071	4.322	24.541	187.501	224.941	12.628
MA.3.2.22.U	3	2	22	At4g31020	SALK_047212C	J	U	0.304	0.209	0.183	1015.61	63.954	118.996	648.595	39.162	113.906	142.083	4984.14	4.845	10.117	39.776	0.48	0.17	1.024	1.03	15.503	22.915	614.419	1718.45	2506.69	50303.4	39.871	329.161	949.992	10955.8	37.028	19.766	4.171	3.347	1.41	2.846	3.546	1.209	3.884	4.041	23.695	201.23	198.047	12.071
MA.3.3.49.U	3	3	49	At4g31020	SALK_047212C	J	U	0.303	0.201	0.155	866.246	52.261	101.118	520.041	34.666	96.648	134.426	4029.21	3.428	8.879	32.735	0.246	0.104	0.708	0.734	8.92	13.982	550.289	1405.85	2254.95	39872.9	34.843	278.299	878.723	8963.93	29.407	1.987	1.802	1.465	0.48	0.956	1.146	0.525	3.133	2.924	19.683	162.452	161.146	9.204
MA.3.1.69.U	3	1	69	At4g34920	SALK_123787C	I	U	0.679	0.378	0.423	1216.13	86.208	154.868	891.616	48.806	162.892	235.825	6282.82	5.735	8.775	42.372	0.509	0.154	0.881	1.065	21.342	64.614	492.142	1216.7	2359.06	56915.1	58.328	418.397	1478.7	11214.9	78.905	43.903	2.979	3.652	0.648	1.356	2.481	1.406	4.758	5.272	12.99	188.91	283.106	11.28
MA.3.2.06.U	3	2	6	At4g34920	SALK_123787C	I	U	0.253	0.182	0.194	860.461	63.372	108.028	573.467	33.634	100.614	141.562	4306.05	4.611	8.357	30.249	0.464	0.154	0.85	0.914	11.592	14.074	489.286	1442.07	2112.63	42760.3	30.672	243.319	808.781	8255.83	28.595	11.854	2.159	1.814	1.029	1.231	1.478	0.608	4.115	4.638	19.079	167.564	208.08	11.804
MA.3.3.23.U	3	3	23	At4g34920	SALK_123787C	I	U	0.328	0.202	0.277	1001.63	61.565	113.481	621.073	43.158	123.774	193.437	5265.83	4.879	10.535	37.507	0.365	0.089	0.667	0.947	13.006	15.546	419.194	953.637	1822.8	47276.9	30.625	263.55	1134.07	9969.43	45.34	10.399	1.209	1.797	0.831	0.373	1.049	0.62	3.868	4.885	12.254	154.092	253.993	9.93
MA.3.1.72.U	3	1	72	At4g34930	SALK_013788C	H	U	0.387	0.278	0.278	1005.38	67.211	111.674	610.688	46.63	108.457	140.663	4871.08	4.423	7.522	35.64	0.472	0.139	0.897	0.945	14.45	21.55	567.109	1625.92	2404.35	46986.6	40.256	303.386	966.039	10446.2	47.915	33.051	1.562	1.775	0.695	0.804	1.336	0.613	4.478	4.249	20.646	195.226	228.445	12.878
MA.3.2.66.U	3	2	66	At4g34930	SALK_013788C	H	U	0.367	0.195	0.198	823.052	57.419	96.425	534.133	32.315	91.256	132.199	4078.85	3.299	8.223	28.476	0.337	0.147	0.837	0.94	8.611	9.795	494.814	1386.76	1845.13	39174.4	25.011	230.145	741.687	7652.61	33.171	5.388	3.038	3.286	0.548	1.978	2.551	1.166	3.713	4.23	20.733	155.912	192.773	11.007
MA.3.3.58.U	3	3	58	At4g34930	SALK_013788C	H	U	0.275	0.205	0.185	890.193	53.668	96.947	506.293	37.255	97.991	135.155	4207.51	3.665	9.101	31.688	0.343	0.163	0.835	0.858	12.312	16.305	516.339	1313.47	2120.88	39256.7	31.49	242.634	802.202	8856.95	38.172	2.008	1.484	1.208	0.875	0.598	0.829	0.368	3.411	3.117	21.643	162.389	175.718	9.297
MA.3.1.35.U	3	1	35	At4g35790	SALK_092469C	G	U	0.404	0.342	0.3	1061.29	62.296	122.376	647.9	52.789	121.605	155.389	5202.02	5.478	10.812	46.858	0.475	0.145	1.027	1.014	18.051	34.829	514.35	1413.99	2514.52	50964.9	46.978	322.635	1016.99	12082.1	46.184	36.951	2.184	1.306	0.742	1.051	1.109	0.524	3.762	4.243	20.404	218.103	214.32	12.073
MA.3.2.15.U	3	2	15	At4g35790	SALK_092469C	G	U	0.24	0.198	0.221	947.768	56.032	105.244	579.213	37.499	97.427	143.405	4662.7	4.848	10.359	40.063	0.51	0.147	0.951	1.031	13.536	19.055	476.369	1190.95	1929.14	43312.6	32.016	229.865	851.338	9630.31	32.838	18.018	0	0.458	0.894	0	0	0	3.691	4.883	15.389	180.132	214.08	10.804
MA.3.3.08.U	3	3	8	At4g35790	SALK_092469C	G	U	0.357	0.203	0.197	853.498	49.225	92.194	533.181	37.287	83.145	100.167	4281.74	4.121	8.303	34.496	0.362	0.132	0.739	0.819	11.891	23.62	427.039	1056.26	1839.98	40958.8	30.56	175.146	612.045	8046.78	37.101	12.85	1.823	1.667	0.755	0.943	1.513	0.663	3.174	3.624	16.785	149.551	189.597	8.493
MA.3.1.30.U	3	1	30	At4g36610	SALK_020750C	F	U	0.396	0.361	0.303	994.647	60.425	119.445	649.459	46.556	113.083	167.146	4718.96	6.095	9.802	41.234	0.797	0.369	1.609	1.277	16.664	31.191	454.209	1259.78	2281.93	46002.1	48.159	299.431	926.859	10357.4	44.665	31.134	1.87	1.314	0.846	1.107	1.439	0.66	3.793	4.115	22.173	218.196	195.15	11.902
MA.3.2.03.U	3	2	3	At4g36610	SALK_020750C	F	U	0.195	0.182	0.163	870.578	54.93	101.085	543.372	32.812	92.602	122.436	4176.3	3.832	8.89	33.328	0.365	0.127	0.797	0.764	11.745	17.556	522.167	1410.27	2106.06	40827.1	31.741	267.351	830.455	9020.94	24.081	11.538	1.37	0.935	0.955	0.426	0.568	0.258	3.097	3.352	20.662	168.936	162.763	9.921
MA.3.3.41.U	3	3	41	At4g36610	SALK_020750C	F	U	0.309	0.206	0.156	875.403	52.626	104.182	529.764	38.301	97.223	132.125	4185.8	3.594	8.772	30.398	0.262	0.14	0.782	0.716	10.401	14.64	551.261	1486.11	2300.06	40634.5	36.819	288.815	828.488	9074.4	23.459	2.693	2.948	2.062	0.848	1.796	2.079	0.679	3.089	2.812	28.481	181.626	157.669	9.225
MA.3.1.67.U	3	1	67	At4g36945	SALK_031902C	E	U	0.41	0.307	0.281	962.245	60.99	114.156	663.06	39.009	112.979	137.905	4752.88	4.015	7.093	33.393	0.399	0.16	0.876	0.838	13.286	19.661	449.654	1258.12	2129.5	44174.4	36.348	291.076	867.568	9010.85	37.292	35.48	2.287	1.894	0.735	1.381	1.816	0.826	4.159	4.602	24.923	195.158	212.026	12.624
MA.3.2.23.U	3	2	23	At4g36945	SALK_031902C	E	U	0.314	0.221	0.241	1039.45	76.149	124.71	668.758	45.829	120.338	183.835	5169.58	5.354	12.217	41.711	0.493	0.191	0.978	1.032	15.672	24.757	671.122	1962.66	2502.41	51116	37.817	340.002	1022.79	10721.6	41.78	18.18	2.226	2.203	1.162	1.012	1.556	0.624	4.594	4.757	23.725	196.036	225.66	13.297
MA.3.3.06.U	3	3	6	At4g36945	SALK_031902C	E	U	0.242	0.196	0.156	760.201	48.43	95.389	441.311	36.44	86.964	137.852	3723	3.726	9.988	32.69	0.215	0.111	0.634	0.634	9.282	16.425	487.207	1353.89	2216.46	34692.8	35.227	258.996	819.992	8244.4	20.663	4.761	1.875	1.389	0.659	1.05	1.206	0.339	2.692	2.623	22.533	162.154	149.674	8.452
MA.3.1.19.U	3	1	19	WT-Col-0	0	A	U	0.407	0.296	0.347	969.011	64.465	117.678	740.648	39.957	120.664	162.196	5041.65	4.201	6.535	34.412	0.559	0.209	0.999	1.199	13.203	20.538	496.118	1245.37	2153.17	48094.7	41.309	327.537	1093.68	9689.43	43.7	29.704	1.928	1.915	0.733	1.097	1.574	0.924	4.769	5.781	22.734	196.72	268.378	14.109
MA.3.2.49.U	3	2	49	WT-Col-0	0	A	U	0.214	0.165	0.14	733.466	54.614	89.754	480.362	32.548	88.301	134.827	3769.61	4.217	9.077	29	0.382	0.186	0.892	0.819	12.277	16.661	532.526	1584.23	1994.25	38764.6	34.769	333.819	932.247	8707.92	31.182	7.247	0.799	0.869	0.518	0.315	0.565	0.235	2.877	3.137	16.306	136.397	138.834	8.926
MA.3.3.71.U	3	3	71	WT-Col-0	0	A	U	0.294	0.196	0.193	861.464	53.633	100.356	538.974	34.523	97.913	126.468	4047.16	3.615	7.9	29.286	0.294	0.148	0.753	0.808	8.88	10.675	470.744	1235.03	1949.42	40057.4	26.813	225.25	669.021	7652.62	36.467	7.808	1.53	1.335	0.528	0.694	1.092	0.445	3.573	3.349	20.732	153.39	171.624	9.532
MA.3.1.50.U	3	1	50	WT-Col-0	0	B	U	0.431	0.298	0.297	898.983	59.983	104.322	621.985	37.983	96.032	120.061	4299.79	4.106	6.674	33.903	0.474	0.161	0.879	1	11.371	20.099	458.123	1334.31	2025.16	43352.9	33.282	259.407	840.216	8338.69	32.984	23.652	3.585	3.449	0.769	2.251	2.836	1.306	4.413	4.637	24.279	190.773	223.114	13.273
MA.3.2.13.U	3	2	13	WT-Col-0	0	B	U	0.532	0.264	0.337	1184.61	88.053	146.568	802.83	54.651	155.552	262.609	6324.73	6.714	14.252	51.07	0.672	0.166	1.029	1.352	19.362	24.657	591.154	1674.95	2574.66	59824.1	46.245	428.886	1666.94	12929.8	59.114	26.836	0.907	2.265	0.947	0.306	1.323	0.829	5.653	8.032	16.723	200.881	321.389	15.49
MA.3.3.68.U	3	3	68	WT-Col-0	0	B	U	0.355	0.165	0.184	986.894	61.364	109.042	559.019	43.97	99.891	156.783	4638.26	3.49	8.13	32.002	0.286	0.098	0.581	0.675	9.84	14.308	554.095	1439.07	2334.99	43620.4	29.653	232.539	865.44	9143.3	54.36	3.954	1.244	1.439	0.517	0.516	0.9	0.46	3.725	3.463	17.441	155.969	198.46	9.204
MA.3.1.43.U	3	1	43	WT-Col-0	0	C	U	0.477	0.288	0.29	1007.26	74.046	125.654	698.237	41.656	125.226	156.924	5026.59	5.622	8.379	40.003	0.524	0.208	0.933	1.062	15.121	22.646	543.619	1547.3	2598.46	49311.4	38.83	330.291	1014.95	9454.37	41.463	32.906	4.595	4.263	0.777	3.021	3.756	1.697	4.565	5.054	24.115	193.791	238.506	13.5
MA.3.2.56.U	3	2	56	WT-Col-0	0	C	U	0.312	0.194	0.205	800.667	56.897	92.718	493.651	37.997	96.112	164.579	4174.68	4.109	9.58	33.828	0.378	0.107	0.767	0.877	10.752	13.964	462.18	1258.52	1650.73	37724.5	28.242	261.082	1029.86	8740.03	33.795	4.417	1.088	1.476	0.503	0.59	0.94	0.459	3.513	4.632	11.829	146.253	192.307	10.822
MA.3.3.64.U	3	3	64	WT-Col-0	0	C	U	0.348	0.2	0.204	863.252	58.274	101.831	594.729	34.268	94.971	139.476	4142.73	4.075	7.63	26.75	0.383	0.158	0.841	0.892	8.447	9.143	460.652	1227.6	1981.65	40020.4	23.68	205.48	681.126	7325.16	31.947	3.449	2.643	2.327	0.868	1.375	1.935	0.915	3.875	4.041	22.054	158.435	201.091	10.727
MA.3.1.70.U	3	1	70	WT-Col-0	0	D	U	0.518	0.265	0.319	1017.74	72.402	118.675	692.347	40.347	143.174	159.058	5105.05	4.176	6.397	35.247	0.49	0.161	0.826	1.121	14.465	22.138	529.555	1379.04	2323.08	49194.2	39.87	340.688	1150.82	10028.1	43.445	28.448	3.758	4.433	0.794	2.208	3.151	1.716	4.93	5.012	16.673	183.488	273.182	13.511
MA.3.2.28.U	3	2	28	WT-Col-0	0	D	U	0.2	0.158	0.165	770.684	55.027	89.802	502.439	29.669	89.455	119.806	3819.82	3.246	7.161	26.736	0.373	0.13	0.747	0.76	10.253	13.33	485.748	1418.91	1896.84	37460.3	27.019	244.273	733.97	7643.92	29.754	11.659	0.847	1.01	0.908	0.164	0.578	0.264	3.409	3.471	17.771	148.884	164.922	10.009
MA.3.3.51.U	3	3	51	WT-Col-0	0	D	U	0.23	0.149	0.155	869.008	54.132	97.222	535.929	36.227	85.466	128.897	4160.07	3.662	7.994	30.507	0.271	0.101	0.653	0.732	7.899	8.7	496.083	1329.8	2159.84	41023.3	28.434	216.204	721.184	8026.78	34.805	0.315	0.37	0.581	0.509	0	0.13	0.128	3.465	3.298	18.663	149.835	183.08	9.076
MA.4.1.52.U	4	1	52	At2g01180	SALK_129705C	BT	U	0.307	0.275	0.274	1034.48	64.782	113.804	640.152	38.956	113.04	127.749	5048.76	4.64	6.637	32.122	0.452	0.173	0.957	0.962	14.514	16.859	483.535	1296.72	2204.81	47350.3	39.057	310.703	956.97	9593.86	35.908	32.248	1.497	1.317	0.754	0.703	0.961	0.387	4.07	4.149	24.453	186.193	212.782	11.759
MA.4.2.07.U	4	2	7	At2g01180	SALK_129705C	BT	U	0.199	0.17	0.18	857.528	60.395	94.991	525.617	32.774	97.613	134.527	4249.94	3.482	7.186	23.874	0.553	0.206	1.113	1.139	8.967	9.063	511.536	1495.91	1922.14	40395.6	30.153	248.563	779.807	8278.94	34.02	13.169	0.954	0.809	0.662	0.352	0.696	0.242	3.737	3.755	19.078	156.922	183.962	10.871
MA.4.3.21.U	4	3	21	At2g01180	SALK_129705C	BT	U	0.308	0.179	0.285	895.228	53.036	92.058	537.854	35.862	112.411	154.23	4833.03	3.574	7.66	31.155	0.371	0.099	0.713	1.033	10.002	9.764	389.096	889.074	1597.97	40609.4	30.096	230.203	978.757	9249.12	31.571	1.911	1.126	1.557	0.876	0.35	0.727	0.433	3.647	4.257	11.724	138.222	233.521	9.616
MA.4.1.62.U	4	1	62	At2g03980	SALK_082986C	BS	U	0.589	0.42	0.475	1091.21	74.475	117.583	750.714	41.962	145.458	217.671	5654.85	4.56	6.749	35.342	0.559	0.149	0.912	1.168	13.172	19.268	365.832	899.994	1765.33	49012.5	38.513	321.441	1289.86	9357.14	41.284	27.016	1.26	1.567	0.638	0.538	0.978	0.504	4.204	6.218	11.47	163.308	256.741	10.01
MA.4.2.10.U	4	2	10	At2g03980	SALK_082986C	BS	U	0.21	0.156	0.182	907.574	61.203	97.991	513.753	38.405	107.949	155.837	4480.75	3.149	8.136	26.932	0.334	0.088	0.71	0.838	7.585	7.373	564.914	1480.34	2069.55	40999.2	29.528	263.31	990.863	9550.67	37.8	0	2.978	2.021	1.201	1.715	1.833	0.585	3.853	3.947	16.911	165.554	210.174	10.946
MA.4.3.19.U	4	3	19	At2g03980	SALK_082986C	BS	U	0.219	0.147	0.176	889.185	52.679	89.34	480.701	36.691	102.145	126.022	4322.26	3.588	8.216	31.723	0.32	0.133	0.754	0.798	9.124	12.861	516.894	1327.59	2000.47	38933.4	32.304	224.759	700.348	8717.83	34.531	5.371	1.443	1.444	1.069	0.69	0.917	0.372	3.491	3.038	21.76	157.157	184.135	9.145
MA.4.1.59.U	4	1	59	At2g04020	SALK_013321C	BR	U	0.387	0.271	0.327	1098.44	65.422	107.62	578.552	48.018	115.236	166.609	5546.97	4.286	7.584	36.369	0.473	0.138	0.792	0.917	14.797	18.508	510.474	1324.56	2205.14	47704.8	41.67	293.626	1181.12	11553.9	38.184	24.725	1.643	1.518	1.069	0.872	1.024	0.603	4.168	4.759	18.885	188.155	248.369	12.191
MA.4.2.09.U	4	2	9	At2g04020	SALK_013321C	BR	U	0.213	0.172	0.161	954.38	60.732	112.496	544.9	39.29	102.776	154.434	4496.53	3.483	9.482	31.233	0.374	0.167	0.897	0.873	10.146	14.265	619.292	1699.46	2471.64	44081.1	36.456	297.22	971.243	9914.38	40.155	3.256	3.144	2.19	1.296	1.781	1.908	0.63	3.571	3.462	20.73	175.497	180.888	10.396
MA.4.3.45.U	4	3	45	At2g04020	SALK_013321C	BR	U	0.222	0.166	0.183	848.767	50.325	90.746	508.404	31.107	93.509	108.588	4116.67	3.358	7.242	29.706	0.307	0.134	0.821	0.862	6.63	5.538	446.091	1167.82	1838.48	38490.6	21.878	204.959	647.39	7861.73	26.214	0	1.184	1.35	0.968	0.391	0.578	0.275	3.31	3.119	21.299	154.286	172.69	9.177
MA.4.1.11.U	4	1	11	At2g04570	SALK_094557C	BQ	U	0.316	0.29	0.262	1122.01	69.715	120.189	591.283	46.252	118.31	170.904	5146.97	4.316	8.146	34.927	0.473	0.17	0.972	0.912	15.472	22.157	617.614	1676.37	2580.82	50361.2	46.253	325.535	1020.84	11277.9	48.571	34.339	1.186	1.211	0.722	0.564	0.814	0.378	4.166	4.256	25.645	207.421	215.662	12.606
MA.4.2.54.U	4	2	54	At2g04570	SALK_094557C	BQ	U	0.235	0.238	0.177	979.099	62.93	119.428	562.359	36.691	106.553	141.675	4426.48	3.541	8.185	27.933	0.324	0.14	0.952	0.908	11.939	15.875	595.623	1711.64	2618.05	46241.5	35.135	331.619	985.094	9834.5	32.087	0	0.901	0.986	0.725	0.22	0.558	0.156	3.521	3.525	23.898	184.267	168.77	10.965
MA.4.3.17.U	4	3	17	At2g04570	SALK_094557C	BQ	U	0.266	0.15	0.148	996.008	64.38	112.208	598.006	36.108	114.413	134.009	4683.86	4.399	8.089	32.009	0.286	0.132	0.736	0.767	12.413	11.084	548.909	1550.81	2409.15	47989.1	34.646	251.889	744.785	9215.21	31.071	8.707	2.613	2.171	1.014	1.538	1.88	0.733	3.387	3.079	21.643	155.35	169.523	9.623
MA.4.1.15.U	4	1	15	At2g05260	SALK_036349C	BP	U	0.371	0.314	0.313	1095.54	68.664	114.424	639.397	41.146	121.105	145.692	5301.39	4.198	6.861	32.2	0.48	0.155	0.941	1.023	14.506	19.52	528.195	1336.47	2200.26	50716	45.236	311.878	1115.12	10987	38.422	36.842	1.125	1.278	0.876	0.588	0.722	0.416	4.326	4.517	20.911	189.2	236.215	12.296
MA.4.2.01.U	4	2	1	At2g05260	SALK_036349C	BP	U	0.226	0.171	0.17	925.564	60.606	99.164	518.167	39.157	106.976	149.942	4494.47	3.672	8.007	28.348	0.422	0.157	0.907	0.901	9	14.989	585.728	1575.76	2191.54	41091.3	33.516	280.28	887.923	9505.53	42.288	12.332	1.155	1.029	0.735	0.328	0.529	0.256	3.49	3.667	19.013	167.246	183.591	10.491
MA.4.3.28.U	4	3	28	At2g05260	SALK_036349C	BP	U	0.345	0.162	0.176	886.817	53.906	88.98	510.642	34.581	98.248	119.157	4334.62	3.693	7.607	29.608	0.346	0.143	0.763	0.864	9.539	13.386	486.318	1273.46	1965.78	40122.4	28.98	219.065	670.988	8277.97	28.674	9.255	2.848	2.766	1.103	1.697	2.348	1.034	3.338	3.186	20.399	153.477	180.768	9.378
MA.4.1.44.U	4	1	44	At2g06925	SALK_099415C	BO	U	0.375	0.289	0.231	995.969	55.744	104.405	556.237	41.988	106.736	126.2	4660.7	3.901	6.778	32.075	0.501	0.195	1.124	1.018	13.243	20.612	478.453	1255.53	2138.86	43922.3	37.582	280.288	811.406	10310.9	37.058	33.97	2.238	1.937	1.054	1.229	1.513	0.685	3.481	3.466	24.259	202.764	183.85	10.876
MA.4.2.14.U	4	2	14	At2g06925	SALK_099415C	BO	U	0.2	0.198	0.172	959.979	58.396	114.362	579.878	37.458	101.74	141.717	4519.39	3.426	8.32	25.972	0.418	0.184	0.932	0.903	8.483	9.457	535.969	1429.63	2204.44	44611.2	33.155	276.739	913.635	9682.81	31.071	1.619	2.418	1.51	1.292	1.084	1.25	0.44	3.601	3.712	22.225	190.035	182.95	10.762
MA.4.3.36.U	4	3	36	At2g06925	SALK_099415C	BO	U	0.278	0.156	0.174	803.669	49.278	82.402	437.916	35.787	89.845	126.831	3890.03	2.968	7.528	26.769	0.252	0.097	0.65	0.685	5.199	4.949	497.495	1308.03	1903.26	35329.8	29.032	231.373	726.748	8377.56	23.872	0	1.077	1.07	0.559	0.451	0.703	0.256	3.042	2.653	18.205	143.838	158.544	8.248
MA.4.1.22.U	4	1	22	At2g15230	SALK_021151C	BN	U	0.298	0.302	0.239	913.495	51.095	96.543	522.514	39.893	92.814	118.553	4342.45	3.805	6.04	29.738	0.36	0.122	0.922	0.81	13.306	21.142	472.703	1221.12	2132.55	43825.2	41.26	276.732	835.801	10408	38.252	34.658	1.683	1.368	0.98	0.94	0.953	0.325	3.182	3.459	23.575	193.245	167.965	10.689
MA.4.2.32.U	4	2	32	At2g15230	SALK_021151C	BN	U	0.247	0.245	0.178	896.048	57.945	114.595	530.051	37.603	109.573	152.23	4342.09	3.605	9.494	31.984	0.324	0.137	0.871	0.794	11.34	16.935	539.139	1483.5	2442.14	41806.4	35.359	315.928	972.449	9543.33	41.43	9.76	1.621	1.352	0.924	0.704	0.954	0.387	3.229	3.431	20.904	186.045	163.408	10.371
MA.4.3.05.U	4	3	5	At2g15230	SALK_021151C	BN	U	0.341	0.139	0.169	774.385	48.676	81.259	444.181	33.13	102.373	132.386	4023.03	4.166	9.387	34.706	0.287	0.114	0.668	0.768	9.436	12.896	464.62	1136.3	1768.61	36184.1	25.473	226.42	722.536	8396.64	31.6	2.929	1.452	1.637	0.526	0.833	1.405	0.635	3.035	2.893	16.161	141.041	168.563	8.284
MA.4.1.32.U	4	1	32	At2g18360	SALK_062293C	BM	U	0.392	0.317	0.253	1129.72	62.931	122.722	667.421	46.808	115.914	138.319	5359.54	4.71	7.773	38.638	0.488	0.194	1.108	1.036	16.187	28.168	541.794	1396.79	2362.75	50220.6	48.452	322.203	931.206	11671.7	45.004	38.542	1.35	1.255	0.97	0.7	0.795	0.316	3.912	3.974	28.795	219.12	204.525	11.756
MA.4.2.71.U	4	2	71	At2g18360	SALK_062293C	BM	U	0.236	0.208	0.214	902.38	61.62	101.892	522.143	34.114	99.804	133.722	4324.39	3.378	7.48	26.937	0.352	0.126	0.827	0.828	7.583	7.954	548.714	1565.47	2159.73	41842.5	28.073	260.848	805.033	8708.98	37.056	0	3.559	2.479	1.259	1.944	2.236	0.771	3.674	3.678	20.665	169.848	182.917	10.48
MA.4.3.54.U	4	3	54	At2g18360	SALK_062293C	BM	U	0.381	0.167	0.22	902.345	50.974	87.985	482.695	37.163	104.423	127.462	4496.45	3.261	7.591	27.579	0.357	0.1	0.673	0.842	9.656	11.114	417.033	996.536	1764.04	39168.6	26.002	213.55	821.133	8699.28	26.824	2.633	2.759	3.612	1.203	1.235	2.584	1.325	3.463	3.55	13.987	144.612	206.82	8.655
MA.4.1.46.U	4	1	46	At2g19010	SALK_113245C	BL	U	0.365	0.34	0.243	983.229	57.505	119.332	560.468	49.007	105.145	170.41	4860.81	5.055	9.354	38.001	0.356	0.13	0.928	0.786	15.422	28.025	439.737	1175.64	2404.21	45591.2	48.114	319.902	997.422	11529.6	40.945	32.069	2.223	1.591	1.594	1.069	1.592	0.677	3.262	3.834	26.95	229.068	186.03	11.745
MA.4.2.63.U	4	2	63	At2g19010	SALK_113245C	BL	U	0.222	0.189	0.194	870.343	55.069	96.982	496.32	33.899	94.896	123.172	4082.21	2.814	7.358	25.157	0.345	0.122	0.821	0.817	6.998	8.061	497.123	1355.64	1968.25	39106.6	24.843	253.188	783.188	8624.73	27.953	0	3.24	2.266	1.53	1.763	1.988	0.63	3.422	3.522	19.615	162.632	168.49	10.086
MA.4.3.40.U	4	3	40	At2g19010	SALK_113245C	BL	U	0.205	0.219	0.147	805.971	48.154	103.484	460.883	40.579	88.62	151.282	3997.24	3.704	10.077	31.607	0.251	0.155	0.793	0.728	8.588	11.18	447.86	1285.02	2401.11	37192	40.061	288.532	865.579	9172.27	11.755	0	1.409	1.265	1.068	0.616	0.753	0.191	2.654	2.65	32.892	185.511	147.256	8.81
MA.4.1.68.U	4	1	68	At2g19050	SALK_085468C	BK	U	0.472	0.274	0.234	1007.91	53.968	105.26	569.656	38.539	110.354	122.751	4681.99	3.74	5.978	30.773	0.509	0.204	1.053	0.975	14.41	21.906	477.694	1219.26	2117.15	46735.8	35.552	297.254	906.701	10735.6	35.765	34.144	5.903	4.764	1.146	4.033	4.582	1.798	4.258	3.847	26.313	206.29	198.652	11.68
MA.4.2.55.U	4	2	55	At2g19050	SALK_085468C	BK	U	0.252	0.212	0.189	967.141	60.897	106.609	546.158	38.928	102.201	137.118	4585.06	3.359	8.684	29.712	0.437	0.185	1.11	1.007	12.426	17.321	588.625	1617.48	2360.95	45171.2	33.714	300.142	940.332	10147.8	38.819	2.829	2.208	1.599	1.115	1.203	1.354	0.467	3.495	3.604	21.742	174.209	174.878	10.609
MA.4.3.30.U	4	3	30	At2g19050	SALK_085468C	BK	U	0.274	0.157	0.171	908.219	49.83	91.057	511.756	36.478	95.414	117.653	4329.57	3.52	8.266	33.421	0.356	0.127	0.748	0.816	11.12	14.731	505.597	1218.61	2009.04	40749.9	31.595	228.932	731.544	9023.93	30.392	8.244	2.021	1.948	1.104	1.177	1.562	0.622	3.287	3.221	20.71	158.608	177.915	9.038
MA.4.1.39.U	4	1	39	At2g19060	SALK_117794C	BJ	U	0.304	0.252	0.261	1011.77	56.473	97.181	580.085	39.369	101.891	117.175	4771.41	3.481	6.355	32.189	0.466	0.18	0.978	1.011	12.067	19.35	460.299	1160.2	2030.2	44737.2	39.517	241.396	847.507	9391.53	42.29	29.981	1.48	1.592	0.884	0.987	1.128	0.664	3.864	4.15	23.879	186.602	213.148	11.455
MA.4.2.57.U	4	2	57	At2g19060	SALK_117794C	BJ	U	0.242	0.212	0.193	827.363	49.92	94.401	481.758	31.762	92.59	123.529	4030.86	2.759	7.368	25.45	0.301	0.12	0.784	0.83	5.305	8.454	456.663	1147.38	1796.18	37095.7	22.884	233.177	789.02	8574.07	33.634	0	0.5	0.817	0.571	0	0.256	0.192	3.135	3.884	16.599	158.774	167.058	10.026
MA.4.3.11.U	4	3	11	At2g19060	SALK_117794C	BJ	U	0.234	0.151	0.193	938.513	51.79	93.179	542.601	34.374	101.727	112.876	4455.63	3.502	7.391	29.939	0.318	0.138	0.748	0.885	9.358	10.616	476.105	1190.56	1889.49	41633.2	25.61	213.33	660.445	8734.29	26.384	1.984	1.906	1.819	1.111	0.738	1.069	0.5	3.518	3.361	21.235	160.081	191.661	9.575
MA.4.1.54.U	4	1	54	At2g19450	SALK_039456C	BI	U	0.446	0.289	0.319	1111.8	68.481	113.305	637.231	41.58	127.141	151.681	5322.72	5.149	7.193	35.145	0.45	0.137	0.876	0.972	14.801	18.657	556.265	1413.26	2425.49	50488.8	41.29	311.902	1049.5	10592.5	42.246	31.138	1.662	1.551	0.981	0.663	0.912	0.471	4.203	4.03	19.066	185.084	228.382	11.154
MA.4.2.36.U	4	2	36	At2g19450	SALK_039456C	BI	U	0.286	0.231	0.224	1000.92	63.154	113.679	545.292	41.508	109.673	163.243	4885.31	3.862	9.336	31.446	0.403	0.122	0.887	0.916	13.349	27.199	576.921	1417.8	2177.88	44177.6	36.537	304.037	1038.69	10822.5	43.22	20.357	1.968	1.546	1.152	0.857	1.122	0.435	3.62	4.344	19.244	176.483	192.317	11.068
MA.4.3.33.U	4	3	33	At2g19450	SALK_039456C	BI	U	0.293	0.176	0.234	870.606	53.891	90.343	506.097	35.591	106.795	142.6	4540.57	3.325	7.787	27.869	0.387	0.119	0.757	0.943	9.207	8.044	405.545	1033.04	1717.26	39449.3	22.954	225.948	846.302	8374.33	30.511	2.286	1.596	1.908	0.976	0.631	1.21	0.573	3.649	3.694	15.923	145.063	207	9.124
MA.4.1.66.U	4	1	66	At2g20950	SALK_202697C	BH	U	0.291	0.259	0.252	1024.77	61.334	108.132	631.922	37.916	116.092	140.954	5087.12	4.604	6.593	33.534	0.427	0.152	0.847	0.956	13.788	15.729	482.675	1160.34	2031.55	47746.4	39.099	292.481	1062.63	10081.2	35.568	30.249	0.917	0.991	0.743	0.345	0.519	0.331	4.116	4.329	21.884	179.259	227.53	11.863
MA.4.2.60.U	4	2	60	At2g20950	SALK_202697C	BH	U	0.222	0.193	0.198	954.325	64.411	103.92	512.699	39.138	105.904	151.131	4572.17	3.15	9.007	30.402	0.357	0.129	0.874	0.929	7.915	12.818	619.103	1726.2	2398.8	42347.6	30.577	272.59	910.942	9537.73	41.731	3.762	1.313	1.362	0.894	0.531	0.752	0.364	3.65	3.705	19.152	167.451	185.526	10.606
MA.4.3.53.U	4	3	53	At2g20950	SALK_202697C	BH	U	0.199	0.162	0.177	845.213	51.101	86.092	498.027	33.124	94.682	116.145	4348.76	3.309	7.792	29.399	0.355	0.15	0.809	0.862	9.103	13.232	474.928	1242.87	1911.73	38064.3	26.837	213.644	677.004	8007.56	28.501	3.742	1.266	1.642	1.172	0.435	0.979	0.507	3.368	3.265	21.313	156.062	184.752	9.395
MA.4.1.27.U	4	1	27	At2g23540	SALK_033359C	BG	U	0.321	0.275	0.258	1091.54	64.834	116.373	620.934	43.334	112.994	139.434	5263.22	4.593	6.987	36.88	0.439	0.162	0.926	0.93	15.373	25.11	555.645	1437.16	2419.06	49918.3	44.629	305.88	1030.49	11206.7	43.378	39.224	1.685	1.372	1.071	0.809	1.056	0.503	3.995	4.094	26.237	203.514	214.549	12.344
MA.4.2.59.U	4	2	59	At2g23540	SALK_033359C	BG	U	0.245	0.218	0.2	954.713	61.293	108.293	518.986	38.543	105.334	149.257	4480.55	3.282	8.79	29.279	0.387	0.16	0.979	0.95	10.135	15.423	571.478	1557.03	2298.43	41372.9	31.319	282.927	941.85	9713.76	38.462	0	2.885	2.021	1.499	1.447	1.591	0.51	3.572	3.65	20.691	183.017	178.005	10.861
MA.4.3.25.U	4	3	25	At2g23540	SALK_033359C	BG	U	0.248	0.158	0.236	867.792	50.752	87.401	509.828	36.056	99.696	141.56	4505.93	3.391	7.327	29.133	0.328	0.095	0.639	0.847	9.27	10.478	404.654	928.901	1415.68	38226.5	27.374	205.337	839.1	8956.17	23.786	14.033	2.294	1.843	0.947	1.253	1.316	0.485	3.367	3.677	13.499	137.86	205.537	9.561
MA.4.1.26.U	4	1	26	At2g24560	SALK_089216C	BF	U	0.485	0.282	0.267	1170.46	72.639	121.583	648.277	48.614	129.458	182.736	5565.14	4.512	7.521	37.505	0.481	0.2	0.958	0.965	16.478	22.303	634.426	1657.04	2814.25	55568.8	52.827	364.728	1259.97	12234.3	48.467	40.493	2.456	2.439	0.851	1.462	2.06	1.009	4.378	4.387	23.25	198.545	232.502	12.065
MA.4.2.05.U	4	2	5	At2g24560	SALK_089216C	BF	U	0.221	0.192	0.161	932.676	59.86	107.303	518.722	36.178	98.976	132.356	4247.96	3.943	8.629	27.858	0.483	0.217	1.187	1.075	10.622	12.549	583.922	1597.99	2267.27	41862.2	34.119	270.156	835.745	9097.59	31.414	8.208	0.872	0.635	0.766	0.05	0.189	0.031	3.394	3.468	21.566	179.219	175.793	10.563
MA.4.3.29.U	4	3	29	At2g24560	SALK_089216C	BF	U	0.309	0.172	0.203	884.835	58.771	96.135	545.188	33.211	108.003	130.172	4345.91	4.29	7.761	27.85	0.419	0.167	0.887	1.04	9.181	10.316	492.62	1307.6	2049.12	41468.4	26.907	227.835	711.678	7738.2	27.367	9.428	3.623	3.761	1.172	2.104	2.884	1.39	3.83	3.627	20.196	154.377	196.241	9.869
MA.4.1.05.U	4	1	5	At2g26560	SALK_059119C	BE	U	0.458	0.241	0.256	1130.95	70.498	124.925	696.055	43.883	125.59	165.774	5720.31	4.752	7.169	36.42	0.51	0.175	0.964	1.038	12.415	21.222	510.081	1326.53	2351.86	52224.6	44.75	329.633	1137.32	11025.3	43.42	34.578	1.69	1.858	0.732	1.062	1.517	0.827	4.614	5.069	21.518	198.803	250.856	13.117
MA.4.2.39.U	4	2	39	At2g26560	SALK_059119C	BE	U	0.322	0.216	0.221	1092.09	63.867	116.135	595.892	43.854	118.076	157.128	5095.18	4.1	9.148	33.015	0.511	0.13	0.944	1.049	13.674	17.979	588.07	1343.6	2080.33	48530.1	38.403	315.726	1124.57	11913.1	49.647	13.734	1.895	1.805	1.013	0.778	1.109	0.427	4.473	5.279	19.324	201.849	245.19	11.845
MA.4.3.15.U	4	3	15	At2g26560	SALK_059119C	BE	U	0.229	0.145	0.211	874.693	53.145	87.021	489.644	36.704	103.915	138.697	4480.66	3.908	8.374	31.598	0.36	0.117	0.778	0.881	10.042	13.344	489.654	1196.62	1910.94	39797.2	29.616	233.874	795.277	9047.43	30.514	3.199	1.423	1.481	1.007	0.7	0.855	0.384	3.53	3.525	17.175	148.817	191.782	9.675
MA.4.1.24.U	4	1	24	At2g26870	SALK_018011C	BD	U	0.354	0.238	0.232	1119.38	67.432	112.629	608.639	44.852	122.878	152.083	5360.35	4.57	6.788	35.269	0.398	0.129	0.86	0.902	13.305	20.394	568.832	1448.71	2430.65	51047.5	47.15	327.566	1071.68	11614	39.318	34.632	1.509	1.478	0.721	0.652	1.066	0.574	4.002	3.903	20.935	186.839	216.857	11.471
MA.4.2.34.U	4	2	34	At2g26870	SALK_018011C	BD	U	0.23	0.238	0.175	854.522	54.681	112.218	517.911	36.06	93.324	137.465	4178.19	3.38	8.746	30.009	0.309	0.138	0.905	0.822	9.919	15.524	464.424	1334.27	2275.19	39790.1	32.859	274.59	822.083	9147.3	27.9	2.253	2.143	1.616	1.422	0.931	1.138	0.371	3.006	3.237	25.205	190.011	158.44	10.105
MA.4.3.34.U	4	3	34	At2g26870	SALK_018011C	BD	U	0.259	0.164	0.211	984.987	54.886	94.849	528.799	39.631	105.832	131.778	4800.35	4.07	8.345	34.663	0.392	0.127	0.823	0.957	11.517	15.585	462.473	1154.52	1932.56	43633.5	29.314	234.549	787.271	9956.8	32.104	5.681	1.748	1.783	1.197	0.753	1.216	0.529	3.626	3.556	17.332	159.848	205.235	9.584
MA.4.1.03.U	4	1	3	At2g27360	SALK_070092C	BC	U	NA	NA	NA	NA	NA	NA	NA	NA	NA	NA	NA	NA	NA	NA	NA	NA	NA	NA	NA	NA	NA	NA	NA	NA	NA	NA	NA	NA	NA	NA	NA	NA	NA	NA	NA	NA	NA	NA	NA	NA	NA	NA
MA.4.2.40.U	4	2	40	At2g27360	SALK_070092C	BC	U	NA	NA	NA	NA	NA	NA	NA	NA	NA	NA	NA	NA	NA	NA	NA	NA	NA	NA	NA	NA	NA	NA	NA	NA	NA	NA	NA	NA	NA	NA	NA	NA	NA	NA	NA	NA	NA	NA	NA	NA	NA	NA
MA.4.3.20.U	4	3	20	At2g27360	SALK_070092C	BC	U	NA	NA	NA	NA	NA	NA	NA	NA	NA	NA	NA	NA	NA	NA	NA	NA	NA	NA	NA	NA	NA	NA	NA	NA	NA	NA	NA	NA	NA	NA	NA	NA	NA	NA	NA	NA	NA	NA	NA	NA	NA	NA
MA.4.1.25.U	4	1	25	At2g30220	SALK_026829C	BB	U	0.332	0.306	0.253	1039.29	59.891	114.726	583.944	44.297	113.958	142.369	4856.96	4.08	6.306	32.218	0.407	0.145	0.972	0.92	13.735	21.547	510.729	1317.16	2248.38	46634.8	44.167	306.357	933.414	10935.6	39.082	34.235	1.443	1.208	0.839	0.762	0.737	0.372	3.761	3.805	25.098	209.159	192.843	11.541
MA.4.2.21.U	4	2	21	At2g30220	SALK_026829C	BB	U	0.283	0.311	0.2	740.356	50.579	107.2	404.913	39.109	87.839	178.662	3904.89	2.763	9.475	26.514	0.306	0.18	0.884	0.81	9.293	13.855	429.428	1319.62	2734.29	34339.5	42.863	283.745	909.572	9204.66	17.291	1.438	2.692	2.063	1.469	1.216	1.495	0.538	2.477	2.464	35.618	201.828	149.954	8.777
MA.4.3.14.U	4	3	14	At2g30220	SALK_026829C	BB	U	0.315	0.171	0.282	929.684	57.884	92.884	523.586	40.11	116.75	169.767	5021.53	4.164	8.773	32.526	0.391	0.113	0.696	1.003	11.547	12.148	448.709	1030.73	1750.94	42297.2	31.542	246.999	1015.2	10004	32.96	5.367	1.614	1.899	0.928	0.655	1.135	0.642	3.688	4.291	13.745	143.949	233.837	10.213
MA.4.1.09.U	4	1	9	At2g31100	SALK_208215C	BA	U	0.308	0.248	0.251	1112.22	64.093	107.348	580.002	45.408	113.302	142.039	5350.09	4.516	7.152	33.914	0.453	0.154	0.855	0.868	14.029	22.463	585.386	1500.91	2344.56	48993.7	45.68	317.095	1020.4	11562.9	44.15	35.329	1.86	1.485	0.907	1.023	1.264	0.515	4.06	3.96	23.389	195.244	223.837	11.905
MA.4.2.61.U	4	2	61	At2g31100	SALK_208215C	BA	U	0.24	0.197	0.183	785.179	52.354	92.679	432.386	32.303	89.618	127.774	3732.11	2.859	7.74	24.184	0.352	0.126	0.817	0.813	5.921	11.513	482.052	1256.94	1950.4	34247.3	24.502	233.426	781.858	7945.19	34.246	0	2.003	1.52	1.152	0.994	1.252	0.429	3.103	3.347	17.021	152.771	156.004	9.368
MA.4.3.31.U	4	3	31	At2g31100	SALK_208215C	BA	U	0.213	0.142	0.186	769.684	47.614	79.028	458.537	29.965	87.331	110.9	3849.11	3.296	6.942	26.359	0.344	0.123	0.677	0.834	8.233	10.241	392.938	1025.38	1711.25	34780.4	20.648	169.342	583.364	6814.02	28.428	0	1.517	1.524	0.852	0.677	0.949	0.484	3.22	3.236	16.128	130.941	176.683	8.608
MA.4.1.33.U	4	1	33	At2g31540	SALK_201066C	AZ	U	0.389	0.274	0.302	1157.59	63.314	113.419	664.798	45.55	113.13	144.889	5723.68	5.365	7.187	38.292	0.428	0.169	0.855	0.995	16.508	27.372	535.428	1294.81	2277.36	53140.5	46.286	286.291	985.551	11894	46.342	38.381	1.258	1.257	0.743	0.62	0.966	0.467	3.924	4.324	19.798	178.47	224.941	11.995
MA.4.2.17.U	4	2	17	At2g31540	SALK_201066C	AZ	U	0.18	0.15	0.165	879.329	53.986	93.295	572.376	31.172	94.366	126.629	4369.02	3.209	7.087	28.83	0.434	0.148	0.953	1.023	8.333	7.625	434.548	1102.78	1735.13	42917	26.868	220.842	710.898	8828.56	28.61	3.376	0.815	0.946	0.663	0.223	0.233	0.23	3.408	3.997	18.566	162.789	190.119	10.53
MA.4.3.63.U	4	3	63	At2g31540	SALK_201066C	AZ	U	0.218	0.146	0.182	780.79	43.548	76.039	459.3	29.71	82.44	99.352	3882.37	2.758	6.003	24.459	0.272	0.106	0.626	0.715	5.168	3.613	395.336	996.774	1717.79	35647.9	18.705	178.477	573.92	7101.84	22.035	0	1.199	1.263	0.902	0.551	0.792	0.309	2.792	2.859	17.79	129.6	163.689	7.962
MA.4.1.36.U	4	1	36	At2g31550	SALK_203902C	AY	U	0.399	0.307	0.335	1296.4	74.525	129.113	759.612	49	149.7	179.33	6400.24	5.286	7.657	38.775	0.441	0.153	0.837	1.011	17.983	24.111	550.372	1345.45	2367.28	58115	49.951	340.583	1234.53	13005.1	50.775	39.31	0.98	1.507	0.863	0.532	0.803	0.434	4.619	4.979	21.701	208.847	270.256	13.234
MA.4.2.04.U	4	2	4	At2g31550	SALK_203902C	AY	U	0.256	0.208	0.19	906.928	59.725	99.771	507.067	36.045	99.992	140.01	4263.61	3.875	7.349	24.422	0.483	0.348	1.029	0.952	7.716	9.486	537.877	1424.61	2071.97	39521.3	27.542	243.07	818.765	8721.16	31.58	7.166	2.079	1.602	1.048	0.973	1.062	0.417	3.591	3.594	21.03	176.003	184.616	11.059
MA.4.3.50.U	4	3	50	At2g31550	SALK_203902C	AY	U	0.288	0.16	0.2	893.782	51.776	87	483.888	36.378	93.527	126.325	4446.95	3.162	7.815	29.193	0.343	0.13	0.738	0.856	9.692	17.174	476.961	1231.71	1940.85	38411.8	26.731	209.041	720.005	8432.03	26.872	3.279	1.806	2.465	1.28	0.711	1.462	0.767	3.383	3.186	18.527	150.976	188.766	9.008
MA.4.1.49.U	4	1	49	At2g32020	SALK_108251C	AX	U	0.311	0.234	0.275	827.169	59.681	96.118	535.629	34.415	111.625	153.591	4528.25	3.862	5.918	29.937	0.506	0.2	0.986	1.035	10.164	17.777	394.388	980.403	1791.93	37655.3	36.316	296.346	962.957	8168.23	30.774	27.04	1.212	1.023	0.66	0.472	0.81	0.357	4.059	4.657	23.859	166.221	206.149	11.556
MA.4.2.42.U	4	2	42	At2g32020	SALK_108251C	AX	U	0.294	0.226	0.227	1175.11	79.285	126.448	611.546	52.016	138.992	207.837	5647.54	4.979	11.172	38.668	2.119	0.487	3.506	1.267	14.112	19.866	763.701	2167.43	2877.63	52444.6	42.824	370.811	1245.13	12404.8	56.189	20.842	1.729	1.859	1.368	0.579	0.954	0.445	4.572	4.516	21.271	202.329	233.43	12.547
MA.4.3.42.U	4	3	42	At2g32020	SALK_108251C	AX	U	0.345	0.144	0.207	1019.23	56.886	95.554	507.165	42.879	113.392	143.498	4905.6	3.967	9.018	36.114	0.341	0.105	0.724	0.846	7.675	8.768	501.898	1181.89	2013.6	42639.5	27.954	230.89	861.659	9877.49	37.966	0	1.806	1.822	1.25	0.891	1.331	0.476	3.58	3.617	14.725	151.02	200.483	8.851
MA.4.1.51.U	4	1	51	At2g36325	SALK_204793C	AW	U	0.327	0.274	0.269	987.401	58.337	108.164	619.683	38.27	113.508	126.308	4958.16	4.095	6.058	33.018	0.489	0.162	0.999	1.058	11.07	16.216	438.28	1126.52	1928.31	45160.6	34.525	284.69	914.16	9538.91	35.83	30.187	1.234	1.344	0.804	0.625	0.878	0.407	4.086	4.685	25.48	191.29	220.382	12.49
MA.4.2.68.U	4	2	68	At2g36325	SALK_204793C	AW	U	0.248	0.201	0.189	1025.04	67.61	117.158	578.613	41.073	114.809	168.59	5006.69	4.159	9.1	31.666	0.461	0.159	1.009	1.001	11.716	14.022	629.098	1709.93	2531.28	49202.9	36.215	340.671	1107.87	11352.7	35.476	7.103	2.68	2.051	1.142	1.561	1.756	0.664	3.75	4.003	18.743	179.284	195.616	11.312
MA.4.3.12.U	4	3	12	At2g36325	SALK_204793C	AW	U	0.241	0.169	0.19	949.006	55.897	94.069	488.36	42.466	103.826	144.243	4548.3	4.045	8.907	32.662	0.274	0.129	0.732	0.788	11.937	13.337	591.785	1530.51	2183.33	40878.4	34.298	272.459	835.309	9846.58	37.294	1.852	2.289	2.011	1.313	1.138	1.362	0.626	3.382	2.895	22.413	166.194	180.06	9.178
MA.4.1.28.U	4	1	28	At2g37940	SALK_206784C	AV	U	0.329	0.278	0.269	1192.59	67.38	124.786	662.559	44.887	119.154	137.971	5512.29	4.796	6.895	34.605	0.473	0.157	0.928	0.953	14.019	20.297	580.596	1509.99	2631.28	53627.7	43.771	318.246	1026.79	12007.3	41.358	42.231	1.443	1.54	0.949	0.663	0.772	0.396	4.216	4.098	26.112	213.306	231.429	12.582
MA.4.2.67.U	4	2	67	At2g37940	SALK_206784C	AV	U	0.239	0.211	0.208	944.984	57.671	103.834	552.12	36.111	98.801	130.287	4438.24	3.679	7.695	29.922	0.424	0.157	0.936	0.966	9.308	12.967	519.491	1338.42	2031.46	43046.3	28.781	267.962	862.604	9524.24	33.919	2.838	2.818	1.923	1.179	1.484	1.501	0.551	3.618	3.987	18.748	173.235	190.482	10.617
MA.4.3.04.U	4	3	4	At2g37940	SALK_206784C	AV	U	NA	NA	NA	NA	NA	NA	NA	NA	NA	NA	NA	NA	NA	NA	NA	NA	NA	NA	NA	NA	NA	NA	NA	NA	NA	NA	NA	NA	NA	NA	NA	NA	NA	NA	NA	NA	NA	NA	NA	NA	NA	NA
MA.4.1.21.U	4	1	21	At2g38110	SALK_136675C	AU	U	NA	NA	NA	NA	NA	NA	NA	NA	NA	NA	NA	NA	NA	NA	NA	NA	NA	NA	NA	NA	NA	NA	NA	NA	NA	NA	NA	NA	NA	NA	NA	NA	NA	NA	NA	NA	NA	NA	NA	NA	NA	NA
MA.4.2.24.U	4	2	24	At2g38110	SALK_136675C	AU	U	0.226	0.171	0.183	958.181	64.1	108.152	550.464	38.686	104.821	154.877	4607.42	3.474	8.188	29.769	0.409	0.114	0.86	0.94	9.474	13.697	583.508	1578.31	2301.17	44223.1	30.206	279.389	997.335	9866.43	41.401	4.783	1.774	1.58	1.388	0.781	1.041	0.427	3.786	3.842	17.058	166.478	195.657	10.806
MA.4.3.02.U	4	3	2	At2g38110	SALK_136675C	AU	U	0.21	0.155	0.14	677.963	41.019	73.886	354.548	33.196	67.433	108.677	3316.68	2.581	6.576	22.74	0.175	0.083	0.57	0.601	7.472	10.165	396.409	969.48	1604.53	29826.6	23.469	199.731	696.512	7622	25.508	0	1.323	1.234	0.507	0.492	0.823	0.363	2.471	2.477	16.208	127.742	134.871	7.452
MA.4.1.02.U	4	1	2	At2g38180	SALK_052637C	AT	U	0.344	0.209	0.218	911.343	54.804	80.731	409.841	34.561	112.543	123.629	4699.04	2.97	5.433	29.998	0.405	0.119	0.731	0.787	13.013	20.319	489.714	1219.98	1903.1	39068.9	35.766	279.033	914.253	10842.8	32.289	24.998	1.268	1.357	0.555	0.723	1.07	0.578	3.523	3.636	18.38	159.955	193.384	9.997
MA.4.2.31.U	4	2	31	At2g38180	SALK_052637C	AT	U	0.24	0.207	0.185	937.614	54.984	90.341	423.102	35.038	111.388	125.422	4657.87	3.447	7.9	34.296	0.362	0.128	0.861	0.837	9.904	17.299	582.577	1512.08	2095.14	39549.3	32.986	304.112	890.855	11177	28.946	6.603	2.023	1.673	1.392	0.861	1.103	0.446	3.447	3.279	21.174	177.82	176.895	10.21
MA.4.3.46.U	4	3	46	At2g38180	SALK_052637C	AT	U	0.21	0.272	0.156	692.754	45.647	82.695	358.519	30.272	96.823	123.461	3742.39	3.146	9.343	29.91	0.206	0.174	0.794	0.687	6.948	10.775	391.824	1190.49	2010.79	30168.9	36.631	305.936	739.215	8945.18	18.958	2.698	1.953	1.588	0.986	0.966	1.126	0.379	2.16	2.068	35.731	179.983	128.226	7.572
MA.4.1.40.U	4	1	40	At2g38995	SALK_069403C	AS	U	0.326	0.258	0.305	932.318	49.357	95.141	565.157	42.145	98.36	145.259	5042.28	3.294	7.045	33.261	0.359	0.084	0.65	0.874	12.129	17.938	344.247	704.809	1250.51	41755.4	37.745	241.854	1095.85	10399.7	35.686	24.859	0.817	0.963	0.541	0.366	0.731	0.473	3.26	4.993	10.679	154.305	227.806	10.967
MA.4.2.62.U	4	2	62	At2g38995	SALK_069403C	AS	U	0.228	0.168	0.165	698.033	51.707	89.898	429.456	28.74	85.309	130.367	3388.6	2.732	7.731	24.523	0.324	0.124	0.825	0.775	6.9	17.886	456.628	1300.06	1898.15	32394.4	24.853	239.804	786.583	7173.91	30.705	0	1.47	1.356	0.643	0.674	0.987	0.486	2.776	3.035	14.965	132.878	129.418	8.715
MA.4.3.47.U	4	3	47	At2g38995	SALK_069403C	AS	U	0.23	0.195	0.147	767.936	44.993	88.611	419.564	33.767	81.809	116.708	3662.4	3.178	8.305	29.451	0.225	0.13	0.741	0.687	7.049	8.266	430.915	1203.47	1965.64	33983.1	29.078	242.071	709.715	8308.22	18.193	0	3.949	2.315	0.974	2.543	2.208	0.567	2.573	2.484	24.089	159.811	136.943	8.027
MA.4.1.17.U	4	1	17	At2g39020	SALK_092319C	AR	U	0.478	0.274	0.268	1088.91	64.175	112.595	635.948	43.104	121.908	141.178	5337.05	4.195	7.463	35.78	0.537	0.162	0.995	1.091	15.501	22.801	525.816	1290.74	2168.37	48598.4	39.341	289.802	957.463	10693	39.795	34.584	1.621	1.865	0.685	0.985	1.406	0.692	4.308	4.801	23.505	194.359	236.852	12.611
MA.4.2.18.U	4	2	18	At2g39020	SALK_092319C	AR	U	0.218	0.17	0.186	998.859	63.175	111.768	585.196	39.5	114.989	141.656	4850.46	3.881	9.419	31.661	0.632	0.267	1.239	1.188	13.08	11.353	616.933	1665.03	2369.01	46849	38.551	303.505	950.381	10499.5	41.255	6.267	1.549	1.246	0.956	0.718	0.884	0.404	3.621	3.833	20.582	175.765	189.531	11.06
MA.4.3.67.U	4	3	67	At2g39020	SALK_092319C	AR	U	0.378	0.17	0.225	947.11	54.663	93.447	505.877	38.419	110.792	141.01	4550.59	3.34	8.024	28.433	0.426	0.113	0.762	0.951	9.465	5.946	461.015	1108.17	1899.43	41058.4	23.692	206.538	773.849	8672.44	36.829	0	2.341	2.769	1.117	1.164	1.834	0.95	3.637	3.523	14.181	147.776	211.699	8.846
MA.4.1.20.U	4	1	20	At2g39220	SALK_040363C	AQ	U	0.299	0.238	0.234	898.259	52.601	92.838	498.193	39.569	91.473	125.684	4402.34	4.065	5.679	31.112	0.337	0.107	0.732	0.746	13.455	18.632	514.417	1322.22	2044.38	42673.8	39.239	268.569	926.006	10003.6	34.719	26.157	1.472	1.369	0.552	0.75	0.733	0.406	3.434	3.695	19.916	166.53	186.366	10.789
MA.4.2.08.U	4	2	8	At2g39220	SALK_040363C	AQ	U	0.206	0.209	0.16	966.685	58.167	110.913	545.186	38.468	105.03	160.63	4481.01	4.019	9.981	32.43	0.425	0.184	1.035	0.944	10.719	14.981	632.284	1644.79	2510.86	46155.3	38.251	331.848	1052.11	10625.3	36.593	4.059	1.006	0.878	0.757	0.222	0.357	0.191	3.355	3.459	21.322	187.371	171.215	10.319
MA.4.3.13.U	4	3	13	At2g39220	SALK_040363C	AQ	U	0.219	0.159	0.178	862.492	52.819	88.243	485.417	33.984	92.616	120.02	4080.24	3.352	7.234	27.723	0.292	0.131	0.726	0.76	9.03	11.089	503.481	1327.15	1956.87	39430.9	27.821	221.393	668.862	8189.07	28.321	4.546	1.621	1.351	1.061	0.834	0.921	0.352	3.387	2.939	21.125	155.393	170.135	9.424
MA.4.1.57.U	4	1	57	At2g39290	SALK_052015C	AP	U	0.493	0.327	0.319	1182.7	68.899	124.619	703.017	45.038	130.583	141.182	5695.91	4.858	7.324	35.981	0.479	0.164	0.939	0.977	13.741	20.457	530.095	1299.6	2308.01	54341.9	44.487	321.178	1124.4	11938.2	41.814	27.712	2.995	2.844	1.15	1.526	2.187	1.005	4.465	4.858	22.622	204.344	244.917	13.199
MA.4.2.25.U	4	2	25	At2g39290	SALK_052015C	AP	U	0.225	0.168	0.177	955.383	60.613	106.808	543.132	38.736	107.697	156.849	4435.38	3.078	7.765	27.092	0.33	0.094	0.767	0.843	8.8	11.883	528.009	1380.83	2115.11	42939.4	27.958	274.612	987.12	9423.65	42.899	7.002	1.492	1.619	0.949	0.629	0.977	0.424	3.652	3.829	16.049	166.363	193.837	10.088
MA.4.3.32.U	4	3	32	At2g39290	SALK_052015C	AP	U	0.26	0.159	0.218	809.965	50.986	86.943	505.516	30.169	101.072	121.424	4268.56	3.421	7.828	29.798	0.397	0.138	0.789	1.025	8.413	12.278	408.167	1046.78	1755.13	37452.4	24.175	195.944	704.036	7576.41	26.294	3.699	1.781	1.723	0.881	1.01	1.382	0.653	3.664	3.844	16.98	143.325	200.121	9.68
MA.4.1.58.U	4	1	58	At2g39400	SALK_135501C	AO	U	0.323	0.268	0.282	1070.65	64.662	108.023	604.124	42.719	113.655	144.2	5264.66	4.352	7.474	36.235	0.479	0.183	0.909	0.989	14.752	20.732	543.987	1410.83	2324.89	49842.6	40.728	310.18	1062.54	11269.9	40.96	28.799	1.709	1.281	1.177	0.733	0.895	0.398	4.028	4.292	24.141	195.403	224.705	12.612
MA.4.2.33.U	4	2	33	At2g39400	SALK_135501C	AO	U	0.216	0.173	0.179	849.335	56.077	97.873	520.058	33.153	93.544	117.314	4130.75	3.096	7.229	26.277	0.348	0.126	0.821	0.818	7.875	10.853	507.965	1396.96	2008.29	39995.1	26.868	243.613	760.94	8528.38	34.632	1.975	2.911	1.933	1.316	1.734	1.745	0.521	3.333	3.313	18.812	159.244	166.436	10.046
MA.4.3.70.U	4	3	70	At2g39400	SALK_135501C	AO	U	0.271	0.171	0.195	850.08	50.188	84.664	479.292	34.418	91.989	122.065	4204.67	3.103	7.68	29.574	0.322	0.118	0.734	0.86	6.864	7.081	419.784	1079.65	1725.96	37671.1	22.159	203.811	735.331	8389.12	22.774	0	2.036	2.224	0.687	0.994	1.578	0.78	3.272	3.201	16.585	144.53	181.386	8.838
MA.4.1.45.U	4	1	45	At2g39410	SALK_073797C	AN	U	0.336	0.258	0.285	1090.02	68.959	110.569	658.974	41.642	123.117	131.76	5515.99	4.962	6.617	35.675	0.472	0.152	0.831	0.98	13.865	21.076	509.169	1304.77	2254.58	51556.9	41.067	294.288	957.573	11081.1	39.066	30.507	1.263	1.3	0.893	0.46	0.594	0.406	4.327	4.708	20.794	185.128	237.062	13.06
MA.4.2.72.U	4	2	72	At2g39410	SALK_073797C	AN	U	0.22	0.213	0.201	827.919	55.718	93.931	478.396	32.915	94.788	120.064	3987.32	3.203	7.469	26.267	0.326	0.129	0.834	0.816	7.478	10.297	464.232	1260.86	1855.24	37385.5	25.553	254.198	756.58	8299.12	31.285	10.12	1.077	1.007	0.706	0.38	0.763	0.361	3.453	3.842	18.965	160.589	158.829	10.266
MA.4.3.01.U	4	3	1	At2g39410	SALK_073797C	AN	U	0.282	0.17	0.198	924.181	58.385	92.502	492.551	38.096	106.173	144.868	4655.31	4.211	8.838	33.477	0.307	0.134	0.746	0.834	9.493	11.708	552.073	1426.29	2094.59	41109.1	30.873	261.469	862.834	9900.14	27.707	2.207	3.446	2.41	0.959	2.083	2.303	0.874	3.657	3.385	19.219	162.413	195.893	9.888
MA.4.1.56.U	4	1	56	At2g40116	SALK_090508C	AM	U	0.399	0.326	0.324	1312.74	80.153	148.801	828.756	52.395	147.179	182.686	6657.02	6.685	9.515	46.092	0.52	0.184	1.125	1.195	19.271	27.062	638.111	1601.23	2919.58	65765.1	54.801	427.668	1365.51	14405.5	56.066	47.817	2.128	1.9	1.137	1.188	1.532	0.662	4.782	5.113	26.441	230.263	263.515	14.369
MA.4.2.70.U	4	2	70	At2g40116	SALK_090508C	AM	U	0.238	0.209	0.192	867.895	57.629	100.759	483.567	35.928	100.417	143.309	4139.42	3.316	7.895	26.832	0.334	0.123	0.806	0.803	6.995	7.495	528.856	1453.82	2110.81	38104.3	26.225	270.182	848.07	8756.82	36.712	3.71	4.317	2.621	1.361	2.633	2.652	0.83	3.393	3.603	19.51	172.119	170.256	10.119
MA.4.3.55.U	4	3	55	At2g40116	SALK_090508C	AM	U	0.219	0.152	0.184	886.871	51.828	89.756	529.559	32.888	94.81	108.807	4452.42	3.434	7.202	28.856	0.334	0.109	0.713	0.786	8.373	9.473	441.209	1149.56	1902.26	40506.4	24.188	206.67	716.726	8288.27	23.248	1.933	0.799	1.46	1.302	0.086	0.697	0.431	3.462	3.442	17.748	151.571	193.908	9.522
MA.4.1.04.U	4	1	4	At2g42010	SALK_038649C	AL	U	0.293	0.264	0.247	1023.66	58.858	105.886	553.679	42.994	111.53	134.097	4684	3.832	7.367	34.466	0.473	0.176	1.04	0.973	13.145	21.565	515.522	1369.55	2198.96	44868.7	42.532	290.389	875.38	10714.5	39.242	38.196	1.2	0.776	0.817	0.552	0.689	0.271	3.855	3.894	24.976	206.628	193.892	11.715
MA.4.2.26.U	4	2	26	At2g42010	SALK_038649C	AL	U	0.25	0.201	0.17	871.483	56.361	102.156	519.662	35.449	104.324	127.948	4151.57	3.259	6.984	27.877	0.343	0.138	0.87	0.837	8.802	10.959	487.235	1343.3	2010.96	39747.7	30.664	271.164	841.095	8782.31	31.22	6.67	2.006	1.718	1.129	1.051	1.371	0.57	3.34	3.394	20.511	167.322	162.933	10.074
MA.4.3.10.U	4	3	10	At2g42010	SALK_038649C	AL	U	0.34	0.154	0.191	989.526	56.96	97.854	538.921	36.184	104.848	136.726	4705.66	4.032	8.264	33.085	0.358	0.129	0.838	0.969	11.602	14.979	552.044	1355.63	2097.7	43739.9	29.243	245.799	839.264	9926.6	29.02	0.794	4.86	4.828	1.27	2.98	4.449	2.014	3.682	3.382	19.029	164.498	201.372	9.771
MA.4.1.14.U	4	1	14	At2g42450	SALK_009292C	AK	U	0.502	0.339	0.43	1149.42	66.914	113.901	681.379	45.766	125.571	200.643	5843.41	4.635	7.281	36.296	0.569	0.122	0.795	0.994	15.423	18.656	410.517	936.557	1845.2	52370.3	42.338	276.934	1322.82	11124	44.717	41.714	1.45	1.749	0.754	0.901	1.017	0.6	4.473	5.899	11.411	182.231	298.834	12.372
MA.4.2.64.U	4	2	64	At2g42450	SALK_009292C	AK	U	0.223	0.206	0.199	919.977	54.602	100.875	527.74	35.37	95.104	123.573	4294.02	3.106	7.218	25.956	0.366	0.14	0.911	0.902	9.137	9.57	506.33	1342.64	2176.73	42075.9	28.916	258.1	803.815	9226.56	34.324	2.383	1.423	1.428	1.187	0.467	0.734	0.353	3.355	3.399	21.679	176.218	173.127	10.248
MA.4.3.48.U	4	3	48	At2g42450	SALK_009292C	AK	U	0.263	0.16	0.22	848.545	48.116	83.049	486.392	32.875	91.135	112.703	4171.35	3.17	7.601	28.099	0.333	0.127	0.686	0.799	8.296	10.306	452.625	1150.47	1870.23	38246.1	25.586	195.872	635.376	7838.32	24.06	5.157	1.047	1.674	1.16	0.175	0.718	0.428	3.313	3.162	19.931	142.383	181.752	9.047
MA.4.1.38.U	4	1	38	At2g42990	SALK_034937C	AJ	U	0.347	0.246	0.247	986.347	61.834	108.065	627.13	38.346	110.229	136.829	4951.79	4.108	6.785	32.41	0.488	0.192	1.005	1.038	12.278	17.747	443.801	1183.05	2057.9	46679	41.733	287.204	955.665	9502.22	38.538	35.343	1.859	2.108	0.797	0.968	1.344	0.659	3.953	4.397	23.728	184.718	210.322	11.773
MA.4.2.11.U	4	2	11	At2g42990	SALK_034937C	AJ	U	0.22	0.183	0.203	981.152	61.259	105.249	558.286	38.172	101.526	140.689	4697.54	3.346	8.69	30.616	0.438	0.134	1.163	1.064	10.889	14.248	587.008	1520.13	2266.78	44722.3	34.482	281.4	953.074	10061.7	40.395	3.201	1.345	1.23	0.979	0.454	0.68	0.234	3.603	4.192	18.86	170.009	195.737	10.872
MA.4.3.38.U	4	3	38	At2g42990	SALK_034937C	AJ	U	0.243	0.169	0.227	853.067	51.668	87.087	505.289	33.439	94.707	122.865	4339.99	3.491	7.657	28.637	0.316	0.121	0.733	0.839	6.059	8.452	484.775	1219.08	1877.76	38941.2	22.179	206.694	732.575	8200.57	31.48	0	1.027	1.221	0.956	0.307	0.629	0.258	3.365	3.258	18.054	148.848	187.034	9.339
MA.4.1.29.U	4	1	29	At2g44870	SALK_009059C	AI	U	0.362	0.343	0.311	1032.74	54.76	118.516	599.15	42.835	90.138	118.344	4878	3.574	5.61	30.089	0.397	0.125	0.945	0.921	12.633	19.508	465.199	1215.36	2267.7	49164	42.764	283.985	898.604	11804.7	28.689	37.893	1.776	1.636	1.152	0.819	0.91	0.487	3.778	4.335	31.061	222.792	216.009	13.197
MA.4.2.37.U	4	2	37	At2g44870	SALK_009059C	AI	U	0.334	0.283	0.212	1030	64.786	125.836	595.807	44.097	118.755	174.78	4909.79	4.331	10.994	35.314	0.409	0.157	1.076	0.985	14.531	25.357	608.092	1631.8	2594.64	46339.3	41.707	357.645	1137.3	10988	42.373	17.476	2.346	1.895	1.111	1.084	1.392	0.563	3.708	4.296	23.594	209.753	187.286	11.905
MA.4.3.26.U	4	3	26	At2g44870	SALK_009059C	AI	U	0.233	0.165	0.174	832.84	45.691	81.819	444.13	34.022	85.752	119.804	3895.61	3.227	7.57	29.502	0.299	0.125	0.699	0.744	10.38	13.802	474.703	1148.57	1803.09	35938.7	29.326	226.056	725.267	8462.67	25.447	3.752	1.768	1.526	1.044	0.791	1.079	0.424	3.079	2.862	21.249	153.996	164.6	8.516
MA.4.1.10.U	4	1	10	At2g45600	SALK_069895C	AH	U	0.536	0.268	0.325	1098.64	66.997	105.535	585.641	48.93	130.401	186.215	5631.64	4.676	7.814	37.511	0.484	0.173	0.786	1.033	14.712	25.684	536.213	1282.45	2157.41	46867.6	44.078	310.418	1168.21	11816.4	48.39	35.741	1.646	2.125	0.567	0.96	1.635	0.774	4.247	5.186	18.857	175.007	256.835	12.038
MA.4.2.19.U	4	2	19	At2g45600	SALK_069895C	AH	U	0.22	0.22	0.201	942.052	53.457	107.21	572.641	35.705	102.392	104.531	4644.9	3.404	7.089	31.176	0.533	0.203	1.162	1.114	12.147	11.895	397.316	934.391	1836	44519.9	31.853	237.625	845.238	10407.2	34.866	5.842	2.003	1.486	0.937	0.972	1.039	0.493	3.523	4.635	16.326	176.562	198.382	11.593
MA.4.3.24.U	4	3	24	At2g45600	SALK_069895C	AH	U	0.341	0.318	0.24	1195.89	74.464	152.677	693.503	56.746	135.559	201.786	5783.95	5.967	13.803	45.695	0.417	0.238	1.11	0.988	18.996	28.459	738.809	2067.47	3544.87	56207.2	65.227	437.729	1182.21	13236.2	46.286	32.615	3.033	2.373	2.375	1.089	1.297	0.484	4.062	3.776	50.14	273.991	211.01	12.533
MA.4.1.13.U	4	1	13	At2g45670	SALK_136051C	AG	U	0.331	0.275	0.265	1083.94	64.075	111.825	593.226	43.446	114.667	148.236	5153.88	4.018	7.028	33.906	0.49	0.147	0.902	0.941	13.959	20.515	543.083	1372.05	2323.44	48987.7	43.936	302.191	1024.86	11256.8	36.914	33.127	1.147	1.148	0.941	0.549	0.761	0.386	4.258	4.242	24.604	204.67	228.55	12.219
MA.4.2.52.U	4	2	52	At2g45670	SALK_136051C	AG	U	0.314	0.388	0.244	881.347	61.507	135.906	474.712	48.967	108.921	257.914	4851.78	4.436	13.799	34.906	0.418	0.246	1.293	1.086	13.458	20.8	559.119	1734.8	3753.25	43477.9	61.67	413.964	1243	12432.8	30.396	16.267	2.777	2.423	1.86	0.991	1.368	0.439	2.876	3.035	46.142	256.895	180.073	10.688
MA.4.3.57.U	4	3	57	At2g45670	SALK_136051C	AG	U	0.254	0.281	0.186	845.749	54.033	118.903	529.518	45.982	108.939	175.029	4355.76	4.153	11.922	34.062	0.321	0.215	0.938	0.797	13.574	20.074	470.892	1429.36	2536.45	38632.3	44.245	330.296	940.761	9333.64	29.47	13.319	0.945	1.147	1.161	0.037	0.381	0.151	2.985	2.865	39.884	215.599	163.854	9.805
MA.4.1.61.U	4	1	61	At2g47630	SALK_034070C	AF	U	0.301	0.244	0.26	1052.25	65.541	113.835	563.708	51.367	122.231	169.553	5001.82	4.825	7.729	34.769	0.457	0.143	0.845	0.875	15.012	17.988	508.488	1392.57	2313.2	47004.4	40.643	306.261	1023.49	10866.9	40.055	33.276	1.357	1.059	1.157	0.568	0.675	0.339	4.04	4.248	21.183	182.743	213.647	11.252
MA.4.2.43.U	4	2	43	At2g47630	SALK_034070C	AF	U	0.275	0.246	0.226	1120.64	72.284	137.05	640.504	53.666	124.611	188.092	5327.54	4.916	11.468	39.652	0.478	0.166	1.152	1.071	17.086	30.759	661.908	1784.73	2786.71	51806.7	49.754	377.452	1187.87	12254.2	42.684	20.273	2.694	2.123	1.624	1.337	1.575	0.641	3.917	4.624	24.14	199.14	194.574	12.66
MA.4.3.61.U	4	3	61	At2g47630	SALK_034070C	AF	U	NA	NA	NA	NA	NA	NA	NA	NA	NA	NA	NA	NA	NA	NA	NA	NA	NA	NA	NA	NA	NA	NA	NA	NA	NA	NA	NA	NA	NA	NA	NA	NA	NA	NA	NA	NA	NA	NA	NA	NA	NA	NA
MA.4.1.37.U	4	1	37	At3g02030	SALK_021205C	AE	U	0.285	0.237	0.252	1104.74	69.611	110.969	608.99	45.554	126.093	163.788	5225.04	4.292	6.968	35.838	0.439	0.172	0.871	0.951	15.332	20.35	548.915	1474.78	2426.42	48580.2	44.228	296.197	986.173	10328.5	42.829	37.748	1.3	1.304	0.862	0.593	0.86	0.366	4.093	4.098	21.057	186.709	216.721	11.48
MA.4.2.16.U	4	2	16	At3g02030	SALK_021205C	AE	U	0.178	0.154	0.169	973.798	63.005	106.832	590.917	37.471	105.411	141.241	4641.57	3.866	7.173	28.02	0.446	0.173	0.936	0.983	11.818	8.098	548.895	1491.68	2108.34	45599	30.314	271.08	870.334	9498.69	39.321	4.867	2.226	1.65	1.318	1.15	1.216	0.391	3.641	3.586	19.293	162.504	190.584	10.339
MA.4.3.09.U	4	3	9	At3g02030	SALK_021205C	AE	U	0.2	0.134	0.16	933.22	56.569	97.403	542.903	34.667	106.014	126.491	4407.4	3.795	7.34	29.807	0.327	0.129	0.766	0.814	8.896	7.179	542.53	1385.65	2059.46	42003.6	25.033	231.41	729.577	8706.36	23.421	2.078	0.797	1.151	1.15	0.194	0.579	0.319	3.656	3.293	22.686	164.567	190.391	9.885
MA.4.1.63.U	4	1	63	At3g02600	SALK_061741C	AD	U	0.296	0.264	0.272	978.941	63.256	105.023	616.346	40.221	111.696	145.691	5020.79	4.063	6.418	31.817	0.413	0.184	0.891	0.938	12.332	16.275	449.127	1213.66	2027.58	46295.2	35.475	315.833	1064.71	10013.4	38.257	30.602	1.265	1.497	0.716	0.621	0.888	0.46	3.971	4.168	22.372	175.712	208.857	11.409
MA.4.2.44.U	4	2	44	At3g02600	SALK_061741C	AD	U	0.233	0.211	0.2	1042.55	65.063	115.113	598.822	40.312	114.909	147.302	4926.33	4.281	9.55	36.537	0.47	0.176	1.115	1.083	11.547	19.2	644.063	1756.11	2465.34	48055.2	35.057	320.381	989.211	10827.2	40.367	17.449	3.042	2.058	1.267	1.556	1.696	0.588	3.764	3.805	22.556	198.273	197.814	11.588
MA.4.3.22.U	4	3	22	At3g02600	SALK_061741C	AD	U	0.274	0.166	0.238	894.193	53.464	90.263	505.892	36.821	107.174	129.297	4485.19	3.799	7.919	30.951	0.37	0.151	0.877	1.048	9.647	12.509	451.131	1118.52	1789.38	39895.1	29.08	225.307	744.672	8912.09	27.744	3.795	2.253	2.483	1.056	1.191	1.839	0.889	3.56	3.532	17.582	145.255	195.591	9.51
MA.4.1.71.U	4	1	71	At3g03520	SALK_078975C	AC	U	0.301	0.31	0.241	1025.34	59.444	122.609	589.443	47.041	115.231	146.428	4900.15	4.173	7.336	33.97	0.408	0.172	1.015	0.949	15.462	22.75	446.506	1205.2	2316.82	45639.6	38.425	308.931	949.401	10944.6	38.311	22.596	1.377	1.104	1.156	0.614	0.881	0.442	3.515	3.863	24.753	221.559	185.152	11.282
MA.4.2.58.U	4	2	58	At3g03520	SALK_078975C	AC	U	0.323	0.26	0.239	932.019	57.637	110.859	547.599	36.449	101.216	134.876	4511.62	3.189	8.184	28.579	0.418	0.155	1.031	1.034	9.579	20.863	537.059	1394.95	2213.58	43635.1	30.862	271.895	895.021	9790.75	38.165	8.682	3.52	2.689	1.424	1.871	2.166	0.796	3.587	4.232	19.548	180.024	187.825	11.339
MA.4.3.59.U	4	3	59	At3g03520	SALK_078975C	AC	U	0.206	0.141	0.159	846.203	47.025	80.771	456.255	34.32	91.698	114.125	4063.39	3.048	7.408	30.297	0.31	0.119	0.736	0.772	8.544	14.005	483.835	1248.03	1810.18	35980.4	27.414	226.555	706.336	8545.38	23.591	2.967	0.501	0.826	0.934	0.057	0.318	0.203	3.2	2.763	19.891	151.53	166.712	8.392
MA.4.1.31.U	4	1	31	At3g03530	SALK_046713C	AB	U	0.466	0.298	0.295	1142.31	69.199	116.462	650.672	44.182	130.625	166.193	5599.81	4.867	7.124	35.705	0.507	0.142	0.909	1.067	15.576	19.459	545.869	1338.08	2287.45	51268.7	50.172	313.382	1184.97	11232.3	41.273	31.42	1.758	2.133	0.778	0.998	1.498	0.831	4.363	4.731	18.394	184.081	247.423	11.79
MA.4.2.51.U	4	2	51	At3g03530	SALK_046713C	AB	U	0.281	0.238	0.246	940.014	62.318	115.059	610.927	35.139	108.581	132.131	4716.84	3.375	7.448	28.406	0.401	0.135	0.878	0.893	11.026	15.25	513.168	1432.4	2192.9	47337.3	29.058	292.983	909.379	9767.8	38.884	0	2.885	2.312	1.427	1.391	1.717	0.572	3.879	4.077	21.758	173.161	196.653	11.397
MA.4.3.62.U	4	3	62	At3g03530	SALK_046713C	AB	U	0.32	0.166	0.184	836.776	49.043	86.426	474.483	35.746	95.394	125.818	4273.91	3.016	8.196	30.266	0.232	0.093	0.665	0.775	7.811	7.529	455.883	1141.41	1840	38127.8	22.585	219.976	756.963	8563.6	23.491	0	1.758	1.902	0.606	0.884	1.352	0.619	3.123	3.135	16.995	141.778	178.048	8.977
MA.4.1.47.U	4	1	47	At3g03540	SALK_045037C	AA	U	0.284	0.233	0.242	997.728	60.472	106.094	570.269	39.202	106.134	123.684	4967.9	4.567	7.104	33.855	0.374	0.126	0.712	0.812	15.061	23.988	474.478	1217.59	2118.5	46321.4	38.68	290.377	938.348	10655.1	37.813	30.416	2.811	1.946	1.045	1.685	1.749	0.587	3.658	3.712	19.229	171.692	200.874	10.922
MA.4.2.65.U	4	2	65	At3g03540	SALK_045037C	AA	U	0.221	0.189	0.173	890.754	56.091	100.259	493.128	37.38	99.014	139.787	4201.35	3.275	8.02	28.257	0.368	0.138	0.842	0.794	8.567	10.985	530.677	1412.31	2141.34	40077.8	29.167	272.397	909.945	9320.88	32.8	1.546	2.615	1.88	1.295	1.357	1.565	0.483	3.332	3.562	18.246	165.842	173.945	10.056
MA.4.3.65.U	4	3	65	At3g03540	SALK_045037C	AA	U	0.269	0.176	0.233	877.022	50.806	91.145	550.887	35.274	104.797	128.795	4621.66	3.305	7.719	29.814	0.33	0.11	0.755	0.987	6.606	4.472	381.416	939.792	1580.39	40155.7	21.41	209.324	773.464	8220.85	29.784	0	1.832	2.021	0.746	0.885	1.311	0.714	3.486	3.994	15.287	142.315	207.875	9.676
MA.4.1.23.U	4	1	23	At3g03990	SALK_057876C	Z	U	0.385	0.257	0.335	850.463	47.099	86.2	477.3	37.679	97.298	148.678	4465.1	3.404	5.568	30.017	0.337	0.076	0.559	0.759	11.411	14.951	294.737	634	1339.72	38909.7	35.983	225.726	1096.42	9291.87	30.06	20.442	1.372	1.251	0.597	0.862	0.824	0.448	3.149	5.265	9.648	133.621	218.163	9.34
MA.4.2.12.U	4	2	12	At3g03990	SALK_057876C	Z	U	0.205	0.186	0.186	864.585	52.44	97.628	508.213	33.66	93.256	128.939	4191.23	2.681	6.947	25.167	0.398	0.146	0.919	0.893	6.521	8.528	495.108	1257.45	1906.13	39274.1	28.852	257.577	876.564	9063.47	30.204	0.674	2.153	1.516	1.158	0.986	1.158	0.373	3.458	3.829	22.027	171.147	181.086	10.594
MA.4.3.27.U	4	3	27	At3g03990	SALK_057876C	Z	U	0.249	0.158	0.218	847.723	49.113	83.697	488.263	35.074	95.738	129.665	4386.08	3.445	7.17	28.386	0.352	0.102	0.699	0.899	9.702	9.769	377.829	893.923	1552.61	38296.8	29.433	203.973	786.335	8359.31	29.833	4.436	1.571	1.641	1.03	0.61	0.996	0.432	3.372	3.718	14.338	139.264	204.745	8.958
MA.4.1.53.U	4	1	53	At3g04290	SALK_012570C	Y	U	0.355	0.262	0.284	975.949	59.678	108.119	603.718	38.471	115.368	132.194	4991.28	3.842	6.934	33.843	0.447	0.15	0.866	0.964	13.14	18.432	442.875	1097.65	1966.56	46131.7	42.264	289.082	1018.15	10208.1	32.124	30.681	1.66	1.462	0.802	0.977	1.129	0.605	4.206	4.821	23.57	187.031	234.057	12.7
MA.4.2.45.U	4	2	45	At3g04290	SALK_012570C	Y	U	0.285	0.239	0.223	1089.05	69.326	127.373	640.824	43.072	119.718	161.878	5411.03	4.617	9.802	34.838	0.38	0.144	0.939	0.996	14.636	21.087	684.827	1824.68	2753.53	53647.6	44.199	359.493	1082.55	12651.1	45.631	22.902	1.338	1.451	1.183	0.225	0.672	0.331	3.904	4.275	23.893	195.77	206.714	12.324
MA.4.3.60.U	4	3	60	At3g04290	SALK_012570C	Y	U	0.21	0.147	0.187	825.594	51.574	84.142	472.357	32.929	91.799	121.385	4219.41	3.331	8.258	29.554	0.334	0.12	0.707	0.839	10.08	11.039	453.896	1161.62	1775.85	36313.9	24.378	213.862	722.279	8315.41	25.013	3.934	1.278	1.484	0.937	0.57	0.913	0.391	3.359	3.251	19.413	144.91	185.497	9.066
MA.4.1.42.U	4	1	42	At3g05510	SALK_058532C	X	U	0.438	0.265	0.278	1055.69	65.972	113.428	660.298	41.376	120.727	146.344	5258.68	4.389	7.692	35.376	0.551	0.218	1.106	1.24	13.909	18.571	457.016	1170.27	2011.67	49311.5	40.842	292.099	964.767	10068.5	42.923	36.851	1.326	1.688	0.767	0.837	1.011	0.682	4.273	4.738	22.373	182.677	234.229	12.499
MA.4.2.29.U	4	2	29	At3g05510	SALK_058532C	X	U	0.199	0.161	0.194	845.632	58.685	94.89	525.688	34.348	98.917	131.561	4217.65	3.62	7.634	29.255	0.455	0.147	0.932	1.011	8.317	12.383	496.905	1389.56	1931.15	40225.9	27.055	239.998	792.058	8334.5	36.73	7.065	0.965	1.163	0.65	0.348	0.597	0.306	3.657	3.814	17.662	152.346	183.072	10.554
MA.4.3.03.U	4	3	3	At3g05510	SALK_058532C	X	U	0.276	0.137	0.16	814.099	51.194	87.375	521.687	27.697	91.869	109.833	4078.7	3.495	6.684	26.801	0.317	0.127	0.706	0.823	7.027	4.329	422.361	1058.48	1677.32	37965.3	18.585	196.297	654.907	7391.67	26.393	0	2.925	2.558	1.019	1.978	2.165	0.962	3.417	3.355	16.825	140.953	183.368	9.117
MA.4.1.08.U	4	1	8	At3g05630	SALK_119084C	W	U	0.418	0.32	0.286	1034.2	58.008	107.393	584.908	44.146	110.308	151.304	4867.52	4.117	7.236	35.087	0.464	0.165	1.006	1.01	14.389	26.778	523.455	1281.15	2151.1	46383.3	41.436	300.473	947.056	10893.4	44.485	36.769	3.204	2.955	0.686	2.026	2.68	1.04	3.969	4.573	19.407	200.154	208.832	12.146
MA.4.2.47.U	4	2	47	At3g05630	SALK_119084C	W	U	0.283	0.209	0.234	1161.01	78.198	135.799	734.882	45.224	138.477	191.672	5610.45	4.805	10.608	37.164	0.526	0.156	1.064	1.215	14.16	14.098	707.515	1844.2	2671.82	57982.4	40.184	360.67	1228.04	12056.4	56.992	23.277	2.508	1.963	1.138	1.35	1.661	0.623	4.835	5.683	18.398	200.894	248.267	14.541
MA.4.3.52.U	4	3	52	At3g05630	SALK_119084C	W	U	0.239	0.154	0.202	916.473	53.16	94.685	521.548	36.464	95.925	138.829	4356.29	3.734	8.759	30.905	0.389	0.105	0.716	0.895	10.562	11.032	448.378	1106.62	1987.45	40384.4	26.694	203.093	780.539	8112.75	27.875	3.656	1.037	1.695	1.154	0.063	0.696	0.424	3.608	4.059	14.253	149.141	211.931	9.52
MA.4.1.48.U	4	1	48	At3g07400 and At3g07410	SALK_043896C	V	U	0.31	0.211	0.258	952.987	60.608	97.925	540.237	38.38	110.624	141.603	4737.21	4.419	6.201	30.16	0.428	0.132	0.7	0.877	13.257	21.392	457.06	1182.27	1987.19	42575.4	37.592	254.799	898.965	9228.21	35.625	24.243	1.436	1.298	0.826	0.555	0.744	0.456	3.84	3.872	15.287	148.563	214.708	10.406
MA.4.2.30.U	4	2	30	At3g07400 and At3g07410	SALK_043896C	V	U	0.26	0.183	0.184	956.327	63.013	101.725	537.074	39.103	105.491	145.802	4566.87	3.649	7.878	30.389	0.415	0.13	0.866	0.954	9.637	13.317	588.072	1608.84	2195.66	43045	31.054	279.351	954.506	9707.74	40.223	9.286	1.584	1.482	1.04	0.687	1.072	0.46	3.851	3.92	18.915	167.148	200.291	11.012
MA.4.3.39.U	4	3	39	At3g07400 and At3g07410	SALK_043896C	V	U	0.343	0.178	0.275	965.988	56.116	94.667	512.505	41.182	107.261	131.838	4793.74	4.416	8.514	34.91	0.379	0.12	0.799	1.138	6.997	7.234	524.429	1276.85	2227.01	43846.9	30.56	224.681	771.395	9721.61	50.394	0	1.53	1.999	1.155	0.559	1.064	0.558	3.775	3.768	16.888	147.003	226.14	9.991
MA.4.1.65.U	4	1	65	At3g08505 and At3g08510	SALK_101809C	U	U	0.399	0.311	0.354	983.062	60.302	123.161	679.166	39.657	104.763	169.071	4882.99	4.117	7.078	31.993	0.518	0.15	0.925	1.176	13.28	18.225	368.392	918.241	1829.39	47671.7	36.24	250.124	1089.75	9728.27	37.071	30.865	1.422	1.503	0.792	0.666	0.881	0.558	4.465	6.898	18.134	184.055	268.327	13.241
MA.4.2.50.U	4	2	50	At3g08505 and At3g08510	SALK_101809C	U	U	0.316	0.236	0.26	964.639	67.016	127.548	602.451	40.099	109.422	200.664	4549.81	3.865	9.6	28.447	0.527	0.149	1.089	1.266	10.589	11.274	511.133	1344.89	2313.1	44014.1	30.044	285.539	1052.38	9719.92	56.944	13.516	1.416	1.722	0.74	0.53	0.994	0.537	4.091	5.676	14.616	170.372	212.101	11.973
MA.4.3.69.U	4	3	69	At3g08505 and At3g08510	SALK_101809C	U	U	0.216	0.137	0.19	775.545	48.16	89.623	480.387	29.562	79.731	129.523	3754.78	3.172	7.625	25.084	0.379	0.135	0.756	1.008	6.878	8.195	428.042	1078.53	1817.86	35385.3	22.233	181.891	676.802	7215.84	28.748	0	1.763	2.053	0.699	0.685	1.197	0.646	3.301	3.58	16.172	136.518	190.424	8.867
MA.4.1.01.U	4	1	1	At3g09930	SALK_127891C	T	U	0.3	0.233	0.24	1090.81	61.357	106.673	541.188	46.281	110.582	148.791	5104.5	4.014	6.577	33.536	0.37	0.134	0.8	0.843	15.725	21.921	560.324	1462.41	2400.44	47275	43.876	301.786	1043.44	11452.7	34.929	29.156	1.467	1.481	0.809	0.817	1.152	0.485	3.995	3.716	22.011	191.679	216.06	11.105
MA.4.2.46.U	4	2	46	At3g09930	SALK_127891C	T	U	0.315	0.27	0.211	1125.47	70.007	142.3	697.59	46.554	130.108	179.38	5509.82	4.515	10.639	38.207	0.433	0.18	1.19	1.059	11.601	18.329	685.637	1876.95	3010.77	54680.2	47.843	403.992	1168.82	12361.8	40.682	24.068	2.803	1.966	1.674	1.393	1.622	0.513	3.986	4.493	31.929	242.537	204.014	12.942
MA.4.3.35.U	4	3	35	At3g09930	SALK_127891C	T	U	0.257	0.162	0.195	923.907	54.723	91.495	500.413	37.102	106.301	135.396	4393.62	3.71	8.183	30.45	0.359	0.13	0.767	0.887	8.972	13.569	497.422	1297.42	2002.48	39995.2	28.626	220.832	739.035	8706.74	20.116	5.835	2.114	2.072	1.159	1.105	1.292	0.641	3.527	3.151	19.29	156.294	186.988	9.089
MA.4.1.64.U	4	1	64	At3g11210	SALK_053338C	S	U	0.494	0.376	0.41	1091.34	70.842	117.757	692.972	42.402	141.054	191.711	5519	4.293	7.107	35.402	0.512	0.141	0.932	1.033	15.012	19.186	453.477	1130.21	2138.12	52111.7	37.553	334.603	1281.43	10175.1	40.999	31.264	1.382	1.396	0.671	0.398	0.742	0.431	4.316	5.182	14.168	169.909	243.257	10.057
MA.4.2.27.U	4	2	27	At3g11210	SALK_053338C	S	U	0.278	0.274	0.197	814.138	54.647	113.235	499.142	36.016	89.159	146.234	4115.87	3.13	8.036	26.554	0.341	0.163	0.977	0.883	9.58	15.651	483.352	1399.83	2536.97	39597.7	38.72	289.476	880.21	9449.17	21.449	5.707	2.586	2.115	1.498	1.146	1.463	0.58	2.99	2.891	30.991	199.289	156.51	10.078
MA.4.3.56.U	4	3	56	At3g11210	SALK_053338C	S	U	0.343	0.224	0.263	1180.37	69.184	119.371	677.974	48.488	142.634	195.172	6032.61	4.351	9.689	38.835	0.386	0.116	0.758	0.965	13.789	17.859	524.359	1242.37	2186.42	52900.5	37.144	324.954	1281.74	11767.8	35.093	10.537	0.866	1.562	0.879	0	0.569	0.412	3.797	4.141	15.569	159.211	231.783	9.719
MA.4.1.18.U	4	1	18	At3g11430	SALK_142456C	R	U	0.486	0.27	0.289	1125.12	67.605	114.973	654.938	43.809	120.202	146.385	5521.73	4.048	7.136	36.015	0.51	0.175	0.974	1.081	13.566	22.313	505.124	1236.89	2188.13	51867	42.18	294.254	1058.42	11363	39.126	37.197	2.751	2.59	0.783	1.543	2.218	1.115	4.285	4.77	22.929	194.192	245.781	12.95
MA.4.2.48.U	4	2	48	At3g11430	SALK_142456C	R	U	0.282	0.243	0.265	1165.9	78.999	137.669	714.579	45.058	134.54	180.327	5749.88	4.994	11.672	44.463	0.512	0.187	1.257	1.338	14.402	22.227	754.496	2099.13	2879.85	57452.1	47.509	405.615	1239.37	12997	63.074	30.574	1.649	1.63	1.228	0.594	0.92	0.407	4.497	4.817	24.832	214.682	224.581	14.019
MA.4.3.72.U	4	3	72	At3g11430	SALK_142456C	R	U	0.184	0.144	0.163	822.485	47.325	82.378	451.027	33.835	87.11	114.475	3949.46	2.744	7.501	26.836	0.242	0.102	0.68	0.739	5.962	5.837	447.894	1137.77	1675.28	35613.7	24.123	209.837	665.069	8045.08	11.884	0	1.261	1.156	0.686	0.612	0.823	0.307	3.085	2.922	19.547	140.259	165.777	8.374
MA.4.1.06.U	4	1	6	At3g14220	SALK_094079C	Q	U	0.509	0.252	0.279	1188.07	74.695	124.106	664.244	45.993	133.821	179.101	5772.74	4.649	6.98	37.233	0.518	0.15	0.942	1.032	15.532	25.02	555.577	1449.07	2448.47	53326.1	43.68	330.064	1177.18	11584.1	45.724	36.368	4.548	4.727	0.991	2.651	3.929	1.848	4.547	4.955	19.55	199.934	256.317	12.829
MA.4.2.20.U	4	2	20	At3g14220	SALK_094079C	Q	U	0.216	0.15	0.19	802.8	55.746	89.672	495.57	30.141	95.775	127.317	4032.54	3.162	7.203	25.039	0.353	0.094	0.733	0.866	7.615	8.48	458.867	1288.85	1804.38	38138.5	23.634	222.487	798.889	7930.89	41.21	2.66	1.393	1.408	0.719	0.497	0.764	0.441	3.586	3.778	14.333	142.213	187.975	10.056
MA.4.3.18.U	4	3	18	At3g14220	SALK_094079C	Q	U	0.236	0.151	0.173	851.378	52.925	89.524	499.576	34.044	101.214	131.011	4136.73	3.451	6.76	26.735	0.325	0.127	0.76	0.86	7.663	7.563	444.591	1112.7	1810.25	37689.4	27.246	206.409	699.556	7814.23	27.512	2.387	2.524	2.495	1.056	1.304	1.759	0.847	3.413	3.351	19.369	149.089	181.469	9.002
MA.4.1.34.U	4	1	34	At3g14225	SALK_048818C	P	U	0.349	0.263	0.313	1176.96	67.593	119.801	712.583	45.958	123.143	155.6	6051.07	5.166	7.381	39.385	0.426	0.153	0.777	0.987	16.382	24.609	548.01	1297.09	2273.83	56549.4	46.968	298.965	1108.49	12405.1	45.581	39.649	1.24	1.273	0.959	0.681	0.934	0.43	4.184	4.756	19.13	186.004	254.387	12.704
MA.4.2.69.U	4	2	69	At3g14225	SALK_048818C	P	U	0.26	0.24	0.192	936.116	58.549	114.811	569.065	39.236	105.208	158.802	4604.29	4.05	9.99	32.466	0.344	0.148	0.945	0.936	10.017	16.259	511.044	1386.6	2291.72	42674.3	35.43	303.925	994.059	9764.96	45.266	5.452	1.848	1.795	0.86	0.886	1.291	0.505	3.282	3.951	20.465	188.31	173.404	10.779
MA.4.3.43.U	4	3	43	At3g14225	SALK_048818C	P	U	0.263	0.156	0.189	877.015	46.097	84.422	488.725	34.944	100.263	116.837	4328.85	3.515	7.336	32.642	0.327	0.141	0.841	0.932	6.766	6.855	453.809	1106.59	1819.39	38114.7	21.984	223.745	720.018	8911.09	25.191	0	2.414	2.29	0.924	1.266	1.728	0.709	3.227	3.038	20.349	150.852	173.402	8.683
MA.4.1.16.U	4	1	16	At3g14820	SALK_026002C	O	U	0.324	0.283	0.276	1065.64	61.86	114.407	616.144	43.882	117.478	149.801	5313.07	4.046	7.617	36.701	0.494	0.174	1.034	1.012	14.042	24.013	520.979	1276.64	2214.27	49264.9	44.508	315.542	1001.57	11471	43.936	39.48	0.958	1.028	0.82	0.445	0.655	0.392	4.212	4.477	25.817	205.616	224.3	12.952
MA.4.2.41.U	4	2	41	At3g14820	SALK_026002C	O	U	0.27	0.213	0.228	1054.44	68.394	111.412	610.208	44.661	123.2	169.649	5159.21	4.421	9.489	34.341	0.499	0.161	1.011	1.052	12.359	15.219	619.343	1659.12	2354.66	47857.8	34.19	330.083	1139.94	10892.5	45.403	12.516	2.119	1.816	1.334	0.877	1.206	0.49	4.295	4.655	20.884	191.566	226.598	12.358
MA.4.3.37.U	4	3	37	At3g14820	SALK_026002C	O	U	0.449	0.196	0.244	981.098	62.127	102.934	561.366	39.634	111.034	148.936	4809.81	3.817	7.852	29.647	0.348	0.12	0.751	0.914	7.333	3.263	517.087	1313.07	2145.71	44749.9	27.466	244.865	878.732	9332.6	37.613	0	2.773	2.973	1.202	1.472	2.16	0.979	3.892	3.708	16.594	158.751	215.064	10.222
MA.4.1.41.U	4	1	41	At3g15650	SALK_093573C	N	U	0.293	0.249	0.232	985.626	53.906	94.39	501.258	42.884	108.783	130.932	4478.74	3.919	6.657	32.018	0.413	0.137	0.87	0.814	11.888	21.538	503.49	1308.07	2028.98	41083.1	40.842	275.92	864.152	10179.5	37.165	26.42	1.529	1.218	0.91	0.693	1.04	0.348	3.43	3.266	20.222	179.906	180.153	9.711
MA.4.2.35.U	4	2	35	At3g15650	SALK_093573C	N	U	0.264	0.217	0.211	953.26	60.766	108.46	532.138	40.294	113.455	154.651	4477.85	3.928	8.551	30.086	0.372	0.125	0.894	0.918	11.524	14.283	555.971	1481.05	2224.09	42362.4	33.487	285.912	946.238	9636.9	45.537	15.524	1.861	1.622	1.046	0.775	1.007	0.424	3.492	3.73	17.405	174.367	186.688	10.531
MA.4.3.66.U	4	3	66	At3g15650	SALK_093573C	N	U	0.275	0.176	0.179	907.3	48.319	85.349	474.971	36.139	97.097	118.424	4185.83	2.683	6.996	26.924	0.225	0.085	0.583	0.653	6.829	11.904	450.403	1074.94	1732.36	37537.9	22.92	215.846	719.139	8631.36	23.542	0	1.563	1.525	0.951	0.68	1.014	0.378	3.192	2.843	18.293	152.852	178.52	8.249
MA.4.1.60.U	4	1	60	At3g15730	SALK_067533C	M	U	0.498	0.297	0.313	1101.52	66.935	108.694	618.735	46.277	120.492	156.96	5577.73	4.576	7.886	40.968	0.513	0.178	1.088	1.083	15.183	23.982	574.871	1480.32	2421.47	49688.3	41.762	317.658	1084.54	11401.9	43.277	29.126	2.397	2.259	0.925	1.478	1.809	0.872	4.384	4.662	23.311	199.457	234.094	12.752
MA.4.2.38.U	4	2	38	At3g15730	SALK_067533C	M	U	0.304	0.259	0.216	1056.64	67.409	127.96	604.584	41.419	121.221	158.108	4929.65	3.982	9.463	32.16	0.404	0.161	1.01	0.942	13.155	23.439	631.48	1686.56	2748.21	48657.1	37.697	331.786	1011.19	10952	43.661	14.775	3.44	2.219	1.582	1.772	1.699	0.578	3.921	3.727	25.13	207.188	193.096	11.808
MA.4.3.16.U	4	3	16	At3g15730	SALK_067533C	M	U	0.25	0.2	0.158	865.999	49.512	99.539	505.328	38.612	95.249	120.337	4132.32	3.648	7.982	29.738	0.257	0.161	0.778	0.75	10.87	17.29	501.909	1373.23	2235.01	40368.9	39.141	264.228	724.12	9394.82	30.47	7.257	2.13	1.786	1.283	0.854	1.005	0.383	2.87	2.662	29.436	175.261	149.108	8.824
MA.4.1.55.U	4	1	55	At3g16020	SALK_137179C	L	U	0.581	0.402	0.48	2025.94	115.503	192.521	1042.68	89.604	225.021	306.48	9915.84	9.963	17.964	90.463	0.83	0.301	1.494	1.885	29.446	51.439	968.114	2450.46	4204.36	87129	76.962	560.239	1866.87	21014.6	63.892	49.605	2.023	2.432	1.131	1.067	1.537	0.705	6.633	7.972	30.835	286.946	398.724	19.367
MA.4.2.02.U	4	2	2	At3g16020	SALK_137179C	L	U	0.237	0.222	0.171	899.801	54.152	104.105	525.724	35.664	95.149	125.383	4115.69	3.385	8.214	26.706	0.374	0.151	0.913	0.884	9.896	20.307	519.221	1408.43	2142.59	39991.3	36.9	277.024	837.66	9076.98	36.389	13.609	1.195	0.743	0.882	0.605	0.69	0.259	3.265	3.566	24.796	184.621	161.583	10.013
MA.4.3.44.U	4	3	44	At3g16020	SALK_137179C	L	U	0.292	0.147	0.239	865.004	49.311	83.075	485.557	34.197	97.31	111.449	4411.46	3.702	7.618	31.971	0.378	0.143	0.825	0.993	6.4	4.188	421.904	1036.56	1755.83	38240.7	22.284	188.308	646.943	8084.27	29.751	6.915	2.351	2.556	1.263	1.355	1.881	0.844	3.358	3.488	17.422	137.794	189.188	9.227
MA.4.1.07.U	4	1	7	At3g16370	SALK_091361C	K	U	0.393	0.317	0.322	1402.4	83.371	145.591	774.963	58.454	157.105	207.455	7092.61	5.631	9.558	45.6	0.66	0.253	1.278	1.349	18.582	29.642	745.872	1810.77	2931.91	61264.6	59.339	453.576	1430.83	15077.1	55.707	53.41	1.169	1.034	0.825	0.586	0.898	0.435	5.464	5.815	34.512	253.095	298.468	16.641
MA.4.2.53.U	4	2	53	At3g16370	SALK_091361C	K	U	0.357	0.223	0.232	1067.88	64.871	115.191	588.728	41.048	117.258	170.018	5095.11	3.873	9.494	36.096	0.45	0.135	0.937	1.013	13.426	16.936	567.129	1410.05	2284.39	48271.2	36.466	321.429	1188.11	11482.3	48.946	13.781	4.482	3.056	1.261	2.711	2.755	0.907	3.953	4.894	16.809	183.568	220.989	11.712
MA.4.3.07.U	4	3	7	At3g16370	SALK_091361C	K	U	0.193	0.153	0.15	882.811	50.746	89.95	475.879	35.929	91.902	115.27	4079.66	3.481	7.567	29.958	0.265	0.13	0.753	0.728	7.473	9.265	522.876	1334.96	2001.34	38551.9	28.879	244.288	728.042	9039.84	24.415	0.545	1.877	1.357	1.079	1.012	1.074	0.319	3.223	2.75	22.847	162.324	161.138	8.789
MA.4.1.12.U	4	1	12	At3g16785	SALK_083090C	J	U	0.401	0.286	0.288	1010.79	56.638	102.45	542.721	43.673	111.182	151.7	4962.83	3.569	6.861	32.544	0.468	0.175	0.931	0.985	15.289	21.191	539.865	1315.61	2101.76	45021.4	41.584	304	984.086	11357.4	40.171	36.275	1.646	1.379	0.695	1.078	1.335	0.614	4.068	4.293	25.256	205.326	224.348	11.971
MA.4.2.22.U	4	2	22	At3g16785	SALK_083090C	J	U	0.221	0.232	0.154	749.435	49.424	100.455	444.146	33.884	87.468	131.641	3644.19	2.921	8.206	26.469	0.255	0.131	0.828	0.706	9.598	13.386	444.838	1273.15	2196.42	34937.4	32.602	274.09	798.12	8114.52	22.796	3.572	3.26	2.073	1.203	1.869	1.808	0.549	2.742	2.726	28.268	181.951	143.692	9.1
MA.4.3.49.U	4	3	49	At3g16785	SALK_083090C	J	U	NA	NA	NA	NA	NA	NA	NA	NA	NA	NA	NA	NA	NA	NA	NA	NA	NA	NA	NA	NA	NA	NA	NA	NA	NA	NA	NA	NA	NA	NA	NA	NA	NA	NA	NA	NA	NA	NA	NA	NA	NA	NA
MA.4.1.69.U	4	1	69	At3g18850	SALK_101956C	I	U	0.298	0.276	0.258	1063.58	63.09	114.83	597.179	42.648	111.814	135.904	4935.4	4.28	6.284	30.986	0.384	0.156	0.87	0.841	13.613	20.689	533.202	1476.12	2472.74	49786.1	40.037	303.938	954.006	11259	43.267	26.287	0.759	0.787	0.823	0.042	0.474	0.326	3.735	3.577	25.62	193.395	192.142	11.258
MA.4.2.06.U	4	2	6	At3g18850	SALK_101956C	I	U	0.214	0.182	0.175	837.069	53.504	96.389	523.222	32.438	88.505	120.805	4103.11	2.994	7.079	24.34	0.357	0.138	0.89	0.906	7.89	9.658	482.224	1289.58	1859.22	39627	26.574	245.576	781.255	8490.56	30.107	9.799	1.035	0.849	0.61	0.776	0.753	0.229	3.313	3.56	18.989	156.6	170.181	10.02
MA.4.3.23.U	4	3	23	At3g18850	SALK_101956C	I	U	0.435	0.171	0.178	834.152	49.72	88.844	458.498	33.163	84.416	118.014	3989.85	3.108	7.521	30.942	0.291	0.111	0.743	0.82	9.437	13.558	471.713	1192.46	1904.16	36648.3	27.978	200.224	683.301	8358.73	23.54	4.109	4.184	3.989	1.095	2.507	3.358	1.456	3.181	3.027	18.597	152.759	179.252	9.005
MA.4.1.72.U	4	1	72	At3g19310	SALK_128054C	H	U	0.262	0.219	0.216	970.651	57.113	96.398	506.855	41.708	99.68	122.318	4721.39	3.978	6.987	30.89	0.432	0.13	0.911	0.92	13.685	19.503	512.875	1401.33	2090.22	42684	36.364	287.967	920.382	10714.6	36.22	20.874	0.677	1.014	0.509	0.39	0.696	0.397	3.453	3.336	20.166	169.48	178.788	10.09
MA.4.2.66.U	4	2	66	At3g19310	SALK_128054C	H	U	0.231	0.22	0.181	891.331	59.7	111.067	511.418	36.73	98.116	153.026	4237.6	3.584	8.646	29.075	0.408	0.18	1.027	0.957	10.012	15.044	548.954	1580.47	2474.97	40686.5	34.207	289.879	885.268	9218.45	33.143	3.219	1.299	1.351	1.013	0.465	0.7	0.285	3.388	3.365	24.465	191.421	165.379	10.535
MA.4.3.58.U	4	3	58	At3g19310	SALK_128054C	H	U	0.292	0.162	0.212	959.859	55.319	88.939	508.064	39.328	106.976	134.092	4733.7	3.259	7.439	29.468	0.36	0.106	0.699	0.893	10.582	16.65	498.171	1196.62	1912.27	41483.2	29.155	237.376	893.397	9673.96	26.205	1.778	0.454	1.18	0.697	0	0.534	0.382	3.456	3.282	15.507	141.466	204.275	8.706
MA.4.1.35.U	4	1	35	At3g24420	SALK_068313C	G	U	0.442	0.301	0.356	1277.77	76.597	129.451	735.752	50.402	149.721	198.692	6358.58	5.612	8.305	37.91	0.496	0.19	0.895	1.064	17.52	22.953	603.815	1511.06	2494.34	57687.5	50.67	355.292	1321.9	12932.8	53.841	42.025	1.709	1.917	0.915	1.028	1.422	0.672	4.78	4.978	21.363	202.439	281.673	13.843
MA.4.2.15.U	4	2	15	At3g24420	SALK_068313C	G	U	0.206	0.185	0.176	988.07	67.746	118.256	602.731	38.02	116.406	167.787	4815.2	3.935	8.962	29.282	0.541	0.291	1.18	1.222	11.234	11.909	627.634	1795.37	2540.73	48048	33.867	334.977	1000.25	10507.7	45.86	10.11	2.141	1.697	1.092	0.974	1.075	0.495	3.684	3.758	22.523	185.73	184.991	11.722
MA.4.3.08.U	4	3	8	At3g24420	SALK_068313C	G	U	0.315	0.142	0.182	920.68	59.787	99.004	559.991	35.991	112.863	146.516	4682.4	4.357	7.627	30.121	0.361	0.115	0.776	0.925	9.248	8.983	468.218	1183.97	1938.64	43184.9	23.118	234.352	820.468	8786.48	32.554	0	1.436	1.928	0.81	0.705	1.41	0.695	3.922	3.785	16.259	156.19	212.665	10.148
MA.4.1.30.U	4	1	30	At3g26430	SALK_036865C	F	U	0.408	0.252	0.29	1175.57	70.935	119.755	652.395	46.006	129.457	163.37	5729.3	4.903	8.003	38.873	0.469	0.141	0.877	0.995	15.736	24.117	578.743	1498.34	2522.82	55705.6	52.481	348.611	1207.75	12505.7	45.709	34.853	1.243	1.187	0.746	0.586	0.812	0.465	4.316	4.396	20.594	190.668	240.414	11.92
MA.4.2.03.U	4	2	3	At3g26430	SALK_036865C	F	U	0.266	0.18	0.185	988.307	62.073	104.876	527.9	40.179	108.648	145.305	4662.78	3.996	8.714	28.249	0.419	0.148	0.861	0.936	10.86	12.396	578.825	1497.97	2174.49	42728.5	33.504	273.565	949.288	9680.13	40.437	12.991	1.558	1.249	0.796	0.482	0.711	0.311	3.761	3.863	18.73	178.623	198.097	10.773
MA.4.3.41.U	4	3	41	At3g26430	SALK_036865C	F	U	0.205	0.167	0.162	806.926	45.462	87.861	498.331	29.709	83.405	107.273	3846.49	3.382	6.926	28.293	0.272	0.131	0.774	0.815	5.533	4.65	433.683	1128.72	1815.9	36480.3	23.574	201.616	608.86	7645.46	20.224	0	2.278	1.736	0.975	1.177	1.331	0.458	3.071	2.925	21.381	151.578	159.243	8.753
MA.4.1.67.U	4	1	67	At3g26820	SALK_079602C	E	U	0.272	0.274	0.224	925.454	53.091	107.393	532.539	40.934	100.905	140.458	4390.12	4.072	7.097	33.702	0.38	0.133	1.024	0.89	14.596	22.497	409.337	1130.61	2061.49	42315	36.448	272.575	831.015	10110.5	33.997	31.283	1.172	0.928	0.752	0.599	0.772	0.305	3.422	3.605	23.419	207.522	176.141	10.64
MA.4.2.23.U	4	2	23	At3g26820	SALK_079602C	E	U	0.229	0.184	0.179	959.185	60.677	106.57	572.959	35.996	105.401	134.885	4606.43	3.696	8.127	29.807	0.394	0.129	0.903	0.91	10.264	14.576	592.029	1588.45	2219.78	45134	31.423	288.096	920.579	9880.68	42.352	6.916	1.884	1.749	1.145	0.861	1.159	0.475	3.637	3.586	20.038	169.926	182.234	10.5
MA.4.3.06.U	4	3	6	At3g26820	SALK_079602C	E	U	NA	NA	NA	NA	NA	NA	NA	NA	NA	NA	NA	NA	NA	NA	NA	NA	NA	NA	NA	NA	NA	NA	NA	NA	NA	NA	NA	NA	NA	NA	NA	NA	NA	NA	NA	NA	NA	NA	NA	NA	NA	NA
MA.4.1.19.U	4	1	19	WT-Col-0	0	A	U	0.329	0.242	0.252	1068.14	66.605	109.075	608.07	43.392	109.791	141.709	5114.1	4.541	7.068	35.039	0.446	0.146	0.854	0.9	13.955	26.215	541.05	1374.49	2236.74	48767.4	44.09	311.279	1069.14	10962.1	41.734	37.739	1.456	1.587	0.76	0.687	1.002	0.543	4.266	4.5	22.436	189.866	230.432	12.511
MA.4.2.49.U	4	2	49	WT-Col-0	0	A	U	0.209	0.195	0.203	825.11	58.284	97.22	514.573	34.727	98.646	142.367	4109.68	3.5	8.339	28.544	0.409	0.159	0.939	0.971	7.166	7.152	488.117	1368.32	1846.07	37535.9	26.423	244.245	777.185	7959.63	43.901	2.262	2.525	2.016	1.051	1.441	1.679	0.687	3.538	3.901	19.503	154.635	169.173	10.737
MA.4.3.71.U	4	3	71	WT-Col-0	0	A	U	0.36	0.163	0.186	918.506	57.155	90.203	479.675	40.317	99.28	136.459	4400.98	3.234	8.28	30.133	0.28	0.096	0.676	0.798	7.389	7.407	528.84	1402.87	2094.15	40534.2	26.116	228.711	790.195	8913.43	29.128	0	1.932	2.205	0.733	0.91	1.446	0.66	3.581	3.157	17.898	153.348	193.018	9.072
MA.4.1.50.U	4	1	50	WT-Col-0	0	B	U	0.369	0.227	0.28	1051.61	61.84	111.562	631.793	43.594	117.645	162.57	5551.85	4.129	7.033	36.036	0.4	0.086	0.714	1.021	15.403	18.657	424.841	935.606	1698.35	49323.4	39.655	275.473	1195.31	11372.2	39.234	27.121	1.147	1.44	0.564	0.61	1.069	0.513	3.724	4.628	12.014	157.123	248.616	12.164
MA.4.2.13.U	4	2	13	WT-Col-0	0	B	U	0.288	0.181	0.183	1018.32	62.981	111.052	595.523	43.028	108.583	156.919	4904.64	4.002	9.073	31.738	0.588	0.194	1.152	1.14	10.493	12.012	604.646	1511.28	2233.96	46469.8	36.121	291.239	971.198	10319.7	54.236	7.995	2.024	2.036	0.716	1.044	1.451	0.617	3.708	4.381	17.857	172.545	200.08	10.965
MA.4.3.68.U	4	3	68	WT-Col-0	0	B	U	0.263	0.169	0.214	935.058	54.534	93.447	515.664	37.499	106.715	130.919	4666.09	3.64	8.169	32.595	0.404	0.155	0.807	1.012	9.74	13.311	470.761	1169.41	1941.22	42223.3	27.47	236.471	798.038	9464.54	33.948	0.415	1.482	1.606	0.894	0.744	1.117	0.615	3.473	3.518	16.271	146.257	199.871	9.464
MA.4.1.43.U	4	1	43	WT-Col-0	0	C	U	0.335	0.252	0.261	1099.98	66.287	111.329	622.151	44.983	114.38	137.046	5335	4.645	7.079	35.022	0.565	0.217	1.127	1.087	16.499	23.489	556.45	1506.94	2347.9	49780.7	42.51	318.552	936.341	11187.2	44.618	32.726	1.414	1.539	0.944	0.608	0.85	0.491	4.028	3.859	26.992	190.216	209.749	11.906
MA.4.2.56.U	4	2	56	WT-Col-0	0	C	U	0.255	0.215	0.196	909.764	60.705	99.493	547.154	35.414	109.007	154.085	4506.11	3.473	8.537	30.671	0.384	0.136	0.952	0.945	11.295	10.758	559.351	1572.37	2143.91	42549.8	34.891	315.821	1012.24	9852.7	44.267	6.849	2.389	1.897	1.109	1.336	1.481	0.553	3.601	4.009	18.42	172.275	180.613	11.244
MA.4.3.64.U	4	3	64	WT-Col-0	0	C	U	0.347	0.162	0.188	862.076	52.656	87.554	498.328	34.485	96.251	115.779	4262.31	3.22	7.04	27.431	0.283	0.145	0.789	0.861	7.444	7.31	490.245	1292	2030.63	39694.4	28.354	224.365	692.706	8065.64	25.044	0	4.083	3.842	1.163	2.743	3.486	1.434	3.364	3.016	21.531	147.392	173.184	9.226
MA.4.1.70.U	4	1	70	WT-Col-0	0	D	U	0.285	0.224	0.238	1110.25	65.863	106.867	553.192	45.199	113.581	151.378	4993.36	4.369	6.705	33.668	0.406	0.165	0.774	0.825	15.157	20.542	623.268	1750.36	2503.88	48245.7	42.923	324.939	1014.92	11124.2	48.333	27.607	1.01	1.164	0.984	0.388	0.708	0.394	3.883	3.409	24.205	187.18	204.336	10.859
MA.4.2.28.U	4	2	28	WT-Col-0	0	D	U	0.272	0.2	0.197	1019.23	67.744	113.414	551.182	44.989	114.185	164.426	4881.87	4.149	9.285	33.532	0.392	0.137	0.891	0.939	11.484	16.862	686.849	1954.14	2587.73	46821.7	41.362	333.193	1099.88	10837.9	48.489	9.205	2.583	1.877	1.283	1.349	1.567	0.567	4.058	3.985	21.796	180.739	205.315	11.961
MA.4.3.51.U	4	3	51	WT-Col-0	0	D	U	0.36	0.181	0.255	909.556	54.863	97.083	565.467	35.382	99.572	125.018	4649.95	3.524	7.986	32.029	0.399	0.151	0.881	1.078	9.695	14.105	398.792	1010.82	1778.49	42402.7	27.756	218.947	779.5	8580.17	30.378	3.809	4.141	4.925	1.358	2.503	4.13	2.184	3.631	4.172	16.898	145.404	202.38	10.329
MA.5.1.52.U	5	1	52	At1g13680	SALK_023867C	BT	U	0.267	0.262	0.23	923.446	53.489	98.345	515.574	41.938	106.136	129.42	4476.83	4.007	7.321	35.082	0.429	0.141	0.977	0.842	12.594	23.1	455.204	1162.93	1906.9	40678.9	39.737	296.477	915.412	10162.1	32.71	19.632	0.911	0.88	1.057	0.39	0.421	0.344	3.443	3.263	18.514	186.493	172.3	9.834
MA.5.2.07.U	5	2	7	At1g13680	SALK_023867C	BT	U	0.213	0.188	0.19	928.8	63.26	101.288	488.625	40.249	105.405	171.56	4468.22	3.356	8.715	28.54	0.325	0.096	0.79	0.815	7.705	9.261	580.559	1551.68	2116.97	40335	30.094	301.993	1071.57	10105.8	33.079	0.568	0.852	1.113	0.736	0.172	0.577	0.214	3.669	4.543	16.664	164.7	187.597	11.259
MA.5.3.21.U	5	3	21	At1g13680	SALK_023867C	BT	U	0.289	0.192	0.195	912.038	57.964	102.01	508.945	38.203	103.197	144.26	4232.51	3.862	10.021	35.328	0.38	0.142	0.867	0.892	11.806	21.05	565.818	1491.71	2310.15	40598.9	30.438	268.309	846.029	8991.75	23.566	11.76	2.634	2.086	0.988	1.54	1.783	0.768	3.455	3.181	20.28	167.439	178.254	9.559
MA.5.1.62.U	5	1	62	At1g13820	SALK_131838C	BS	U	0.502	0.292	0.367	1072.09	67.807	113.328	621.827	44.14	128.517	187.215	5422.42	4.406	7.319	37.545	0.507	0.122	0.698	1.001	16.409	20.6	443.479	1074.6	2135.18	48230.2	44.809	289.551	1240.98	10629.6	42.213	21.24	1.547	2.031	1.044	0.78	1.244	0.714	4.227	4.677	11.44	158.517	261.182	10.082
MA.5.2.10.U	5	2	10	At1g13820	SALK_131838C	BS	U	0.235	0.215	0.2	1011.55	67.793	109.103	530.463	44.15	116.339	178.7	4809.05	4.081	9.383	30.181	0.354	0.124	0.915	0.893	10.088	9.064	661.653	1821.26	2438.29	43764.1	37.688	344.163	1116.56	10721.5	42.219	11.684	1.981	1.712	1.155	0.918	1.354	0.429	3.892	4.231	21.141	191.67	199.648	11.947
MA.5.3.19.U	5	3	19	At1g13820	SALK_131838C	BS	U	0.264	0.208	0.191	929.664	56.537	109.837	536.581	37.164	103.381	130.214	4337.44	3.867	8.616	31.161	0.479	0.18	0.996	0.811	13.454	18.602	526.86	1399.72	2325.97	41958.7	29.806	262.617	783.449	9014.41	25.704	11.995	1.417	1.279	1.255	0.627	0.926	0.346	3.56	3.158	26.081	180.918	179.991	10.018
MA.5.1.59.U	5	1	59	At1g15080	SALK_005663C	BR	U	0.385	0.235	0.259	949.284	53.168	94.037	573.417	35.877	107.55	126.865	4685.56	3.33	5.531	29.96	0.412	0.143	0.772	0.874	12.757	18.106	404.982	987.238	1815.38	43805.1	36.569	263.9	895.991	9355.39	35.296	22.289	3.777	3.223	1.943	2.168	2.641	1.08	3.837	3.934	18.405	166.166	205.347	10.147
MA.5.2.09.U	5	2	9	At1g15080	SALK_005663C	BR	U	0.234	0.205	0.232	914.973	56.065	97.443	525.591	35.111	93.275	137.766	4512.64	3.524	7.757	27.292	0.37	0.119	0.767	0.917	8.086	4.894	472.625	1183.02	1823.85	40590.2	21.527	238.204	867.618	8982.03	31.396	5.856	1.078	1.144	0.793	0.212	0.571	0.173	3.686	4.931	18.109	157.332	204.437	11.4
MA.5.3.45.U	5	3	45	At1g15080	SALK_005663C	BR	U	0.278	0.195	0.205	882.727	53.229	96.619	503.322	34.811	99.363	130.633	4179.01	3.38	7.598	29.815	0.352	0.148	0.733	0.831	12.779	15.714	454.939	1183.14	2021.79	38794	25.512	215.76	737.372	8053.78	27.065	14.76	3.236	2.506	1.296	1.707	1.796	0.631	3.734	3.434	20.032	166.766	195.367	9.654
MA.5.1.11.U	5	1	11	At1g17430	SALK_042510C	BQ	U	0.287	0.181	0.184	687.476	42.087	69.425	381.61	29.927	74.977	98.956	3320.45	2.864	4.614	22.691	0.287	0.099	0.557	0.625	8.918	14.202	354.552	911.834	1498.74	30174.1	28.573	189.996	635.275	6895.12	27.955	18.183	1.602	1.34	0.858	1.037	1.181	0.522	2.943	3.431	15.229	126.973	144.453	8.134
MA.5.2.54.U	5	2	54	At1g17430	SALK_042510C	BQ	U	0.201	0.162	0.176	636.365	39.213	72.151	373.91	25.546	72.538	96.258	3158.98	2.73	5.582	19.908	0.317	0.099	0.621	0.679	9.188	11.841	289.403	719.529	1171.24	28901.8	20.766	185.57	654.09	6794.55	19.999	12.177	1.548	1.437	0.943	0.801	1.244	0.506	2.544	3.844	10.529	114.19	136.107	8.326
MA.5.3.17.U	5	3	17	At1g17430	SALK_042510C	BQ	U	0.241	0.191	0.184	875.797	55.216	101.023	509.17	34.596	101.593	122.01	4141.68	3.567	7.822	30.13	0.35	0.136	0.757	0.803	11.169	15.46	470.065	1259.4	2132.39	39810	26.4	230.217	713.653	8265.66	26.659	11.816	1.514	1.423	0.998	0.783	1.005	0.376	3.491	3.249	21.677	162.115	177.683	9.886
MA.5.1.15.U	5	1	15	At1g18460	SALK_001437C	BP	U	0.263	0.198	0.211	786.026	47.551	86.988	511.694	30.53	96.716	105.937	4140.39	3.267	4.948	25.61	0.352	0.133	0.67	0.805	10.507	15.525	340.377	796.436	1400.47	38359.1	32.297	246.393	843.725	8604.54	29.421	26.167	1.204	1.116	0.76	0.692	0.98	0.481	3.461	3.809	16.226	142.222	186.388	9.979
MA.5.2.01.U	5	2	1	At1g18460	SALK_001437C	BP	U	0.196	0.203	0.198	904.983	60.749	101.309	480.364	39.02	100.691	156.175	4537.3	3.338	8.106	27.291	0.383	0.141	0.882	0.923	9.06	9.07	597.79	1614.19	2250.07	41128.9	31.35	300.139	1010.83	10232.8	36.72	6.287	1.996	1.744	0.912	1.071	1.426	0.506	3.725	4.117	19.579	168.248	189.232	11.728
MA.5.3.28.U	5	3	28	At1g18460	SALK_001437C	BP	U	0.305	0.206	0.206	989.197	60.581	109.284	574.638	41.337	118.353	150.203	4893.15	4.397	8.709	32.103	0.366	0.145	0.821	0.887	14.009	18.888	519.32	1362.29	2240.29	44751.8	32.043	274.365	894.617	9964.82	31.052	17.462	2.491	2.61	1.091	1.079	1.733	0.856	3.804	3.73	22.381	177.984	205.097	10.625
MA.5.1.44.U	5	1	44	At1g20120	SALK_003138C	BO	U	0.32	0.225	0.281	1001.2	56.604	98.127	582.334	39.046	120.187	142.33	5056.27	3.427	6.135	32.095	0.433	0.137	0.81	0.975	14.164	19.1	422.405	938.99	1712.44	45297.6	51.011	289.605	1095.4	10722.1	35.559	28.391	1.845	1.664	1.453	0.692	1.043	0.602	3.805	4.007	15.946	159.139	218.073	10.244
MA.5.2.14.U	5	2	14	At1g20120	SALK_003138C	BO	U	0.227	0.198	0.183	898.864	54.644	103.604	495.655	37.99	101.732	151.202	4268.86	3.491	8.544	29.289	0.397	0.139	0.849	0.85	11.027	10.233	515.6	1348.45	2183.03	40140.8	29.933	275.138	963.229	9399.73	27.417	14.239	1.617	1.634	0.954	0.444	1.042	0.455	3.485	4.275	18.363	178.021	183.087	11.193
MA.5.3.36.U	5	3	36	At1g20120	SALK_003138C	BO	U	0.338	0.192	0.186	902.06	53.03	96.861	500.494	35.822	99.886	132.101	4208.69	3.834	8.026	30.764	0.333	0.129	0.785	0.846	12.803	18.704	520.243	1349.65	2090.48	38941.2	29.543	238.812	768.444	8555.67	26.709	13.157	2.919	2.811	0.898	1.626	2.217	1.02	3.419	3.014	20.512	163.615	177.145	8.991
MA.5.1.22.U	5	1	22	At1g20130	SALK_063039C	BN	U	0.274	0.254	0.235	865.998	49.69	94.071	538.326	38.286	95.156	121.648	4264.44	3.179	5.928	31.092	0.402	0.157	0.804	0.781	12.39	21.067	436.829	1138.64	1878.7	40222.7	42.064	264.468	805.077	9372.23	40.258	27.756	1.49	1.156	1.141	0.525	0.813	0.419	3.437	3.32	22.535	172.529	166.838	10.184
MA.5.2.32.U	5	2	32	At1g20130	SALK_063039C	BN	U	0.24	0.21	0.205	1072.94	71.101	118.102	559.814	43.551	118.712	168.866	5030.66	4.27	9.32	32.964	0.447	0.167	1.096	1.063	15.997	14.771	680.032	1945.1	2616.56	47473.1	38.888	348.101	1120.81	11191.8	29.861	16.266	2.237	1.914	1.245	1.054	1.488	0.496	4.058	4.232	21.539	194.302	203.664	12.473
MA.5.3.05.U	5	3	5	At1g20130	SALK_063039C	BN	U	0.231	0.199	0.187	792.599	53.214	93.172	469.497	38.529	90.317	129.531	3963.67	3.014	6.63	21.581	0.292	0.144	0.724	0.713	10.842	13.866	519.709	1407.68	1923.65	36295.4	31.398	260.621	811.804	8602.73	32.45	11.114	2.068	1.339	0.864	1.163	1.156	0.293	3.409	3.1	24.857	168.029	168.253	9.781
MA.5.1.32.U	5	1	32	At1g23330	SALK_030451C	BM	U	0.274	0.204	0.223	867.389	50.97	91.184	533.413	34.115	105.829	120.869	4342.11	3.774	6.03	28.59	0.423	0.153	0.786	0.86	12.184	17.425	395.038	981.551	1713.95	39657.7	37.872	249.012	805.844	8513.83	35.415	25.147	1.223	1.305	0.925	0.599	0.865	0.566	3.607	3.715	18.824	156.578	190.809	9.701
MA.5.2.71.U	5	2	71	At1g23330	SALK_030451C	BM	U	0.245	0.222	0.219	979.874	60.102	102.27	545.509	38.948	103.814	145.486	4581.07	3.841	7.785	29.118	0.394	0.153	0.979	1.051	13.152	14.637	529.63	1452.74	2050.16	43168.1	31.069	287.858	933.64	9726.17	27.33	15.673	0.506	0.933	0.792	0	0.207	0.149	3.956	4.145	21.335	188.763	203.574	11.888
MA.5.3.54.U	5	3	54	At1g23330	SALK_030451C	BM	U	0.309	0.24	0.271	962.562	58.701	111.971	629.481	33.075	112.317	122.22	4738.82	4.014	8.83	36.339	0.394	0.151	0.831	0.999	13.856	16.837	406.485	1085.49	1893.15	44214	28.213	230.811	764.05	8710.6	26.622	14.538	1.287	1.919	1.382	0.503	1.008	0.582	4.171	4.359	21.333	176.548	226.242	12.004
MA.5.1.46.U	5	1	46	At1g23500	SALK_119324C	BL	U	0.499	0.302	0.356	990.132	60.243	104.854	655.813	34.985	118.613	146.083	4882.27	4.504	5.959	28.771	0.529	0.141	0.748	0.909	12.853	21.468	373.184	802.916	1468.18	44727.6	39.824	267.05	930.224	8767.08	43.783	24.883	2.066	2.629	1.432	1.05	1.879	1.087	3.844	4.355	11.429	149.199	217.649	8.87
MA.5.2.63.U	5	2	63	At1g23500	SALK_119324C	BL	U	0.227	0.206	0.213	914.927	54.3	101.703	537.366	34.217	99.772	129.868	4305.1	3.876	8.094	29.033	0.331	0.134	0.873	0.861	12.294	15.206	473.397	1270.41	2101.66	41403.7	29.239	244.108	824.729	8661.1	28.005	14.013	1.87	1.671	1.4	0.926	1.096	0.412	3.554	3.817	20.622	179.943	185.423	10.656
MA.5.3.40.U	5	3	40	At1g23500	SALK_119324C	BL	U	0.297	0.211	0.234	895.058	56.026	106.067	626.7	34.14	103.261	128.451	4448.23	4.413	7.729	29.698	0.428	0.16	0.888	0.997	13.376	13.784	356.164	940.092	1747.55	41634.6	24.836	210.174	715.441	7481.22	26.749	17.077	2.218	1.979	1.221	1.1	1.528	0.612	3.924	4.642	20.117	165.43	210.202	10.868
MA.5.1.68.U	5	1	68	At1g28570	SALK_099913C	BK	U	0.413	0.289	0.339	1058.77	63.215	106.36	604.816	42.347	124.289	171.977	5119.11	4.031	6.656	32.856	0.407	0.095	0.657	0.856	13.772	18.294	392.158	876.793	1692.24	48264.3	39.691	307.338	1209.8	10782.6	41.318	21.879	1.789	1.953	1.332	0.777	1.24	0.664	3.949	4.648	10.339	160.341	237.923	9.727
MA.5.2.55.U	5	2	55	At1g28570	SALK_099913C	BK	U	0.243	0.174	0.133	532.125	35.003	68.73	307.817	24.427	63.449	98.931	2656.32	2.512	6.605	18.492	0.255	0.108	0.653	0.573	8.935	14.657	307.255	884.961	1527.12	24848.5	23.713	209.236	651.242	6006.74	20.006	10.333	2.528	2.31	0.98	1.24	1.582	0.628	1.979	2.104	14.845	122.415	107.265	6.799
MA.5.3.30.U	5	3	30	At1g28570	SALK_099913C	BK	U	0.277	0.211	0.195	893.374	54.706	103.044	523.031	37.126	99.792	133.8	4374.22	3.781	8.571	32.43	0.333	0.138	0.781	0.811	13.124	18.086	500.038	1306.16	2162.1	40406.2	30.798	249.363	814.747	9018.69	25.254	15.612	2.239	1.796	0.968	1.206	1.462	0.582	3.497	3.371	23.006	168.255	180.5	9.927
MA.5.1.39.U	5	1	39	At1g28600	SALK_065071C	BJ	U	0.372	0.335	0.272	896.796	47.648	94.292	511.051	41.683	106.756	148.674	4270.87	3.601	7.389	33.791	0.356	0.13	0.973	0.829	13.164	24.348	390.718	930.945	1804.9	39002	40.402	308.469	997.414	9309.57	44.94	34.195	4.076	2.744	1.419	2.607	2.55	0.994	3.189	3.225	13.526	183.912	165.123	9.373
MA.5.2.57.U	5	2	57	At1g28600	SALK_065071C	BJ	U	0.177	0.161	0.146	629.594	39.761	75.447	363.754	27.349	68.099	104.919	3125.21	2.662	7.033	21.462	0.31	0.103	0.664	0.632	8.887	14.167	351.714	978.46	1549.43	29016.5	24.164	202.929	683.075	6849.71	23.862	11.107	1.136	1.238	1.002	0.257	0.487	0.236	2.434	2.752	13.735	131.042	124.876	7.833
MA.5.3.11.U	5	3	11	At1g28600	SALK_065071C	BJ	U	0.237	0.221	0.167	757.603	46.41	97.054	452.123	32.731	80.753	115.711	3555.31	3.458	8.827	29.424	0.339	0.199	0.89	0.829	11.44	18.651	444.681	1248.64	2118.28	34856.6	31.987	254.673	733.833	7952.13	22.524	12.722	0.522	0.751	0.937	0	0.332	0.063	2.658	2.504	27.296	166.849	140.939	8.467
MA.5.1.54.U	5	1	54	At1g28640	SALK_111635C	BI	U	0.259	0.227	0.201	799.46	46.053	84.986	442.778	31.515	91.164	104.24	3706.7	3.203	5.357	26.311	0.349	0.121	0.787	0.764	11.031	16.398	383.675	1038.79	1733.64	36279	34.876	238.181	685.027	8478.1	27.423	20.725	1.273	1.269	1.272	0.296	0.36	0.333	3.064	2.742	18.478	151.774	150.166	8.586
MA.5.2.36.U	5	2	36	At1g28640	SALK_111635C	BI	U	0.758	0.649	0.495	4281.05	289.414	555.656	2214.9	195.45	485.395	819.897	20784.9	26.905	51.711	158.012	2.185	0.586	4.096	3.341	76.958	130.813	2859.78	8036.38	14493.2	217948	228.094	1699.65	5914.71	54931.3	197.998	80.606	9.42	7.131	5.375	4.788	5.177	2.004	11.058	12.918	91.076	717.86	572.2	41.088
MA.5.3.33.U	5	3	33	At1g28640	SALK_111635C	BI	U	0.369	0.338	0.222	989.58	69.233	151.185	613.804	51.522	129.944	231.312	5026.35	5.694	15.525	44.094	0.382	0.231	1.031	0.869	19.025	32.531	592.219	1771.22	3414.99	46704.3	54.007	416.995	1229.33	11175.9	33.156	18.103	3.403	2.728	1.488	1.714	2.092	0.823	3.411	3.331	47.404	252.42	192.325	11.614
MA.5.1.66.U	5	1	66	At1g28660	SALK_041461C	BH	U	0.391	0.267	0.272	970.875	56.78	100.027	574.718	40.328	115.311	135.41	4774.29	4.115	7.024	33.093	0.434	0.177	0.958	0.959	13.861	22.815	461.493	1151.92	1993.14	44031.2	42.62	302.871	954.792	10009.9	38.962	25.128	1.648	1.712	1.026	0.989	1.338	0.649	3.927	3.901	22.534	179.192	196.17	10.565
MA.5.2.60.U	5	2	60	At1g28660	SALK_041461C	BH	U	0.229	0.174	0.203	826.184	54.069	85.397	443.904	37.264	93.824	144.06	4088.8	4.114	7.929	26.849	0.423	0.136	0.826	0.905	12.585	15.787	504.835	1386.05	1905.31	36855.5	29.165	266.121	900.852	8878.31	32.029	14.798	3.135	2.402	1.11	1.834	2.253	0.813	3.338	3.702	14.476	145.432	170.992	9.71
MA.5.3.53.U	5	3	53	At1g28660	SALK_041461C	BH	U	0.283	0.226	0.23	923.525	58.684	107.436	558.426	34.496	108.086	122.284	4487.09	4.121	8.613	30.635	0.395	0.148	0.805	0.885	14.144	15.233	492.301	1344.36	2211.95	41664.8	27.306	225.211	702.704	8252.95	28.408	12.067	0.606	1.402	1.136	0	0.409	0.415	4.046	3.806	24.13	181.969	208.361	11.11
MA.5.1.27.U	5	1	27	At1g28670	SALK_020548C	BG	U	0.302	0.241	0.264	921.008	58.431	103.436	605.037	37.5	115.809	135.67	4770.92	3.931	6.191	30.086	0.438	0.156	0.803	0.927	13.739	15.473	378.265	956.051	1719.15	44045.9	44.182	280.2	1017.76	9165.31	36.604	27.166	2.251	1.655	1.257	1.239	1.485	0.617	4.061	4.524	18.536	164.722	212.694	10.991
MA.5.2.59.U	5	2	59	At1g28670	SALK_020548C	BG	U	0.222	0.178	0.196	784.774	49.361	83.718	422.648	34.876	80.739	132.717	3801.33	3.64	7.552	25.717	0.347	0.101	0.73	0.813	11.554	15.402	449.84	1188.08	1701.94	34669.1	26.945	228.067	847.14	8508.29	28.852	16.292	0.536	0.846	0.704	0	0.196	0.139	3.161	3.908	12.645	139.653	167.618	9.883
MA.5.3.25.U	5	3	25	At1g28670	SALK_020548C	BG	U	0.25	0.198	0.213	874.322	54.252	100.195	569.828	32.065	103.267	125.824	4454.19	3.625	7.609	30.485	0.386	0.136	0.826	0.969	12.306	18.447	389.953	996.445	1691.74	41043	24.994	222.062	725.283	8314.7	26.016	13.42	0.665	0.789	0.632	0.189	0.482	0.22	3.643	4.058	19.478	156.072	195.797	10.379
MA.5.1.26.U	5	1	26	At1g29660	SALK_023064C	BF	U	0.322	0.238	0.236	989.929	57.66	100.883	546.233	38.941	107.558	134.381	4829.11	3.574	6.321	30.997	0.404	0.152	0.85	0.782	13.066	21.343	528.641	1328.1	2215.06	44899.9	42.912	283.132	925.7	10650.8	39.751	29.482	1.273	1.159	0.923	0.65	0.925	0.443	3.476	3.135	20.083	169.369	178.624	9.766
MA.5.2.05.U	5	2	5	At1g29660	SALK_023064C	BF	U	0.267	0.245	0.225	1165.07	76.505	134.168	612.382	47.899	128.443	203.71	5492.64	4.619	11.014	33.167	0.376	0.139	0.988	0.988	13.169	13.413	744.15	2007.4	2943.62	51989.3	44.173	396.699	1278.01	12454.8	46.566	15.615	1.768	1.597	1.533	0.591	0.987	0.38	4.174	4.62	23.496	213.46	216.872	13.15
MA.5.3.29.U	5	3	29	At1g29660	SALK_023064C	BF	U	0.289	0.214	0.199	913.107	58.025	110.048	540.074	36.8	110.845	135.798	4307.81	3.913	8.28	27.996	0.342	0.146	0.77	0.79	14.108	17.94	522.319	1431.88	2326.09	42330.7	30.183	272.071	791.566	8942.98	27.075	15.429	3.25	2.506	1.463	1.867	2.169	0.869	3.595	3.066	25.956	179.943	177.735	10.215
MA.5.1.05.U	5	1	5	At1g30370	SALK_033291C	BE	U	0.256	0.199	0.2	638.865	35.282	63.432	341.909	28.065	68.784	92.154	3028.19	3.533	4.754	23.624	0.287	0.093	0.677	0.612	7.907	13.85	313.306	745.01	1273.1	28290.9	25.408	168.772	591.414	6946.44	24.089	15.855	1.292	1.218	0.631	0.757	0.98	0.478	2.574	2.901	13.948	134.551	142.392	8.011
MA.5.2.39.U	5	2	39	At1g30370	SALK_033291C	BE	U	0.209	0.182	0.136	662.064	42.728	86.148	374.355	30.431	75.66	126.278	3256.29	2.889	7.904	23.877	0.223	0.091	0.566	0.493	9.518	13.628	343.583	1001.42	1828.67	29853	25.567	221.226	724.366	6932.04	23.118	11.299	1.243	1.131	1.24	0.539	0.694	0.304	2.289	2.438	17.082	148.165	127.406	7.832
MA.5.3.15.U	5	3	15	At1g30370	SALK_033291C	BE	U	0.256	0.199	0.19	916.451	55.79	101.972	536.958	36.432	104.489	134.168	4356.23	3.483	8.671	29.448	0.361	0.138	0.785	0.822	12.503	16.398	508.568	1319.89	2141.39	41544.9	27.826	251.51	771.675	8811.28	26.648	12.723	1.038	1.289	0.957	0.404	0.705	0.356	3.45	3.267	22.318	165.181	182.12	9.775
MA.5.1.24.U	5	1	24	At1g30925	SALK_060953C	BD	U	0.284	0.264	0.224	959.802	53.557	107.216	545.803	42.113	102.051	133.406	4490.3	3.534	6.806	35.072	0.371	0.131	0.837	0.789	14.267	24.861	504.231	1293.35	2267.12	44426.4	50.074	296.642	926.848	10455.3	38.426	29.913	1.159	0.734	0.907	0.353	0.704	0.247	3.187	3.079	19.693	179.034	166.919	9.616
MA.5.2.34.U	5	2	34	At1g30925	SALK_060953C	BD	U	0.258	0.205	0.234	1057.16	71.216	109.743	575.33	47.604	125.834	199.695	5340.52	4.677	10.455	37.731	0.528	0.135	1.012	1.167	14.695	15.571	573.716	1532.67	2150.91	47386.9	37.788	350.401	1352.65	11990.9	35.716	16.253	1.817	1.81	0.94	0.895	1.199	0.507	3.989	5.576	12.856	167.956	226.161	12.437
MA.5.3.34.U	5	3	34	At1g30925	SALK_060953C	BD	U	0.285	0.19	0.189	919.718	56.292	104.892	524.108	34.62	100.475	129.024	4314.04	3.651	9.025	34.558	0.33	0.122	0.728	0.781	13.09	18.986	523.158	1389.87	2225.82	41072.1	28.31	233.774	746.502	8822.34	25.36	13.446	2.041	1.849	1.057	0.901	1.201	0.544	3.572	3.139	22.156	168.669	186.519	9.915
MA.5.1.03.U	5	1	3	At1g31480	SALK_052880C	BC	U	0.352	0.245	0.294	801.222	45.681	82.561	536.701	31.78	95.802	140.076	4139.7	2.767	4.884	23.805	0.36	0.089	0.683	0.918	9.546	10.819	288.661	648.352	1295.55	37788.5	27.991	226.35	986.875	7624.12	30	23.926	1.22	1.657	0.87	0.511	0.922	0.698	3.541	4.839	11.141	145.745	226.806	10.093
MA.5.2.40.U	5	2	40	At1g31480	SALK_052880C	BC	U	0.215	0.17	0.163	720.617	42.932	77.806	396.429	28.82	79.224	110.389	3374.67	2.677	6.19	22.58	0.302	0.104	0.669	0.652	9.191	12.095	403.465	1059.18	1677.17	31952.2	23.921	209.252	689.752	7122.88	24.544	14.179	0.393	0.508	0.923	0.053	0.18	0.118	2.686	2.867	14.636	136.579	142.664	8.002
MA.5.3.20.U	5	3	20	At1g31480	SALK_052880C	BC	U	0.296	0.209	0.212	986.526	60.176	108.874	579.079	37.231	116.241	136.59	4701.26	4.097	9.034	34.864	0.388	0.137	0.806	0.873	15.114	29.271	536.231	1396.29	2346.75	44716.1	31.457	249.453	771.744	9157.6	32.604	14.7	1.515	1.408	0.825	0.657	0.957	0.559	3.428	3.228	20.581	160.77	183.183	9.307
MA.5.1.25.U	5	1	25	At1g31550	SALK_132516C	BB	U	0.246	0.208	0.206	960.826	57.271	100.828	570.5	35.498	108.661	119.335	4262.74	3.617	5.106	26.744	0.427	0.178	0.768	0.783	12.537	17.423	467.39	1217.61	2087.78	43867.5	38.22	283.445	786.272	8673.6	38.364	27.331	2.563	1.524	1.378	1.383	1.549	0.621	3.857	3.199	26.057	162.897	170.815	10.051
MA.5.2.21.U	5	2	21	At1g31550	SALK_132516C	BB	U	0.335	0.338	0.247	1386.23	100.861	206.215	834.4	60.013	171.809	294.212	7039.73	7.257	17.564	50.911	0.508	0.258	1.44	1.375	25.563	38.314	854.239	2614.27	5155.12	72726.6	68.351	585.818	1819.54	16425.7	66.997	31.867	2.474	2.39	2.06	1.084	1.369	0.544	4.555	4.821	49.178	302.484	253.555	17.52
MA.5.3.14.U	5	3	14	At1g31550	SALK_132516C	BB	U	0.274	0.199	0.194	903.271	56.11	103.283	527.929	38.954	100.534	158.28	4167.5	4.198	10.044	32.958	0.337	0.147	0.8	0.857	14.197	20.231	505.324	1273.8	2198.72	41855.5	31.139	287.523	973.248	9338.91	28.904	13.633	2.5	1.753	0.752	1.394	1.457	0.446	3.614	3.552	20.641	162.865	178.354	10.475
MA.5.1.09.U	5	1	9	At1g32190	SALK_060122C	BA	U	0.304	0.192	0.271	713.613	47.438	76.085	489.655	30.346	92.845	138.92	4042.84	3.166	4.658	22.009	0.282	0.078	0.486	0.737	10.24	14.043	303.693	653.75	1132.23	34821.9	33.117	213.688	965.901	8223.54	36.43	20.797	0.744	1.113	0.55	0.335	0.711	0.46	3.192	3.676	8.197	111.178	198.348	8.945
MA.5.2.61.U	5	2	61	At1g32190	SALK_060122C	BA	U	0.238	0.221	0.201	905.12	56.635	104.721	492.501	38.992	97.956	141.702	4298.15	4.407	8.661	28.569	0.412	0.138	0.937	0.946	13.314	18.175	536.395	1430.8	2311.04	41860.5	33.747	269.363	862.948	9401.58	30.586	20.594	1.939	1.537	1.156	0.786	1.031	0.426	3.524	3.988	20.571	180.819	185.634	11.454
MA.5.3.31.U	5	3	31	At1g32190	SALK_060122C	BA	U	0.309	0.213	0.214	877.307	60.757	106.227	556.015	35.85	100.774	120.243	4134.62	3.462	6.913	26.031	0.323	0.121	0.707	0.787	12.999	20.337	520.351	1462.11	2152.18	40970.4	26.85	235.917	694.151	8147.95	29.921	13.401	1.786	1.801	0.983	0.713	1.222	0.562	3.786	3.347	23.306	160.182	186.732	10.486
MA.5.1.33.U	5	1	33	At1g33270	SALK_139011C	AZ	U	0.337	0.242	0.296	1031.31	63.127	111.777	657.993	40.719	130.986	164.7	5420.38	4.446	6.813	34.397	0.441	0.149	0.782	0.948	17.994	22.7	469.589	1122.5	2060.13	52407.2	50.965	356.255	1251.95	11679.4	47.768	29.568	1.161	1.074	1.144	0.471	0.69	0.367	4.234	4.532	16.522	171.77	235.428	11.244
MA.5.2.17.U	5	2	17	At1g33270	SALK_139011C	AZ	U	0.204	0.192	0.182	934.832	60.184	102.12	514.73	36.199	108.133	148.659	4389.3	3.757	8.066	27.571	0.481	0.162	1.032	0.886	10.551	10.715	565.206	1569.97	2187.96	41563.4	31.997	301.895	963.237	9486.14	25.163	13.03	1.318	1.611	0.902	0.516	0.896	0.398	3.69	4.052	20.996	178.654	183.001	11.288
MA.5.3.63.U	5	3	63	At1g33270	SALK_139011C	AZ	U	0.258	0.182	0.208	914.036	55.454	97.976	519.892	35.3	105.183	129.3	4266.36	3.682	7.959	29.885	0.376	0.148	0.814	0.887	13.394	15.118	480.739	1271.66	2106.32	40442	26.143	230.477	708.572	8358.64	27.782	11.669	2.727	2.229	1.222	1.455	1.761	0.671	3.663	3.267	21.271	164.623	185.786	9.511
MA.5.1.36.U	5	1	36	At1g33811	SALK_203282C	AY	U	0.313	0.219	0.246	942.885	56.272	102.287	550.441	37.837	103.193	138.191	4586.18	3.684	6.21	30.622	0.396	0.134	0.732	0.855	12.403	18.331	469.383	1148.72	2030.68	43534.2	42.196	258.608	893.409	9446.99	39.228	29.127	1.466	1.491	1.382	0.507	0.874	0.525	3.88	3.712	17.598	164.241	205.796	10.229
MA.5.2.04.U	5	2	4	At1g33811	SALK_203282C	AY	U	0.283	0.249	0.257	1021.14	68.848	127.79	579.014	44.657	111.264	191.578	5103.96	4.252	10.756	32.898	0.353	0.104	0.826	0.902	10.785	12.741	589.206	1544.21	2364.18	45929.8	34.753	309.568	1197.16	10886.6	40.53	4.61	2.068	2.084	1.35	1.189	1.884	0.712	3.868	5.514	16.767	183.149	215.18	12.993
MA.5.3.50.U	5	3	50	At1g33811	SALK_203282C	AY	U	0.238	0.198	0.21	818.733	53.591	97.66	493.191	33.146	93.435	130.496	4045.45	3.762	8.194	30.013	0.363	0.148	0.85	0.925	12.757	18.101	446.359	1215.2	2023.2	37319.4	25.577	207.626	698.377	7762	26.979	13.981	1.834	1.978	1.203	0.668	1.144	0.578	3.448	3.209	20.011	156.987	170.197	9.406
MA.5.1.49.U	5	1	49	At1g42960	SALK_098367C	AX	U	0.451	0.3	0.442	918.895	59.312	94.73	555.886	40.061	123.826	185.813	5027.49	4.042	6.172	35.429	0.53	0.158	0.8	1.116	12.197	18.469	380.359	845.267	1580.73	43377.9	47.833	293.708	1229.1	10133.6	40.544	21.41	1.59	2.024	1.355	0.754	0.836	0.71	3.925	5.142	11.574	147.99	250.268	10.193
MA.5.2.42.U	5	2	42	At1g42960	SALK_098367C	AX	U	0.196	0.172	0.173	649.396	40.524	74.46	370.454	25.562	70.369	97.143	3172.41	2.405	5.32	19.96	0.294	0.103	0.57	0.645	7.844	9.512	330.532	868.925	1355.97	29046.1	21.91	183.587	642.644	6603.52	18	13.381	0.535	0.566	0.631	0.241	0.346	0.208	2.761	3.447	13.338	120.728	146.327	8.629
MA.5.3.42.U	5	3	42	At1g42960	SALK_098367C	AX	U	0.257	0.198	0.219	870.71	53.543	97.971	500.974	37.81	106.372	147.543	4398.24	3.937	9.219	33.655	0.375	0.161	0.801	0.872	14.498	22.279	500.344	1305.96	2121.01	38239.3	31.96	251.229	830.078	9038.21	27.003	16.049	1.774	1.677	1.018	0.997	1.372	0.593	3.386	3.215	21.388	164.795	181.022	9.343
MA.5.1.51.U	5	1	51	At1g45201	SALK_145591C	AW	U	0.309	0.239	0.263	1022.04	60.739	101.941	582.091	40.073	121.708	155.434	5114.75	4.016	6.659	33.911	0.47	0.156	0.796	0.904	13.157	20.927	539.191	1302.13	2228.04	47959.4	45.694	307.55	1086.86	10902.7	39.69	26.352	1.26	1.496	1.488	0.465	0.531	0.522	3.949	3.828	18.816	172.132	219.545	10.427
MA.5.2.68.U	5	2	68	At1g45201	SALK_145591C	AW	U	0.392	0.221	0.241	950.629	60.901	98.311	544.912	37.858	110.275	151.49	4674.55	3.927	7.861	29.857	0.428	0.148	0.941	1.129	12.813	15.933	511.276	1386.69	2043.74	42157.6	28.361	268.593	953.855	9166.74	31.891	14.301	4.255	3.433	0.956	2.879	3.58	1.428	3.964	4.78	17.949	167.767	212.499	11.672
MA.5.3.12.U	5	3	12	At1g45201	SALK_145591C	AW	U	0.245	0.184	0.154	765.238	45.859	87.004	430.05	32.642	80.352	113.802	3560.94	2.699	6.824	25.191	0.248	0.127	0.731	0.717	10.329	14.386	463.936	1243.91	1986.64	34091.9	28.128	244.223	721.344	7841.71	19.565	10.468	0	0.471	0.516	0	0	0.031	2.81	2.556	23.076	151.201	143.691	8.35
MA.5.1.28.U	5	1	28	At1g47480	SALK_017734C	AV	U	0.573	0.403	0.464	989.073	54.402	100.416	615.017	45.224	130.932	177.16	5299.13	3.718	6.421	32.275	0.469	0.131	0.815	1.066	13.256	21.975	353.673	758.332	1456.04	44400.5	46.773	274.691	1178.95	10130.4	43.099	26.708	0.873	1.162	0.795	0.359	0.73	0.472	3.612	5.373	10.145	147.237	237.541	9.384
MA.5.2.67.U	5	2	67	At1g47480	SALK_017734C	AV	U	0.269	0.266	0.198	930.447	60.84	123.89	520.207	44.163	111.891	192.488	4703.32	4.812	11.946	36.45	0.331	0.157	1.047	0.932	16.631	23.672	525.301	1549.04	2864.11	43792.1	42.99	384.963	1177.62	11130.1	30.433	19.639	1.454	1.432	1.282	0.275	0.594	0.234	3.126	3.316	31.49	225.181	181.287	11.391
MA.5.3.04.U	5	3	4	At1g47480	SALK_017734C	AV	U	0.415	0.225	0.179	861.981	54.189	105.724	510.804	37.977	100.294	140.413	4145.54	3.634	8.737	30.312	0.299	0.156	0.87	0.809	13.221	17.531	498.686	1363.46	2344.89	39241.6	34.269	287.584	857.817	8901.98	23.096	12.999	5.383	4.043	1.147	3.784	4.16	1.375	3.101	2.843	27.322	176.121	156.157	9.366
MA.5.1.21.U	5	1	21	At1g47780	SALK_008295C	AU	U	0.32	0.227	0.286	983.846	58.154	100.258	591.792	37.84	117.537	139.612	5044.81	3.911	5.56	32.091	0.43	0.151	0.738	0.889	13.847	24.528	448.462	1010.4	1877.91	47019.2	48.816	311.552	1110.4	10983.1	36.667	26.608	0.576	0.868	0.886	0.096	0.586	0.492	3.955	4.303	17.573	163.824	223.086	10.909
MA.5.2.24.U	5	2	24	At1g47780	SALK_008295C	AU	U	0.198	0.153	0.167	729.986	47.419	75.699	376.951	32.646	79.346	125.836	3590.41	2.983	6.814	23.324	0.34	0.104	0.701	0.696	9.149	7.88	444.203	1172.97	1616.17	31564.4	23.837	215.809	798.26	7806.53	23.65	9.308	2.361	1.896	0.927	1.433	1.581	0.625	2.94	3.347	12.77	131.559	157.374	8.611
MA.5.3.02.U	5	3	2	At1g47780	SALK_008295C	AU	U	0.328	0.18	0.181	955.09	55.098	101.722	540.534	38.185	103.799	127.948	4538.96	4.166	7.699	30.245	0.362	0.149	0.952	1.079	13.619	18.578	526.65	1332.06	2105.62	43206.8	30.796	240.819	770.787	9145.35	24.989	15.376	5.074	4.394	0.982	2.822	3.607	1.404	3.752	3.529	22.314	176.743	202.343	10.395
MA.5.1.02.U	5	1	2	At1g47786	SALK_122163C	AT	U	0.469	0.263	0.295	928.153	55.892	93.652	573.25	32.717	113.721	130.447	4479.69	3.532	5.455	25.12	0.597	0.172	0.951	1.057	11.741	13.085	393.984	966.932	1677.74	42190.4	31.245	264.6	945.103	8696.37	41.26	23.779	1.818	2.479	0.839	1.112	1.584	0.915	3.905	4.377	15.274	166.133	219.743	10.473
MA.5.2.31.U	5	2	31	At1g47786	SALK_122163C	AT	U	0.269	0.199	0.194	976.617	63.894	106.248	552.68	37.409	107.588	150.933	4657.5	3.565	7.764	27.803	0.485	0.152	1.018	1.002	12.812	9.322	565.704	1581.35	2232.14	45018.9	32.574	295.92	968.971	9764.21	30.097	14.08	1.079	1.366	0.895	0.224	0.813	0.294	3.878	4.02	20.34	180.639	196.229	11.047
MA.5.3.46.U	5	3	46	At1g47786	SALK_122163C	AT	U	0.274	0.189	0.22	863.818	53.617	97.359	523.395	34.371	104.92	138.017	4291.45	3.659	7.377	29.64	0.359	0.11	0.712	0.872	12.761	16.072	378.958	947.138	1730.81	39593.9	25.44	211.096	787.725	8191.91	25.716	14.021	1.647	1.881	1.022	0.666	1.105	0.595	3.645	3.898	15.196	149.833	204.555	9.637
MA.5.1.40.U	5	1	40	At1g48300	SALK_151927C	AS	U	0.395	0.281	0.304	999.527	62.135	104.288	592.136	38.11	120.872	148.321	4971.76	3.901	6.105	30.838	0.52	0.153	0.924	1.04	13.902	18.293	439.961	1122.38	1962.19	45825.2	45.798	301.422	1063.38	10017.6	39.436	27.041	1.613	1.655	1.33	0.667	0.951	0.555	4.307	4.368	17.303	171.791	231.857	10.653
MA.5.2.62.U	5	2	62	At1g48300	SALK_151927C	AS	U	0.251	0.225	0.225	923.316	60.124	103.478	521.58	37.393	101.28	145.015	4355.53	3.849	8.34	28.475	0.324	0.121	0.847	0.881	12.385	16.015	491.003	1367.01	2043.29	42455.2	30.033	266.455	897.421	9160.2	34.2	18.174	1.355	1.649	1.012	0.212	0.677	0.391	3.712	4.25	18.595	173.765	190.846	11.42
MA.5.3.47.U	5	3	47	At1g48300	SALK_151927C	AS	U	0.239	0.182	0.2	824.89	50.591	92.808	491.504	29.93	90.903	110.429	3894.31	3.395	7.647	30.074	0.359	0.14	0.812	0.891	11.582	18.116	432.765	1159.94	1866.84	36959.3	24.243	202.906	616.504	7445.67	22.015	13.396	1.782	1.742	1.06	0.895	1.209	0.557	3.525	3.247	20.153	158.645	181.094	9.711
MA.5.1.17.U	5	1	17	At1g49740	SALK_208585C	AR	U	0.266	0.208	0.231	921.64	58.559	93.185	538.733	36.457	110.925	143.636	4677.9	3.797	5.854	27.99	0.428	0.145	0.751	0.895	11.661	16.718	450.766	1138.06	1950.46	42728.7	38.391	286.665	1021.2	9700.98	35.603	23.061	1.784	1.674	0.939	0.912	1.252	0.568	3.846	3.702	15.741	150.318	202.386	10.015
MA.5.2.18.U	5	2	18	At1g49740	SALK_208585C	AR	U	0.26	0.192	0.196	880.934	55.697	94.866	504.406	33.122	95.957	130.341	4297.89	3.24	6.729	24.889	0.408	0.148	0.807	0.889	10.934	7.641	468.736	1278.61	1833.31	39605.6	26.784	241.314	813.241	8690.14	23.946	13.741	2.395	2.059	1.061	1.354	1.65	0.665	3.524	4.017	20.132	160.485	188.466	10.71
MA.5.3.67.U	5	3	67	At1g49740	SALK_208585C	AR	U	0.278	0.209	0.237	1074.7	65.369	114.113	612.527	40.137	126.624	147.514	5105.58	4.316	8.111	33.813	0.399	0.14	0.837	0.977	15.63	19.555	541.728	1400.78	2348.02	47991.2	32.581	266.999	872.036	10203.1	28.228	16.391	2.861	2.207	1.771	1.365	1.592	0.543	4.264	4.076	22.063	188.497	232.768	11.43
MA.5.1.20.U	5	1	20	At1g51260	SALK_046680C	AQ	U	0.256	0.237	0.204	810.874	45.59	89.547	490.171	35.246	88.562	110.034	3934.17	3.574	6.102	29.682	0.437	0.159	0.882	0.789	12.332	20.435	370.883	967.804	1714.75	37423.7	33.255	238.437	696.365	8992	28.494	23.839	1.307	1.033	0.854	0.692	0.96	0.324	3.182	3.104	20.274	167.266	154.905	9.357
MA.5.2.08.U	5	2	8	At1g51260	SALK_046680C	AQ	U	0.228	0.218	0.208	912.857	59.382	101.081	493.546	38.128	106.562	149.966	4537.42	3.36	8.551	28.646	0.394	0.154	1.016	0.937	9.691	10.13	507.336	1352.21	1971.09	40713.4	31.12	302.967	1028.1	10186.7	36.095	16.352	1.998	1.435	0.965	1.17	1.399	0.442	3.488	4.505	17.879	166.305	183.418	11.099
MA.5.3.13.U	5	3	13	At1g51260	SALK_046680C	AQ	U	0.237	0.226	0.176	826.722	51.561	103.79	484.049	40.811	97.464	138.131	4040.76	3.464	8.661	27.759	0.342	0.191	0.931	0.836	13.234	17.62	477.689	1323.67	2217.8	38185.4	37.923	308.294	842.433	9006.88	22.951	12.822	2.109	1.428	1.123	0.948	1.05	0.299	2.859	2.542	31.393	182.188	147.938	8.769
MA.5.1.57.U	5	1	57	At1g51300	SALK_040276C	AP	U	0.363	0.247	0.302	989.428	58.174	98.176	562.212	38.142	113.38	126.378	4769.81	4.567	6.109	30.729	0.42	0.164	0.766	0.967	14.365	18.043	426.157	1005.79	1963.58	44996.1	39.849	260.732	919.417	9556.08	38.595	21.072	1.516	1.935	1.378	0.786	0.933	0.642	4.12	4.084	16.744	159.748	216.036	10.401
MA.5.2.25.U	5	2	25	At1g51300	SALK_040276C	AP	U	0.161	0.17	0.145	672.773	40.632	78.582	374.554	29.868	76.077	115.302	3347.82	2.51	6.873	22.934	0.295	0.104	0.677	0.642	8.897	8.502	376.813	987.106	1629.43	29639.8	23.834	218.866	757.642	7361.39	18.601	8.359	1.22	1.039	0.653	0.594	0.744	0.283	2.453	3.143	14.379	137.409	134.679	8.596
MA.5.3.32.U	5	3	32	At1g51300	SALK_040276C	AP	U	NA	NA	NA	NA	NA	NA	NA	NA	NA	NA	NA	NA	NA	NA	NA	NA	NA	NA	NA	NA	NA	NA	NA	NA	NA	NA	NA	NA	NA	NA	NA	NA	NA	NA	NA	NA	NA	NA	NA	NA	NA	NA
MA.5.1.58.U	5	1	58	At1g51440	SALK_033146C	AO	U	0.334	0.301	0.247	883.788	52.495	97.965	529.869	38.4	87.205	110.761	3976.93	3.094	5.156	25.897	0.364	0.127	0.822	0.767	10.817	17.539	458.957	1280.41	2082.07	41398.6	36.802	279.475	834.307	9061.45	35.49	19.62	2.442	1.972	1.305	1.529	1.833	0.644	3.26	3.219	19.972	183.32	165.213	10.127
MA.5.2.33.U	5	2	33	At1g51440	SALK_033146C	AO	U	0.225	0.24	0.212	995.754	60.05	121.44	575.614	45.404	103.722	151.636	5025.06	4.329	10.036	35.155	0.443	0.148	1.091	1.127	15.368	18.672	547.684	1449.95	2344.88	48367	40.866	297.352	1045.3	11352.2	28.883	17.27	1.407	1.475	0.97	0.507	0.992	0.352	3.615	4.953	18.727	189.171	202.981	13.117
MA.5.3.70.U	5	3	70	At1g51440	SALK_033146C	AO	U	0.326	0.218	0.189	948.916	57.936	107.512	557.101	37.374	109.234	139.272	4381.1	4.022	8.974	33.976	0.366	0.17	0.983	0.95	14.649	22.296	530.168	1442.26	2327.8	42902.4	35.641	278.829	831.561	9265.14	24.723	15.938	2.509	2.069	0.938	1.358	1.667	0.504	3.623	3.272	25.514	189.785	182.04	10.331
MA.5.1.45.U	5	1	45	At1g52460	SALK_066806C	AN	U	0.402	0.339	0.4	771.006	68.319	136.443	762.262	38.205	116.501	222.565	4592.09	4.012	8.472	31.873	0.452	0.161	0.82	1.171	11.245	16.064	364.814	1063.51	2097.57	45150.4	35.699	250.147	1020.44	7444.93	41.857	22.027	0.657	1.192	0.848	0.14	0.503	0.408	3.766	4.502	11.88	136.067	225.585	12.238
MA.5.2.72.U	5	2	72	At1g52460	SALK_066806C	AN	U	0.254	0.239	0.215	987.625	60.69	116.119	554.383	39.679	98.207	161.108	4362.67	3.936	8.576	26.813	0.346	0.125	0.955	0.987	12.34	17.353	532.711	1463.93	2386.14	42531.7	31.835	284.988	997.125	9609.76	28.152	15.933	1.656	1.519	1.076	0.56	1.05	0.335	3.908	4.463	18.462	194.86	197.09	12.208
MA.5.3.01.U	5	3	1	At1g52460	SALK_066806C	AN	U	NA	NA	NA	NA	NA	NA	NA	NA	NA	NA	NA	NA	NA	NA	NA	NA	NA	NA	NA	NA	NA	NA	NA	NA	NA	NA	NA	NA	NA	NA	NA	NA	NA	NA	NA	NA	NA	NA	NA	NA	NA	NA
MA.5.1.56.U	5	1	56	At1g52570	SALK_098375C	AM	U	0.461	0.316	0.4	995.145	59.525	102.594	638.714	37.518	115.839	152.254	5080.36	4.26	5.946	33.849	0.647	0.17	0.958	1.265	12.175	17.067	396.7	909.272	1759.11	46272.1	38.61	266.969	1085.83	9262.73	41.408	22.288	1.219	1.806	1.368	0.42	0.529	0.445	4.064	4.828	11.501	154.265	237.33	9.933
MA.5.2.70.U	5	2	70	At1g52570	SALK_098375C	AM	U	0.262	0.222	0.22	922.043	55.28	100.09	504.496	39.215	98.571	153.886	4472.61	4.233	8.443	30.498	0.357	0.128	0.924	1	12.987	17.628	478.449	1293.32	2038.71	40602.4	29.832	262.08	937.084	9503.28	30.723	18.081	2.197	1.919	1.121	1.158	1.6	0.656	3.579	4.28	17.72	180.169	196.221	11.471
MA.5.3.55.U	5	3	55	At1g52570	SALK_098375C	AM	U	0.25	0.189	0.204	894.431	53.153	98.029	505.093	32.201	92.66	114.448	4059.71	3.882	8.522	32.094	0.334	0.142	0.736	0.794	12.813	16.743	479.722	1291.9	2191.74	39691.5	29.243	218.514	700.556	8136.47	27.693	11.78	1.186	1.733	1.505	0.248	0.874	0.507	3.31	3.014	21.235	157.014	172.312	9.424
MA.5.1.04.U	5	1	4	At1g52700	SALK_031367C	AL	U	0.23	0.177	0.197	748.492	45.725	79.752	459.25	29.696	91.134	105.355	3820.01	3.248	4.747	23.661	0.342	0.12	0.698	0.776	9.329	11.76	374.975	944.064	1546.18	34761.6	29.925	235.095	781.725	7676.22	28.025	18.034	0.674	0.749	0.719	0.119	0.454	0.34	3.264	3.588	17.833	146.985	177.717	9.714
MA.5.2.26.U	5	2	26	At1g52700	SALK_031367C	AL	U	0.287	0.319	0.205	888.629	65.724	137.301	548.29	43.367	110.839	205.667	4478.68	4.235	10.835	28.521	0.47	0.219	1.182	0.952	14.291	13.324	512.936	1582.27	3036.65	42896.8	46.036	353.846	1113.85	9710.34	24.091	19.258	0.842	1.08	1.269	0	0.12	0.037	3.414	3.335	41.276	253.207	178.214	11.148
MA.5.3.10.U	5	3	10	At1g52700	SALK_031367C	AL	U	0.232	0.152	0.179	837.029	53.474	93.645	474.427	33.676	102.534	143.13	4096.49	3.413	7.908	27.632	0.294	0.097	0.698	0.807	10.809	13.761	444.527	1111.28	1769.36	37055.4	26.453	238.31	848.314	8506.85	23.685	10.054	0	0.498	0.597	0	0	0.094	3.272	3.281	16.51	147.571	181.433	9.055
MA.5.1.14.U	5	1	14	At1g52750	SALK_060662C	AK	U	0.306	0.205	0.209	965.194	60.934	103.278	576.419	37.116	116.924	135.557	4752.61	4.664	6.045	30.634	0.416	0.15	0.745	0.845	15.016	18.11	489.073	1273.6	2098.82	46799.1	37.152	294.973	958.249	9842.94	41.43	32.312	2.082	1.923	0.98	1.183	1.56	0.738	3.798	3.595	18.16	163.478	194.105	9.949
MA.5.2.64.U	5	2	64	At1g52750	SALK_060662C	AK	U	0.271	0.223	0.223	967.622	60.764	108.194	551.317	38.746	104.889	140.725	4594.29	3.858	8.793	29.138	0.346	0.124	0.924	0.944	11.798	16.029	514.125	1442.8	2155.71	43939.6	30.271	272.218	876.069	9595.66	27.221	15.914	2.513	1.935	1.303	1.227	1.645	0.621	3.745	4.167	19.8	181.064	194.73	11.233
MA.5.3.48.U	5	3	48	At1g52750	SALK_060662C	AK	U	0.234	0.191	0.184	841.171	50.841	92.208	470.228	32.504	96.501	121.188	3960.58	3.403	7.429	30.168	0.34	0.142	0.818	0.85	13.122	17.52	471.773	1232.74	1992.01	37534.1	27.97	239.958	729.443	8353.65	24.057	14.69	1.563	1.622	1.093	0.514	0.906	0.394	3.35	2.999	21.507	164.743	170.305	9.324
MA.5.1.38.U	5	1	38	At1g53920	SALK_081729C	AJ	U	0.327	0.268	0.246	934.763	53.461	105.324	554.251	42.068	105.382	162.741	4964.13	3.822	7.177	34.706	0.429	0.163	0.971	0.943	15.385	24.787	472.142	1211.74	2131.42	44335.4	46.731	292.874	960.135	10890.6	39.929	29.601	2.131	1.797	0.95	1.191	1.533	0.684	3.324	3.717	19.825	176.736	173.569	10.08
MA.5.2.11.U	5	2	11	At1g53920	SALK_081729C	AJ	U	0.219	0.219	0.221	1029.72	65.361	114.995	545.974	45.629	117.394	173.453	5030.8	4.23	9.684	29.48	0.663	0.201	1.516	0.984	12.626	10.737	611.354	1630.27	2429.51	46289.1	39.069	336.152	1128.46	11321.2	35.214	10.283	0.883	0.957	0.905	0.072	0.301	0.161	3.765	4.733	20.576	187.108	193.152	12.207
MA.5.3.38.U	5	3	38	At1g53920	SALK_081729C	AJ	U	0.285	0.216	0.213	867.01	52.804	101.392	496.337	37.097	98.704	137.415	4408.48	3.844	8.341	30.729	0.323	0.144	0.841	0.84	14.813	20.316	451.927	1246.71	2052.48	40434	31.085	248.262	812.484	9368.89	26.34	13.909	1.13	1.062	0.712	0.344	0.632	0.344	3.329	3.22	21.794	168.829	169.626	9.678
MA.5.1.29.U	5	1	29	At1g53940	SALK_109449C	AI	U	0.359	0.237	0.246	918.017	53.7	97.096	526.418	36.13	113.506	126.88	4602.83	3.779	6.247	36.074	0.407	0.184	0.864	0.907	14.325	31.726	456.195	1163.46	1962.63	41698.6	44.746	276.697	827.177	9508.89	48.876	27.39	1.396	1.291	1.069	0.585	1.082	0.602	3.43	3.261	19.405	156.262	177.123	9.234
MA.5.2.37.U	5	2	37	At1g53940	SALK_109449C	AI	U	0.244	0.193	0.218	836.887	63.544	98.632	495.5	37.431	94.157	144.3	4177.89	3.742	6.847	22.856	0.468	0.155	0.992	1.01	11.946	9.943	528.65	1596.66	2102.9	39137.4	28.756	266.079	897.9	8737.94	41.566	15.836	2.037	1.73	1.195	0.736	0.987	0.353	3.986	3.958	18.363	163.883	188.474	11.816
MA.5.3.26.U	5	3	26	At1g53940	SALK_109449C	AI	U	0.235	0.178	0.192	860.442	49.074	96.44	502.286	34.035	93.74	127.726	4273.29	3.424	7.987	31.595	0.334	0.107	0.727	0.84	12.188	16.831	415.722	1041.64	1809.32	38994.8	24.148	220.849	773.491	8729.73	25.141	14.256	1.706	1.474	0.875	0.946	1.2	0.462	3.486	3.611	17.534	153.868	194.261	9.705
MA.5.1.10.U	5	1	10	At1g53990	SALK_201623C	AH	U	0.244	0.165	0.194	712.675	39.431	67.012	414.803	25.732	73.864	82.8	3385.21	2.633	4.108	20.602	0.288	0.085	0.51	0.6	8.644	12.444	330.57	794.74	1352.03	32440.4	26.552	177.123	635.143	6987.42	26.634	16.781	1.417	1.53	1.105	0.811	1.148	0.53	2.932	2.951	13.919	127.022	159.323	8.142
MA.5.2.19.U	5	2	19	At1g53990	SALK_201623C	AH	U	0.214	0.182	0.184	936.914	56.861	101.085	563.213	33.448	97.139	126.608	4594.62	3.409	7.345	28.194	0.385	0.13	0.785	0.836	12.203	11.768	500.007	1345.73	2073.53	45259.5	29.11	246.984	870.475	9294.17	32.341	14.415	1.032	1.434	0.826	0.428	0.907	0.412	3.441	3.864	18.467	155.547	181.376	10.142
MA.5.3.24.U	5	3	24	At1g53990	SALK_201623C	AH	U	0.247	0.176	0.197	958.366	55.933	100.406	529.98	37.761	103.811	141.516	4549.64	4.006	9.066	35.077	0.409	0.143	0.816	0.912	13.005	19.586	515.897	1308.54	2183	41404.4	28.003	239.849	803.259	9141.75	26.197	14.187	2.169	1.895	1.025	1.26	1.4	0.502	3.667	3.555	20.703	166.797	204.931	10.017
MA.5.1.13.U	5	1	13	At1g54000	SALK_008952C	AG	U	0.298	0.27	0.222	886.78	52.074	98.558	501.763	41.054	96.883	135.203	4127.83	3.721	7.184	31.315	0.403	0.141	0.889	0.795	12.212	19.87	451.884	1169.47	1975.74	38258.7	37.689	259.212	800.254	9029.92	33.13	24.834	2.645	1.83	1.178	1.577	1.647	0.578	3.394	3.221	20.66	186.856	167.808	9.779
MA.5.2.52.U	5	2	52	At1g54000	SALK_008952C	AG	U	0.186	0.154	0.161	601.438	35.278	68.91	340.411	25.398	66.911	96.142	2945.77	2.401	5.871	20.418	0.263	0.084	0.549	0.605	8.055	12.035	273.012	658.759	1078.28	26320.1	19.764	167.095	619.922	6257.28	19.08	10.701	1.794	1.479	0.824	0.982	1.179	0.543	2.304	3.104	9.649	108.962	129.77	7.2
MA.5.3.57.U	5	3	57	At1g54000	SALK_008952C	AG	U	0.309	0.245	0.237	1147.5	69.926	129.351	682.3	48.183	130.043	191.804	5593.42	4.767	12.275	40.609	0.4	0.145	0.931	0.985	17.121	25.988	575.618	1427.25	2355.75	50684	41.187	335.41	1179.57	11987.9	31.947	18.903	0.741	1.474	0.998	0.335	0.975	0.488	4.113	4.357	21.094	195.988	216.371	11.875
MA.5.1.61.U	5	1	61	At1g54020	SALK_047900C	AF	U	0.293	0.241	0.237	981.242	54.375	100.051	536.583	42.829	106.001	140.556	4647.25	3.705	6.842	34.42	0.401	0.143	0.831	0.789	13.864	22.5	475.428	1201.62	2090.66	42611.6	41.378	307.675	976.347	10288.5	34.78	20.491	2.313	1.646	1.53	1.123	1.104	0.445	3.546	3.38	22.03	182.819	182.076	9.64
MA.5.2.43.U	5	2	43	At1g54020	SALK_047900C	AF	U	0.227	0.159	0.188	558.834	44.923	76.932	404.634	30.409	74.975	155.402	3301.02	3.812	9.006	25.076	0.412	0.139	0.959	1.012	14.933	20.258	350.743	907.81	1488.08	29934.3	27.82	228.941	920.08	7374.65	31.175	14.455	0.712	1.069	0.66	0.395	0.641	0.409	2.239	3.185	8.62	105.872	129.398	8.897
MA.5.3.61.U	5	3	61	At1g54020	SALK_047900C	AF	U	0.251	0.23	0.172	856.148	56.455	112.641	494.829	43.081	112.927	171.471	4173.69	4.307	10.997	33.093	0.305	0.148	0.774	0.69	14.755	21.465	495.297	1414.04	2545.12	38309.5	38.931	312.914	969.51	9075.85	26.354	11.793	1.865	1.305	0.963	0.968	1.249	0.412	2.96	2.784	26.431	185.059	154.539	9.207
MA.5.1.37.U	5	1	37	At1g55180	SALK_017905C	AE	U	0.313	0.239	0.244	979.419	56.367	104.257	530.89	38.77	113.222	138.969	4684.14	3.722	6.381	32.241	0.381	0.127	0.71	0.771	13.259	22.48	484.442	1255.03	2140.07	43658.4	44.197	282.846	922.888	10260.4	35.052	30.746	1.953	1.96	1.843	0.983	1.329	0.643	3.753	3.316	20.071	176.035	195.901	9.975
MA.5.2.16.U	5	2	16	At1g55180	SALK_017905C	AE	U	0.254	0.21	0.224	1032.48	67.444	115.951	574.267	43.29	112.388	177.637	5110.85	4	9.584	33.255	0.456	0.131	0.91	0.973	14.2	13.315	590.835	1638.1	2266.27	47182.8	35.538	310.494	1161.09	11288.5	31.656	17.539	2.679	2.203	1.311	1.418	1.849	0.71	4.201	5.259	17.097	181.97	228.069	13.138
MA.5.3.09.U	5	3	9	At1g55180	SALK_017905C	AE	U	0.236	0.18	0.168	836.632	51.285	96.844	457.633	36.074	98.402	132.473	3970.9	3.262	9.464	30.483	0.305	0.127	0.757	0.753	12.336	16.677	487.127	1247.31	2084.73	37117.9	29.701	249.935	797.675	8591.25	25.201	12.68	0.652	0.981	0.677	0.178	0.432	0.27	3.037	2.949	19.681	155.524	163.317	8.944
MA.5.1.63.U	5	1	63	At1g55280	SALK_206863C	AD	U	0.306	0.242	0.262	966.069	55.938	100.517	555.911	39.236	111.948	136.756	4965.74	3.468	6.461	31.809	0.432	0.13	0.729	0.837	15.123	19.824	438.598	1038.9	1864.49	44099.1	42.312	301.162	1053.22	10571	34.79	23.455	1.763	1.776	1.291	0.705	1.058	0.563	3.869	4.03	17.394	168.462	213.973	10.471
MA.5.2.44.U	5	2	44	At1g55280	SALK_206863C	AD	U	0.215	0.18	0.192	752.508	46.414	82.599	426.33	30.353	82.331	108.302	3741.46	2.88	5.975	23.07	0.344	0.103	0.743	0.821	10.537	12.019	381.794	1003.41	1560.9	34022.5	25.852	208.863	731.449	7874.46	27.021	15.514	2.751	1.938	1.345	1.488	1.511	0.501	2.911	3.578	13.062	135.169	161.25	9.094
MA.5.3.22.U	5	3	22	At1g55280	SALK_206863C	AD	U	NA	NA	NA	NA	NA	NA	NA	NA	NA	NA	NA	NA	NA	NA	NA	NA	NA	NA	NA	NA	NA	NA	NA	NA	NA	NA	NA	NA	NA	NA	NA	NA	NA	NA	NA	NA	NA	NA	NA	NA	NA	NA
MA.5.1.71.U	5	1	71	At1g56630	SALK_041379C	AC	U	0.55	0.348	0.39	1124.95	68.878	111.442	653.95	42.773	139.796	183.782	5489.96	3.761	6	32.134	0.446	0.106	0.696	0.75	14.794	18.356	420.652	967.979	1831.45	50361.5	42.613	306.614	1205.22	11020.1	46.288	21.876	2.784	2.997	1.706	1.639	2.006	1.074	4.443	4.958	11.195	174.631	255.523	10.328
MA.5.2.58.U	5	2	58	At1g56630	SALK_041379C	AC	U	0.233	0.219	0.199	887.535	53.275	97.885	477.868	34.678	90.212	120.087	4079.52	3.851	7.007	24.972	0.342	0.131	0.842	0.822	12.204	14.746	487.973	1347.81	2119.28	39292.2	30.232	251.129	777.364	8795.85	26.306	15.279	2.889	2.133	1.349	1.58	1.718	0.565	3.295	3.282	21.019	170.538	166.102	9.943
MA.5.3.59.U	5	3	59	At1g56630	SALK_041379C	AC	U	0.269	0.223	0.209	933.104	57.766	110.364	547.805	38.716	116.267	147.461	4500.18	3.862	8.8	29.321	0.36	0.154	0.847	0.831	14.226	17.491	506.863	1379.98	2302.24	41570.5	29.671	274.444	836.042	9009.17	24.803	11.285	1.092	1.483	1.223	0.244	0.858	0.406	3.667	3.415	25.527	180.057	182.522	10.244
MA.5.1.31.U	5	1	31	At1g56670	SALK_202134C	AB	U	0.408	0.208	0.233	969.88	55.91	95.797	543.961	37.72	113.567	147.465	4750.45	3.605	6.315	30.095	0.457	0.126	0.749	0.865	15.03	17.755	453.056	1125.86	1940.97	43585.3	41.119	279.749	972.159	9779.48	34.985	27.838	2.806	3.03	1.258	1.57	2.429	1.18	3.996	3.891	15.47	166.869	215.88	9.932
MA.5.2.51.U	5	2	51	At1g56670	SALK_202134C	AB	U	0.159	0.158	0.116	437.905	30.013	61.891	261.832	20.629	54.544	96.557	2260.35	2.233	5.909	16.422	0.22	0.091	0.543	0.446	7.603	11.987	231.492	676.888	1313.19	20489.2	20.043	167.871	550.181	4931.32	15.275	8.204	2.442	1.861	0.974	1.261	1.565	0.613	1.685	1.861	14.612	114.765	90.485	5.824
MA.5.3.62.U	5	3	62	At1g56670	SALK_202134C	AB	U	0.239	0.218	0.18	857.666	52.868	101.95	483.509	38.016	92.549	135.755	3941.95	3.803	8.487	27.152	0.281	0.133	0.786	0.729	15.496	22.185	496.315	1362.84	2305.57	39049	35.21	278.417	824.786	8884.23	24.917	11.764	0.046	0.641	0.89	0	0.011	0.117	2.828	2.666	23.471	165.159	145.924	8.632
MA.5.1.47.U	5	1	47	At1g58520	SALK_049668C	AA	U	0.329	0.308	0.256	918.404	53.531	110.338	568.015	41.864	106.457	150.258	4578.65	4.515	8.324	37.575	0.335	0.125	0.934	0.776	14.065	26.307	434.02	1167.33	2180.95	43625.2	43.941	322.789	978.282	10392.2	40.821	27.215	1.627	1.237	0.969	0.527	0.774	0.486	3.566	3.987	21.145	207.596	178.806	11.731
MA.5.2.65.U	5	2	65	At1g58520	SALK_049668C	AA	U	0.245	0.235	0.178	895.002	59.513	120.567	551.839	39.417	124.606	173.63	4517.21	4.318	11.473	36.264	0.309	0.13	0.937	0.881	13.458	20.911	458.419	1318.06	2383.52	42798.3	35.036	318.641	1016.06	9511.47	29.377	15.115	0.893	0.961	0.724	0.277	0.445	0.176	3.423	3.939	20.01	196.743	177.115	11.503
MA.5.3.65.U	5	3	65	At1g58520	SALK_049668C	AA	U	0.249	0.227	0.189	833.511	50.917	98.513	516.48	36.979	96.143	131.634	4005.69	3.653	8.362	32.222	0.864	0.232	0.939	0.869	13.572	24.565	474.634	1267.37	2032.18	38762.9	33.671	283.099	859.449	8980.72	28.646	16.509	1.97	1.384	0.941	0.919	0.979	0.235	10.026	3.093	31.191	181.676	162.164	9.855
MA.5.1.23.U	5	1	23	At1g59780	SALK_092603C	Z	U	0.323	0.223	0.289	861.683	54.652	94.094	536.235	39.643	102.169	158.288	4583.67	3.099	6.011	30.82	0.414	0.124	0.702	0.895	11.07	21.637	367.874	879.618	1591.69	41509.5	43.815	258.231	1106.13	9932.92	39.619	21.923	1.186	1.23	0.719	0.657	1.127	0.6	3.649	5.192	11.061	140.429	211.186	10.665
MA.5.2.12.U	5	2	12	At1g59780	SALK_092603C	Z	U	0.292	0.21	0.18	969.276	62.087	105.466	493.056	41.524	102.206	157.674	4494.74	3.7	8.566	27.717	0.332	0.106	0.852	0.842	8.574	9.217	614.752	1654.15	2288.96	41484.6	34.373	310.556	1039.31	10102.1	37.318	5.835	2.42	1.851	1.134	1.313	1.532	0.487	3.729	3.952	20.771	184.101	187.967	11.226
MA.5.3.27.U	5	3	27	At1g59780	SALK_092603C	Z	U	0.378	0.191	0.216	845.028	55.302	96.739	544.586	34.583	102.666	140.634	4265.08	3.94	7.425	27.95	0.453	0.15	0.903	1.086	12.903	16.575	448.727	1202.79	1969.98	40041.9	26.424	221.015	767.747	7607.22	30.986	14.803	6.736	6.718	1.275	4.307	6.157	2.854	3.802	4.077	20.357	159.396	212.009	10.456
MA.5.1.53.U	5	1	53	At1g61850	SALK_087152C	Y	U	0.297	0.235	0.259	969.024	54.898	99.815	541.329	41.229	112.226	129.232	4622.35	4.223	7.035	36.29	0.454	0.179	0.903	0.888	13.249	22.53	457.17	1148.14	1974.71	44166	41.016	298.165	859.067	10319.6	40.156	22.041	2.457	1.965	1.316	1.332	1.65	0.695	3.854	3.82	20.011	166.959	177.899	10.081
MA.5.2.45.U	5	2	45	At1g61850	SALK_087152C	Y	U	0.197	0.173	0.18	723.994	44.948	80.256	400.738	30.616	81.913	112.679	3542.28	2.771	6.457	24.307	0.324	0.1	0.697	0.755	10.438	14.622	364.872	939.013	1447.81	32123.2	26.496	212.285	747.971	7820.44	22.654	14.377	0.452	0.895	0.941	0	0.302	0.166	2.853	3.904	12.176	127.2	147.462	8.966
MA.5.3.60.U	5	3	60	At1g61850	SALK_087152C	Y	U	0.242	0.218	0.187	859.689	55.216	108.817	483.257	38.265	97.325	135.018	4024.71	3.598	9.404	31.313	0.317	0.152	0.78	0.759	13.855	19.418	502.123	1413.54	2451.89	38252.3	32.427	271.426	795.337	8731.94	21.564	12.662	0.482	1.044	0.969	0	0.409	0.26	3.299	3.122	29.61	180.194	158.899	9.617
MA.5.1.42.U	5	1	42	At1g63050	SALK_004728C	X	U	0.343	0.224	0.272	959.566	63.855	108.435	614.711	35.923	131.23	143.249	4826.27	3.575	6.575	31.826	0.473	0.189	0.82	1.036	13.639	20.311	445.841	1118.21	1725.86	43511.6	45.235	316.067	1023.92	9755.53	37.978	32.685	0.874	0.894	0.769	0.282	0.681	0.326	3.589	3.909	19.938	154.058	221.432	10.94
MA.5.2.29.U	5	2	29	At1g63050	SALK_004728C	X	U	0.256	0.225	0.204	968.956	66.714	124.544	553.225	41.393	118.755	172.697	4744.25	4.524	11.585	36.84	0.436	0.15	0.997	1.036	14.899	19.441	547.082	1533.3	2370.73	44855.2	40.264	326.741	1044.5	10700.3	33.556	17.606	0.833	1.334	0.912	0.114	0.55	0.23	3.081	4.54	19.363	190.856	205.479	12.804
MA.5.3.03.U	5	3	3	At1g63050	SALK_004728C	X	U	0.253	0.187	0.21	913.228	63.681	105.865	545.932	34.495	109.692	139.816	4304.37	3.644	8.136	29.029	0.405	0.174	0.775	0.835	11.905	14.262	500.988	1381.58	2013.97	39402.9	27.68	243.659	769.479	8186.89	26.997	13.485	0	0.418	0.623	0	0	0.048	3.346	3.426	23.439	162.981	196.663	10.898
MA.5.1.08.U	5	1	8	At1g64670	SALK_208422C	W	U	0.285	0.178	0.209	870.214	52.001	85.797	488.3	35.506	97.687	122.049	4375.68	3.869	5.591	27.682	0.324	0.102	0.703	0.87	12.423	16.328	454.006	1133.71	1883.49	42051.1	35.454	247.529	905.561	9547.6	36.183	23.187	2.776	2.417	0.902	1.491	2	0.887	3.188	3.153	12.626	139.752	189.059	8.735
MA.5.2.47.U	5	2	47	At1g64670	SALK_208422C	W	U	0.202	0.163	0.182	708.846	45.043	73.086	395.137	29.043	76.785	110.984	3547.08	2.685	5.868	21.75	0.328	0.098	0.668	0.676	9.335	11.787	404.315	1112.02	1549.18	32288.6	23.644	211.79	743.015	7505.19	23.967	14.857	0.228	0.802	0.992	0	0.128	0.151	2.805	3.002	13.232	131.95	149.815	8.203
MA.5.3.52.U	5	3	52	At1g64670	SALK_208422C	W	U	0.269	0.194	0.225	985.174	60.721	105.98	570.638	38.042	112.835	124.73	4770.31	3.968	7.297	29.837	0.377	0.12	0.74	0.856	14.582	17.089	512.104	1333.68	2231.15	45758.5	30.17	240.311	773.634	9854.08	31.62	15.387	3.265	2.791	1.799	1.559	1.954	0.802	4.151	3.883	18.47	175.411	224.873	11.197
MA.5.1.48.U	5	1	48	At1g67560	SALK_047440C	V	U	0.325	0.256	0.235	915.911	49.805	96.049	513.964	38.278	97.399	119.927	4404.18	3.839	5.979	31.635	0.427	0.147	0.82	0.796	12.147	16.266	460.106	1166.61	1927.47	40837.8	34.756	252.764	779.445	9429.62	30.245	21.397	1.974	1.412	1.524	0.668	0.894	0.469	3.573	3.267	21.764	176.41	178.7	9.962
MA.5.2.30.U	5	2	30	At1g67560	SALK_047440C	V	U	0.228	0.214	0.195	973.137	62.276	109.56	549.34	41.023	108.32	161.426	4749.1	3.769	8.806	31.186	0.464	0.15	0.986	0.99	11.838	12.059	546.267	1488.34	2192.94	43356.3	33.799	294.193	1002.65	9886.44	31.103	16.599	5.83	3.783	1.337	3.499	3.39	0.993	3.954	4.536	21.049	191.183	207.515	12.107
MA.5.3.39.U	5	3	39	At1g67560	SALK_047440C	V	U	0.25	0.2	0.188	852.057	51.043	98.544	515.108	35.41	96.331	121.97	4130.12	3.641	7.746	30.485	0.351	0.146	0.808	0.769	12.69	18.302	461.509	1250.25	2095.76	38960.8	29.05	231.612	715.323	8374.64	24.668	15.465	2.75	1.959	1.316	1.469	1.594	0.556	3.363	3.033	23.982	171.09	167.055	9.459
MA.5.1.65.U	5	1	65	At1g71250	SALK_094513C	U	U	0.371	0.26	0.274	1043.37	63.645	106.871	566.079	41.253	117.864	152.414	4887.9	3.951	6.141	31.253	0.436	0.148	0.796	0.87	14.008	18.497	535.092	1345.76	2269.1	46513.3	41.904	311.891	1028.58	10276.6	42.306	20.12	2.434	2.37	1.537	1.359	1.532	0.662	4.079	3.72	15.967	168.724	209.293	9.933
MA.5.2.50.U	5	2	50	At1g71250	SALK_094513C	U	U	0.16	0.146	0.142	539.079	33.201	59.433	299.147	22.503	57.785	82.916	2749.87	2.181	4.707	17.811	0.236	0.07	0.5	0.573	7.927	10.172	275.092	702.804	1049.72	24141.5	18.313	150.33	560.231	5869.57	18.259	9.076	0.249	0.656	0.548	0	0	0.106	2.101	2.778	8.975	96.783	122.928	7.01
MA.5.3.69.U	5	3	69	At1g71250	SALK_094513C	U	U	0.265	0.197	0.225	1048.03	65.578	111.952	580.915	40.89	126.187	144.501	4956.84	4.555	8.94	35.48	0.398	0.147	0.883	1.027	15.676	26.079	566.876	1482.47	2440.15	47431.8	33.222	263.456	826.511	10126.4	33.258	17.79	2.633	2.084	1.514	1.437	1.686	0.621	4.169	3.593	22.582	184.39	218.048	10.83
MA.5.1.01.U	5	1	1	At1g71691	SALK_030202C	T	U	0.357	0.252	0.276	1094.7	66.987	104.348	559.94	45.039	118.283	164.981	5059.38	4.997	7.274	32.315	0.569	0.142	0.89	1.001	14.89	18.64	585.975	1434.86	2488.27	50575.6	41.327	315.36	1176.21	11222.5	41.265	28.283	1.146	1.258	1.172	0.331	0.656	0.379	4.068	3.914	14.054	176.476	233.47	10.211
MA.5.2.46.U	5	2	46	At1g71691	SALK_030202C	T	U	0.206	0.162	0.17	769.893	47.249	82.187	398.172	31.53	83.404	118.307	3634.23	2.982	6.948	24.384	0.32	0.097	0.686	0.693	10.764	13.453	441.481	1178.37	1799.54	33852.5	25.867	218.837	770.145	7980.27	24.611	13.156	3.109	2.133	1.475	1.802	1.914	0.63	2.866	3.076	12.6	140.327	149.841	8.157
MA.5.3.35.U	5	3	35	At1g71691	SALK_030202C	T	U	0.263	0.208	0.197	875.979	50.596	97.553	490.918	36.033	93.356	118.132	4124.28	3.547	7.902	29.284	0.294	0.115	0.724	0.779	12.549	19.139	457.439	1176.86	2016.32	40070.3	29.345	229.423	744.234	8956.15	26.184	14.873	2.078	1.886	1.065	1.06	1.372	0.528	3.538	3.316	19.659	170.28	181.274	9.735
MA.5.1.64.U	5	1	64	At1g72110	SALK_117742C	S	U	0.301	0.229	0.234	938.248	59.076	96.409	515.19	38.864	105.287	141.301	4478.01	3.701	7.101	32.786	0.464	0.17	0.828	0.848	15.175	21.132	485.193	1349.5	2116.76	41720.2	39.308	291.075	940.823	9443.45	36.929	20.665	1.644	1.584	0.955	0.818	0.987	0.469	3.59	3.328	19.464	164.493	178.602	9.483
MA.5.2.27.U	5	2	27	At1g72110	SALK_117742C	S	U	0.264	0.205	0.231	911.903	58.981	96.931	537.379	35.821	100.706	143.513	4587.98	3.741	8.268	28.36	0.485	0.131	0.872	0.98	12.533	10.603	456.859	1221.58	1806.99	42353.5	30.196	253.358	938.982	9166.27	38.708	19.501	6.637	4.204	1.871	4.213	4.141	1.336	3.669	4.61	15.004	155.927	201.798	10.971
MA.5.3.56.U	5	3	56	At1g72110	SALK_117742C	S	U	0.276	0.211	0.246	999.887	65.443	117.165	640.994	37.972	123.78	153.418	4973.76	4.507	9.089	32.648	0.437	0.153	0.82	0.934	14.788	15.175	488.066	1311.01	2138.51	46160.1	30.56	257.323	876.247	9121.22	31.28	13.933	0.667	1.551	1.372	0	0.473	0.432	4.365	4.199	21.536	181.294	227.826	11.567
MA.5.1.18.U	5	1	18	At1g72520	SALK_017873C	R	U	0.38	0.216	0.27	1030.5	63.86	104.143	582.839	45.919	128.9	176.378	5324	4.707	8.113	38.701	0.481	0.158	0.808	1.053	17.148	23.894	475.934	1167.22	2111.77	47787	41.205	310.201	1083.56	11043.4	46.122	27.186	1.538	2.147	0.808	0.855	1.444	0.743	4.254	4.324	16.003	162.773	232.57	10.317
MA.5.2.48.U	5	2	48	At1g72520	SALK_017873C	R	U	0.196	0.149	0.173	725.079	45.364	75.752	378.989	31.538	79.953	117.654	3477.05	3.063	6.391	23.885	0.352	0.114	0.73	0.724	10.206	13.103	438.53	1207.99	1639.07	31413.5	25.831	223.952	751.464	7619.51	23.078	14.415	1.709	1.656	1.207	0.925	1.496	0.54	2.775	3.122	13.616	131.152	144.366	8.225
MA.5.3.72.U	5	3	72	At1g72520	SALK_017873C	R	U	0.238	0.191	0.194	933.575	58.846	105.023	559.137	34.132	111.558	133.33	4401.35	3.895	8.121	33.798	0.37	0.162	0.866	0.941	14.297	20.106	498.073	1329.88	2178.15	43062.4	29.609	234.646	728.242	8581.79	27.106	17.253	1.779	1.35	0.961	0.816	0.958	0.321	3.997	3.672	23.153	177.341	202.099	10.553
MA.5.1.06.U	5	1	6	At1g73480	SALK_025681C	Q	U	0.22	0.173	0.181	738.282	43.38	73.19	392.751	32.332	82.411	102.518	3600.2	3.468	5.029	24.68	0.323	0.121	0.787	0.789	9.722	15.668	428.314	1054.65	1665.57	34291	31.234	239.353	751.603	8619.39	31.553	22.633	0.305	0.528	0.576	0	0.197	0.157	2.946	2.793	18.564	140.802	150.459	8.437
MA.5.2.20.U	5	2	20	At1g73480	SALK_025681C	Q	U	0.252	0.263	0.186	924.362	59.977	117.648	525.565	43.755	110.547	189.687	4571.11	4.285	10.645	31.608	0.422	0.156	1.089	0.89	13.536	16.992	516.637	1434.54	2568	42027.8	39.74	356.617	1170.63	10451.4	28.004	13.049	1.601	1.489	1.187	0.901	1.2	0.417	3.325	3.795	23.85	205.569	171.245	11.28
MA.5.3.18.U	5	3	18	At1g73480	SALK_025681C	Q	U	0.261	0.21	0.212	904.483	58.134	103.752	525.703	35.098	109.578	128.219	4384.34	3.851	7.912	30.09	0.42	0.156	0.874	0.924	14.159	17.596	518.551	1375.39	2220.74	41972.7	28.267	253.012	754.796	8783.87	29.249	15.158	1.246	1.357	1.025	0.469	0.757	0.319	3.728	3.191	22.943	167.33	184.169	9.869
MA.5.1.34.U	5	1	34	At1g73610	SALK_205061C	P	U	0.405	0.25	0.294	987.949	54.179	94.41	547.784	38.471	110.376	138.109	4791.13	4.128	6.53	29.887	0.493	0.16	0.812	1.036	16.207	18.71	442.183	1008.21	1804.83	44086.2	42.425	251.946	943.288	10145.7	44.626	26.75	2.262	2.138	1.606	1.081	1.434	0.825	3.849	3.856	13.762	158.674	224.842	9.629
MA.5.2.69.U	5	2	69	At1g73610	SALK_205061C	P	U	0.241	0.193	0.224	858.122	58.619	91.253	511.622	36.164	99.477	144.477	4274.74	3.832	7.761	28.304	0.438	0.162	0.968	1.023	12.823	13.962	472.78	1310.41	1867.45	39102	27.432	253.433	836.663	8526.62	30.266	14.548	0.958	1.323	0.668	0.322	0.702	0.412	3.942	4.324	18.639	165.346	191.557	11.297
MA.5.3.43.U	5	3	43	At1g73610	SALK_205061C	P	U	0.306	0.195	0.233	940.676	55.069	102.258	530.316	36.702	107.127	138.845	4532.24	3.747	8.623	36.113	0.362	0.12	0.76	0.924	14.468	21.934	454.966	1134.32	1979.78	42536.7	28.63	243.808	869.853	9349.54	28.141	13.921	2.649	2.171	1.252	1.307	1.554	0.635	3.818	3.825	16.855	162.571	210.305	9.923
MA.5.1.16.U	5	1	16	At1g73920	SALK_064148C	O	U	0.242	0.213	0.187	868.142	51.909	102.106	574.739	34.656	88.027	115.114	3771.09	3.375	5.393	26.797	0.352	0.138	0.773	0.738	11.149	16.08	454.136	1234.03	2049.65	41118.6	34.163	234.881	707.878	7898.95	31.283	27.633	1.47	1.393	1.034	0.559	0.757	0.403	3.197	2.982	21.513	162.305	162.209	9.475
MA.5.2.41.U	5	2	41	At1g73920	SALK_064148C	O	U	0.158	0.136	0.135	622.519	42.922	71.627	341.813	27.417	71.773	108.667	3023.83	2.752	6.26	22.222	0.285	0.101	0.572	0.576	8.41	11.445	384.806	1129.82	1604.93	28256.1	21.9	187.283	644.283	6180.36	24.084	10.969	0	0.452	0.613	0	0.059	0.107	2.603	2.552	12.59	120.937	130.213	7.545
MA.5.3.37.U	5	3	37	At1g73920	SALK_064148C	O	U	0.239	0.189	0.192	846.224	51.883	96.036	494.363	36.362	93.541	134.321	4086.31	3.627	7.438	26.985	0.309	0.124	0.739	0.75	12.045	16.473	478.304	1278.07	2045.21	38114.2	27.897	228.468	750.66	8304.85	32.152	15.893	2.242	1.886	1.153	1.139	1.441	0.554	3.463	3.048	21.285	164	173.326	9.449
MA.5.1.41.U	5	1	41	At1g74460	SALK_150084C	N	U	0.297	0.24	0.246	894.318	53.757	100.491	559.121	35.215	109.456	129.87	4458.51	3.492	5.691	30.288	0.383	0.164	0.791	0.814	13.138	24.549	427.398	1106.22	1854.21	41258.5	43.611	284.252	869.959	9182.65	38.983	30.358	1.399	1.273	1.401	0.468	0.833	0.364	3.634	3.551	22.022	165.11	179.192	9.839
MA.5.2.35.U	5	2	35	At1g74460	SALK_150084C	N	U	0.233	0.212	0.195	1036.58	67.482	113.5	578.362	41.154	114.367	161.547	5101.44	4.169	8.855	34.196	0.475	0.172	1.129	1.116	13.682	15.573	624.925	1711.52	2487.88	48217.8	37.058	313.809	1014.09	10963.9	31.918	18.199	0.067	0.588	0.676	0	0.121	0.137	4.021	4.402	23.689	192.202	204.673	12.399
MA.5.3.66.U	5	3	66	At1g74460	SALK_150084C	N	U	0.229	0.191	0.186	836.908	47.626	89.785	487.507	32.933	92.516	116.305	3941.83	3.294	7.145	28.684	0.357	0.153	0.836	0.849	13.612	17.263	419.725	1098.29	1808.24	36947.5	27.496	232.371	732.236	8326.35	20.094	14.306	2.991	1.811	1.147	1.644	1.619	0.395	3.401	3.016	21.168	165.474	173.105	9.017
MA.5.1.60.U	5	1	60	At1g75020	SALK_152533C	M	U	0.281	0.235	0.243	963.174	56.4	94.442	521.586	42.475	100.939	134.227	4543.18	3.73	6.853	34.864	0.431	0.154	0.833	0.861	12.579	20.273	496.389	1300.86	2039.66	41595.4	39.002	264.294	830.582	9871.8	34.877	19.413	1.834	1.522	1.332	0.796	0.812	0.443	3.627	3.342	21.061	172.297	181.328	9.826
MA.5.2.38.U	5	2	38	At1g75020	SALK_152533C	M	U	0.218	0.181	0.19	881.487	54.609	88.711	446.283	36.287	93.051	132.479	4112.35	3.408	7.28	26.149	0.336	0.107	0.704	0.723	11.698	15.003	540.87	1462.64	2074.62	39197.5	31.158	256.138	905.579	9263.85	29.06	16.998	0.437	1.03	1.163	0	0.207	0.228	3.158	3.428	14.821	148.544	169.432	9.319
MA.5.3.16.U	5	3	16	At1g75020	SALK_152533C	M	U	0.271	0.193	0.192	949.827	57.68	101.554	534.848	35.45	104.323	125.282	4282.34	3.4	7.656	27.504	0.36	0.125	0.726	0.792	11.224	13.11	517.835	1362.81	2168.52	42143.5	26.229	227.431	713.146	8487.21	27.941	13.275	1.819	1.695	1.405	0.829	1.104	0.436	3.778	3.307	20.7	170.061	193.097	9.896
MA.5.1.55.U	5	1	55	At1g75880	SALK_024323C	L	U	0.267	0.217	0.221	820.852	48.354	88.595	497.161	32.046	93.428	105.192	4048.3	3.277	5.335	27.7	0.459	0.166	0.866	0.939	12.02	16.524	374.494	921.245	1635.06	38526.1	34.681	252.315	810.539	8735.35	26.717	21.363	2.486	1.869	1.288	1.037	1.182	0.555	3.365	3.555	19.77	149.933	176.416	9.66
MA.5.2.02.U	5	2	2	At1g75880	SALK_024323C	L	U	0.288	0.232	0.226	948.883	61.911	104.537	503.351	39.068	101.424	153.216	4520.4	3.363	8.386	28.195	0.359	0.11	0.84	0.861	8.939	9.06	532.423	1449.39	2140.76	41472	32.836	300.824	1031.14	10260.7	38.137	9.327	1.016	1.212	0.894	0.234	0.686	0.267	3.652	4.775	18.244	172.739	196.758	12.184
MA.5.3.44.U	5	3	44	At1g75880	SALK_024323C	L	U	0.267	0.231	0.187	792.239	48.757	100.08	490.303	34.306	89.049	121.218	3864.87	3.661	9.403	33.05	0.328	0.174	0.879	0.835	14.202	24.692	453.348	1247.53	2188.21	37995	33.446	268.805	764.367	8519.39	23.038	14.091	1.754	1.621	1.11	0.693	1.054	0.443	2.999	2.905	27.446	180.472	160.039	9.457
MA.5.1.07.U	5	1	7	At1g75890	SALK_018408C	K	U	0.193	0.161	0.14	593.638	32.042	61.455	323.746	26.858	63.21	81.509	2762.43	2.739	5.007	21.954	0.193	0.074	0.591	0.523	8.168	15.595	304.977	739.999	1318.26	26974.4	26.63	168.981	548.54	6601.15	25.122	14.81	1.527	1.008	0.549	1.016	0.985	0.457	2.072	2.264	13.718	121.219	114.408	6.844
MA.5.2.53.U	5	2	53	At1g75890	SALK_018408C	K	U	0.184	0.155	0.163	654.541	39.893	71.721	373.63	25.535	69.328	95.519	3196.33	2.416	5.32	19.371	0.289	0.096	0.597	0.648	8.617	11.085	321.705	854.79	1284.11	29769.1	20.136	182.958	649.445	6670.49	20.053	11.19	0.605	0.937	0.755	0	0.35	0.178	2.64	3.142	12.145	116.917	141.16	8.13
MA.5.3.07.U	5	3	7	At1g75890	SALK_018408C	K	U	0.36	0.212	0.209	812.424	50.643	94.419	465.371	36.029	95.203	127.635	3908.78	3.606	8.472	25.735	0.418	0.224	0.957	0.983	12.639	15.456	473.758	1256.13	1980.19	36570.6	30.688	242.993	746.38	8186.38	24.771	11.982	2.064	2.095	1.01	1.069	1.456	0.708	3.312	3.049	24.887	164.575	172.317	9.511
MA.5.1.12.U	5	1	12	At1g75910	SALK_098702C	J	U	0.198	0.19	0.153	640.576	35.466	70.439	364.977	27.806	67.212	84.351	2963.74	2.623	4.06	21.405	0.226	0.098	0.62	0.577	8.493	13.036	315.786	836.975	1436.73	28371.9	25.747	187.834	558.442	6594.59	22.119	17.506	1.019	0.803	0.572	0.433	0.647	0.27	2.283	2.148	17.427	129.209	111.855	6.836
MA.5.2.22.U	5	2	22	At1g75910	SALK_098702C	J	U	0.288	0.299	0.211	1279.67	86.485	171.658	705.83	62.191	146.416	266.183	6133.88	6.108	15.648	43.658	0.48	0.192	1.265	1.082	21.112	25.392	766.278	2255.46	4037.26	60189	57.648	508.541	1652.66	14377.3	46.25	23.008	2.787	2.184	2.147	1.397	1.583	0.501	4.15	4.446	33.72	267.366	216.188	14.753
MA.5.3.49.U	5	3	49	At1g75910	SALK_098702C	J	U	0.24	0.21	0.188	877.677	57.163	106.858	490.779	38.037	105.478	141.858	4105.31	3.913	8.803	29.656	0.346	0.171	0.883	0.821	14.244	22.035	533.981	1449.37	2405.39	39390.2	34.967	274.456	803.427	8844.68	26.033	13.722	1.92	1.502	1.283	0.756	0.984	0.357	3.382	2.954	25.404	174.867	162.855	9.545
MA.5.1.69.U	5	1	69	At1g75920	SALK_208911C	I	U	0.507	0.273	0.301	1084.92	70.051	118.986	691.766	43.109	142.252	187.399	5625.78	5.242	7.361	34.921	0.454	0.157	0.82	0.916	20.323	56.665	546.275	1320.08	2245.08	53951.1	60.511	398.499	1235.58	11700.1	92.235	40.793	3.526	4.343	1.226	1.899	3.086	1.589	3.8	3.611	14.618	152.418	206.792	9.123
MA.5.2.06.U	5	2	6	At1g75920	SALK_208911C	I	U	0.257	0.174	0.203	912.141	65.97	102.259	509.42	38.173	107.298	165.498	4625.08	3.385	7.923	27.964	0.359	0.114	0.796	0.895	7.948	6.182	509.003	1458.21	1936.09	41890	28.477	301.647	1098.64	9977.84	33.314	1.876	2.062	1.755	0.85	1.375	1.707	0.629	3.9	4.897	15.784	157.869	202.397	11.819
MA.5.3.23.U	5	3	23	At1g75920	SALK_208911C	I	U	0.332	0.187	0.181	889.924	55.458	98.063	486.213	36.125	101.627	140.752	4307.49	3.8	8.203	30.445	0.344	0.13	0.822	0.885	12.489	17.32	511.969	1335.85	2139.83	39737.3	28.902	254.42	812.32	9129.44	24.922	12.699	2.505	2.373	0.861	1.276	1.693	0.765	3.435	3.032	20.869	167.61	179.783	9.416
MA.5.1.72.U	5	1	72	At1g75930	SALK_020241C	H	U	0.379	0.246	0.274	968.216	55.288	94.557	529.467	40.239	108.675	142.716	4630.53	3.001	5.362	29.386	0.378	0.102	0.671	0.604	11.899	16.852	448.843	1065.79	1813.76	41922.1	36.934	248.538	944.988	9611.19	38.397	18.991	0.88	1.539	1.322	0.297	0.59	0.462	3.92	3.816	12.803	156.844	217.588	9.295
MA.5.2.66.U	5	2	66	At1g75930	SALK_020241C	H	U	0.238	0.194	0.239	930.308	61.072	113.056	603.067	37.732	98.199	156.379	4740.69	4	8.712	31.114	0.334	0.091	0.74	0.98	13.504	14.186	474.285	1251.02	1833.44	44733.6	30.871	239.14	1015.85	9337.84	29.443	14.398	1.454	1.347	0.988	0.709	0.924	0.344	3.627	4.915	13.927	145.722	218.339	12.15
MA.5.3.58.U	5	3	58	At1g75930	SALK_020241C	H	U	0.26	0.196	0.214	899.024	58.987	101.46	566.044	31.199	105.314	123.375	4259.32	3.443	7.011	26.273	0.344	0.117	0.686	0.785	12.412	12.518	463.717	1255.56	2049.01	41851.3	25.451	212.523	692.057	7813.73	28.327	11.775	0.472	1.397	1.302	0	0.395	0.335	3.875	3.567	18.051	157.59	198.976	10.187
MA.5.1.35.U	5	1	35	At1g77420	SALK_130927C	G	U	0.401	0.235	0.263	911.848	57.719	101.231	578.064	37.108	105.906	140.315	4684.52	3.368	5.756	30.318	0.458	0.151	0.858	0.934	12.415	17.173	442.267	1149.6	1937.08	43041.6	43.463	269.479	971.895	9169.02	35.596	28.502	2.654	2.931	1.406	1.373	2.155	0.982	4.118	4.326	18.518	165.594	219.106	11.358
MA.5.2.15.U	5	2	15	At1g77420	SALK_130927C	G	U	0.228	0.179	0.224	870.265	53.239	91.233	488.634	37.816	90.904	160.829	4558.54	3.215	7.88	29.928	0.392	0.106	0.685	0.876	10.806	9.216	465.695	1099.27	1731.13	39751	27.348	252.041	1128.34	9734.49	24.5	14.966	1.544	1.49	0.82	0.876	1.028	0.403	3.602	5.432	13.028	143.047	219.795	11.739
MA.5.3.08.U	5	3	8	At1g77420	SALK_130927C	G	U	0.213	0.169	0.174	776.003	51.45	93.899	484.273	31.345	89.807	125.374	3819.45	3.229	7.556	25.875	0.315	0.132	0.73	0.824	10.52	12.2	441.021	1192.86	1964.34	35891.5	23.128	189.71	640.314	6898.43	24.019	12.533	0.131	0.644	0.596	0	0.152	0.115	3.178	3.41	20.737	145.688	174.479	9.327
MA.5.1.30.U	5	1	30	At1g78690	SALK_029716C	F	U	0.297	0.222	0.265	1146.54	63.347	106.107	614.492	42.552	142.494	163.884	5526.23	4.571	6.715	30.753	0.461	0.174	0.767	0.886	14.95	20.617	608.084	1403.71	2429.86	52658	49.302	370.146	1137.49	12674	43.741	29.299	0.718	1.033	1.055	0.113	0.621	0.359	3.734	2.795	19.376	157.698	199.269	9.277
MA.5.2.03.U	5	2	3	At1g78690	SALK_029716C	F	U	0.253	0.225	0.229	1007.49	65.077	111.331	553.012	34.434	107.993	152.12	4891.78	3.301	8.375	25.968	0.335	0.13	0.827	0.878	8.694	7.52	626.473	1664.88	2436.49	47386.7	32.32	315.603	1017.46	10954.9	40.127	10.462	1.901	1.755	1.317	1.044	1.392	0.516	3.837	3.842	22.68	174.337	200.811	12.189
MA.5.3.41.U	5	3	41	At1g78690	SALK_029716C	F	U	0.267	0.219	0.22	919.755	54.07	103.162	572.94	30.981	104.929	124.193	4434	3.959	6.906	28.01	0.317	0.175	0.72	0.824	11.872	15.774	436.759	1124.5	1917.44	43800.6	28.891	251.192	805.998	9294.43	23.672	15.816	1.478	1.67	1.097	0.517	0.986	0.467	3.534	3.053	20.46	155.26	187.834	10.031
MA.5.1.67.U	5	1	67	At1g80950	SALK_016798C	E	U	0.289	0.238	0.246	947.309	58.388	95.643	542.008	38.872	111.629	130.93	4566.17	4.057	5.828	30.255	0.407	0.175	0.779	0.847	12.416	20.013	480.39	1201.84	2024.86	43553	39.055	291.959	961.591	9734.22	36.848	19.834	1.796	1.662	1.286	1.041	1.284	0.611	3.901	3.529	19.705	166.842	202.597	9.386
MA.5.2.23.U	5	2	23	At1g80950	SALK_016798C	E	U	0.14	0.147	0.118	523.594	35.452	67.074	289.066	24.427	63.628	99.155	2547.6	2.151	5.323	15.828	0.238	0.095	0.582	0.516	7.394	5.518	311.631	897.47	1491.74	23580.9	20.678	193.718	598.41	5682.05	14.652	6.172	0.528	0.705	0.459	0.04	0.273	0.124	2.043	2.108	15.332	120.507	103.48	6.014
MA.5.3.06.U	5	3	6	At1g80950	SALK_016798C	E	U	0.368	0.192	0.204	902.807	60.348	105.389	532.082	39.81	114.125	149.286	4366.14	3.828	7.751	25.833	0.371	0.136	0.788	0.88	12.621	13.125	494.707	1313.31	2202.63	41239.6	28.922	238.275	813.304	8419.35	27.629	11.93	1.53	2.008	0.794	0.717	1.401	0.773	3.89	3.708	21.829	169.427	204.803	9.801
MA.5.1.19.U	5	1	19	WT-Col-0	0	A	U	0.29	0.2	0.235	946.851	58.018	93.082	527.047	39.51	111.04	133.936	4600.67	4.158	6.529	31.594	0.413	0.164	0.784	0.868	12.238	19.26	494.809	1279.32	2059.18	43571.4	38.064	287.197	903.451	9644.24	44.068	25.198	1.552	1.845	0.829	0.906	1.343	0.734	3.911	3.593	19.011	156.4	196.417	10.018
MA.5.2.49.U	5	2	49	WT-Col-0	0	A	U	0.198	0.16	0.159	728.41	45.635	76.715	397.889	29.725	81.941	119.179	3512.54	2.856	6.344	24.364	0.333	0.109	0.687	0.718	9.069	13.466	405.677	1100.78	1582.32	32342.5	26	225.551	808.281	7501.45	23.994	12.981	1.917	1.657	0.982	0.946	1.317	0.554	2.881	3.272	12.548	132.461	150.496	8.439
MA.5.3.71.U	5	3	71	WT-Col-0	0	A	U	0.264	0.21	0.208	887.971	56.466	100.296	588.796	32.007	103.163	118.868	4342.31	3.583	7.548	30.863	0.4	0.162	0.87	1.013	12.852	18.005	436.645	1211.25	1917.09	41638.3	27.355	231.492	718.497	8054.46	28.076	16.869	2.508	1.846	1.096	1.447	1.564	0.556	3.941	3.901	23.265	169.247	197.355	10.8
MA.5.1.50.U	5	1	50	WT-Col-0	0	B	U	0.299	0.19	0.227	953.309	57.533	95.028	523.28	40.338	106.292	142.37	4639.29	4.068	6.323	31.602	0.412	0.137	0.692	0.782	14.324	20.224	495.111	1261.85	2045.85	45525.6	42.788	287.691	1004.58	10428.9	40.375	21.35	1.039	1.327	1.131	0.296	0.658	0.472	3.538	3.383	15.97	146.269	192.556	9.062
MA.5.2.13.U	5	2	13	WT-Col-0	0	B	U	0.221	0.191	0.196	882.503	61.447	100.949	501.037	37.933	102.737	144.119	4431.78	3.675	8.383	29.011	0.351	0.118	0.849	0.9	8.112	8.615	541.022	1493.47	2113.72	41140.8	29.403	281.168	944.401	9486.7	35.695	11.775	2.522	1.837	1.014	1.466	1.654	0.62	3.697	4.391	19.748	165.283	184.628	11.829
MA.5.3.68.U	5	3	68	WT-Col-0	0	B	U	0.397	0.215	0.233	1036.87	65.259	115.725	621.895	42.301	125.826	164.159	5187.92	4.086	9.028	35.11	0.399	0.154	0.91	1.063	16.645	21.456	529.104	1390.01	2411.41	48741.5	34.946	278.239	971.531	10290.4	32.257	19.297	2.509	2.498	1.227	1.423	1.917	0.74	4.391	4.279	23.409	188.036	234.704	11.895
MA.5.1.43.U	5	1	43	WT-Col-0	0	C	U	0.383	0.227	0.31	1003.65	62.922	105.869	642.31	41.449	119.295	152.077	5309.45	3.508	6.262	34.061	0.486	0.155	0.834	1.122	13.045	19.767	407.712	967.943	1766.08	49032.7	48.916	310.844	1136.97	10900.1	43.556	31.908	1.459	1.874	1.23	0.791	1.157	0.66	4.273	5	14.985	157.481	240.556	11.431
MA.5.2.56.U	5	2	56	WT-Col-0	0	C	U	0.208	0.164	0.179	702.636	44.865	73.586	390.386	30	77.178	119.16	3451.68	2.863	6.313	21.195	0.33	0.093	0.622	0.665	10.207	13.152	395.946	1065.99	1541.47	31355.9	24.737	214.916	804.01	7450.24	25.065	14.996	3.363	2.506	1.157	2.016	2.319	0.78	2.76	3.537	11.788	121.78	147.653	8.518
MA.5.3.64.U	5	3	64	WT-Col-0	0	C	U	0.244	0.18	0.211	825	51.218	87.049	491.667	31.156	89.648	116.581	3863.67	3.044	6.639	24.782	0.347	0.142	0.785	0.835	10.799	11.845	428.586	1130.13	1777.81	36330.8	24.739	206.822	664.671	7387.06	26.413	12.432	0.673	1.288	0.872	0.206	0.637	0.395	3.404	3.215	20.236	149.894	176.105	9.129
MA.5.1.70.U	5	1	70	WT-Col-0	0	D	U	0.322	0.282	0.259	1084.19	61.706	106.892	575.884	48.782	120.064	161.291	5231.96	3.941	6.977	35.954	0.419	0.151	0.761	0.632	17.081	27.45	565.586	1433.73	2286.22	50340.7	52.668	352.065	1151.92	12299.5	54.14	27.49	0.932	1.14	1.116	0.38	0.614	0.411	3.81	3.574	19.374	178.466	193.605	9.846
MA.5.2.28.U	5	2	28	WT-Col-0	0	D	U	0.235	0.182	0.214	875.035	63.492	96.659	501.697	40.117	101.163	156.585	4536.5	3.85	8.737	31.596	0.485	0.179	0.959	1.012	11.613	10.878	567.336	1671.71	2076.36	40477.4	30.282	288.145	916.375	9111.23	34.483	13.19	1.496	1.735	0.818	0.754	1.191	0.618	3.797	3.994	19.544	156.842	191.107	11.233
MA.5.3.51.U	5	3	51	WT-Col-0	0	D	U	0.327	0.242	0.244	1170.23	72.946	128.707	647.982	48.577	134.162	174.121	5605.77	5.002	10.672	39.439	0.47	0.172	1.039	1.096	16.975	23.973	630.744	1665.53	2835.17	51733	39.808	323.401	1062.87	11638.9	32.817	18.938	2.894	2.479	1.482	1.432	1.839	0.702	4.599	4.268	26.215	208.294	237.995	12.499
MA.6.1.16.U	6	1	16	At1g01225	SALK_043785C	O	U	0.426	0.225	0.26	975.475	68.723	109.625	580.782	37.027	112.395	150.671	4815.46	3.72	6.728	32.717	0.443	0.145	0.755	0.772	13.644	22.357	458.067	1288.76	1967.56	44762.6	39.212	293.499	964.58	9423.9	41.623	23.262	1.358	1.766	1.391	0.392	1.046	0.765	4.075	3.815	17.227	156.286	200.36	10.548
MA.6.2.41.U	6	2	41	At1g01225	SALK_043785C	O	U	0.308	0.242	0.281	965.673	61.512	112.977	668.865	31.697	102.01	118.432	4874.97	3.426	8.334	34.146	0.384	0.105	0.802	0.963	10.687	11.569	417.085	1115.16	1648.83	48555.5	26.911	260.447	919.3	9825.3	29.855	12.282	1.689	2.061	1.229	0.521	1.127	0.633	4.076	4.813	16.641	176.205	229.617	12.693
MA.6.3.37.U	6	3	37	At1g01225	SALK_043785C	O	U	0.252	0.207	0.232	964.485	62.392	109.279	592.674	36.213	106.388	138.191	4770.81	3.909	8.653	33.849	0.366	0.124	0.747	0.916	12.774	14.513	471.763	1311.21	2007.21	43909.5	26.648	233.995	784.432	8970.77	26.008	15.854	0.404	0.459	0.64	0	0	0	4.053	4.039	20.948	166.033	207.95	11.295
MA.6.1.41.U	6	1	41	At1g01610	SALK_150886C	N	U	0.462	0.306	0.37	1110.87	66.326	114.15	650.108	48.277	141.795	203.937	5861.47	4.508	7.736	37.152	0.534	0.13	0.787	1.036	15.107	24.995	346.775	803.202	1602.57	51344.5	50.329	346.697	1448.81	12719.8	44.786	30.572	2.463	2	0.932	1.588	1.999	0.837	4.278	6.064	11.261	168.715	259.739	12.058
MA.6.2.35.U	6	2	35	At1g01610	SALK_150886C	N	U	0.348	0.233	0.248	1027.42	60.981	108.674	582.84	40.255	112.601	137.318	4994.76	4.15	9.686	37.476	0.499	0.123	0.947	1.027	13.28	21.947	554.787	1421.55	2134.35	47914.7	32.787	303.019	1061.75	11077.3	35.329	11.305	3.101	2.289	0.913	1.414	1.999	0.921	3.677	4.17	16.101	175.202	205.289	10.612
MA.6.3.66.U	6	3	66	At1g01610	SALK_150886C	N	U	0.328	0.248	0.197	964.275	57.072	104.041	503.389	40.838	99.614	151.978	4224.73	3.416	8.316	31.128	0.329	0.135	0.851	0.836	10.141	15.396	533.845	1420.06	2393.32	39813.7	33.595	302.609	919.11	9326.29	27.712	14.452	2.868	2.5	1.134	1.437	1.805	0.781	3.466	3.109	25.464	188.706	176.585	10.018
MA.6.1.60.U	6	1	60	At1g05790	SALK_150796C	M	U	0.471	0.282	0.297	1100.88	69.783	112.538	577.243	50.69	128.264	184.408	5331.71	4.753	9.102	34.913	0.511	0.174	0.895	1.07	14.178	25.153	535.356	1344.22	2201.96	49147.3	43.166	351.537	1207.47	12322.2	40.107	23.955	3.126	3.321	1.155	2.087	3.14	1.388	4.605	4.328	19.306	182.936	222.898	11.79
MA.6.2.38.U	6	2	38	At1g05790	SALK_150796C	M	U	0.388	0.241	0.248	1020.49	59.336	106.176	564.908	37.778	107.819	124.634	4782.94	3.792	8.334	32.861	0.39	0.118	0.825	0.914	12.177	15.238	521.808	1381.43	2106.86	45915.9	28.922	261.668	868.869	10172.4	34.057	11.138	2.064	2.291	1.499	0.88	1.558	0.931	3.954	4.007	19.242	187.721	215.089	11.229
MA.6.3.16.U	6	3	16	At1g05790	SALK_150796C	M	U	0.236	0.207	0.193	1028.79	62.237	110.059	535.601	43.531	113.842	156.522	4734.71	3.902	9.195	32.961	0.36	0.128	0.871	0.929	12.885	16.997	558.146	1382.42	2233.09	43728.3	34.875	294.811	969.157	10261.3	28.658	14.496	2.392	1.879	1.082	1.42	1.709	0.628	3.775	3.766	20.673	181.431	200.91	10.737
MA.6.1.55.U	6	1	55	At1g06250	SALK_086894C	L	U	0.634	0.436	0.469	1173.87	76.656	138.554	695.464	60.296	145.255	280.15	6573.33	5.406	12.01	52.993	0.433	0.131	0.682	0.954	18.423	27.914	402.998	980.473	2174.12	56958.7	45.824	385.363	1779.22	13738.8	53.863	29.991	2.644	2.958	1.119	1.573	2.412	1.244	4.341	5.384	13.197	166.171	278.115	11.681
MA.6.2.02.U	6	2	2	At1g06250	SALK_086894C	L	U	0.394	0.237	0.23	915.292	65.382	103.323	581.856	42.302	107.935	172.866	5034.3	4.939	12.067	46.052	0.481	0.179	0.976	1.002	15.28	22.443	588.869	1656.75	2311.93	45203.5	37.378	337.259	1105.19	10376.4	37.291	18.73	1.518	1.421	0.623	0.854	1.231	0.492	4.078	3.976	23.715	178.106	212.512	11.863
MA.6.3.44.U	6	3	44	At1g06250	SALK_086894C	L	U	0.311	0.238	0.226	982.793	63.592	114.003	558.239	46.427	123.65	208.934	5229.74	5.525	14.132	46.548	0.3	0.122	0.723	0.743	14.895	26.901	608.027	1527.96	2502.84	45780.1	38.551	353.362	1250.82	11464.5	30.045	12.952	4.135	3.615	1.503	2.241	2.529	1.101	3.812	3.352	21.795	180.739	202.923	10.449
MA.6.1.07.U	6	1	7	At1g06800	SALK_203778C	K	U	0.312	0.214	0.234	1096.88	62.978	112.805	648.29	43.009	112.842	158.457	4809.52	4.025	6.761	31.861	0.466	0.168	0.88	1.218	14.654	23.824	541.622	1369.2	2282	49427	43.794	323.34	1007.25	10319.5	44.656	36.804	3	2.363	1.489	1.711	2.135	0.867	4.083	3.876	18.279	182.002	200.536	10.817
MA.6.2.53.U	6	2	53	At1g06800	SALK_203778C	K	U	0.425	0.259	0.286	974.744	63.045	111.117	666.747	34.807	111.163	146.705	4589.28	3.297	8.507	32.761	0.408	0.113	0.795	0.993	11.156	14.883	465.27	1180.89	1856.63	46778.2	25.633	272.425	1044.28	9415.26	40.852	12.187	1.295	1.613	0.733	0.56	1.045	0.548	4.271	5.184	15.187	177.706	241.972	12.272
MA.6.3.07.U	6	3	7	At1g06800	SALK_203778C	K	U	0.306	0.234	0.206	1058.66	60.79	119.112	582.124	42.313	106.54	158.794	4534.9	4.297	9.533	34.171	0.324	0.116	0.8	0.877	11.779	21.626	600.174	1468.74	2447.47	47921.2	37.977	307.319	1052.18	10500.8	31.79	15.224	1.09	1.42	0.761	0.344	0.801	0.416	3.611	3.897	19.381	186.999	203.067	11.046
MA.6.1.12.U	6	1	12	At1g06990	SALK_143629C	J	U	0.436	0.233	0.239	1031.82	66.303	100.537	515.472	45.677	122.186	173.146	4865.76	4.361	7.112	35.496	0.502	0.162	0.876	1.281	15.977	30.323	584.516	1562.78	2378.45	43276.6	47.018	343.515	1102.99	10772.7	42.86	29.687	0.724	0.723	1.014	0.322	0.188	0.053	3.971	3.372	20.47	180.522	195.276	10.196
MA.6.2.22.U	6	2	22	At1g06990	SALK_143629C	J	U	0.396	0.251	0.267	944.743	55.785	101.213	612.644	31.297	107.969	117.289	4656.6	3.49	6.9	30.523	0.417	0.125	0.848	0.975	9.095	11.315	415.234	1046.95	1633.73	46226.2	24.696	282.953	1000.97	9419.56	31.246	12.779	2.777	2.242	0.949	1.581	1.937	0.815	4.032	4.804	18.176	174.572	219.062	11.69
MA.6.3.49.U	6	3	49	At1g06990	SALK_143629C	J	U	0.278	0.197	0.199	802.759	49.98	84.299	424.421	36.569	99.572	150.147	3893.01	3.514	8.628	30.537	0.322	0.1	0.662	0.709	10.998	16.535	429.813	1108.37	1810.96	35255.5	25.333	249.256	903.986	8446.81	23.464	9.065	2.098	2.141	0.809	0.811	1.411	0.748	3.225	3.209	13.792	148.008	172.668	8.63
MA.6.1.69.U	6	1	69	At1g07230	SALK_027871C	I	U	0.347	0.238	0.27	1114.02	68.897	120.328	633.458	45.914	126.944	173.541	5496.52	4.826	8.335	42.984	0.551	0.188	1.041	1.135	16.337	38.635	503.695	1263.68	2204.12	50354.2	41.158	364.313	1177.17	11946	38.827	32.377	3.436	2.873	1.175	1.886	2.408	1.062	4.613	4.424	20.811	193.43	222.073	11.698
MA.6.2.06.U	6	2	6	At1g07230	SALK_027871C	I	U	0.41	0.301	0.37	897.088	59.99	98.131	653.174	30.579	116.767	157.806	4643.54	3.879	6.854	35.223	0.627	0.159	1.041	1.223	14.668	40.015	412.528	1008.49	1318.65	44084.3	31.616	308.711	1170.95	9391.96	29.137	16.683	0	0.78	1.228	0	1.187	1.24	4.298	5.198	15.727	163.112	243.03	12.018
MA.6.3.23.U	6	3	23	At1g07230	SALK_027871C	I	U	0.263	0.221	0.194	944.353	57.203	105.631	507.275	42.96	115.204	170.331	4617.65	4.476	10.353	33.9	0.334	0.124	0.84	0.865	15.333	20.736	566.323	1390.77	2269.78	41963.3	41.299	329.529	1091.84	10607.4	32.158	21.072	2.672	1.496	1.179	1.273	1.221	0.321	3.39	3.597	21.319	185.137	188.304	10.322
MA.6.1.72.U	6	1	72	At1g08640	SALK_080185C	H	U	0.489	0.245	0.316	1102.21	73.171	119.559	684.729	44.412	132.504	200.599	5735.89	4.434	6.983	35.982	0.536	0.159	0.848	1.059	13.236	21.993	469.689	1156.1	2071.57	52337.5	46.482	359.292	1370.96	11025.7	44.864	27.626	2.909	3.046	1.271	1.747	2.259	1.441	4.94	5.597	18.55	180.573	264.7	12.503
MA.6.2.66.U	6	2	66	At1g08640	SALK_080185C	H	U	0.409	0.244	0.266	985.275	65.571	107.294	588.363	35.68	111.892	139.233	4654.51	3.432	8.071	32.493	0.447	0.151	0.883	0.96	10.817	11.958	505.026	1469.19	2222.04	46000.4	25.145	270.031	875.113	8876.28	41.179	13.179	1.393	1.446	0.828	0.563	0.926	0.526	4.297	4.33	19.654	178.658	220.029	11.581
MA.6.3.58.U	6	3	58	At1g08640	SALK_080185C	H	U	0.312	0.193	0.184	1126.81	70.197	124.775	581.664	46.875	126.284	187.365	5037.12	4.558	11.3	38.785	0.373	0.122	0.817	0.828	16.628	22.778	675.503	1779.73	2820.96	48281.2	40.336	340.466	1159.97	11112.3	39.376	19.38	2.174	1.928	1.075	1.291	1.509	0.649	3.746	3.374	21.596	180.666	194.411	10.082
MA.6.1.35.U	6	1	35	At1g10090	SALK_131951C	G	U	0.376	0.263	0.236	1021.75	56.021	111.18	579.361	42.332	112.283	147.193	4759.48	3.615	7.071	32.196	0.545	0.158	1.052	0.951	13.546	21.729	481.816	1222.15	2245.6	46535.5	43.968	287.152	879.765	10746.1	35.713	24.484	2.423	2.378	1.247	1.383	2.008	0.914	3.58	3.444	20.103	190.516	181.483	10.354
MA.6.2.15.U	6	2	15	At1g10090	SALK_131951C	G	U	0.29	0.201	0.243	969.782	57.731	97.427	609.189	33.235	108.051	123.603	4960.74	3.716	8.237	35.832	0.498	0.146	0.931	1.162	13.792	18.119	513.525	1276.88	1953.66	47198.9	30.507	279.224	967.642	10411.5	29.001	12.564	0	0	0.732	0	0	0.066	4.07	4.815	17.402	166.524	233.248	11.852
MA.6.3.08.U	6	3	8	At1g10090	SALK_131951C	G	U	0.292	0.24	0.228	1121.85	60.745	123.499	641.806	42.747	111.89	139.708	5301.91	4.795	10.249	40.615	0.365	0.135	0.923	0.977	13.896	20.726	567.193	1384.01	2427.95	53114.7	39.927	308.47	1020.21	12314.5	32.716	18.77	2.491	1.693	1.049	1.119	1.505	0.579	3.777	4.21	22.783	204.049	214.459	11.695
MA.6.1.30.U	6	1	30	At1g10740	SALK_202645C	F	U	0.418	0.24	0.235	1117.12	67.379	108.961	593.066	45.849	124.225	174.035	5236.12	3.716	6.411	31.499	0.458	0.149	0.806	0.928	13.084	19.064	512.458	1396.33	2348.99	48548.7	45.793	332.905	1131.27	10789.7	36.834	23.255	3.686	4.014	1.258	2.03	3.21	1.536	4.36	4.101	20.646	187.24	224.6	11.205
MA.6.2.03.U	6	2	3	At1g10740	SALK_202645C	F	U	0.284	0.217	0.243	1079.34	64.647	115.632	663.046	40.18	112.594	144.543	5322.91	4.127	9.356	40.232	0.53	0.144	0.976	1.18	15.794	22.691	546.339	1398.83	2083.92	51010.7	34.813	289.076	1067.33	11088.3	35.333	19.232	1.983	1.696	1.209	1.006	1.401	0.351	4.237	4.825	18.46	188.933	247.306	12.841
MA.6.3.41.U	6	3	41	At1g10740	SALK_202645C	F	U	0.308	0.21	0.211	1013.49	61.397	110.369	532.636	40.665	112.026	154.032	4641.77	3.871	8.763	31.97	0.323	0.106	0.72	0.792	12.066	17.302	537.33	1412.64	2344.37	44503.3	28.874	274.803	944.369	9773.27	26.305	13.321	1.349	1.652	1.164	0.512	1.076	0.586	3.941	3.604	21.148	177.64	200.819	10.519
MA.6.1.67.U	6	1	67	At1g12640	SALK_017176C	E	U	0.41	0.225	0.262	964.691	59.919	99.699	520.959	41.242	113.278	163.604	4726.56	4.333	7.358	31.122	0.417	0.132	0.713	0.917	11.914	16.172	386.256	972.708	1770.32	45210.1	33.895	293.246	1127.4	10626.8	35.704	25.033	2.389	2.624	0.993	1.386	2.128	0.888	4.058	4.34	13.056	157.093	217.315	10.384
MA.6.2.23.U	6	2	23	At1g12640	SALK_017176C	E	U	0.45	0.22	0.257	1032.47	61.439	103.426	571.84	38.113	115.088	145.592	5012	3.924	9.163	35.615	0.479	0.119	0.802	0.957	12.665	19.102	551.974	1449.55	2202.34	47349.6	32.328	261.415	973.345	10307.5	41.741	15.729	1.214	1.315	0.722	0.377	0.71	0.441	4.101	4.396	17.09	174.751	233.585	11.499
MA.6.3.06.U	6	3	6	At1g12640	SALK_017176C	E	U	0.355	0.209	0.199	1083.21	67.193	119.364	587.689	45.154	118.988	160.398	5033.38	3.865	9.343	32.879	0.39	0.14	0.973	1.009	12.727	15.742	607.782	1542.04	2485.61	48586.9	33.319	307.823	1040.52	11027.4	31.711	19.135	2.64	2.368	1.003	1.417	1.769	0.798	4.138	3.862	24.334	195.007	207.857	11.77
MA.6.1.19.U	6	1	19	WT-Col-0	0	A	U	0.376	0.221	0.267	1208.33	69.547	116.233	640.552	52.169	146.806	221.623	6067.98	4.924	9.018	40.667	0.533	0.154	0.813	1.227	16.239	28.245	586.877	1398.09	2402.71	52938.9	56.27	377.929	1404.58	13589.4	42.59	25.269	1.347	1.24	1.252	0.514	0.399	0.486	4.175	4.514	16.241	173.029	241.818	10.429
MA.6.2.49.U	6	2	49	WT-Col-0	0	A	U	0.427	0.23	0.249	976.066	61.384	103.859	571.313	37.331	98.914	125.917	4673.44	3.084	8.07	30.828	0.409	0.13	0.872	1.008	11.809	14.328	514.483	1506.59	2122.63	46155.1	30.213	268.341	915.801	9601.86	35.28	12.968	2.673	2.31	0.95	1.614	2.053	0.787	4.09	4.412	18.986	177.494	216.502	11.589
MA.6.3.71.U	6	3	71	WT-Col-0	0	A	U	0.488	0.217	0.213	1033.09	62.791	110.024	514.338	47.497	117.563	189.057	4749.15	5.031	10.76	38.236	0.37	0.12	0.772	0.769	14.897	19.335	636.3	1634.06	2499.6	43135.9	37.351	333.983	1106.92	10386.8	32.036	12.707	2.994	2.804	0.615	1.528	2.308	0.923	3.746	3.411	21.801	180.818	196.986	10.009
MA.6.1.50.U	6	1	50	WT-Col-0	0	B	U	0.347	0.228	0.249	1090.26	63.634	107.29	560.754	47.398	125.277	184.082	5213.16	4.567	8.238	35.582	0.479	0.172	0.956	1.031	14.522	22.954	562.315	1475.05	2264.7	47910.3	41.85	334.723	1070.88	11580.4	38.407	28.836	1.589	1.185	0.817	0.722	0.994	0.416	4.111	3.606	19.522	180.193	207.863	10.292
MA.6.2.13.U	6	2	13	WT-Col-0	0	B	U	0.356	0.229	0.254	831.409	56.015	86.483	513.899	32.508	95.484	124.769	4250.1	4.362	7.997	31.075	0.526	0.186	0.978	1.028	14.403	19.295	488.007	1411.41	1825.9	41470.6	30.759	262.405	803.97	9002.19	33.394	15.608	0	0	0.721	0	0	0.032	3.679	4.113	18.834	162.235	195.164	11.387
MA.6.3.68.U	6	3	68	WT-Col-0	0	B	U	0.29	0.188	0.21	986	61.079	102.269	505.839	41.74	101.212	156.788	4529.32	3.958	9.262	35.821	0.384	0.133	0.759	0.868	11.661	16.016	625.716	1607.48	2407.4	42224.6	36.056	272.994	934.984	9479.37	28.747	15.589	2.899	2.498	1.064	1.552	1.867	0.887	3.73	3.354	20.724	171.655	191.124	9.938
MA.6.1.43.U	6	1	43	WT-Col-0	0	C	U	0.426	0.265	0.263	1072.73	66.548	114.416	591.799	47.157	126.958	186.018	5258.37	3.976	7.957	35.58	0.504	0.16	0.879	0.925	14.05	25.405	513.137	1349.93	2190.59	48185.5	46.866	322.396	1035.6	11338.7	46.613	33.616	1.641	1.598	0.969	1.06	1.656	0.809	4.229	4.239	17.56	182.103	212.311	11.331
MA.6.2.56.U	6	2	56	WT-Col-0	0	C	U	0.426	0.234	0.233	1037.29	62.188	105.891	591.31	35.101	106.881	116.711	4784.23	3.534	8.705	35.526	0.385	0.139	0.883	0.956	12.54	17.608	584.736	1599.08	2286.28	48128.4	30.726	287.551	876.725	10256	35.289	13.628	2.52	2.507	1.081	1.504	2.136	0.959	3.981	4.03	21.068	183.748	209.144	11.558
MA.6.3.64.U	6	3	64	WT-Col-0	0	C	U	0.258	0.187	0.209	1005.34	59.12	101.415	520.056	43.906	118.452	171.59	4889.05	4.133	9.875	37.809	0.386	0.115	0.866	0.978	14.602	20.412	578.086	1432.45	2230.15	43009.6	35.449	318.968	1109.96	11008.2	32.53	16.326	1.787	1.565	0.74	0.836	0.999	0.408	3.766	3.534	18.074	170.864	205.625	9.745
MA.6.1.70.U	6	1	70	WT-Col-0	0	D	U	0.519	0.305	0.352	1427.67	90.615	149.366	815.184	63.589	170.423	240.766	7157.07	7.601	11.642	51.658	0.618	0.223	1.129	1.376	17.979	26.519	652.539	1691.74	2868.6	65309.1	49.202	477.85	1629.89	15276.5	49.976	34.031	2.249	2.441	1.258	1.119	1.623	0.739	5.932	5.802	23.548	224.734	302.813	14.648
MA.6.2.28.U	6	2	28	WT-Col-0	0	D	U	0.342	0.24	0.281	1030.75	63.092	105.454	649.87	38.093	116.152	129.041	5308.59	3.89	8.886	35.337	0.452	0.132	0.877	1.06	11.377	14.976	548.598	1406.06	2081.93	50297.2	32	292.749	1023.44	10858.5	35.203	11.936	3.196	2.65	1.6	1.477	2.277	1.024	4.141	4.834	19.184	177.408	236.279	12.595
MA.6.3.51.U	6	3	51	WT-Col-0	0	D	U	0.271	0.187	0.177	943.859	54.773	98.938	506.404	39.802	96.889	147.241	4348.99	3.471	8.419	32.902	0.325	0.108	0.757	0.79	11.816	15.374	525.393	1318.33	2148.17	40946.3	32.281	259.029	918.806	9302.72	27.101	12.068	0.027	0.393	0.522	0	0	0.044	3.563	3.542	19.244	170.384	187.546	9.728
MA.9.1.20.U	9	1	20	AT1G26390	SALK_083228C	AQ	U	0.406	0.327	0.285	1161.9	73.245	134.248	709.802	49.382	131.626	184.442	5498.26	5.488	9.845	40.82	0.553	0.22	1.188	1.074	18.241	28.886	572.574	1644.9	2810.14	51965.6	51.806	360.856	1031.63	11064.3	47.613	37.143	3.658	2.435	1.382	2.13	2.214	0.643	3.922	3.814	25.557	210.84	200.985	11.422
MA.9.2.08.U	9	2	8	AT1G26390	SALK_083228C	AQ	U	0.363	0.198	0.18	751.623	49.354	89.157	480.17	28.529	82.54	102.6	3429.74	2.453	6.378	23.216	0.323	0.141	0.803	0.797	7.888	10.391	427.03	1235.81	1810.69	34469.8	21.041	205.191	569.957	6903.35	21.91	7.23	2.591	2.36	1.429	1.541	1.833	0.699	2.841	2.542	23.346	162.987	151.428	8.947
MA.9.3.13.U	9	3	13	AT1G26390	SALK_083228C	AQ	U	0.271	0.269	0.202	1011.68	67.509	121.164	556.82	48.864	116.315	183.193	4577.77	4.509	10.922	30.443	0.293	0.136	0.735	0.667	10.889	15.182	589.163	1694.1	2685.81	41974.4	37.006	332.572	981.259	9512.42	31.588	15.442	1.648	1.231	0.964	0.38	0.798	0.254	3.093	2.792	27.977	194.494	162.601	9.469
MA.9.1.17.U	9	1	17	AT1G26400	SALK_045329C	AR	U	0.435	0.299	0.289	1169.85	74.493	132.579	668.024	51.93	135.144	183.652	5379.06	4.761	9.134	34.984	0.435	0.189	1.014	1.028	17.54	24.337	616.214	1734.87	2866.7	52604.5	56.402	345.098	1009.87	11218.7	43.613	38.46	3.381	2.786	1.45	1.942	2.22	0.754	4.178	3.621	26.917	206.445	207.624	11.788
MA.9.2.18.U	9	2	18	AT1G26400	SALK_045329C	AR	U	0.345	0.403	0.298	1110.69	76.35	165.198	804.528	52.593	126.095	198.423	5833.45	5.1	13.701	41.44	0.479	0.274	1.366	1.239	17.208	23.641	602.997	1957.41	3557.53	56775.8	47.967	370.717	997.59	11717.3	31.277	14.19	4.594	3.905	2.499	2.104	2.793	1.033	3.293	3.546	50.482	288.727	223.97	13.626
MA.9.3.67.U	9	3	67	AT1G26400	SALK_045329C	AR	U	0.351	0.394	0.214	806.408	64.438	123.181	408.948	57.268	114.454	267.566	3980.96	4.122	12.987	29.316	0.232	0.142	0.76	0.627	15.913	17.961	557.089	1731.43	3328.83	33749	57.173	406.071	1132.76	9257.76	45.329	16.359	1.701	1.2	1.012	0.463	0.516	0.064	2.486	2.414	36.602	219.698	144.681	8.614
MA.9.1.40.U	9	1	40	AT1G30700	SALK_035214C	AS	U	0.347	0.289	0.265	1059.93	66.73	122.219	643.099	50.986	113.62	197.123	4894.55	4.579	9.235	33.861	0.657	0.244	1.141	1.009	15.08	22.955	570.18	1584.43	2683.3	46951.5	44.666	328.269	1084.5	10118.8	33.678	21.96	1.298	1.198	1.478	0.969	1.167	0.491	3.961	3.76	19.047	204.699	201.137	11.818
MA.9.2.62.U	9	2	62	AT1G30700	SALK_035214C	AS	U	0.322	0.346	0.27	1079.27	71.008	142.869	717.239	47.775	127	181.298	5150.22	4.49	11.955	39.684	0.423	0.158	1.003	0.894	10.062	21.394	541.369	1622.65	2651.3	48172.4	37.526	329.563	989.042	10176.6	48.731	28.061	2.533	1.82	1.383	1.356	1.141	0.374	3.444	3.459	31.362	229.97	192.091	11.963
MA.9.3.47.U	9	3	47	AT1G30700	SALK_035214C	AS	U	0.356	0.243	0.275	1202.26	78.299	132.257	676.297	49.252	124.097	189.898	5409.6	5.032	10.356	38.901	0.366	0.146	0.811	0.907	13.884	16.006	691.306	1862.27	2797.7	50820.3	38.771	306.973	973.212	10947.8	55.604	40.98	2.487	2.14	1.276	1.46	1.665	0.648	4.124	3.722	23.117	185.18	215.623	11.615
MA.9.1.02.U	9	1	2	AT2G14620	SALK_069121C	AT	U	0.368	0.25	0.253	1140.33	70.422	128.62	645.02	47.227	122.436	188.165	5254.02	4.274	8.272	35.563	0.384	0.15	0.904	0.93	16.96	28.78	594.575	1661.24	2760.17	50365.7	50.862	320.674	1021.13	10997.1	40.326	36.559	3.898	3.503	1.556	2.328	3.166	1.275	3.878	3.266	23.962	194.872	199.799	10.85
MA.9.2.31.U	9	2	31	AT2G14620	SALK_069121C	AT	U	0.27	0.18	0.178	899.943	54.495	102.656	568.512	30.219	96.766	112.145	4258.26	3.302	8.806	38.071	0.383	0.142	0.8	0.82	9.083	15.676	521.039	1408.45	2133	42401.4	28.247	231.572	707.294	9050.7	33.503	13.041	1.284	1.366	1.73	0.806	1.071	0.409	2.977	2.94	20.612	168.118	178.475	9.764
MA.9.3.46.U	9	3	46	AT2G14620	SALK_069121C	AT	U	0.361	0.313	0.266	1064.02	80.501	149.798	638.157	53.373	121.664	209.183	4964.95	6.334	14.2	41.049	0.328	0.154	0.868	0.88	15.766	23.792	746.123	2223.91	3334.59	48168.9	44.287	402.718	1108.29	10547.9	57.864	20.237	1.558	1.381	1.108	0.508	0.709	0.289	3.675	3.318	30.619	207.432	195.566	11.173
MA.9.1.21.U	9	1	21	AT2G15490	SALK_061595C	AU	U	0.41	0.308	0.222	1058.77	67.384	137.939	662.908	57.304	126.509	241.123	5311.38	5.826	10.921	36.596	0.456	0.175	1.123	0.955	19.363	27.963	520.737	1435	3010.28	50139.3	57.612	418.399	1291.64	11985.5	42.667	29.855	3.826	2.343	1.338	2.191	2.296	0.475	3.809	3.765	23.818	233.654	186.983	11.547
MA.9.2.24.U	9	2	24	AT2G15490	SALK_061595C	AU	U	0.58	0.228	0.29	1010.98	64.117	106.199	621.043	35.004	115.076	154.648	4881.56	3.835	9.423	41.007	0.497	0.133	0.79	1.001	8.874	14.776	464.39	1180.48	1857.4	47167	25.412	250.368	970.7	9911.62	49.72	15.028	2.352	3.374	1.661	1.197	2.802	1.449	3.853	4.723	14.872	164.021	236.733	11.292
MA.9.3.02.U	9	3	2	AT2G15490	SALK_061595C	AU	U	0.432	0.319	0.334	1134.56	71.86	125.015	633.34	47.232	127.844	181.67	5251.81	4.184	11.946	38.773	0.332	0.143	0.777	0.865	11.3	32.901	533.322	1467.63	2313.68	46021.6	33.581	279.759	899.408	9931.72	45.972	20.638	2.787	1.971	0.852	1.757	2.002	0.765	4.077	3.736	20.918	181.22	204.752	11.048
MA.9.1.28.U	9	1	28	AT2G22470	SALK_025730C	AV	U	0.454	0.293	0.32	1098.99	74.283	157.483	714.928	47.564	110.254	209.01	4939.98	4.21	9.31	34.183	0.397	0.159	0.904	1.071	14.59	19.865	567.787	1566.75	3046.93	52130.5	48.486	285.53	968.516	10279	44.415	34.222	1.845	1.996	1.127	0.51	1.036	0.575	4.125	4.749	25.074	191.147	217.333	12.739
MA.9.2.67.U	9	2	67	AT2G22470	SALK_025730C	AV	U	0.423	0.272	0.31	1153.4	73.383	147.801	700.605	47.487	115.499	202.994	5160.69	4.344	11.58	36.021	0.485	0.13	0.957	1.119	10.359	14.66	590.776	1570.24	2659.26	48881.8	34.445	272.303	990.067	10441.8	38.531	20.016	2.033	2.233	1.175	0.758	0.987	0.489	4.115	4.726	23.381	202.207	237.807	12.651
MA.9.3.04.U	9	3	4	AT2G22470	SALK_025730C	AV	U	0.359	0.268	0.264	1100.93	76.212	140.759	583.623	53.293	103.847	229.186	4636.61	4.46	10.852	28.257	0.365	0.121	0.806	0.845	8.761	13.304	634.234	1744.64	2830.37	43077.1	34.32	297.656	1099.18	9847.95	49.068	20.943	1.456	1.525	0.726	0.56	0.788	0.302	4.251	4.041	23.199	195.483	202.26	10.89
MA.9.1.51.U	9	1	51	AT2G41850	SALK_035098C	AW	U	0.405	0.306	0.316	943.993	54.91	109.885	585.965	37.395	95.081	140.22	4242.72	3.713	7.126	30.472	0.704	0.309	1.627	1.49	12.296	19.182	440.658	1137.91	1962.28	39979.2	36.082	254.711	781.743	8679.62	34.791	26.476	2.967	2.641	1.427	1.864	2.009	1.007	3.77	4.294	21.933	177.867	198.643	11.562
MA.9.2.68.U	9	2	68	AT2G41850	SALK_035098C	AW	U	0.619	0.284	0.361	1205.12	83.444	125.748	697.756	50.646	127.62	176.289	5675.8	5.022	9.008	34.356	0.659	0.193	1.073	1.205	13.564	17.872	734.057	2140.4	2621.31	52393.1	34.923	293.574	910.811	11835.5	104.479	27.054	3.434	3.003	1.688	1.868	2.267	1.014	4.858	4.181	26.047	212.581	249.827	13.5
MA.9.3.12.U	9	3	12	AT2G41850	SALK_035098C	AW	U	0.319	0.292	0.256	920.523	58.22	110.141	523.4	41.945	93.434	159.678	3975.56	3.522	10.982	29.555	0.315	0.141	0.844	0.886	8.254	12.742	500.795	1440.32	2415.27	36668.9	31.354	277.099	869.555	8657.42	34.55	18.027	2.449	1.601	0.86	1.46	1.395	0.575	3.056	3.332	21.964	170.627	163.769	9.52
MA.9.1.49.U	9	1	49	AT2G45220	SALK_059908C	AX	U	0.351	0.291	0.334	1089.31	74.34	132.938	726.122	44.295	122.357	199.479	5262.64	4.768	8.173	34.131	0.741	0.328	1.536	1.795	14.214	22.489	535.952	1522.34	2436.29	52428.2	45.942	315.22	1085.83	10294.5	48.484	34.439	1.081	1.431	1.158	0.301	0.738	0.359	4.481	4.387	23.092	185.495	229.803	12.636
MA.9.2.42.U	9	2	42	AT2G45220	SALK_059908C	AX	U	0.399	0.188	0.214	969.532	62.753	108.08	602.999	32.595	110.182	127.954	4405.07	3.264	8.153	36.702	0.407	0.148	0.838	0.965	7.477	13.417	559.359	1569.62	2230.55	44928.8	23.628	237.071	747.922	8542.81	39.597	12.853	2.126	2.114	1.186	0.909	1.382	0.52	3.717	3.575	19.434	163.059	205.611	10.742
MA.9.3.42.U	9	3	42	AT2G45220	SALK_059908C	AX	U	0.371	0.275	0.252	1197.54	76.501	136.722	654.28	49.777	123.935	185.533	5349.44	4.778	11.863	42.783	0.288	0.102	0.697	0.727	12.255	22.982	642.462	1826.8	2945.26	51025.8	37.581	314.145	955.535	11080	50.493	30.798	2.138	1.698	1.258	1.232	1.524	0.556	4.049	3.657	23.17	195.87	212.916	11.665
MA.9.1.36.U	9	1	36	AT3G01420	SALK_042813C	AY	U	0.441	0.349	0.273	1114.39	69.455	127.548	623.27	49.46	121.421	181.957	4883.24	4.956	8.707	32.721	0.369	0.148	0.935	0.913	16.116	25.934	584.845	1677.24	2720.68	47451.9	48.612	349.041	1076.22	10561	38.678	28.922	3.928	3.39	1.591	2.696	2.437	0.884	3.76	3.331	23.216	220.844	197.46	11.173
MA.9.2.04.U	9	2	4	AT3G01420	SALK_042813C	AY	U	0.252	0.198	0.209	826.025	51.613	91.159	508.704	27.552	83.498	101.692	3716.28	2.884	5.625	24.192	0.385	0.146	0.854	0.85	7.371	9.996	424.356	1137.47	1636.49	36639.7	21.331	205.2	661.502	7357.14	24.869	10.579	1.303	1.167	1.01	0.491	0.797	0.321	3.402	3.138	20.421	164.022	174.996	10.38
MA.9.3.50.U	9	3	50	AT3G01420	SALK_042813C	AY	U	0.325	0.243	0.27	1005.18	64.847	108.438	546.228	37.215	111.9	164.213	4471.76	3.742	8.244	32.771	0.346	0.11	0.705	0.809	9.415	8.551	545.541	1508.55	2260.83	40575.4	24.977	257.938	855.044	8661.28	41.419	19.427	1.969	1.839	0.949	0.823	1.09	0.483	3.889	3.409	19.685	170.759	200.376	10.028
MA.9.1.33.U	9	1	33	AT3G12910	SALK_016619C	AZ	U	0.449	0.269	0.307	1028.28	68.126	122.17	656.606	41.203	109.046	157.119	4793.58	3.531	7.442	33.226	0.446	0.159	0.913	1.063	11.938	18.649	538.288	1566.55	2439.21	45694.4	42.498	243.422	782.578	8666.13	37.173	24.216	3.883	3.352	1.23	1.725	2.874	1.06	4.069	3.929	21.171	177.789	213.571	11.971
MA.9.2.17.U	9	2	17	AT3G12910	SALK_016619C	AZ	U	0.296	0.217	0.204	1007.71	62.163	105.477	586.85	35.65	102.216	119.362	4444.09	3.356	7.491	30.668	0.396	0.159	0.976	1.016	9.958	14.588	596.254	1708.68	2267.66	44955.5	27.236	251.534	731.033	8968.39	29.278	13.138	6.828	6.155	1.601	4.602	6.053	2.469	3.261	2.889	24.475	173.162	178.955	10.135
MA.9.3.63.U	9	3	63	AT3G12910	SALK_016619C	AZ	U	0.297	0.228	0.224	1079.35	70.999	118.817	578.215	43.51	113.5	179.448	4566.48	3.787	9.19	35.53	0.378	0.155	0.925	1.013	11.771	11.862	685.571	1908.91	2824.04	44961	35.901	286.453	952.565	9435.17	35.636	24.732	1.719	1.647	1.017	0.619	0.756	0.453	3.669	3.027	19.47	170.561	194.121	10.256
MA.9.1.09.U	9	1	9	AT3G22600	SALK_007462C	BA	U	0.456	0.296	0.346	1185.17	78.155	129.071	697.936	46.023	139.474	187.058	5414.01	4.847	8.715	35.194	0.51	0.192	1.065	1.125	14.953	23.104	573.472	1542.79	2628.52	52905.3	46.342	326.867	1039.34	10753.3	42.864	29.467	2.561	2.674	1.46	1.463	1.961	1.002	4.753	4.41	20.154	195.148	223.297	12.025
MA.9.2.61.U	9	2	61	AT3G22600	SALK_007462C	BA	U	0.356	0.219	0.306	1243.73	78	131.856	708.467	50.159	149.961	197.738	6116.2	5.074	12.011	45.675	0.541	0.141	0.8	1.099	15.667	21.163	567.044	1460.92	2150.11	54454.8	36.04	315.984	1221.8	12646.6	44.356	16.966	1.477	1.66	0.998	0.676	1.041	0.54	4.234	5.215	15.168	173.409	256.391	12.791
MA.9.3.31.U	9	3	31	AT3G22600	SALK_007462C	BA	U	0.383	0.35	0.214	838.246	58.7	119.798	489.078	44.079	100.494	182.348	3901.93	3.497	11.066	31.129	0.225	0.132	0.64	0.521	11.683	17.513	466.605	1459.59	2643.12	35408.6	38.943	309.337	840.769	8220.48	39.122	14.137	2.702	1.438	0.802	1.727	1.438	0.293	2.551	2.488	32.216	194.843	139.621	8.378
MA.9.1.25.U	9	1	25	AT3G27980 and AT3G27990	SALK_064914C	BB	U	0.477	0.324	0.331	1166.26	71.22	134.161	713.777	47.433	117.246	171.305	5155.28	3.944	7.402	32.278	0.441	0.19	1.023	1.018	14.403	20.986	598.728	1590.39	2601.38	53091.3	52.788	346.75	1041.74	10699	45.977	30.569	2.465	1.548	1.307	1.318	1.586	0.548	4.114	3.815	22.48	191.683	207.24	11.979
MA.9.2.21.U	9	2	21	AT3G27980 and AT3G27990	SALK_064914C	BB	U	0.466	0.277	0.251	921.854	57.369	109.565	620.705	33.179	92.618	117.374	4374.57	3.152	7.655	33.095	0.371	0.14	0.811	0.848	7.806	12.898	461.076	1341.13	2009.94	44719.5	25.974	236.126	736.628	8952.68	33.693	14.256	1.871	1.668	1.449	0.759	1.22	0.389	3.351	3.483	22.137	179.336	190.875	11.142
MA.9.3.14.U	9	3	14	AT3G27980 and AT3G27990	SALK_064914C	BB	U	0.313	0.304	0.225	964.507	64.741	123.942	569.694	44.512	102.459	168.244	4466.45	4.189	11.42	32.712	0.321	0.204	0.887	0.825	11.066	14.813	591.853	1718.3	2773.16	41740.6	39.586	326.779	925.153	9166.93	27.524	12.493	3.271	2.001	1.046	1.978	2.047	0.592	2.979	2.802	29.582	198.049	163.696	9.659
MA.9.1.62.U	9	1	62	At3G47010	SALK_020496C	BS	U	0.318	0.211	0.213	957.714	56.434	98.673	535.261	37.137	101.726	136.694	4315.37	3.967	7.759	30.568	0.447	0.175	0.819	0.8	12.918	20.724	523.136	1418.08	2278.44	45916.6	35.461	290.616	915.8	9968.41	30.658	24.128	0.996	0.706	0.729	0.322	0.166	0.015	3.555	3.201	21.699	174.402	179.54	9.64
MA.9.2.10.U	9	2	10	At3G47010	SALK_020496C	BS	U	0.2	0.201	0.165	741.455	47.405	90.122	490.108	29.922	86.146	108.697	3602.76	2.699	6.724	25.917	0.322	0.148	0.816	0.781	9.312	13.279	418.264	1221.23	1828.9	35254.4	26.276	237.263	667.275	7503.48	22.751	9.512	2.211	1.631	1.232	0.979	1.221	0.36	2.683	2.663	23.44	166.696	143.498	8.948
MA.9.3.19.U	9	3	19	At3G47010	SALK_020496C	BS	U	0.351	0.303	0.227	944.885	60.552	113.114	573.228	40.992	103.81	141.942	4109.66	3.676	8.737	30.765	0.226	0.105	0.722	0.68	9.41	12.365	533.859	1540.81	2412.98	41241.8	28.929	288.322	826.861	8699.08	38.662	20.69	1.741	1.265	0.802	0.679	0.853	0.288	3.086	2.993	23.21	183.112	160.754	9.497
MA.9.1.59.U	9	1	59	At4G19860	SALK_147672C	BR	U	0.279	0.261	0.208	867.035	54.341	101.215	547.97	38.122	96.706	146.543	3889.14	4.03	9.14	26.946	0.603	0.264	1.287	1.21	14.398	16.662	446.771	1278.21	2145.79	41993.6	38.492	265.406	805.789	8500.59	34.088	20.055	1.105	0.626	0.963	0.315	0.584	0.27	3.363	3.1	18.298	181.935	166.494	10.117
MA.9.2.09.U	9	2	9	At4G19860	SALK_147672C	BR	U	0.215	0.179	0.183	798.323	49.877	90.593	527.382	28.456	85.616	97.777	3612.11	2.259	5.745	22.093	0.314	0.123	0.733	0.765	6.967	7.731	402.172	1102.08	1715.24	37623.8	21.215	193.983	581.094	7006.51	21.776	11.099	2.054	1.721	1.439	0.906	1.161	0.394	3.016	3.04	19.609	149.142	159.755	9.575
MA.9.3.45.U	9	3	45	At4G19860	SALK_147672C	BR	U	0.352	0.335	0.245	1092.57	77.743	145.916	634.594	51.917	122.429	213.414	4933.81	5.939	14.217	41.083	0.297	0.156	0.867	0.812	15.376	19.023	678.833	2076.16	3356.09	48754.4	50.254	381.531	1108.73	10790	50.426	19.484	2.268	1.808	1.347	0.967	1.099	0.411	3.497	3.317	31.675	223.384	183.418	10.968
MA.9.1.11.U	9	1	11	At4G30580	SALK_133805C	BQ	U	0.355	0.372	0.269	1054.52	74.28	151.979	668.573	57.862	143.053	233.744	5346.02	4.738	10.855	38.572	0.417	0.214	1.157	0.987	17.313	26.739	536.71	1577.09	3078.04	52534.2	57.075	425.4	1206.25	11910.9	37.991	24.093	2.414	1.536	1.528	1.286	1.236	0	3.513	3.302	37.872	254.276	187.807	11.879
MA.9.2.54.U	9	2	54	At4G30580	SALK_133805C	BQ	U	0.315	0.238	0.266	996.204	60.338	105.234	623.068	35.308	113.192	134.093	4779.82	3.368	9.195	37.481	0.427	0.141	0.84	0.929	9.831	12.812	487.38	1263.35	1860.89	44146.9	26.493	248.614	831.737	9514.86	33.214	11.654	1.004	1.102	0.901	0.336	0.537	0.26	3.499	3.773	17.132	161.141	200.854	10.735
MA.9.3.17.U	9	3	17	At4G30580	SALK_133805C	BQ	U	0.318	0.325	0.21	926.97	61.585	123.812	548.073	45.97	113.603	177.754	4402.12	4.143	10.32	28.695	0.231	0.127	0.707	0.653	10.937	12.979	543.3	1618	2715.41	40216.1	36.913	346.373	932.378	9363.28	33.046	22.412	2.033	1.536	0.712	0.935	0.986	0.368	3.088	2.755	32.109	207.329	157.474	9.498
MA.9.1.03.U	9	1	3	AT5G06730	SALK_055496C	BC	U	0.676	0.37	0.413	1168.37	81.532	145.891	707.706	59.632	133.4	282.22	6016.79	5.13	9.637	30.301	0.465	0.119	0.828	1.13	16.662	21.987	618.61	1614.1	2721.7	53920.3	53.592	338.18	1557.03	12387.4	51.677	26.703	1.952	2.243	0.738	0.659	1.844	0.813	4.918	5.358	13.303	198.221	283.133	13.953
MA.9.2.40.U	9	2	40	AT5G06730	SALK_055496C	BC	U	0.32	0.311	0.227	895.136	57.263	119.747	596.108	37.326	105.398	139.108	4468.36	3.641	11.026	40.628	0.331	0.18	0.944	0.889	9.789	17.803	515.5	1551.18	2599.45	44351	34.708	291.52	808.457	9556.01	32.237	14.216	1.824	1.556	1.538	0.814	0.813	0.258	2.811	2.88	31.515	208.637	175.369	10.589
MA.9.3.20.U	9	3	20	AT5G06730	SALK_055496C	BC	U	0.302	0.31	0.195	713.157	50.265	106.443	430.862	38.105	83.655	166.735	3598.32	3.977	10.8	29.597	0.209	0.116	0.626	0.599	8.879	14.941	422.146	1338.11	2592.22	32565.6	35.847	264.373	738.874	7877.38	21.158	15.768	2.457	1.39	0.793	1.219	1.288	0.39	2.121	2.292	33.028	182.375	140.045	8.203
MA.9.1.24.U	9	1	24	AT5G09530	SALK_125547C	BD	U	0.572	0.293	0.331	1353.86	90.988	155.647	747.977	52.412	146.289	232.456	5939.23	5.193	9.759	40.501	0.498	0.175	1.02	1.136	17.469	29.594	710.892	1926.56	3169.45	59181.5	55.253	398.609	1192.79	12192.2	51.537	34.428	4.222	3.908	1.551	2.771	3.806	1.362	4.712	3.858	20.754	201.952	232.238	11.88
MA.9.2.34.U	9	2	34	AT5G09530	SALK_125547C	BD	U	0.321	0.178	0.229	958.766	63.537	106.373	638.822	27.808	105.53	124.803	4565.45	3.278	7.249	33.993	0.495	0.155	0.9	1.084	8.235	12.928	489.724	1391.66	1985.09	47010.7	25	225.796	747.433	8789.7	36.217	18.702	2.49	2.391	1.973	1.196	1.551	0.7	3.844	3.691	18.461	160.981	214.166	10.899
MA.9.3.34.U	9	3	34	AT5G09530	SALK_125547C	BD	U	0.342	0.239	0.259	1096.41	68.155	120.628	600.359	42.945	115.658	174.684	4658.11	3.818	10.27	38.283	0.298	0.111	0.714	0.789	11.937	28.947	620.198	1722.76	2652.01	44193.6	32.657	287.417	899.66	9348.65	46.974	19.761	1.214	1.15	0.787	0.356	0.589	0.222	3.583	3.247	19.589	170.694	188.12	9.887
MA.9.1.05.U	9	1	5	AT5G11210	SALK_078407C	BE	U	0.609	0.326	0.336	1316	82.005	141.963	732.824	53.394	144.615	227.887	5853.84	5.414	10.575	40.95	0.668	0.203	1.188	1.195	17.911	29.245	686.159	1932.97	3115.14	56895.8	57.813	373.298	1242.92	12053.6	43.832	37.638	2.468	2.524	1.328	1.126	1.972	0.61	5.032	4.356	24.781	225.044	249.096	12.794
MA.9.2.39.U	9	2	39	AT5G11210	SALK_078407C	BE	U	0.37	0.189	0.267	974.346	60.354	102.919	621.713	32.583	115.246	134.037	4566.75	3.126	8.316	35.538	0.442	0.13	0.79	0.992	7.89	12.207	497.892	1242.01	1862.32	45547.8	23.2	236.103	832.937	9209.39	37.57	12.389	1.93	1.843	1.358	1.063	1.348	0.635	3.777	3.97	15.752	149.034	217.874	10.522
MA.9.3.15.U	9	3	15	AT5G11210	SALK_078407C	BE	U	0.406	0.287	0.222	901.653	62.3	109.692	516.635	39.791	91.67	142.139	3978.15	3.253	8.299	27.738	0.206	0.118	0.687	0.725	7.122	9.725	538.342	1578.38	2549.22	38824.8	32.664	273.641	742.775	8340.52	21.003	14.465	2.123	1.363	0.831	1.163	1.262	0.379	2.937	2.611	27.769	175.349	154.538	9.214
MA.9.1.26.U	9	1	26	AT5G14470	SALK_048820C	BF	U	0.385	0.249	0.334	1256.56	79.471	137.463	743.561	50.282	145.68	206.667	5827.52	5.109	8.732	37.214	0.479	0.202	0.917	1.135	17.886	26.076	659.067	1715.59	2737.59	58641	59.794	397.82	1302.91	12596.2	47.609	28.771	0.754	1.005	1.013	0.16	0.059	0	4.062	3.763	19.379	163.322	210.059	10.773
MA.9.2.05.U	9	2	5	AT5G14470	SALK_048820C	BF	U	0.362	0.191	0.216	841.384	52.6	90.933	525.178	26.963	84.53	97.831	3767.49	2.774	6.607	28.807	0.413	0.128	0.77	0.871	8.205	8.999	429.458	1193.02	1684.99	38202.8	21.18	181.868	599.83	7281.48	25.682	13.883	2.881	2.518	1.415	1.633	2.073	0.853	3.363	3.248	19.071	155.13	186.573	10.626
MA.9.3.29.U	9	3	29	AT5G14470	SALK_048820C	BF	U	0.349	0.317	0.266	1003.19	62.35	113.387	579.096	41.057	111.353	146.049	4428.17	3.599	10.04	35.634	0.267	0.126	0.686	0.701	10.744	31.125	582.674	1643.87	2522.76	41841.9	33.412	285.344	829.468	8885.88	50.009	24.141	1.232	1.144	0.919	0.266	0.466	0.247	3.337	2.922	23.67	177.617	168.114	9.321
MA.9.1.19.U	9	1	19	WT-Col-0	0	A	U	0.353	0.266	0.264	1225.48	74.749	133.845	665.698	51.954	121.83	183.041	5380.69	5.098	8.511	36.74	0.403	0.147	0.837	0.912	16.485	30.65	663.727	1768.73	2935.57	53791.9	59.443	340.048	1051.64	11594.3	47.95	35.202	1.788	1.541	0.894	0.928	0.953	0.13	3.909	3.496	23.093	192.027	202.063	10.883
MA.9.2.49.U	9	2	49	WT-Col-0	0	A	U	0.435	0.222	0.239	1097.86	65.279	115.582	628.736	40.939	110.705	137.75	4940.73	3.412	8.717	38.885	0.342	0.137	0.753	0.848	8.074	12.416	606.783	1617.17	2348.6	46733.1	24.196	247.652	739.661	9398.07	45.307	19.433	1.676	2.028	1.154	0.936	1.466	0.767	3.525	3.365	24.373	175.983	205.01	10.68
MA.9.3.71.U	9	3	71	WT-Col-0	0	A	U	0.317	0.285	0.228	958.947	62.156	111.854	518.636	44.526	94.307	164.833	4314.62	3.761	9.454	33.151	0.239	0.125	0.796	0.779	10.655	13.961	572.65	1640.26	2601.51	39799.8	35.879	298.362	874.796	9269.04	44.017	22.151	2.411	1.965	0.932	1.162	1.311	0.476	3.095	2.763	25.551	182.329	161.972	9.171
MA.9.1.50.U	9	1	50	WT-Col-0	0	B	U	0.389	0.297	0.332	1062.3	72.079	123.099	642.964	44.253	121.33	175.164	4849.09	4.412	8.563	31.323	1.072	0.414	2.175	1.976	15.164	19.658	571.84	1621.95	2621.48	45687.1	41.722	264.908	868.435	8699.1	42.541	33.873	2.641	2.515	1.952	1.031	1.799	0.86	4.153	3.834	25.523	185.877	210.527	12.526
MA.9.2.13.U	9	2	13	WT-Col-0	0	B	U	0.284	0.164	0.24	1025.08	64.424	101.039	591.821	39.195	107.962	147.935	4846.09	3.65	8.305	36.028	0.424	0.116	0.729	0.935	11.328	14.001	591.12	1567.28	2082.23	45519.9	29.453	255.641	952.393	9951.17	36.938	8.976	1.408	1.781	0.971	0.537	0.932	0.548	3.627	3.994	15.302	146.867	219.224	10.441
MA.9.3.68.U	9	3	68	WT-Col-0	0	B	U	0.402	0.211	0.239	1012.41	65.149	109.439	556.374	41.608	105.566	167.185	4537.41	3.513	8.76	32.656	0.295	0.096	0.612	0.721	8.166	10.766	578.836	1568.78	2353.2	41156.3	27.403	241.679	796.151	8626.98	35.207	17.229	1.291	1.228	1.061	0.522	0.573	0.132	3.683	3.272	20.512	159.319	188.268	9.83
MA.9.1.43.U	9	1	43	WT-Col-0	0	C	U	0.332	0.305	0.246	1005.58	56.691	115.48	610.834	42.082	94.518	121.585	4465.61	4.107	6.614	27.573	0.469	0.233	1.097	1.062	12.928	21.695	467.28	1289.57	2372.59	46557.3	40.45	278.853	845.701	9850.32	30.487	23.864	2.675	2.77	2.068	1.719	3.175	1.612	3.636	3.394	24.477	194.217	190.267	11.74
MA.9.2.56.U	9	2	56	WT-Col-0	0	C	U	0.285	0.227	0.257	1000.15	62.341	111.698	640.775	35.928	103.069	123.638	4796.35	2.987	8.18	32.166	0.367	0.128	0.746	0.895	8.349	10.902	520.811	1361.11	2093.81	45665.1	23.97	220.836	765.651	8845.42	37.47	18.653	1.758	1.29	1.069	1.017	1.028	0.392	3.544	3.837	19.401	160.993	207.572	11.367
MA.9.3.64.U	9	3	64	WT-Col-0	0	C	U	0.314	0.208	0.242	1077.27	68.933	119.149	593.428	45.31	117.62	185.03	4775.19	3.578	9.992	34.445	0.342	0.106	0.776	0.824	10.56	13.882	618.834	1609.74	2567.73	44620.2	37.268	287.177	1007.15	9947.2	34.125	19.006	0.973	1.13	0.726	0.166	0.304	0.206	3.746	3.478	18.814	168.908	200.976	10.274
MA.9.1.70.U	9	1	70	WT-Col-0	0	D	U	0.367	0.22	0.223	1006.15	58.145	103.255	558.202	37.274	111.78	154.167	4387.13	3.813	6.878	29.838	0.457	0.185	0.873	0.991	10.587	19.547	511.664	1364.3	2081.73	42614.7	35.917	264.842	817.949	8892.92	34.269	24.618	2.847	2.282	1.011	2.326	2.272	1.156	3.838	3.244	21.486	171.04	194.664	10.271
MA.9.2.28.U	9	2	28	WT-Col-0	0	D	U	0.396	0.161	0.184	811.543	51.069	86.489	465.221	29.825	78.649	109.36	3895.98	2.755	7.051	30.533	0.375	0.115	0.639	0.753	6.692	9.771	468.507	1271.69	1845.64	37454.2	22.691	193.471	704.352	7873.75	29.94	10.08	2.521	2.417	1.262	1.676	2.292	0.937	2.928	3.066	15.868	134.161	173.452	8.964
MA.9.3.51.U	9	3	51	WT-Col-0	0	D	U	0.455	0.217	0.245	1065.08	66.478	114.861	568.17	47.393	120.318	184.392	4984.96	4.553	10.46	40.177	0.32	0.104	0.684	0.724	12.944	17.036	594.585	1564.62	2381.91	45253.8	35.567	296.674	1002.11	10489.8	47.039	19.271	1.417	1.407	0.525	0.692	1.042	0.479	3.605	3.33	19.675	169.608	198.438	9.6
DAG, diacylglycerol; DGDG, digalactosyldiacylglycerol; LPC, lysophosphatidylcholine; MGDG, monogalactosyldiacylglycerol; MGMG, monogalactosylmonoacylglycerol; PC, phosphatidylcholine; PE, phosphatidylethanolamine; PG, phosphatidylglycerol; PI, phosphatidylinositol; SQDG, sulfoquinovosyl diacylglycerol; TAG, triacylglycerol
Notes:
1The code in square brackets is assigned to each lipid species according to the LIPID MAPS nomenclature. The code is followed by the abreviation of each lipid class, and the sum composition (C-atoms: double bond equivalents (DBE)).
[truncated: 59 more columns]
