# Supplementary material for: Identification of gene function based on models capturing natural variability of Arabidopsis thaliana lipid metabolism
Source: Nat Commun. 2023 Aug 14;14:4897. doi: 10.1038/s41467-023-40644-9 (PMC10425450; doi:10.1038/s41467-023-40644-9)
Supplement: Supplementary file 16 — Supplementary Data 13 [file 41467_2023_40644_MOESM16_ESM.xlsx]

## Sheet: Information_T-DNA_lines
Gene	Salk number	Note	Gene description
At1g01225	SALK_043785C		NC domain-containing protein-related; CONTAINS InterPro DOMAIN/s: NC (InterPro:IPR007053); BEST Arabidopsis thaliana protein match is: NC domain-containing protein-related (TAIR:AT4G00905.1); Has 173 Blast hits to 172 proteins in 34 species: Archae - 0; Bacteria - 24; Metazoa - 5; Fungi - 0; Plants - 139; Viruses - 0; Other Eukaryotes - 5 (source: NCBI BLink).
At1g01610	SALK_150886C		glycerol-3-phosphate acyltransferase 4 (GPAT4); FUNCTIONS IN: 1-acylglycerol-3-phosphate O-acyltransferase activity, acyltransferase activity; INVOLVED IN: metabolic process, cutin biosynthetic process; EXPRESSED IN: 25 plant structures; EXPRESSED DURING: 14 growth stages; CONTAINS InterPro DOMAIN/s: Phospholipid/glycerol acyltransferase (InterPro:IPR002123); BEST Arabidopsis thaliana protein mat…
At1g02390	SALK_118230C		glycerol-3-phosphate acyltransferase 2 (GPAT2); FUNCTIONS IN: acyltransferase activity; INVOLVED IN: metabolic process; EXPRESSED IN: 13 plant structures; EXPRESSED DURING: 8 growth stages; CONTAINS InterPro DOMAIN/s: Phospholipid/glycerol acyltransferase (InterPro:IPR002123); BEST Arabidopsis thaliana protein match is: glycerol-3-phosphate acyltransferase 3 (TAIR:AT4G01950.1); Has 367 Blast hits…
At1g02660	SALK_134251C		alpha/beta-Hydrolases superfamily protein; FUNCTIONS IN: triglyceride lipase activity; INVOLVED IN: lipid metabolic process; LOCATED IN: cellular_component unknown; EXPRESSED IN: 24 plant structures; EXPRESSED DURING: 15 growth stages; CONTAINS InterPro DOMAIN/s: Lipase, class 3 (InterPro:IPR002921); BEST Arabidopsis thaliana protein match is: alpha/beta-Hydrolases superfamily protein (TAIR:AT3G6…
At1g04010	SALK_117091C		phospholipid sterol acyl transferase 1 (PSAT1); CONTAINS InterPro DOMAIN/s: Lecithin:cholesterol acyltransferase (InterPro:IPR003386); BEST Arabidopsis thaliana protein match is: phospholipid:diacylglycerol acyltransferase (TAIR:AT5G13640.1); Has 615 Blast hits to 606 proteins in 192 species: Archae - 0; Bacteria - 2; Metazoa - 241; Fungi - 118; Plants - 150; Viruses - 0; Other Eukaryotes - 104 (…
At1g05790	SALK_150796C		lipase class 3 family protein; FUNCTIONS IN: triglyceride lipase activity; INVOLVED IN: lipid metabolic process; LOCATED IN: endomembrane system; EXPRESSED IN: 24 plant structures; EXPRESSED DURING: 15 growth stages; CONTAINS InterPro DOMAIN/s: Lipase, class 3 (InterPro:IPR002921); BEST Arabidopsis thaliana protein match is: alpha/beta-Hydrolases superfamily protein (TAIR:AT2G42450.1); Has 496 Bl…
At1g06250	SALK_086894C		alpha/beta-Hydrolases superfamily protein; FUNCTIONS IN: triglyceride lipase activity; INVOLVED IN: lipid metabolic process; LOCATED IN: cellular_component unknown; EXPRESSED IN: 10 plant structures; EXPRESSED DURING: 4 anthesis, F mature embryo stage, petal differentiation and expansion stage, E expanded cotyledon stage; CONTAINS InterPro DOMAIN/s: Lipase, class 3 (InterPro:IPR002921); BEST Arab…
At1g06520	SALK_037660C		glycerol-3-phosphate acyltransferase 1 (GPAT1); CONTAINS InterPro DOMAIN/s: Phospholipid/glycerol acyltransferase (InterPro:IPR002123); BEST Arabidopsis thaliana protein match is: glycerol-3-phosphate acyltransferase 2 (TAIR:AT1G02390.1); Has 381 Blast hits to 368 proteins in 28 species: Archae - 0; Bacteria - 6; Metazoa - 8; Fungi - 0; Plants - 362; Viruses - 0; Other Eukaryotes - 5 (source: NCB…
At1g06800	SALK_203778C		alpha/beta-Hydrolases superfamily protein; FUNCTIONS IN: galactolipase activity, triglyceride lipase activity, phospholipase A1 activity; INVOLVED IN: lipid metabolic process; LOCATED IN: chloroplast; EXPRESSED IN: 8 plant structures; EXPRESSED DURING: 4 anthesis, C globular stage, petal differentiation and expansion stage; CONTAINS InterPro DOMAIN/s: Lipase, class 3 (InterPro:IPR002921); BEST Ar…
At1g06990	SALK_143629C		GDSL-like Lipase/Acylhydrolase superfamily protein; FUNCTIONS IN: hydrolase activity, acting on ester bonds, carboxylesterase activity; INVOLVED IN: lipid metabolic process; LOCATED IN: endomembrane system; EXPRESSED IN: petal, leaf whorl, sepal, flower; EXPRESSED DURING: 4 anthesis, petal differentiation and expansion stage; CONTAINS InterPro DOMAIN/s: Lipase, GDSL (InterPro:IPR001087); BEST Ara…
At1g07230	SALK_027871C		non-specific phospholipase C1 (NPC1); FUNCTIONS IN: hydrolase activity, acting on ester bonds; LOCATED IN: endomembrane system; EXPRESSED IN: 23 plant structures; EXPRESSED DURING: 13 growth stages; CONTAINS InterPro DOMAIN/s: Phosphoesterase (InterPro:IPR007312); BEST Arabidopsis thaliana protein match is: non-specific phospholipase C2 (TAIR:AT2G26870.1); Has 30201 Blast hits to 17322 proteins i…
At1g08640	SALK_080185C		Chloroplast J-like domain 1 (CJD1); LOCATED IN: chloroplast, chloroplast envelope; EXPRESSED IN: 23 plant structures; EXPRESSED DURING: 14 growth stages; Has 82 Blast hits to 80 proteins in 30 species: Archae - 0; Bacteria - 24; Metazoa - 0; Fungi - 0; Plants - 50; Viruses - 0; Other Eukaryotes - 8 (source: NCBI BLink).
At1g09390	SALK_098434C		GDSL-like Lipase/Acylhydrolase superfamily protein; FUNCTIONS IN: hydrolase activity, acting on ester bonds, carboxylesterase activity; INVOLVED IN: glycerol biosynthetic process, lipid metabolic process; LOCATED IN: chloroplast stroma; EXPRESSED IN: 22 plant structures; EXPRESSED DURING: 13 growth stages; CONTAINS InterPro DOMAIN/s: Lipase, GDSL (InterPro:IPR001087); BEST Arabidopsis thaliana pr…
At1g10090	SALK_131951C		Early-responsive to dehydration stress protein (ERD4); FUNCTIONS IN: molecular_function unknown; INVOLVED IN: biological_process unknown; LOCATED IN: endomembrane system, membrane; EXPRESSED IN: 24 plant structures; EXPRESSED DURING: 14 growth stages; CONTAINS InterPro DOMAIN/s: Protein of unknown function DUF221 (InterPro:IPR003864); BEST Arabidopsis thaliana protein match is: lipases;hydrolases…
At1g10740	SALK_202645C		alpha/beta-Hydrolases superfamily protein; INVOLVED IN: glycerol biosynthetic process; LOCATED IN: endomembrane system; EXPRESSED IN: 24 plant structures; EXPRESSED DURING: 15 growth stages; BEST Arabidopsis thaliana protein match is: alpha/beta-Hydrolases superfamily protein (TAIR:AT1G23330.1); Has 782 Blast hits to 782 proteins in 229 species: Archae - 0; Bacteria - 631; Metazoa - 3; Fungi - 4;…
At1g12640	SALK_017176C		MBOAT (membrane bound O-acyl transferase) family protein; FUNCTIONS IN: acyltransferase activity; INVOLVED IN: biological_process unknown; LOCATED IN: plasma membrane, membrane; EXPRESSED IN: 25 plant structures; EXPRESSED DURING: 15 growth stages; CONTAINS InterPro DOMAIN/s: Membrane bound O-acyl transferase, MBOAT (InterPro:IPR004299); BEST Arabidopsis thaliana protein match is: MBOAT (membrane…
At1g13680	SALK_023867C		PLC-like phosphodiesterases superfamily protein; FUNCTIONS IN: phospholipase C activity, phosphoric diester hydrolase activity; INVOLVED IN: intracellular signaling pathway, lipid metabolic process; LOCATED IN: endomembrane system; EXPRESSED IN: embryo, flower, seed; EXPRESSED DURING: F mature embryo stage, petal differentiation and expansion stage, E expanded cotyledon stage, D bilateral stage; …
At1g13820	SALK_131838C		alpha/beta-Hydrolases superfamily protein; FUNCTIONS IN: hydrolase activity, catalytic activity; CONTAINS InterPro DOMAIN/s: Epoxide hydrolase-like (InterPro:IPR000639), Alpha/beta hydrolase fold-1 (InterPro:IPR000073); BEST Arabidopsis thaliana protein match is: alpha/beta-Hydrolases superfamily protein (TAIR:AT5G39220.1); Has 7432 Blast hits to 7419 proteins in 1219 species: Archae - 99; Bacter…
At1g15080	SALK_005663C		lipid phosphate phosphatase 2 (LPP2); FUNCTIONS IN: acid phosphatase activity, phosphatidate phosphatase activity; INVOLVED IN: abscisic acid mediated signaling pathway; LOCATED IN: plasma membrane, integral to plasma membrane; EXPRESSED IN: 14 plant structures; EXPRESSED DURING: 8 growth stages; CONTAINS InterPro DOMAIN/s: Phosphatidic acid phosphatase/chloroperoxidase, N-terminal (InterPro:IPR0…
At1g17430	SALK_042510C		alpha/beta-Hydrolases superfamily protein; FUNCTIONS IN: hydrolase activity; INVOLVED IN: biological_process unknown; LOCATED IN: endomembrane system; EXPRESSED IN: 24 plant structures; EXPRESSED DURING: 13 growth stages; CONTAINS InterPro DOMAIN/s: Alpha/beta hydrolase fold-1 (InterPro:IPR000073); BEST Arabidopsis thaliana protein match is: alpha/beta-Hydrolases superfamily protein (TAIR:AT1G726…
At1g18360	SALK_072002C		alpha/beta-Hydrolases superfamily protein; FUNCTIONS IN: hydrolase activity; LOCATED IN: chloroplast; EXPRESSED IN: 22 plant structures; EXPRESSED DURING: 13 growth stages; BEST Arabidopsis thaliana protein match is: alpha/beta-Hydrolases superfamily protein (TAIR:AT1G73480.1); Has 6456 Blast hits to 6448 proteins in 1759 species: Archae - 38; Bacteria - 4736; Metazoa - 147; Fungi - 149; Plants -…
At1g18460	SALK_001437C		alpha/beta-Hydrolases superfamily protein; FUNCTIONS IN: lipase activity; INVOLVED IN: glycerol biosynthetic process, lipid metabolic process; EXPRESSED IN: 23 plant structures; EXPRESSED DURING: 13 growth stages; CONTAINS InterPro DOMAIN/s: AB-hydrolase-associated lipase region (InterPro:IPR006693); BEST Arabidopsis thaliana protein match is: alpha/beta-Hydrolases superfamily protein (TAIR:AT1G7…
At1g19190	SALK_150295C		alpha/beta-Hydrolases superfamily protein; FUNCTIONS IN: hydrolase activity; INVOLVED IN: metabolic process; LOCATED IN: cellular_component unknown; EXPRESSED IN: inflorescence meristem, root, flower; EXPRESSED DURING: petal differentiation and expansion stage; CONTAINS InterPro DOMAIN/s: Lipase, GDXG, active site (InterPro:IPR002168), Alpha/beta hydrolase fold-3 (InterPro:IPR013094); BEST Arabid…
At1g20120	SALK_003138C		GDSL-like Lipase/Acylhydrolase superfamily protein; FUNCTIONS IN: lipase activity, hydrolase activity, acting on ester bonds, carboxylesterase activity; INVOLVED IN: lipid metabolic process; LOCATED IN: endomembrane system; EXPRESSED IN: 8 plant structures; EXPRESSED DURING: 4 anthesis, petal differentiation and expansion stage; CONTAINS InterPro DOMAIN/s: Lipase, GDSL, active site (InterPro:IPR0…
At1g20130	SALK_063039C		GDSL-like Lipase/Acylhydrolase superfamily protein; FUNCTIONS IN: structural constituent of cell wall, lipase activity, hydrolase activity, acting on ester bonds; INVOLVED IN: lipid metabolic process; CONTAINS InterPro DOMAIN/s: Pistil-specific extensin-like protein (InterPro:IPR003882), Lipase, GDSL, active site (InterPro:IPR008265), Lipase, GDSL (InterPro:IPR001087); BEST Arabidopsis thaliana p…
At1g23330	SALK_030451C		alpha/beta-Hydrolases superfamily protein; FUNCTIONS IN: molecular_function unknown; INVOLVED IN: biological_process unknown; LOCATED IN: endomembrane system; EXPRESSED IN: 22 plant structures; EXPRESSED DURING: 13 growth stages; BEST Arabidopsis thaliana protein match is: alpha/beta-Hydrolases superfamily protein (TAIR:AT1G10740.4); Has 777 Blast hits to 777 proteins in 229 species: Archae - 0; …
At1g23500	SALK_119324C		GDSL-like Lipase/Acylhydrolase superfamily protein; FUNCTIONS IN: lipase activity, hydrolase activity, acting on ester bonds, carboxylesterase activity; INVOLVED IN: lipid metabolic process; LOCATED IN: endomembrane system; CONTAINS InterPro DOMAIN/s: Lipase, GDSL, active site (InterPro:IPR008265), Lipase, GDSL (InterPro:IPR001087); BEST Arabidopsis thaliana protein match is: GDSL-like Lipase/Acy…
At1g26390	SALK_083228C		FAD-binding Berberine family protein; FUNCTIONS IN: electron carrier activity, oxidoreductase activity, FAD binding, catalytic activity; LOCATED IN: endomembrane system; EXPRESSED IN: 10 plant structures; EXPRESSED DURING: LP.06 six leaves visible, LP.04 four leaves visible, 4 anthesis, LP.02 two leaves visible, petal differentiation and expansion stage; CONTAINS InterPro DOMAIN/s: FAD-binding, t…
At1g26400	SALK_045329C		FAD-binding Berberine family protein; FUNCTIONS IN: electron carrier activity, oxidoreductase activity, FAD binding, catalytic activity; LOCATED IN: endomembrane system; CONTAINS InterPro DOMAIN/s: FAD-binding, type 2 (InterPro:IPR016166), Berberine/berberine-like (InterPro:IPR012951), FAD linked oxidase, N-terminal (InterPro:IPR006094); BEST Arabidopsis thaliana protein match is: FAD-binding Ber…
At1g28570	SALK_099913C		SGNH hydrolase-type esterase superfamily protein; FUNCTIONS IN: lipase activity, hydrolase activity, acting on ester bonds, carboxylesterase activity; INVOLVED IN: lipid metabolic process; LOCATED IN: endomembrane system; EXPRESSED IN: 22 plant structures; EXPRESSED DURING: 13 growth stages; CONTAINS InterPro DOMAIN/s: Lipase, GDSL (InterPro:IPR001087), Esterase, SGNH hydrolase-type (InterPro:IPR…
At1g28600	SALK_065071C		GDSL-like Lipase/Acylhydrolase superfamily protein; FUNCTIONS IN: hydrolase activity, acting on ester bonds, carboxylesterase activity; INVOLVED IN: lipid metabolic process; LOCATED IN: cell wall; EXPRESSED IN: 18 plant structures; EXPRESSED DURING: 9 growth stages; CONTAINS InterPro DOMAIN/s: Lipase, GDSL (InterPro:IPR001087); BEST Arabidopsis thaliana protein match is: GDSL-like Lipase/Acylhydr…
At1g28640	SALK_111635C		GDSL-like Lipase/Acylhydrolase superfamily protein; FUNCTIONS IN: lipase activity, hydrolase activity, acting on ester bonds, carboxylesterase activity; INVOLVED IN: glycerol biosynthetic process, lipid metabolic process; LOCATED IN: endomembrane system; CONTAINS InterPro DOMAIN/s: Lipase, GDSL (InterPro:IPR001087); BEST Arabidopsis thaliana protein match is: GDSL-like Lipase/Acylhydrolase superf…
At1g28650	SALK_010911C		GDSL-like Lipase/Acylhydrolase superfamily protein; FUNCTIONS IN: hydrolase activity, acting on ester bonds, carboxylesterase activity; INVOLVED IN: lipid metabolic process; LOCATED IN: endomembrane system; EXPRESSED IN: stem; CONTAINS InterPro DOMAIN/s: Lipase, GDSL (InterPro:IPR001087); BEST Arabidopsis thaliana protein match is: GDSL-like Lipase/Acylhydrolase superfamily protein (TAIR:AT1G2867…
At1g28660	SALK_041461C		GDSL-like Lipase/Acylhydrolase superfamily protein; FUNCTIONS IN: hydrolase activity, acting on ester bonds, carboxylesterase activity; INVOLVED IN: lipid metabolic process; LOCATED IN: endomembrane system; CONTAINS InterPro DOMAIN/s: Lipase, GDSL (InterPro:IPR001087); BEST Arabidopsis thaliana protein match is: GDSL-like Lipase/Acylhydrolase superfamily protein (TAIR:AT1G28670.1); Has 3386 Blast…
At1g28670	SALK_020548C		ARAB-1; FUNCTIONS IN: hydrolase activity, acting on ester bonds, carboxylesterase activity; INVOLVED IN: glycerol biosynthetic process, lipid metabolic process; LOCATED IN: endomembrane system; CONTAINS InterPro DOMAIN/s: Lipase, GDSL (InterPro:IPR001087); BEST Arabidopsis thaliana protein match is: GDSL-like Lipase/Acylhydrolase superfamily protein (TAIR:AT1G28660.1); Has 3359 Blast hits to 3311…
At1g29660	SALK_023064C		GDSL-like Lipase/Acylhydrolase superfamily protein; FUNCTIONS IN: hydrolase activity, acting on ester bonds, carboxylesterase activity; INVOLVED IN: lipid metabolic process; LOCATED IN: apoplast, nucleus; EXPRESSED IN: 19 plant structures; EXPRESSED DURING: 10 growth stages; CONTAINS InterPro DOMAIN/s: Lipase, GDSL (InterPro:IPR001087); BEST Arabidopsis thaliana protein match is: GDSL-like Lipase…
At1g29670	SALK_005724C		GDSL-like Lipase/Acylhydrolase superfamily protein; FUNCTIONS IN: hydrolase activity, acting on ester bonds, carboxylesterase activity; INVOLVED IN: lipid metabolic process; LOCATED IN: apoplast, cell wall, chloroplast; EXPRESSED IN: 23 plant structures; EXPRESSED DURING: 14 growth stages; CONTAINS InterPro DOMAIN/s: Lipase, GDSL (InterPro:IPR001087); BEST Arabidopsis thaliana protein match is: G…
At1g30370	SALK_033291C		alpha/beta-Hydrolases superfamily protein; FUNCTIONS IN: triglyceride lipase activity; INVOLVED IN: lipid metabolic process; EXPRESSED IN: root; CONTAINS InterPro DOMAIN/s: Lipase, class 3 (InterPro:IPR002921); BEST Arabidopsis thaliana protein match is: alpha/beta-Hydrolases superfamily protein (TAIR:AT1G06800.1); Has 1971 Blast hits to 1966 proteins in 378 species: Archae - 0; Bacteria - 534; M…
At1g30700	SALK_035214C		FAD-binding Berberine family protein; FUNCTIONS IN: electron carrier activity, oxidoreductase activity, FAD binding, catalytic activity; LOCATED IN: endomembrane system; EXPRESSED IN: stem, hypocotyl, root, stamen; EXPRESSED DURING: 4 anthesis; CONTAINS InterPro DOMAIN/s: FAD-binding, type 2 (InterPro:IPR016166), Berberine/berberine-like (InterPro:IPR012951), FAD linked oxidase, N-terminal (Inter…
At1g30925	SALK_060953C		phospholipase Cs; FUNCTIONS IN: phospholipase C activity; INVOLVED IN: intracellular signaling pathway, lipid metabolic process; LOCATED IN: cellular_component unknown; CONTAINS InterPro DOMAIN/s: F-box associated domain, type 3 (InterPro:IPR013187), Phospholipase C, phosphatidylinositol-specific , X domain (InterPro:IPR000909), F-box associated interaction domain (InterPro:IPR017451); BEST Arabi…
At1g31480	SALK_052880C		SHOOT GRAVITROPISM 2 (SGR2); FUNCTIONS IN: phospholipase A1 activity; INVOLVED IN: gravitropism, negative gravitropism, detection of gravity, amyloplast organization; LOCATED IN: plant-type vacuole membrane, vacuole; EXPRESSED IN: 25 plant structures; EXPRESSED DURING: 13 growth stages; CONTAINS InterPro DOMAIN/s: DDHD (InterPro:IPR004177); Has 1169 Blast hits to 760 proteins in 179 species: Arch…
At1g31550	SALK_132516C		GDSL-like Lipase/Acylhydrolase superfamily protein; FUNCTIONS IN: lipase activity, hydrolase activity, acting on ester bonds, carboxylesterase activity; INVOLVED IN: lipid metabolic process; LOCATED IN: vacuole; EXPRESSED IN: 20 plant structures; EXPRESSED DURING: 13 growth stages; CONTAINS InterPro DOMAIN/s: Lipase, GDSL (InterPro:IPR001087); BEST Arabidopsis thaliana protein match is: GDSL-like…
At1g32190	SALK_060122C		alpha/beta-Hydrolases superfamily protein; FUNCTIONS IN: hydrolase activity; INVOLVED IN: N-terminal protein myristoylation; LOCATED IN: plasma membrane; EXPRESSED IN: 14 plant structures; EXPRESSED DURING: 8 growth stages; CONTAINS InterPro DOMAIN/s: Phospholipase/carboxylesterase (InterPro:IPR003140); BEST Arabidopsis thaliana protein match is: alpha/beta-Hydrolases superfamily protein (TAIR:AT…
At1g32200	SALK_069657C		ATS1; FUNCTIONS IN: glycerol-3-phosphate O-acyltransferase activity; INVOLVED IN: phosphatidylglycerol biosynthetic process; LOCATED IN: chloroplast stroma, chloroplast, plastid; EXPRESSED IN: 22 plant structures; EXPRESSED DURING: 14 growth stages; CONTAINS InterPro DOMAIN/s: Phospholipid/glycerol acyltransferase (InterPro:IPR002123), Glycerol-3-phosphate O-acyltransferase (InterPro:IPR016222); …
At1g33270	SALK_139011C		Acyl transferase/acyl hydrolase/lysophospholipase superfamily protein; INVOLVED IN: lipid metabolic process; EXPRESSED IN: 25 plant structures; EXPRESSED DURING: 14 growth stages; CONTAINS InterPro DOMAIN/s: Patatin (InterPro:IPR002641); Has 497 Blast hits to 497 proteins in 121 species: Archae - 0; Bacteria - 10; Metazoa - 345; Fungi - 0; Plants - 59; Viruses - 0; Other Eukaryotes - 83 (source: …
At1g33811	SALK_203282C		GDSL-like Lipase/Acylhydrolase superfamily protein; FUNCTIONS IN: hydrolase activity, acting on ester bonds, carboxylesterase activity; INVOLVED IN: lipid metabolic process; LOCATED IN: endomembrane system; EXPRESSED IN: 18 plant structures; EXPRESSED DURING: 13 growth stages; CONTAINS InterPro DOMAIN/s: Lipase, GDSL (InterPro:IPR001087); BEST Arabidopsis thaliana protein match is: GDSL-like Lipa…
At1g42960	SALK_098367C		FUNCTIONS IN: molecular_function unknown; INVOLVED IN: biological_process unknown; LOCATED IN: in 7 components; EXPRESSED IN: 23 plant structures; EXPRESSED DURING: 14 growth stages; BEST Arabidopsis thaliana protein match is: unknown protein (TAIR:AT5G16660.1); Has 120 Blast hits to 120 proteins in 39 species: Archae - 0; Bacteria - 43; Metazoa - 0; Fungi - 0; Plants - 77; Viruses - 0; Other Euk…
At1g45201	SALK_145591C		triacylglycerol lipase-like 1 (TLL1); FUNCTIONS IN: triglyceride lipase activity; INVOLVED IN: circadian rhythm, lipid metabolic process; LOCATED IN: vacuole, membrane; EXPRESSED IN: guard cell, leaf; CONTAINS InterPro DOMAIN/s: Lipase, class 3 (InterPro:IPR002921); BEST Arabidopsis thaliana protein match is: alpha/beta-Hydrolases superfamily protein (TAIR:AT5G42930.1); Has 1640 Blast hits to 163…
At1g47480	SALK_017734C		alpha/beta-Hydrolases superfamily protein; FUNCTIONS IN: hydrolase activity; INVOLVED IN: metabolic process; LOCATED IN: cellular_component unknown; EXPRESSED IN: stem, hypocotyl, root, flower; EXPRESSED DURING: petal differentiation and expansion stage; CONTAINS InterPro DOMAIN/s: Lipase, GDXG, active site (InterPro:IPR002168), Alpha/beta hydrolase fold-3 (InterPro:IPR013094); BEST Arabidopsis t…
At1g47780	SALK_008295C		alpha/beta-Hydrolases superfamily protein; FUNCTIONS IN: hydrolase activity; INVOLVED IN: biological_process unknown; LOCATED IN: cellular_component unknown; CONTAINS InterPro DOMAIN/s: Phospholipase/carboxylesterase (InterPro:IPR003140); BEST Arabidopsis thaliana protein match is: alpha/beta-Hydrolases superfamily protein (TAIR:AT1G47786.1); Has 704 Blast hits to 704 proteins in 205 species: Arc…
At1g47786	SALK_122163C		alpha/beta-Hydrolases superfamily protein; FUNCTIONS IN: hydrolase activity; INVOLVED IN: biological_process unknown; LOCATED IN: endomembrane system; CONTAINS InterPro DOMAIN/s: Phospholipase/carboxylesterase (InterPro:IPR003140); BEST Arabidopsis thaliana protein match is: alpha/beta-Hydrolases superfamily protein (TAIR:AT1G47780.1); Has 1065 Blast hits to 1060 proteins in 341 species: Archae -…
At1g48300	SALK_151927C		unknown protein; FUNCTIONS IN: molecular_function unknown; INVOLVED IN: biological_process unknown; LOCATED IN: endomembrane system; EXPRESSED IN: 24 plant structures; EXPRESSED DURING: 15 growth stages; Has 96 Blast hits to 87 proteins in 37 species: Archae - 0; Bacteria - 2; Metazoa - 12; Fungi - 2; Plants - 65; Viruses - 0; Other Eukaryotes - 15 (source: NCBI BLink).
At1g49740	SALK_208585C		PLC-like phosphodiesterases superfamily protein; FUNCTIONS IN: phospholipase C activity, phosphoric diester hydrolase activity; INVOLVED IN: intracellular signaling pathway, lipid metabolic process; LOCATED IN: endomembrane system; EXPRESSED IN: 22 plant structures; EXPRESSED DURING: 13 growth stages; CONTAINS InterPro DOMAIN/s: Phospholipase C, phosphatidylinositol-specific , X domain (InterPro:…
At1g51260	SALK_046680C		lysophosphatidyl acyltransferase 3 (LPAT3); FUNCTIONS IN: 1-acylglycerol-3-phosphate O-acyltransferase activity; INVOLVED IN: metabolic process; LOCATED IN: endomembrane system; EXPRESSED IN: 9 plant structures; EXPRESSED DURING: L mature pollen stage, M germinated pollen stage, 4 anthesis, petal differentiation and expansion stage; CONTAINS InterPro DOMAIN/s: Phospholipid/glycerol acyltransferas…
At1g51300	SALK_040276C		alpha/beta-Hydrolases superfamily protein; FUNCTIONS IN: hydrolase activity; INVOLVED IN: biological_process unknown; LOCATED IN: cellular_component unknown; EXPRESSED IN: embryo, pedicel; EXPRESSED DURING: 4 anthesis, C globular stage; CONTAINS InterPro DOMAIN/s: Phospholipase/carboxylesterase (InterPro:IPR003140); BEST Arabidopsis thaliana protein match is: alpha/beta-Hydrolases superfamily pro…
At1g51440	SALK_033146C		alpha/beta-Hydrolases superfamily protein; FUNCTIONS IN: galactolipase activity, triglyceride lipase activity, phospholipase A1 activity; INVOLVED IN: lipid metabolic process; LOCATED IN: chloroplast; EXPRESSED IN: 12 plant structures; EXPRESSED DURING: 4 anthesis, C globular stage, petal differentiation and expansion stage; CONTAINS InterPro DOMAIN/s: Lipase, class 3 (InterPro:IPR002921); BEST A…
At1g52460	SALK_066806C		alpha/beta-Hydrolases superfamily protein; FUNCTIONS IN: hydrolase activity; INVOLVED IN: biological_process unknown; LOCATED IN: cellular_component unknown; CONTAINS InterPro DOMAIN/s: Phospholipase/carboxylesterase (InterPro:IPR003140); BEST Arabidopsis thaliana protein match is: alpha/beta-Hydrolases superfamily protein (TAIR:AT1G52440.1); Has 158 Blast hits to 158 proteins in 36 species: Arch…
At1g52570	SALK_098375C		phospholipase D alpha 2 (PLDALPHA2); FUNCTIONS IN: phospholipase D activity; INVOLVED IN: phosphatidylcholine metabolic process, metabolic process; LOCATED IN: chloroplast envelope; EXPRESSED IN: 20 plant structures; EXPRESSED DURING: 11 growth stages; CONTAINS InterPro DOMAIN/s: C2 calcium/lipid-binding domain, CaLB (InterPro:IPR008973), Phospholipase D (InterPro:IPR015679), Phospholipase D, pla…
At1g52700	SALK_031367C		alpha/beta-Hydrolases superfamily protein; FUNCTIONS IN: hydrolase activity, carboxylesterase activity; INVOLVED IN: biological_process unknown; EXPRESSED IN: 11 plant structures; EXPRESSED DURING: 7 growth stages; CONTAINS InterPro DOMAIN/s: Phospholipase/carboxylesterase (InterPro:IPR003140); BEST Arabidopsis thaliana protein match is: alpha/beta-Hydrolases superfamily protein (TAIR:AT3G15650.2…
At1g52750	SALK_060662C		alpha/beta-Hydrolases superfamily protein; CONTAINS InterPro DOMAIN/s: Epoxide hydrolase-like (InterPro:IPR000639), Alpha/beta hydrolase fold-1 (InterPro:IPR000073); BEST Arabidopsis thaliana protein match is: alpha/beta-Hydrolases superfamily protein (TAIR:AT1G80280.1); Has 5685 Blast hits to 5671 proteins in 1064 species: Archae - 73; Bacteria - 4042; Metazoa - 263; Fungi - 116; Plants - 432; V…
At1g52760	SALK_009878C		lysophospholipase 2 (LysoPL2); BEST Arabidopsis thaliana protein match is: alpha/beta-Hydrolases superfamily protein (TAIR:AT1G11090.1); Has 2373 Blast hits to 2373 proteins in 808 species: Archae - 32; Bacteria - 1418; Metazoa - 106; Fungi - 99; Plants - 433; Viruses - 39; Other Eukaryotes - 246 (source: NCBI BLink).
At1g53920	SALK_081729C		GDSL-motif lipase 5 (GLIP5); FUNCTIONS IN: lipase activity, carboxylesterase activity; INVOLVED IN: lipid metabolic process; EXPRESSED IN: 18 plant structures; EXPRESSED DURING: 12 growth stages; CONTAINS InterPro DOMAIN/s: Lipase, GDSL (InterPro:IPR001087); BEST Arabidopsis thaliana protein match is: GDSL lipase 1 (TAIR:AT5G40990.1); Has 3342 Blast hits to 3298 proteins in 168 species: Archae - …
At1g53940	SALK_109449C		GDSL-motif lipase 2 (GLIP2); FUNCTIONS IN: lipase activity, arylesterase activity, carboxylesterase activity; INVOLVED IN: response to jasmonic acid stimulus, response to ethylene stimulus, defense response to bacterium, response to salicylic acid stimulus; LOCATED IN: endomembrane system; EXPRESSED IN: seedling, stem, cotyledon, hypocotyl, root; CONTAINS InterPro DOMAIN/s: Lipase, GDSL, active s…
At1g53990	SALK_201623C		GDSL-motif lipase 3 (GLIP3); FUNCTIONS IN: lipase activity, carboxylesterase activity; INVOLVED IN: glycerol biosynthetic process, lipid metabolic process; LOCATED IN: endomembrane system; EXPRESSED IN: root; CONTAINS InterPro DOMAIN/s: Lipase, GDSL, active site (InterPro:IPR008265), Lipase, GDSL (InterPro:IPR001087), Esterase, SGNH hydrolase-type (InterPro:IPR013830); BEST Arabidopsis thaliana p…
At1g54000	SALK_008952C		GDSL-like Lipase/Acylhydrolase superfamily protein; FUNCTIONS IN: lipase activity, hydrolase activity, acting on ester bonds, carboxylesterase activity; INVOLVED IN: lipid metabolic process; LOCATED IN: vacuolar membrane, plasma membrane, vacuole, plant-type cell wall, plant-type vacuole; EXPRESSED IN: stem, cultured cell, callus; EXPRESSED DURING: seedling growth; CONTAINS InterPro DOMAIN/s: Lip…
At1g54020	SALK_047900C		GDSL-like Lipase/Acylhydrolase superfamily protein; FUNCTIONS IN: hydrolase activity, acting on ester bonds, carboxylesterase activity; INVOLVED IN: lipid metabolic process; LOCATED IN: vacuole; EXPRESSED IN: 16 plant structures; EXPRESSED DURING: 10 growth stages; CONTAINS InterPro DOMAIN/s: Lipase, GDSL (InterPro:IPR001087); BEST Arabidopsis thaliana protein match is: GDSL-like Lipase/Acylhydro…
At1g54570	SALK_014789C		Esterase/lipase/thioesterase family protein; FUNCTIONS IN: transferase activity, transferring acyl groups other than amino-acyl groups, catalytic activity; LOCATED IN: chloroplast, plastoglobule; EXPRESSED IN: 22 plant structures; EXPRESSED DURING: 13 growth stages; CONTAINS InterPro DOMAIN/s: Diacylglycerol acyltransferase (InterPro:IPR007130); BEST Arabidopsis thaliana protein match is: Esteras…
At1g54790	SALK_111581C		GDSL-like Lipase/Acylhydrolase superfamily protein; FUNCTIONS IN: hydrolase activity, acting on ester bonds, carboxylesterase activity; INVOLVED IN: lipid metabolic process; LOCATED IN: endomembrane system; EXPRESSED IN: 16 plant structures; EXPRESSED DURING: 8 growth stages; CONTAINS InterPro DOMAIN/s: Lipase, GDSL (InterPro:IPR001087); BEST Arabidopsis thaliana protein match is: GDSL-like Lipas…
At1g55180	SALK_017905C		phospholipase D alpha 4 (PLDEPSILON); CONTAINS InterPro DOMAIN/s: C2 calcium/lipid-binding domain, CaLB (InterPro:IPR008973), Phospholipase D (InterPro:IPR015679), Phospholipase D, plant (InterPro:IPR011402), Phospholipase D/Transphosphatidylase (InterPro:IPR001736), C2 calcium-dependent membrane targeting (InterPro:IPR000008); BEST Arabidopsis thaliana protein match is: phospholipase D alpha 1 (…
At1g55280	SALK_206863C		Lipase/lipooxygenase, PLAT/LH2 family protein; CONTAINS InterPro DOMAIN/s: Lipase/lipooxygenase, PLAT/LH2 (InterPro:IPR008976); Has 47 Blast hits to 47 proteins in 18 species: Archae - 0; Bacteria - 2; Metazoa - 4; Fungi - 0; Plants - 39; Viruses - 0; Other Eukaryotes - 2 (source: NCBI BLink).
At1g56630	SALK_041379C		alpha/beta-Hydrolases superfamily protein; FUNCTIONS IN: triglyceride lipase activity; INVOLVED IN: lipid metabolic process; LOCATED IN: cellular_component unknown; CONTAINS InterPro DOMAIN/s: Lipase, class 3 (InterPro:IPR002921); BEST Arabidopsis thaliana protein match is: alpha/beta-Hydrolases superfamily protein (TAIR:AT5G42930.1); Has 1532 Blast hits to 1526 proteins in 353 species: Archae - …
At1g56670	SALK_202134C		GDSL-like Lipase/Acylhydrolase superfamily protein; FUNCTIONS IN: hydrolase activity, acting on ester bonds, carboxylesterase activity; INVOLVED IN: lipid metabolic process; LOCATED IN: endomembrane system; EXPRESSED IN: 10 plant structures; EXPRESSED DURING: 6 growth stages; CONTAINS InterPro DOMAIN/s: Lipase, GDSL (InterPro:IPR001087); BEST Arabidopsis thaliana protein match is: GDSL-like Lipas…
At1g58520	SALK_049668C		RXW8; LOCATED IN: endomembrane system, membrane; CONTAINS InterPro DOMAIN/s: Protein of unknown function DUF221 (InterPro:IPR003864); BEST Arabidopsis thaliana protein match is: Early-responsive to dehydration stress protein (ERD4) (TAIR:AT1G10090.1); Has 30201 Blast hits to 17322 proteins in 780 species: Archae - 12; Bacteria - 1396; Metazoa - 17338; Fungi - 3422; Plants - 5037; Viruses - 0; Oth…
At1g59780	SALK_092603C		NB-ARC domain-containing disease resistance protein; FUNCTIONS IN: ATP binding; INVOLVED IN: defense response, apoptosis; LOCATED IN: cellular_component unknown; EXPRESSED IN: hypocotyl, root, flower, synergid; EXPRESSED DURING: 4 anthesis; CONTAINS InterPro DOMAIN/s: NB-ARC (InterPro:IPR002182), Disease resistance protein (InterPro:IPR000767); BEST Arabidopsis thaliana protein match is: Disease …
At1g61850	SALK_087152C		phospholipases;galactolipases; FUNCTIONS IN: phospholipase activity, galactolipase activity; INVOLVED IN: response to fungus, jasmonic acid biosynthetic process; LOCATED IN: cellular_component unknown; EXPRESSED IN: 24 plant structures; EXPRESSED DURING: 15 growth stages; CONTAINS InterPro DOMAIN/s: Acyl transferase/acyl hydrolase/lysophospholipase (InterPro:IPR016035), Armadillo-like helical (In…
At1g63050	SALK_004728C		MBOAT (membrane bound O-acyl transferase) family protein; FUNCTIONS IN: acyltransferase activity; INVOLVED IN: biological_process unknown; LOCATED IN: endomembrane system, membrane; EXPRESSED IN: 23 plant structures; EXPRESSED DURING: 12 growth stages; CONTAINS InterPro DOMAIN/s: Membrane bound O-acyl transferase, MBOAT (InterPro:IPR004299); BEST Arabidopsis thaliana protein match is: MBOAT (memb…
At1g64670	SALK_208422C		BODYGUARD1 (BDG1); CONTAINS InterPro DOMAIN/s: Alpha/beta hydrolase fold-1 (InterPro:IPR000073); BEST Arabidopsis thaliana protein match is: alpha/beta-Hydrolases superfamily protein (TAIR:AT5G41900.1); Has 7923 Blast hits to 7922 proteins in 1350 species: Archae - 58; Bacteria - 5093; Metazoa - 308; Fungi - 248; Plants - 246; Viruses - 4; Other Eukaryotes - 1966 (source: NCBI BLink).
At1g67560	SALK_047440C		PLAT/LH2 domain-containing lipoxygenase family protein; FUNCTIONS IN: oxidoreductase activity, acting on single donors with incorporation of molecular oxygen, incorporation of two atoms of oxygen, lipoxygenase activity, iron ion binding, metal ion binding; INVOLVED IN: oxidation reduction, growth; LOCATED IN: chloroplast; EXPRESSED IN: 22 plant structures; EXPRESSED DURING: 13 growth stages; CONT…
At1g71250	SALK_094513C		GDSL-like Lipase/Acylhydrolase superfamily protein; FUNCTIONS IN: hydrolase activity, acting on ester bonds, lipase activity, carboxylesterase activity; INVOLVED IN: lipid metabolic process; LOCATED IN: endomembrane system; CONTAINS InterPro DOMAIN/s: Lipase, GDSL, active site (InterPro:IPR008265), Lipase, GDSL (InterPro:IPR001087); BEST Arabidopsis thaliana protein match is: GDSL-like Lipase/Acy…
At1g71691	SALK_030202C		GDSL-like Lipase/Acylhydrolase superfamily protein; FUNCTIONS IN: hydrolase activity, acting on ester bonds, carboxylesterase activity; INVOLVED IN: lipid metabolic process; EXPRESSED IN: 10 plant structures; EXPRESSED DURING: 6 growth stages; CONTAINS InterPro DOMAIN/s: Lipase, GDSL (InterPro:IPR001087); BEST Arabidopsis thaliana protein match is: GDSL-like Lipase/Acylhydrolase superfamily prote…
At1g72110	SALK_117742C		O-acyltransferase (WSD1-like) family protein; CONTAINS InterPro DOMAIN/s: O-acyltransferase, WSD1, C-terminal (InterPro:IPR009721), O-acyltransferase, WSD1, N-terminal (InterPro:IPR004255); BEST Arabidopsis thaliana protein match is: O-acyltransferase (WSD1-like) family protein (TAIR:AT5G53390.1); Has 1092 Blast hits to 1082 proteins in 164 species: Archae - 2; Bacteria - 845; Metazoa - 10; Fungi…
At1g72520	SALK_017873C		PLAT/LH2 domain-containing lipoxygenase family protein; FUNCTIONS IN: oxidoreductase activity, acting on single donors with incorporation of molecular oxygen, incorporation of two atoms of oxygen, lipoxygenase activity, iron ion binding, metal ion binding; INVOLVED IN: growth, jasmonic acid biosynthetic process, response to wounding, defense response; LOCATED IN: chloroplast; EXPRESSED IN: 17 pla…
At1g73480	SALK_025681C		alpha/beta-Hydrolases superfamily protein; FUNCTIONS IN: hydrolase activity; EXPRESSED IN: 25 plant structures; EXPRESSED DURING: 15 growth stages; BEST Arabidopsis thaliana protein match is: alpha/beta-Hydrolases superfamily protein (TAIR:AT1G18360.1); Has 6390 Blast hits to 6380 proteins in 1730 species: Archae - 36; Bacteria - 4672; Metazoa - 140; Fungi - 153; Plants - 452; Viruses - 63; Other…
At1g73610	SALK_205061C		GDSL-like Lipase/Acylhydrolase superfamily protein; FUNCTIONS IN: lipase activity, hydrolase activity, acting on ester bonds, carboxylesterase activity; INVOLVED IN: lipid metabolic process; LOCATED IN: endomembrane system; EXPRESSED IN: central cell, embryo, sperm cell; EXPRESSED DURING: C globular stage; CONTAINS InterPro DOMAIN/s: Lipase, GDSL, active site (InterPro:IPR008265), Lipase, GDSL (I…
At1g73920	SALK_064148C		alpha/beta-Hydrolases superfamily protein; FUNCTIONS IN: lipase activity; INVOLVED IN: glycerol biosynthetic process, lipid metabolic process; LOCATED IN: cellular_component unknown; EXPRESSED IN: 24 plant structures; EXPRESSED DURING: 15 growth stages; CONTAINS InterPro DOMAIN/s: AB-hydrolase-associated lipase region (InterPro:IPR006693); BEST Arabidopsis thaliana protein match is: alpha/beta-Hy…
At1g74460	SALK_150084C		GDSL-like Lipase/Acylhydrolase superfamily protein; FUNCTIONS IN: hydrolase activity, acting on ester bonds, carboxylesterase activity; INVOLVED IN: lipid metabolic process; LOCATED IN: endomembrane system; EXPRESSED IN: shoot, hypocotyl, root, flower, carpel; EXPRESSED DURING: petal differentiation and expansion stage; CONTAINS InterPro DOMAIN/s: Lipase, GDSL (InterPro:IPR001087); BEST Arabidops…
At1g75020	SALK_152533C		lysophosphatidyl acyltransferase 4 (LPAT4); FUNCTIONS IN: acyltransferase activity; INVOLVED IN: metabolic process; EXPRESSED IN: 25 plant structures; EXPRESSED DURING: 13 growth stages; CONTAINS InterPro DOMAIN/s: Phospholipid/glycerol acyltransferase (InterPro:IPR002123); BEST Arabidopsis thaliana protein match is: lysophosphatidyl acyltransferase 5 (TAIR:AT3G18850.4); Has 2097 Blast hits to 20…
At1g75880	SALK_024323C		SGNH hydrolase-type esterase superfamily protein; CONTAINS InterPro DOMAIN/s: Lipase, GDSL, active site (InterPro:IPR008265), Lipase, GDSL (InterPro:IPR001087), Esterase, SGNH hydrolase-type (InterPro:IPR013830); BEST Arabidopsis thaliana protein match is: GDSL-like Lipase/Acylhydrolase superfamily protein (TAIR:AT1G75890.2); Has 3759 Blast hits to 3718 proteins in 343 species: Archae - 0; Bacter…
At1g75890	SALK_018408C		GDSL-like Lipase/Acylhydrolase superfamily protein; CONTAINS InterPro DOMAIN/s: Lipase, GDSL, active site (InterPro:IPR008265), Lipase, GDSL (InterPro:IPR001087); BEST Arabidopsis thaliana protein match is: SGNH hydrolase-type esterase superfamily protein (TAIR:AT1G75880.1); Has 3501 Blast hits to 3459 proteins in 216 species: Archae - 0; Bacteria - 317; Metazoa - 0; Fungi - 19; Plants - 3145; Vi…
At1g75910	SALK_098702C		extracellular lipase 4 (EXL4); CONTAINS InterPro DOMAIN/s: Lipase, GDSL, active site (InterPro:IPR008265), Lipase, GDSL (InterPro:IPR001087), Esterase, SGNH hydrolase-type (InterPro:IPR013830); BEST Arabidopsis thaliana protein match is: GDSL-like Lipase/Acylhydrolase superfamily protein (TAIR:AT1G75920.2); Has 3243 Blast hits to 3207 proteins in 173 species: Archae - 0; Bacteria - 215; Metazoa -…
At1g75920	SALK_208911C		GDSL-like Lipase/Acylhydrolase superfamily protein; CONTAINS InterPro DOMAIN/s: Lipase, GDSL, active site (InterPro:IPR008265), Lipase, GDSL (InterPro:IPR001087); BEST Arabidopsis thaliana protein match is: extracellular lipase 4 (TAIR:AT1G75910.1); Has 3181 Blast hits to 3145 proteins in 149 species: Archae - 0; Bacteria - 161; Metazoa - 0; Fungi - 26; Plants - 2987; Viruses - 0; Other Eukaryote…
At1g75930	SALK_020241C		extracellular lipase 6 (EXL6); CONTAINS InterPro DOMAIN/s: Lipase, GDSL, active site (InterPro:IPR008265), Lipase, GDSL (InterPro:IPR001087); BEST Arabidopsis thaliana protein match is: GDSL-like Lipase/Acylhydrolase superfamily protein (TAIR:AT1G75920.2); Has 3271 Blast hits to 3237 proteins in 176 species: Archae - 0; Bacteria - 214; Metazoa - 0; Fungi - 35; Plants - 3013; Viruses - 0; Other Eu…
At1g77420	SALK_130927C		alpha/beta-Hydrolases superfamily protein; BEST Arabidopsis thaliana protein match is: alpha/beta-Hydrolases superfamily protein (TAIR:AT5G16120.1); Has 4552 Blast hits to 4550 proteins in 1360 species: Archae - 49; Bacteria - 3106; Metazoa - 121; Fungi - 218; Plants - 474; Viruses - 41; Other Eukaryotes - 543 (source: NCBI BLink).
At1g78690	SALK_029716C		Phospholipid/glycerol acyltransferase family protein; FUNCTIONS IN: acyltransferase activity; INVOLVED IN: metabolic process; EXPRESSED IN: 21 plant structures; EXPRESSED DURING: 12 growth stages; CONTAINS InterPro DOMAIN/s: Phospholipid/glycerol acyltransferase (InterPro:IPR002123), Tafazzin (InterPro:IPR000872); BEST Arabidopsis thaliana protein match is: Phospholipid/glycerol acyltransferase f…
At1g80950	SALK_016798C		Phospholipid/glycerol acyltransferase family protein; FUNCTIONS IN: acyltransferase activity; INVOLVED IN: metabolic process; LOCATED IN: endoplasmic reticulum, nucleus; EXPRESSED IN: 25 plant structures; EXPRESSED DURING: 15 growth stages; CONTAINS InterPro DOMAIN/s: Phospholipid/glycerol acyltransferase (InterPro:IPR002123); BEST Arabidopsis thaliana protein match is: calcineurin B subunit-rela…
At2g01180	SALK_129705C		phosphatidic acid phosphatase 1 (PAP1); FUNCTIONS IN: phosphatidate phosphatase activity; INVOLVED IN: phospholipid metabolic process, response to stress; LOCATED IN: plasma membrane, integral to plasma membrane; EXPRESSED IN: 15 plant structures; EXPRESSED DURING: 8 growth stages; CONTAINS InterPro DOMAIN/s: Phosphatidic acid phosphatase/chloroperoxidase, N-terminal (InterPro:IPR016118), Phospha…
At2g03140	SALK_082193C		alpha/beta-Hydrolases superfamily protein; CONTAINS InterPro DOMAIN/s: Abortive infection protein (InterPro:IPR003675); BEST Arabidopsis thaliana protein match is: esterase/lipase/thioesterase family protein (TAIR:AT3G50790.1); Has 27771 Blast hits to 17358 proteins in 1793 species: Archae - 160; Bacteria - 9618; Metazoa - 7252; Fungi - 2757; Plants - 1033; Viruses - 122; Other Eukaryotes - 6829 …
At2g03980	SALK_082986C		GDSL-like Lipase/Acylhydrolase superfamily protein; FUNCTIONS IN: hydrolase activity, acting on ester bonds, carboxylesterase activity; INVOLVED IN: lipid metabolic process; LOCATED IN: endomembrane system; EXPRESSED IN: 24 plant structures; EXPRESSED DURING: 15 growth stages; CONTAINS InterPro DOMAIN/s: Lipase, GDSL (InterPro:IPR001087); BEST Arabidopsis thaliana protein match is: GDSL-like Lipa…
At2g04020	SALK_013321C		GDSL-like Lipase/Acylhydrolase superfamily protein; FUNCTIONS IN: lipase activity, hydrolase activity, acting on ester bonds, carboxylesterase activity; INVOLVED IN: N-terminal protein myristoylation, lipid metabolic process; LOCATED IN: endomembrane system; EXPRESSED IN: petal, leaf whorl, flower; EXPRESSED DURING: 4 anthesis, petal differentiation and expansion stage; CONTAINS InterPro DOMAIN/s…
At2g04570	SALK_094557C		GDSL-like Lipase/Acylhydrolase superfamily protein; FUNCTIONS IN: hydrolase activity, acting on ester bonds, carboxylesterase activity; INVOLVED IN: lipid metabolic process; LOCATED IN: endomembrane system; EXPRESSED IN: 21 plant structures; EXPRESSED DURING: 12 growth stages; CONTAINS InterPro DOMAIN/s: Lipase, GDSL (InterPro:IPR001087); BEST Arabidopsis thaliana protein match is: GDSL-like Lipa…
At2g05260	SALK_036349C		alpha/beta-Hydrolases superfamily protein; FUNCTIONS IN: triglyceride lipase activity; INVOLVED IN: lipid metabolic process; LOCATED IN: cellular_component unknown; EXPRESSED IN: 15 plant structures; EXPRESSED DURING: 8 growth stages; CONTAINS InterPro DOMAIN/s: Lipase, class 3 (InterPro:IPR002921); BEST Arabidopsis thaliana protein match is: alpha/beta-Hydrolases superfamily protein (TAIR:AT4G10…
At2g06925	SALK_099415C		PLA2-ALPHA; FUNCTIONS IN: phospholipase A2 activity; INVOLVED IN: phospholipid metabolic process, lipid catabolic process; LOCATED IN: vacuole; EXPRESSED IN: 22 plant structures; EXPRESSED DURING: 13 growth stages; CONTAINS InterPro DOMAIN/s: Phospholipase A2 (InterPro:IPR016090), Phospholipase A2, active site (InterPro:IPR013090), Phospholipase A2, eukaryotic (InterPro:IPR001211); BEST Arabidops…
At2g14620	SALK_069121C		xyloglucan endotransglucosylase/hydrolase 10 (XTH10); FUNCTIONS IN: hydrolase activity, acting on glycosyl bonds, xyloglucan:xyloglucosyl transferase activity, hydrolase activity, hydrolyzing O-glycosyl compounds; INVOLVED IN: carbohydrate metabolic process, cellular glucan metabolic process; LOCATED IN: endomembrane system, apoplast, cell wall; EXPRESSED IN: 9 plant structures; EXPRESSED DURING:…
At2g15230	SALK_021151C		lipase 1 (LIP1); CONTAINS InterPro DOMAIN/s: AB-hydrolase-associated lipase region (InterPro:IPR006693), Alpha/beta hydrolase fold-1 (InterPro:IPR000073); BEST Arabidopsis thaliana protein match is: Myzus persicae-induced lipase 1 (TAIR:AT5G14180.1); Has 1912 Blast hits to 1877 proteins in 247 species: Archae - 0; Bacteria - 112; Metazoa - 1231; Fungi - 287; Plants - 167; Viruses - 0; Other Eukar…
At2g15490	SALK_061595C		UDP-glycosyltransferase 73B4 (UGT73B4); FUNCTIONS IN: quercetin 3-O-glucosyltransferase activity, UDP-glycosyltransferase activity, quercetin 7-O-glucosyltransferase activity, UDP-glucosyltransferase activity, transferase activity, transferring glycosyl groups; INVOLVED IN: response to other organism; LOCATED IN: endomembrane system; EXPRESSED IN: root; CONTAINS InterPro DOMAIN/s: UDP-glucuronosy…
At2g16900	SALK_136325C		Arabidopsis phospholipase-like protein (PEARLI 4) family; FUNCTIONS IN: molecular_function unknown; INVOLVED IN: biological_process unknown; LOCATED IN: plasma membrane; EXPRESSED IN: 24 plant structures; EXPRESSED DURING: 13 growth stages; CONTAINS InterPro DOMAIN/s: Phospholipase-like, arabidopsis (InterPro:IPR007942); BEST Arabidopsis thaliana protein match is: Arabidopsis phospholipase-like p…
At2g18360	SALK_062293C		alpha/beta-Hydrolases superfamily protein; FUNCTIONS IN: hydrolase activity; LOCATED IN: endomembrane system; EXPRESSED IN: shoot apex, hypocotyl, root, leaf; CONTAINS InterPro DOMAIN/s: Alpha/beta hydrolase fold-1 (InterPro:IPR000073); BEST Arabidopsis thaliana protein match is: alpha/beta-Hydrolases superfamily protein (TAIR:AT4G36610.1); Has 8797 Blast hits to 8792 proteins in 1517 species: Ar…
At2g19010	SALK_113245C		GDSL-like Lipase/Acylhydrolase superfamily protein; FUNCTIONS IN: lipase activity, hydrolase activity, acting on ester bonds; INVOLVED IN: lipid metabolic process; LOCATED IN: endomembrane system; EXPRESSED IN: 6 plant structures; EXPRESSED DURING: L mature pollen stage, M germinated pollen stage, 4 anthesis, petal differentiation and expansion stage; CONTAINS InterPro DOMAIN/s: Lipase, GDSL (Int…
At2g19050	SALK_085468C		GDSL-like Lipase/Acylhydrolase superfamily protein; FUNCTIONS IN: lipase activity, hydrolase activity, acting on ester bonds; INVOLVED IN: lipid metabolic process; LOCATED IN: endomembrane system; EXPRESSED IN: sepal, male gametophyte, pollen tube; EXPRESSED DURING: L mature pollen stage, M germinated pollen stage, 4 anthesis; CONTAINS InterPro DOMAIN/s: Lipase, GDSL (InterPro:IPR001087); BEST Ar…
At2g19060	SALK_117794C		SGNH hydrolase-type esterase superfamily protein; FUNCTIONS IN: lipase activity, hydrolase activity, acting on ester bonds; INVOLVED IN: lipid metabolic process; LOCATED IN: endomembrane system; EXPRESSED IN: root; CONTAINS InterPro DOMAIN/s: Lipase, GDSL (InterPro:IPR001087), Esterase, SGNH hydrolase-type (InterPro:IPR013830); BEST Arabidopsis thaliana protein match is: GDSL-like Lipase/Acylhydr…
At2g19450	SALK_039456C		TRIACYLGLYCEROL BIOSYNTHESIS DEFECT 1 (TAG1); CONTAINS InterPro DOMAIN/s: Membrane bound O-acyl transferase, MBOAT (InterPro:IPR004299); Has 951 Blast hits to 945 proteins in 279 species: Archae - 0; Bacteria - 104; Metazoa - 315; Fungi - 305; Plants - 83; Viruses - 0; Other Eukaryotes - 144 (source: NCBI BLink).
At2g20950	SALK_202697C		Arabidopsis phospholipase-like protein (PEARLI 4) family; CONTAINS InterPro DOMAIN/s: Phospholipase-like, arabidopsis (InterPro:IPR007942); BEST Arabidopsis thaliana protein match is: Arabidopsis phospholipase-like protein (PEARLI 4) family (TAIR:AT4G38550.1); Has 35333 Blast hits to 34131 proteins in 2444 species: Archae - 798; Bacteria - 22429; Metazoa - 974; Fungi - 991; Plants - 531; Viruses …
At2g22470	SALK_025730C		arabinogalactan protein 2 (AGP2); BEST Arabidopsis thaliana protein match is: arabinogalactan protein 3 (TAIR:AT4G40090.1); Has 40526 Blast hits to 18637 proteins in 1352 species: Archae - 307; Bacteria - 12509; Metazoa - 8294; Fungi - 3358; Plants - 6174; Viruses - 1616; Other Eukaryotes - 8268 (source: NCBI BLink).
At2g23540	SALK_033359C		GDSL-like Lipase/Acylhydrolase superfamily protein; FUNCTIONS IN: hydrolase activity, acting on ester bonds, carboxylesterase activity; INVOLVED IN: lipid metabolic process; LOCATED IN: endomembrane system; EXPRESSED IN: embryo, hypocotyl, root, flower; EXPRESSED DURING: 4 anthesis, C globular stage; CONTAINS InterPro DOMAIN/s: Lipase, GDSL (InterPro:IPR001087); BEST Arabidopsis thaliana protein …
At2g24560	SALK_089216C		GDSL-like Lipase/Acylhydrolase family protein; FUNCTIONS IN: hydrolase activity, acting on ester bonds, carboxylesterase activity; INVOLVED IN: lipid metabolic process; LOCATED IN: endomembrane system; CONTAINS InterPro DOMAIN/s: Lipase, GDSL (InterPro:IPR001087), Esterase, SGNH hydrolase-type (InterPro:IPR013830); BEST Arabidopsis thaliana protein match is: GDSL-like Lipase/Acylhydrolase family …
At2g26560	SALK_059119C		phospholipase A 2A (PLA2A); FUNCTIONS IN: lipase activity, nutrient reservoir activity; INVOLVED IN: in 6 processes; LOCATED IN: membrane, cytoplasm; EXPRESSED IN: 11 plant structures; EXPRESSED DURING: 8 growth stages; CONTAINS InterPro DOMAIN/s: Acyl transferase/acyl hydrolase/lysophospholipase (InterPro:IPR016035), Patatin (InterPro:IPR002641); BEST Arabidopsis thaliana protein match is: Acyl …
At2g26870	SALK_018011C		non-specific phospholipase C2 (NPC2); FUNCTIONS IN: hydrolase activity, acting on ester bonds; INVOLVED IN: triglyceride biosynthetic process, phospholipid biosynthetic process; LOCATED IN: endomembrane system; EXPRESSED IN: 17 plant structures; EXPRESSED DURING: 12 growth stages; CONTAINS InterPro DOMAIN/s: Phosphoesterase (InterPro:IPR007312); BEST Arabidopsis thaliana protein match is: non-spe…
At2g27360	SALK_070092C		GDSL-like Lipase/Acylhydrolase superfamily protein; FUNCTIONS IN: hydrolase activity, acting on ester bonds, carboxylesterase activity; INVOLVED IN: glycerol biosynthetic process, lipid metabolic process; LOCATED IN: endomembrane system; EXPRESSED IN: 20 plant structures; EXPRESSED DURING: 13 growth stages; CONTAINS InterPro DOMAIN/s: Lipase, GDSL (InterPro:IPR001087); BEST Arabidopsis thaliana p…
At2g30220	SALK_026829C		GDSL-like Lipase/Acylhydrolase family protein; FUNCTIONS IN: hydrolase activity, acting on ester bonds, carboxylesterase activity; INVOLVED IN: lipid metabolic process; LOCATED IN: endomembrane system; CONTAINS InterPro DOMAIN/s: Lipase, GDSL (InterPro:IPR001087), Esterase, SGNH hydrolase-type (InterPro:IPR013830); BEST Arabidopsis thaliana protein match is: GDSL-like Lipase/Acylhydrolase family …
At2g30550	SALK_039754C		alpha/beta-Hydrolases superfamily protein; FUNCTIONS IN: galactolipase activity, triglyceride lipase activity, phospholipase A1 activity; INVOLVED IN: lipid metabolic process; LOCATED IN: chloroplast; EXPRESSED IN: 23 plant structures; EXPRESSED DURING: 10 growth stages; CONTAINS InterPro DOMAIN/s: Lipase, class 3 (InterPro:IPR002921); BEST Arabidopsis thaliana protein match is: alpha/beta-Hydrol…
At2g31100	SALK_208215C		alpha/beta-Hydrolases superfamily protein; FUNCTIONS IN: triglyceride lipase activity; INVOLVED IN: lipid metabolic process; LOCATED IN: cellular_component unknown; EXPRESSED IN: petal, leaf whorl, sepal, flower, cultured cell; EXPRESSED DURING: 4 anthesis, petal differentiation and expansion stage; CONTAINS InterPro DOMAIN/s: Lipase, class 3 (InterPro:IPR002921); BEST Arabidopsis thaliana protei…
At2g31540	SALK_201066C		GDSL-like Lipase/Acylhydrolase superfamily protein; FUNCTIONS IN: hydrolase activity, acting on ester bonds, carboxylesterase activity; INVOLVED IN: lipid metabolic process; LOCATED IN: endomembrane system; CONTAINS InterPro DOMAIN/s: Lipase, GDSL (InterPro:IPR001087), Esterase, SGNH hydrolase-type (InterPro:IPR013830); BEST Arabidopsis thaliana protein match is: GDSL-like Lipase/Acylhydrolase fa…
At2g31550	SALK_203902C		SGNH hydrolase-type esterase superfamily protein; FUNCTIONS IN: hydrolase activity, acting on ester bonds, carboxylesterase activity; INVOLVED IN: lipid metabolic process; LOCATED IN: cellular_component unknown; EXPRESSED IN: pollen tube; CONTAINS InterPro DOMAIN/s: Lipase, GDSL (InterPro:IPR001087), Esterase, SGNH hydrolase-type (InterPro:IPR013830); BEST Arabidopsis thaliana protein match is: G…
At2g32020	SALK_108251C		Acyl-CoA N-acyltransferases (NAT) superfamily protein; FUNCTIONS IN: N-acetyltransferase activity; INVOLVED IN: response to abscisic acid stimulus, metabolic process; LOCATED IN: cellular_component unknown; EXPRESSED IN: stem, cotyledon, hypocotyl, root, stamen; EXPRESSED DURING: 4 anthesis, petal differentiation and expansion stage; CONTAINS InterPro DOMAIN/s: GCN5-related N-acetyltransferase, C…
At2g36325	SALK_204793C		GDSL-like Lipase/Acylhydrolase superfamily protein; FUNCTIONS IN: hydrolase activity, acting on ester bonds; INVOLVED IN: lipid metabolic process; LOCATED IN: endomembrane system; CONTAINS InterPro DOMAIN/s: Lipase, GDSL (InterPro:IPR001087); BEST Arabidopsis thaliana protein match is: GDSL-like Lipase/Acylhydrolase superfamily protein (TAIR:AT5G03610.1); Has 3054 Blast hits to 3028 proteins in 1…
At2g37940	SALK_206784C		Arabidopsis Inositol phosphorylceramide synthase 2 (AtIPCS2); BEST Arabidopsis thaliana protein match is: Arabidopsis Inositol phosphorylceramide synthase 1 (TAIR:AT3G54020.1); Has 438 Blast hits to 435 proteins in 100 species: Archae - 0; Bacteria - 0; Metazoa - 250; Fungi - 0; Plants - 103; Viruses - 0; Other Eukaryotes - 85 (source: NCBI BLink).
At2g38110	SALK_136675C		glycerol-3-phosphate acyltransferase 6 (GPAT6); CONTAINS InterPro DOMAIN/s: Phospholipid/glycerol acyltransferase (InterPro:IPR002123); BEST Arabidopsis thaliana protein match is: glycerol-3-phosphate acyltransferase 8 (TAIR:AT4G00400.1); Has 444 Blast hits to 431 proteins in 52 species: Archae - 0; Bacteria - 47; Metazoa - 20; Fungi - 0; Plants - 368; Viruses - 0; Other Eukaryotes - 9 (source: N…
At2g38180	SALK_052637C		SGNH hydrolase-type esterase superfamily protein; FUNCTIONS IN: hydrolase activity, hydrolase activity, acting on ester bonds, carboxylesterase activity; INVOLVED IN: lipid metabolic process; EXPRESSED IN: 22 plant structures; EXPRESSED DURING: 13 growth stages; CONTAINS InterPro DOMAIN/s: Esterase, SGNH hydrolase-type, subgroup (InterPro:IPR013831), Lipase, GDSL (InterPro:IPR001087), Esterase, S…
At2g38995	SALK_069403C		O-acyltransferase (WSD1-like) family protein; CONTAINS InterPro DOMAIN/s: O-acyltransferase, WSD1, C-terminal (InterPro:IPR009721), O-acyltransferase, WSD1, N-terminal (InterPro:IPR004255); BEST Arabidopsis thaliana protein match is: O-acyltransferase (WSD1-like) family protein (TAIR:AT5G37300.1); Has 952 Blast hits to 940 proteins in 139 species: Archae - 2; Bacteria - 706; Metazoa - 10; Fungi -…
At2g39020	SALK_092319C		Acyl-CoA N-acyltransferases (NAT) superfamily protein; FUNCTIONS IN: N-acetyltransferase activity; INVOLVED IN: metabolic process; LOCATED IN: chloroplast; EXPRESSED IN: 23 plant structures; EXPRESSED DURING: 13 growth stages; CONTAINS InterPro DOMAIN/s: GCN5-related N-acetyltransferase, C-terminal (InterPro:IPR022610), GCN5-related N-acetyltransferase (InterPro:IPR000182), Acyl-CoA N-acyltransfe…
At2g39220	SALK_040363C		PATATIN-like protein 6 (PLP6); FUNCTIONS IN: nutrient reservoir activity; INVOLVED IN: metabolic process, lipid metabolic process; EXPRESSED IN: 22 plant structures; EXPRESSED DURING: 13 growth stages; CONTAINS InterPro DOMAIN/s: Acyl transferase/acyl hydrolase/lysophospholipase (InterPro:IPR016035), Patatin (InterPro:IPR002641); BEST Arabidopsis thaliana protein match is: patatin-like protein 6 …
At2g39290	SALK_052015C		phosphatidylglycerolphosphate synthase 1 (PGP1); FUNCTIONS IN: CDP-alcohol phosphatidyltransferase activity, CDP-diacylglycerol-glycerol-3-phosphate 3-phosphatidyltransferase activity; INVOLVED IN: phosphatidylinositol biosynthetic process, phospholipid biosynthetic process; LOCATED IN: mitochondrion, chloroplast, chloroplast envelope; EXPRESSED IN: 22 plant structures; EXPRESSED DURING: 13 growt…
At2g39400	SALK_135501C		alpha/beta-Hydrolases superfamily protein; BEST Arabidopsis thaliana protein match is: alpha/beta-Hydrolases superfamily protein (TAIR:AT3G55180.1); Has 4815 Blast hits to 4811 proteins in 1490 species: Archae - 34; Bacteria - 3394; Metazoa - 137; Fungi - 136; Plants - 554; Viruses - 35; Other Eukaryotes - 525 (source: NCBI BLink).
At2g39410	SALK_073797C		alpha/beta-Hydrolases superfamily protein; BEST Arabidopsis thaliana protein match is: alpha/beta-Hydrolases superfamily protein (TAIR:AT2G39420.1); Has 1121 Blast hits to 1121 proteins in 359 species: Archae - 4; Bacteria - 510; Metazoa - 98; Fungi - 0; Plants - 370; Viruses - 30; Other Eukaryotes - 109 (source: NCBI BLink).
At2g40116	SALK_090508C		Phosphoinositide-specific phospholipase C family protein; FUNCTIONS IN: phospholipase C activity, phosphoinositide phospholipase C activity, phosphoric diester hydrolase activity; INVOLVED IN: signal transduction, intracellular signaling pathway, lipid metabolic process; LOCATED IN: cellular_component unknown; CONTAINS InterPro DOMAIN/s: Phospholipase C, phosphoinositol-specific, EF-hand-like (In…
At2g41850	SALK_035098C		polygalacturonase abscission zone A. thaliana (PGAZAT); FUNCTIONS IN: polygalacturonase activity; INVOLVED IN: cell wall modification involved in abscission, fruit dehiscence, floral organ abscission, anther dehiscence, carbohydrate metabolic process; LOCATED IN: endomembrane system; EXPRESSED IN: 6 plant structures; EXPRESSED DURING: 4 anthesis; CONTAINS InterPro DOMAIN/s: Pectin lyase fold/viru…
At2g42010	SALK_038649C		phospholipase D beta 1 (PLDBETA1); FUNCTIONS IN: phospholipase D activity, protein binding, phosphatidylinositol-4,5-bisphosphate binding; INVOLVED IN: response to cadmium ion, defense response to bacterium, incompatible interaction; EXPRESSED IN: 19 plant structures; EXPRESSED DURING: 10 growth stages; CONTAINS InterPro DOMAIN/s: C2 membrane targeting protein (InterPro:IPR018029), Phospholipase …
At2g42450	SALK_009292C		alpha/beta-Hydrolases superfamily protein; FUNCTIONS IN: triglyceride lipase activity; INVOLVED IN: lipid metabolic process; LOCATED IN: mitochondrion; EXPRESSED IN: 21 plant structures; EXPRESSED DURING: 13 growth stages; CONTAINS InterPro DOMAIN/s: Lipase, class 3 (InterPro:IPR002921); BEST Arabidopsis thaliana protein match is: Mono-/di-acylglycerol lipase, N-terminal;Lipase, class 3 (TAIR:AT3…
At2g42990	SALK_034937C		GDSL-like Lipase/Acylhydrolase superfamily protein; FUNCTIONS IN: hydrolase activity, acting on ester bonds, carboxylesterase activity; INVOLVED IN: lipid metabolic process; LOCATED IN: endomembrane system; EXPRESSED IN: 13 plant structures; EXPRESSED DURING: 7 growth stages; CONTAINS InterPro DOMAIN/s: Lipase, GDSL (InterPro:IPR001087); BEST Arabidopsis thaliana protein match is: GDSL-like Lipas…
At2g44810	SALK_138439C		DEFECTIVE ANTHER DEHISCENCE 1 (DAD1); CONTAINS InterPro DOMAIN/s: Lipase, class 3 (InterPro:IPR002921); BEST Arabidopsis thaliana protein match is: alpha/beta-Hydrolases superfamily protein (TAIR:AT4G16820.1); Has 1715 Blast hits to 1709 proteins in 324 species: Archae - 0; Bacteria - 331; Metazoa - 67; Fungi - 376; Plants - 633; Viruses - 9; Other Eukaryotes - 299 (source: NCBI BLink).
At2g44870	SALK_009059C		unknown protein; FUNCTIONS IN: molecular_function unknown; INVOLVED IN: biological_process unknown; LOCATED IN: chloroplast; EXPRESSED IN: 22 plant structures; EXPRESSED DURING: 15 growth stages; Has 39 Blast hits to 39 proteins in 18 species: Archae - 0; Bacteria - 2; Metazoa - 0; Fungi - 0; Plants - 37; Viruses - 0; Other Eukaryotes - 0 (source: NCBI BLink).
At2g45220	SALK_059908C		Plant invertase/pectin methylesterase inhibitor superfamily; FUNCTIONS IN: enzyme inhibitor activity, pectinesterase activity; INVOLVED IN: cell wall modification; LOCATED IN: membrane, plant-type cell wall; EXPRESSED IN: 9 plant structures; EXPRESSED DURING: 4 anthesis, C globular stage, petal differentiation and expansion stage; CONTAINS InterPro DOMAIN/s: Carbohydrate-binding/sugar hydrolysis …
At2g45600	SALK_069895C		alpha/beta-Hydrolases superfamily protein; FUNCTIONS IN: hydrolase activity; INVOLVED IN: metabolic process; LOCATED IN: cellular_component unknown; EXPRESSED IN: 20 plant structures; EXPRESSED DURING: 8 growth stages; CONTAINS InterPro DOMAIN/s: Lipase, GDXG, active site (InterPro:IPR002168), Alpha/beta hydrolase fold-3 (InterPro:IPR013094); BEST Arabidopsis thaliana protein match is: alpha/beta…
At2g45670	SALK_136051C		calcineurin B subunit-related; FUNCTIONS IN: calcium ion binding, acyltransferase activity; INVOLVED IN: metabolic process; EXPRESSED IN: 22 plant structures; EXPRESSED DURING: 14 growth stages; CONTAINS InterPro DOMAIN/s: EF-Hand 1, calcium-binding site (InterPro:IPR018247), Phospholipid/glycerol acyltransferase (InterPro:IPR002123), EF-HAND 2 (InterPro:IPR018249), EF-hand-like domain (InterPro:…
At2g47630	SALK_034070C		alpha/beta-Hydrolases superfamily protein; FUNCTIONS IN: catalytic activity; LOCATED IN: plasma membrane; EXPRESSED IN: 19 plant structures; EXPRESSED DURING: 11 growth stages; BEST Arabidopsis thaliana protein match is: alpha/beta-Hydrolases superfamily protein (TAIR:AT3G62860.1); Has 2891 Blast hits to 2889 proteins in 983 species: Archae - 32; Bacteria - 1864; Metazoa - 111; Fungi - 108; Plant…
At3g01420	SALK_042813C		DOX1; FUNCTIONS IN: lipoxygenase activity; INVOLVED IN: in 6 processes; LOCATED IN: endomembrane system; EXPRESSED IN: 9 plant structures; EXPRESSED DURING: 4 anthesis; CONTAINS InterPro DOMAIN/s: Haem peroxidase (InterPro:IPR010255), Haem peroxidase, animal (InterPro:IPR002007); BEST Arabidopsis thaliana protein match is: alpha dioxygenase (TAIR:AT1G73680.1); Has 1465 Blast hits to 1381 proteins…
At3g02030	SALK_021205C		transferases, transferring acyl groups other than amino-acyl groups;acyltransferases; FUNCTIONS IN: transferase activity, transferring acyl groups other than amino-acyl groups, acyltransferase activity; INVOLVED IN: metabolic process; CONTAINS InterPro DOMAIN/s: Diacylglycerol acyltransferase (InterPro:IPR007130), Alpha/beta hydrolase fold-1 (InterPro:IPR000073); BEST Arabidopsis thaliana protein…
At3g02600	SALK_061741C		lipid phosphate phosphatase 3 (LPP3); FUNCTIONS IN: phosphatidate phosphatase activity; INVOLVED IN: phospholipid metabolic process; LOCATED IN: plasma membrane, integral to plasma membrane; EXPRESSED IN: 24 plant structures; EXPRESSED DURING: 14 growth stages; CONTAINS InterPro DOMAIN/s: Phosphatidic acid phosphatase/chloroperoxidase, N-terminal (InterPro:IPR016118), Phosphatidic acid phosphatas…
At3g02700	SALK_141679C		NC domain-containing protein-related; CONTAINS InterPro DOMAIN/s: NC (InterPro:IPR007053); BEST Arabidopsis thaliana protein match is: NC domain-containing protein-related (TAIR:AT5G16360.1); Has 186 Blast hits to 185 proteins in 40 species: Archae - 0; Bacteria - 31; Metazoa - 10; Fungi - 0; Plants - 139; Viruses - 0; Other Eukaryotes - 6 (source: NCBI BLink).
At3g03310	SALK_018675C		lecithin:cholesterol acyltransferase 3 (LCAT3); FUNCTIONS IN: phosphatidylcholine-sterol O-acyltransferase activity; INVOLVED IN: lipid metabolic process; LOCATED IN: cellular_component unknown; EXPRESSED IN: 22 plant structures; EXPRESSED DURING: 13 growth stages; CONTAINS InterPro DOMAIN/s: Lecithin:cholesterol acyltransferase (InterPro:IPR003386); BEST Arabidopsis thaliana protein match is: al…
At3g03520	SALK_078975C		non-specific phospholipase C3 (NPC3); FUNCTIONS IN: hydrolase activity, acting on ester bonds, Lysophosphatidic acid phosphatase activity; INVOLVED IN: cellular response to phosphate starvation, phosphate metabolic process, response to abiotic stimulus; LOCATED IN: vacuole, membrane; EXPRESSED IN: 12 plant structures; EXPRESSED DURING: 6 growth stages; CONTAINS InterPro DOMAIN/s: Phosphoesterase …
At3g03530	SALK_046713C		non-specific phospholipase C4 (NPC4); FUNCTIONS IN: hydrolase activity, acting on ester bonds, phospholipase C activity; INVOLVED IN: phospholipid catabolic process; LOCATED IN: plasma membrane; CONTAINS InterPro DOMAIN/s: Phosphoesterase (InterPro:IPR007312); BEST Arabidopsis thaliana protein match is: non-specific phospholipase C5 (TAIR:AT3G03540.1); Has 2107 Blast hits to 2050 proteins in 380 …
At3g03540	SALK_045037C		non-specific phospholipase C5 (NPC5); CONTAINS InterPro DOMAIN/s: Phosphoesterase (InterPro:IPR007312); BEST Arabidopsis thaliana protein match is: non-specific phospholipase C4 (TAIR:AT3G03530.1); Has 2077 Blast hits to 2037 proteins in 379 species: Archae - 32; Bacteria - 1720; Metazoa - 0; Fungi - 127; Plants - 154; Viruses - 0; Other Eukaryotes - 44 (source: NCBI BLink).
At3g03990	SALK_057876C		alpha/beta-Hydrolases superfamily protein; CONTAINS InterPro DOMAIN/s: Alpha/beta hydrolase fold-1 (InterPro:IPR000073); BEST Arabidopsis thaliana protein match is: alpha/beta-Hydrolases superfamily protein (TAIR:AT4G37470.1); Has 7052 Blast hits to 7050 proteins in 1427 species: Archae - 69; Bacteria - 5615; Metazoa - 94; Fungi - 57; Plants - 279; Viruses - 0; Other Eukaryotes - 938 (source: NCB…
At3g04290	SALK_012570C		Li-tolerant lipase 1 (LTL1); FUNCTIONS IN: hydrolase activity, acting on ester bonds, carboxylesterase activity; INVOLVED IN: lipid metabolic process; LOCATED IN: endomembrane system; EXPRESSED IN: 19 plant structures; EXPRESSED DURING: 12 growth stages; CONTAINS InterPro DOMAIN/s: Lipase, GDSL (InterPro:IPR001087), Esterase, SGNH hydrolase-type (InterPro:IPR013830); BEST Arabidopsis thaliana pro…
At3g05180	SALK_142221C		GDSL-like Lipase/Acylhydrolase superfamily protein; FUNCTIONS IN: hydrolase activity, acting on ester bonds, carboxylesterase activity; INVOLVED IN: lipid metabolic process; LOCATED IN: apoplast; EXPRESSED IN: 19 plant structures; EXPRESSED DURING: 13 growth stages; CONTAINS InterPro DOMAIN/s: Lipase, GDSL (InterPro:IPR001087); BEST Arabidopsis thaliana protein match is: GDSL-like Lipase/Acylhydr…
At3g05510	SALK_058532C		Phospholipid/glycerol acyltransferase family protein; FUNCTIONS IN: acyltransferase activity; INVOLVED IN: metabolic process; EXPRESSED IN: 20 plant structures; EXPRESSED DURING: 12 growth stages; CONTAINS InterPro DOMAIN/s: Phospholipid/glycerol acyltransferase (InterPro:IPR002123), Tafazzin (InterPro:IPR000872); BEST Arabidopsis thaliana protein match is: Phospholipid/glycerol acyltransferase f…
At3g05630	SALK_119084C		phospholipase D P2 (PLDP2); FUNCTIONS IN: phospholipase D activity; INVOLVED IN: in 7 processes; LOCATED IN: vacuole; EXPRESSED IN: 14 plant structures; EXPRESSED DURING: 4 anthesis; CONTAINS InterPro DOMAIN/s: Phospholipase D, eukaryota (InterPro:IPR016555), Phospholipase D (InterPro:IPR015679), Phospholipase D/Transphosphatidylase (InterPro:IPR001736), Pleckstrin homology (InterPro:IPR001849); …
At3g07400	SALK_043896C	Note insertion also affects At3g07410	lipase class 3 family protein; FUNCTIONS IN: triglyceride lipase activity; INVOLVED IN: lipid metabolic process; LOCATED IN: cellular_component unknown; EXPRESSED IN: 24 plant structures; EXPRESSED DURING: 15 growth stages; CONTAINS InterPro DOMAIN/s: Lipase, class 3 (InterPro:IPR002921); Has 393 Blast hits to 389 proteins in 69 species: Archae - 0; Bacteria - 12; Metazoa - 12; Fungi - 52; Plants…
At3g08510	SALK_101809C	Note insertion also affects At3g08505	phospholipase C 2 (PLC2); FUNCTIONS IN: phospholipase C activity; INVOLVED IN: signal transduction, intracellular signaling pathway, lipid metabolic process; LOCATED IN: plasma membrane; EXPRESSED IN: 27 plant structures; EXPRESSED DURING: 15 growth stages; CONTAINS InterPro DOMAIN/s: Phospholipase C, phosphoinositol-specific, EF-hand-like (InterPro:IPR015359), Phospholipase C, phosphatidylinosit…
At3g09930	SALK_127891C		GDSL-like Lipase/Acylhydrolase superfamily protein; FUNCTIONS IN: lipase activity, hydrolase activity, acting on ester bonds, carboxylesterase activity; INVOLVED IN: lipid metabolic process; LOCATED IN: endomembrane system; EXPRESSED IN: petal, leaf whorl, flower, carpel; EXPRESSED DURING: 4 anthesis, petal differentiation and expansion stage; CONTAINS InterPro DOMAIN/s: Lipase, GDSL (InterPro:IP…
At3g10840	SALK_152883C		alpha/beta-Hydrolases superfamily protein; FUNCTIONS IN: hydrolase activity, catalytic activity; LOCATED IN: chloroplast envelope; EXPRESSED IN: 22 plant structures; EXPRESSED DURING: 13 growth stages; CONTAINS InterPro DOMAIN/s: Epoxide hydrolase-like (InterPro:IPR000639), Alpha/beta hydrolase fold-1 (InterPro:IPR000073); BEST Arabidopsis thaliana protein match is: alpha/beta-Hydrolases superfam…
At3g11210	SALK_053338C		SGNH hydrolase-type esterase superfamily protein; FUNCTIONS IN: hydrolase activity, hydrolase activity, acting on ester bonds, carboxylesterase activity; INVOLVED IN: lipid metabolic process; LOCATED IN: cellular_component unknown; EXPRESSED IN: 20 plant structures; EXPRESSED DURING: 12 growth stages; CONTAINS InterPro DOMAIN/s: Esterase, SGNH hydrolase-type, subgroup (InterPro:IPR013831), Lipase…
At3g11430	SALK_142456C		glycerol-3-phosphate acyltransferase 5 (GPAT5); CONTAINS InterPro DOMAIN/s: Phospholipid/glycerol acyltransferase (InterPro:IPR002123); BEST Arabidopsis thaliana protein match is: glycerol-3-phosphate acyltransferase 7 (TAIR:AT5G06090.1); Has 397 Blast hits to 386 proteins in 31 species: Archae - 0; Bacteria - 0; Metazoa - 26; Fungi - 0; Plants - 368; Viruses - 0; Other Eukaryotes - 3 (source: NC…
At3g12910	SALK_016619C		NAC (No Apical Meristem) domain transcriptional regulator superfamily protein; CONTAINS InterPro DOMAIN/s: No apical meristem (NAM) protein (InterPro:IPR003441); BEST Arabidopsis thaliana protein match is: NAC domain containing protein 42 (TAIR:AT2G43000.1); Has 2920 Blast hits to 2915 proteins in 75 species: Archae - 0; Bacteria - 0; Metazoa - 0; Fungi - 0; Plants - 2920; Viruses - 0; Other Euka…
At3g14075	SALK_014323C		Mono-/di-acylglycerol lipase, N-terminal;Lipase, class 3; FUNCTIONS IN: triglyceride lipase activity, carboxylesterase activity; INVOLVED IN: lipid catabolic process, lipid metabolic process; EXPRESSED IN: 23 plant structures; EXPRESSED DURING: 15 growth stages; CONTAINS InterPro DOMAIN/s: Lipase, class 3 (InterPro:IPR002921), Mono-/di-acylglycerol lipase, N-terminal (InterPro:IPR005592); BEST Ar…
At3g14220	SALK_094079C		GDSL-like Lipase/Acylhydrolase superfamily protein; FUNCTIONS IN: hydrolase activity, acting on ester bonds, carboxylesterase activity; INVOLVED IN: lipid metabolic process; LOCATED IN: vacuole; EXPRESSED IN: 22 plant structures; EXPRESSED DURING: 13 growth stages; CONTAINS InterPro DOMAIN/s: Lipase, GDSL (InterPro:IPR001087); BEST Arabidopsis thaliana protein match is: GDSL-like Lipase/Acylhydro…
At3g14225	SALK_048818C		GDSL-motif lipase 4 (GLIP4); FUNCTIONS IN: lipase activity, carboxylesterase activity; INVOLVED IN: lipid metabolic process; LOCATED IN: endomembrane system; EXPRESSED IN: 13 plant structures; EXPRESSED DURING: 7 growth stages; CONTAINS InterPro DOMAIN/s: Lipase, GDSL, active site (InterPro:IPR008265), Lipase, GDSL (InterPro:IPR001087), Esterase, SGNH hydrolase-type (InterPro:IPR013830); BEST Ara…
At3g14360	SALK_128634C		alpha/beta-Hydrolases superfamily protein; FUNCTIONS IN: triglyceride lipase activity; INVOLVED IN: lipid metabolic process; LOCATED IN: cellular_component unknown; EXPRESSED IN: 23 plant structures; EXPRESSED DURING: 12 growth stages; CONTAINS InterPro DOMAIN/s: Lipase, class 3 (InterPro:IPR002921); BEST Arabidopsis thaliana protein match is: alpha/beta-Hydrolases superfamily protein (TAIR:AT5G4…
At3g14820	SALK_026002C		GDSL-like Lipase/Acylhydrolase superfamily protein; FUNCTIONS IN: lipase activity, hydrolase activity, acting on ester bonds, carboxylesterase activity; INVOLVED IN: lipid metabolic process; LOCATED IN: endomembrane system; EXPRESSED IN: central cell; CONTAINS InterPro DOMAIN/s: Lipase, GDSL, active site (InterPro:IPR008265), Lipase, GDSL (InterPro:IPR001087); BEST Arabidopsis thaliana protein ma…
At3g15650	SALK_093573C		alpha/beta-Hydrolases superfamily protein; FUNCTIONS IN: hydrolase activity, carboxylesterase activity; EXPRESSED IN: 16 plant structures; EXPRESSED DURING: 11 growth stages; CONTAINS InterPro DOMAIN/s: Phospholipase/carboxylesterase (InterPro:IPR003140); BEST Arabidopsis thaliana protein match is: alpha/beta-Hydrolases superfamily protein (TAIR:AT1G52700.1); Has 2036 Blast hits to 2021 proteins …
At3g15730	SALK_067533C		phospholipase D alpha 1 (PLDALPHA1); FUNCTIONS IN: phospholipase D activity, phosphatidylinositol-4,5-bisphosphate binding; INVOLVED IN: response to cadmium ion, fatty acid metabolic process, seed germination, regulation of stomatal movement, positive regulation of abscisic acid mediated signaling pathway; LOCATED IN: in 6 components; EXPRESSED IN: 24 plant structures; EXPRESSED DURING: 15 growth…
At3g16020	SALK_137179C		F-box associated ubiquitination effector protein; FUNCTIONS IN: phospholipase C activity; INVOLVED IN: intracellular signaling pathway, lipid metabolic process; LOCATED IN: cellular_component unknown; CONTAINS InterPro DOMAIN/s: Phospholipase C, phosphatidylinositol-specific , X domain (InterPro:IPR000909), F-box associated domain, type 1 (InterPro:IPR006527); BEST Arabidopsis thaliana protein ma…
At3g16370	SALK_091361C		GDSL-like Lipase/Acylhydrolase superfamily protein; FUNCTIONS IN: hydrolase activity, acting on ester bonds, carboxylesterase activity; INVOLVED IN: lipid metabolic process; LOCATED IN: apoplast; EXPRESSED IN: 22 plant structures; EXPRESSED DURING: 14 growth stages; CONTAINS InterPro DOMAIN/s: Lipase, GDSL (InterPro:IPR001087); BEST Arabidopsis thaliana protein match is: GDSL-like Lipase/Acylhydr…
At3g16785	SALK_083090C		phospholipase D P1 (PLDP1); CONTAINS InterPro DOMAIN/s: Phospholipase D, eukaryota (InterPro:IPR016555), Pleckstrin homology-type (InterPro:IPR011993), Phospholipase D (InterPro:IPR015679), Phospholipase D/Transphosphatidylase (InterPro:IPR001736), Pleckstrin homology (InterPro:IPR001849); BEST Arabidopsis thaliana protein match is: phospholipase D P2 (TAIR:AT3G05630.1); Has 3214 Blast hits to 18…
At3g18850	SALK_101956C		lysophosphatidyl acyltransferase 5 (LPAT5); FUNCTIONS IN: acyltransferase activity; INVOLVED IN: metabolic process; EXPRESSED IN: 24 plant structures; EXPRESSED DURING: 13 growth stages; CONTAINS InterPro DOMAIN/s: Phospholipid/glycerol acyltransferase (InterPro:IPR002123); BEST Arabidopsis thaliana protein match is: lysophosphatidyl acyltransferase 4 (TAIR:AT1G75020.2); Has 1763 Blast hits to 17…
At3g18860	SALK_108185C		transducin family protein / WD-40 repeat family protein; CONTAINS InterPro DOMAIN/s: WD40 repeat 2 (InterPro:IPR019782), PLAA family ubiquitin binding, PFU (InterPro:IPR015155), WD40 repeat, conserved site (InterPro:IPR019775), WD40 repeat (InterPro:IPR001680), G-protein beta WD-40 repeat, region (InterPro:IPR020472), WD40 repeat-like-containing domain (InterPro:IPR011046), WD40-repeat-containing…
At3g19310	SALK_128054C		PLC-like phosphodiesterases superfamily protein; FUNCTIONS IN: phospholipase C activity, phosphoric diester hydrolase activity; INVOLVED IN: intracellular signaling pathway, lipid metabolic process; LOCATED IN: endomembrane system; EXPRESSED IN: 18 plant structures; EXPRESSED DURING: 10 growth stages; CONTAINS InterPro DOMAIN/s: Phospholipase C, phosphatidylinositol-specific , X domain (InterPro:…
At3g19970	SALK_201428C		alpha/beta-Hydrolases superfamily protein; CONTAINS InterPro DOMAIN/s: Protein of unknown function DUF829, transmembrane 53 (InterPro:IPR008547); BEST Arabidopsis thaliana protein match is: alpha/beta-Hydrolases superfamily protein (TAIR:AT2G18245.1); Has 401 Blast hits to 400 proteins in 106 species: Archae - 0; Bacteria - 0; Metazoa - 180; Fungi - 77; Plants - 116; Viruses - 0; Other Eukaryotes…
At3g22600	SALK_007462C		Bifunctional inhibitor/lipid-transfer protein/seed storage 2S albumin superfamily protein; FUNCTIONS IN: lipid binding; INVOLVED IN: lipid transport; LOCATED IN: anchored to membrane; EXPRESSED IN: 14 plant structures; EXPRESSED DURING: 10 growth stages; CONTAINS InterPro DOMAIN/s: Bifunctional inhibitor/plant lipid transfer protein/seed storage (InterPro:IPR016140), Plant lipid transfer protein/…
At3g24420	SALK_068313C		alpha/beta-Hydrolases superfamily protein; FUNCTIONS IN: hydrolase activity; INVOLVED IN: biological_process unknown; LOCATED IN: endomembrane system; EXPRESSED IN: guard cell; CONTAINS InterPro DOMAIN/s: Alpha/beta hydrolase fold-1 (InterPro:IPR000073); BEST Arabidopsis thaliana protein match is: alpha/beta-Hydrolases superfamily protein (TAIR:AT4G37470.1); Has 7600 Blast hits to 7598 proteins i…
At3g26430	SALK_036865C		GDSL-like Lipase/Acylhydrolase superfamily protein; FUNCTIONS IN: hydrolase activity, acting on ester bonds, carboxylesterase activity; INVOLVED IN: lipid metabolic process; LOCATED IN: endomembrane system; EXPRESSED IN: guard cell; CONTAINS InterPro DOMAIN/s: Lipase, GDSL (InterPro:IPR001087); BEST Arabidopsis thaliana protein match is: alpha-fucosidase 1 (TAIR:AT1G67830.1); Has 3218 Blast hits …
At3g26820	SALK_079602C		Esterase/lipase/thioesterase family protein; FUNCTIONS IN: transferase activity, transferring acyl groups other than amino-acyl groups, catalytic activity; INVOLVED IN: biological_process unknown; CONTAINS InterPro DOMAIN/s: Diacylglycerol acyltransferase (InterPro:IPR007130); BEST Arabidopsis thaliana protein match is: Esterase/lipase/thioesterase family protein (TAIR:AT3G26840.1); Has 441 Blast…
At3g26840	SALK_071350C		Esterase/lipase/thioesterase family protein; FUNCTIONS IN: transferase activity, transferring acyl groups other than amino-acyl groups, catalytic activity, acyltransferase activity; INVOLVED IN: metabolic process; LOCATED IN: plastoglobule; CONTAINS InterPro DOMAIN/s: Diacylglycerol acyltransferase (InterPro:IPR007130), Phospholipid/glycerol acyltransferase (InterPro:IPR002123); BEST Arabidopsis …
At3g27950	SALK_207041C		GDSL-like Lipase/Acylhydrolase superfamily protein; FUNCTIONS IN: hydrolase activity, acting on ester bonds, carboxylesterase activity; INVOLVED IN: lipid metabolic process; LOCATED IN: endomembrane system; EXPRESSED IN: root; CONTAINS InterPro DOMAIN/s: Lipase, GDSL (InterPro:IPR001087); BEST Arabidopsis thaliana protein match is: GDSL-like Lipase/Acylhydrolase superfamily protein (TAIR:AT5G1445…
At3g27980	SALK_064914C	Note: Insertion also affects At3g27990	Plant invertase/pectin methylesterase inhibitor superfamily; FUNCTIONS IN: enzyme inhibitor activity, pectinesterase activity; INVOLVED IN: cell wall modification; LOCATED IN: membrane, plant-type cell wall; EXPRESSED IN: flower, leaf; CONTAINS InterPro DOMAIN/s: Pectinesterase, active site (InterPro:IPR018040), Pectin lyase fold/virulence factor (InterPro:IPR011050), Pectinesterase inhibitor (In…
At3g28220	SALK_201794C		TRAF-like family protein; FUNCTIONS IN: molecular_function unknown; INVOLVED IN: response to salt stress; LOCATED IN: vacuole, chloroplast envelope; EXPRESSED IN: 19 plant structures; EXPRESSED DURING: 13 growth stages; CONTAINS InterPro DOMAIN/s: TRAF-like (InterPro:IPR008974), MATH (InterPro:IPR002083); BEST Arabidopsis thaliana protein match is: TRAF-like family protein (TAIR:AT1G58270.1); Has…
At3g44830	SALK_044856C		Lecithin:cholesterol acyltransferase family protein; FUNCTIONS IN: phosphatidylcholine-sterol O-acyltransferase activity; INVOLVED IN: lipid metabolic process; LOCATED IN: cellular_component unknown; CONTAINS InterPro DOMAIN/s: Lecithin:cholesterol acyltransferase (InterPro:IPR003386); BEST Arabidopsis thaliana protein match is: phospholipid:diacylglycerol acyltransferase (TAIR:AT5G13640.1); Has …
At3g44860	SALK_119380C		farnesoic acid carboxyl-O-methyltransferase (FAMT); FUNCTIONS IN: S-adenosylmethionine-dependent methyltransferase activity, farnesoic acid O-methyltransferase activity; INVOLVED IN: biological_process unknown; LOCATED IN: cellular_component unknown; EXPRESSED IN: leaf; EXPRESSED DURING: seedling growth; CONTAINS InterPro DOMAIN/s: SAM dependent carboxyl methyltransferase (InterPro:IPR005299); BE…
At3g47010	SALK_020496C		Glycosyl hydrolase family protein; FUNCTIONS IN: hydrolase activity, hydrolyzing O-glycosyl compounds; INVOLVED IN: carbohydrate metabolic process; LOCATED IN: cellular_component unknown; EXPRESSED IN: 19 plant structures; EXPRESSED DURING: 12 growth stages; CONTAINS InterPro DOMAIN/s: Glycoside hydrolase, family 3, N-terminal (InterPro:IPR001764), Glycoside hydrolase, family 3, C-terminal (Inter…
At3g47220	SALK_025949C		phosphatidylinositol-speciwc phospholipase C9 (PLC9); FUNCTIONS IN: phosphoinositide phospholipase C activity, phospholipase C activity, phosphoric diester hydrolase activity; INVOLVED IN: signal transduction, intracellular signaling pathway, lipid metabolic process; EXPRESSED IN: male gametophyte, pollen tube; EXPRESSED DURING: L mature pollen stage, M germinated pollen stage; CONTAINS InterPro …
At3g47290	SALK_020409C		phosphatidylinositol-speciwc phospholipase C8 (PLC8); FUNCTIONS IN: phospholipase C activity, phosphoinositide phospholipase C activity, phosphoric diester hydrolase activity; INVOLVED IN: signal transduction, intracellular signaling pathway, lipid metabolic process; CONTAINS InterPro DOMAIN/s: Phospholipase C, phosphatidylinositol-specific , X domain (InterPro:IPR000909), PLC-like phosphodiester…
At3g48080	SALK_045379C		alpha/beta-Hydrolases superfamily protein; FUNCTIONS IN: lipase activity, triglyceride lipase activity, signal transducer activity; INVOLVED IN: lipid metabolic process; LOCATED IN: cellular_component unknown; EXPRESSED IN: 19 plant structures; EXPRESSED DURING: 12 growth stages; CONTAINS InterPro DOMAIN/s: Lipase, class 3 (InterPro:IPR002921); BEST Arabidopsis thaliana protein match is: alpha/be…
At3g48090	SALK_152132C		enhanced disease susceptibility 1 (EDS1); CONTAINS InterPro DOMAIN/s: Lipase, class 3 (InterPro:IPR002921); BEST Arabidopsis thaliana protein match is: alpha/beta-Hydrolases superfamily protein (TAIR:AT3G48080.1); Has 536 Blast hits to 485 proteins in 45 species: Archae - 0; Bacteria - 4; Metazoa - 2; Fungi - 2; Plants - 491; Viruses - 0; Other Eukaryotes - 37 (source: NCBI BLink).
At3g48460	SALK_122440C		GDSL-like Lipase/Acylhydrolase superfamily protein; FUNCTIONS IN: hydrolase activity, acting on ester bonds, carboxylesterase activity; INVOLVED IN: glycerol biosynthetic process, lipid metabolic process; LOCATED IN: endomembrane system; EXPRESSED IN: 22 plant structures; EXPRESSED DURING: 14 growth stages; CONTAINS InterPro DOMAIN/s: Lipase, GDSL (InterPro:IPR001087); BEST Arabidopsis thaliana p…
At3g48610	SALK_077041C		non-specific phospholipase C6 (NPC6); FUNCTIONS IN: hydrolase activity, acting on ester bonds; LOCATED IN: endomembrane system; EXPRESSED IN: 22 plant structures; EXPRESSED DURING: 13 growth stages; CONTAINS InterPro DOMAIN/s: Phosphoesterase (InterPro:IPR007312); BEST Arabidopsis thaliana protein match is: non-specific phospholipase C1 (TAIR:AT1G07230.1); Has 2244 Blast hits to 2129 proteins in …
At3g48700	SALK_201182C		carboxyesterase 13 (CXE13); FUNCTIONS IN: hydrolase activity; INVOLVED IN: metabolic process; LOCATED IN: cellular_component unknown; EXPRESSED IN: 6 plant structures; EXPRESSED DURING: F mature embryo stage, petal differentiation and expansion stage, E expanded cotyledon stage, D bilateral stage; CONTAINS InterPro DOMAIN/s: Lipase, GDXG, active site (InterPro:IPR002168), Alpha/beta hydrolase fol…
At3g49050	SALK_021924C		alpha/beta-Hydrolases superfamily protein; FUNCTIONS IN: triglyceride lipase activity, calmodulin binding; INVOLVED IN: lipid catabolic process, lipid metabolic process; LOCATED IN: endomembrane system; EXPRESSED IN: 22 plant structures; EXPRESSED DURING: 13 growth stages; CONTAINS InterPro DOMAIN/s: Lipase, class 3 (InterPro:IPR002921), Mono-/di-acylglycerol lipase, N-terminal (InterPro:IPR00559…
At3g49190	SALK_014756C		O-acyltransferase (WSD1-like) family protein; CONTAINS InterPro DOMAIN/s: O-acyltransferase, WSD1, C-terminal (InterPro:IPR009721), O-acyltransferase, WSD1, N-terminal (InterPro:IPR004255); BEST Arabidopsis thaliana protein match is: O-acyltransferase (WSD1-like) family protein (TAIR:AT3G49210.1); Has 1419 Blast hits to 1410 proteins in 214 species: Archae - 2; Bacteria - 1155; Metazoa - 6; Fungi…
At3g49210	SALK_128154C		O-acyltransferase (WSD1-like) family protein; FUNCTIONS IN: molecular_function unknown; INVOLVED IN: biological_process unknown; LOCATED IN: cellular_component unknown; EXPRESSED IN: 16 plant structures; EXPRESSED DURING: LP.06 six leaves visible, LP.04 four leaves visible, 4 anthesis, C globular stage, petal differentiation and expansion stage; CONTAINS InterPro DOMAIN/s: O-acyltransferase, WSD1…
At3g50400	SALK_086630C		GDSL-like Lipase/Acylhydrolase superfamily protein; FUNCTIONS IN: hydrolase activity, acting on ester bonds, carboxylesterase activity; INVOLVED IN: lipid metabolic process; LOCATED IN: endomembrane system; EXPRESSED IN: hypocotyl, root; CONTAINS InterPro DOMAIN/s: Lipase, GDSL (InterPro:IPR001087); BEST Arabidopsis thaliana protein match is: GDSL-like Lipase/Acylhydrolase superfamily protein (TA…
At3g50790	SALK_208328C		esterase/lipase/thioesterase family protein; FUNCTIONS IN: hydrolase activity, carboxylesterase activity; INVOLVED IN: embryo development ending in seed dormancy; EXPRESSED IN: 23 plant structures; EXPRESSED DURING: 13 growth stages; CONTAINS InterPro DOMAIN/s: Uncharacterised protein family UPF0017, hydrolase-like, conserved site (InterPro:IPR000952), AB-hydrolase YheT, putative (InterPro:IPR012…
At3g50920	SALK_010330C		Phosphatidic acid phosphatase (PAP2) family protein; FUNCTIONS IN: catalytic activity; INVOLVED IN: biological_process unknown; LOCATED IN: chloroplast, membrane; EXPRESSED IN: 23 plant structures; EXPRESSED DURING: 13 growth stages; CONTAINS InterPro DOMAIN/s: Phosphatidic acid phosphatase type 2/haloperoxidase (InterPro:IPR000326); BEST Arabidopsis thaliana protein match is: Phosphatidic acid p…
At3g51520	SALK_067809C		diacylglycerol acyltransferase family; FUNCTIONS IN: diacylglycerol O-acyltransferase activity, transferase activity, transferring acyl groups other than amino-acyl groups; INVOLVED IN: biological_process unknown; LOCATED IN: cellular_component unknown; EXPRESSED IN: 22 plant structures; EXPRESSED DURING: 13 growth stages; CONTAINS InterPro DOMAIN/s: Diacylglycerol acyltransferase (InterPro:IPR00…
At3g52430	SALK_204444C		PHYTOALEXIN DEFICIENT 4 (PAD4); CONTAINS InterPro DOMAIN/s: Lipase, class 3 (InterPro:IPR002921); BEST Arabidopsis thaliana protein match is: senescence-associated gene 101 (TAIR:AT5G14930.2); Has 722 Blast hits to 622 proteins in 73 species: Archae - 0; Bacteria - 23; Metazoa - 17; Fungi - 11; Plants - 620; Viruses - 1; Other Eukaryotes - 50 (source: NCBI BLink).
At3g53100	SALK_130341C		GDSL-like Lipase/Acylhydrolase superfamily protein; FUNCTIONS IN: hydrolase activity, acting on ester bonds, carboxylesterase activity; INVOLVED IN: lipid metabolic process; LOCATED IN: endomembrane system; EXPRESSED IN: 21 plant structures; EXPRESSED DURING: 13 growth stages; CONTAINS InterPro DOMAIN/s: Lipase, GDSL (InterPro:IPR001087); BEST Arabidopsis thaliana protein match is: GDSL-like Lipa…
At3g54950	SALK_014334C		patatin-like protein 6 (PLA IIIA); CONTAINS InterPro DOMAIN/s: Acyl transferase/acyl hydrolase/lysophospholipase (InterPro:IPR016035), Patatin (InterPro:IPR002641); BEST Arabidopsis thaliana protein match is: PATATIN-like protein 6 (TAIR:AT2G39220.1); Has 1058 Blast hits to 1055 proteins in 202 species: Archae - 0; Bacteria - 325; Metazoa - 24; Fungi - 32; Plants - 544; Viruses - 0; Other Eukaryo…
At3g55180	SALK_125456C		alpha/beta-Hydrolases superfamily protein; BEST Arabidopsis thaliana protein match is: alpha/beta-Hydrolases superfamily protein (TAIR:AT2G39400.1); Has 4129 Blast hits to 4129 proteins in 1315 species: Archae - 32; Bacteria - 2874; Metazoa - 141; Fungi - 140; Plants - 467; Viruses - 36; Other Eukaryotes - 439 (source: NCBI BLink).
At3g55190	SALK_046291C		alpha/beta-Hydrolases superfamily protein; FUNCTIONS IN: catalytic activity; INVOLVED IN: glycerol biosynthetic process; LOCATED IN: cellular_component unknown; EXPRESSED IN: petal, leaf whorl, male gametophyte, flower, pollen tube; EXPRESSED DURING: L mature pollen stage, M germinated pollen stage, 4 anthesis, petal differentiation and expansion stage; BEST Arabidopsis thaliana protein match is:…
At3g55940	SALK_030333C		Phosphoinositide-specific phospholipase C family protein; FUNCTIONS IN: phosphoinositide phospholipase C activity, phospholipase C activity, phosphoric diester hydrolase activity; INVOLVED IN: signal transduction, intracellular signaling pathway, lipid metabolic process; LOCATED IN: plasma membrane; EXPRESSED IN: 11 plant structures; EXPRESSED DURING: 4 anthesis, LP.10 ten leaves visible, petal d…
At3g56940	SALK_024716C		COPPER RESPONSE DEFECT 1 (CRD1); FUNCTIONS IN: magnesium-protoporphyrin IX monomethyl ester (oxidative) cyclase activity, DNA binding; INVOLVED IN: chlorophyll biosynthetic process, oxidation reduction, photosynthesis; LOCATED IN: chloroplast thylakoid membrane, chloroplast, chloroplast inner membrane, chloroplast envelope; EXPRESSED IN: 23 plant structures; EXPRESSED DURING: 14 growth stages; CO…
At3g57140	SALK_119557C		sugar-dependent 1-like (SDP1-LIKE); FUNCTIONS IN: GTP binding; INVOLVED IN: metabolic process, lipid metabolic process; LOCATED IN: cellular_component unknown; EXPRESSED IN: 7 plant structures; EXPRESSED DURING: L mature pollen stage, M germinated pollen stage, 4 anthesis, petal differentiation and expansion stage; CONTAINS InterPro DOMAIN/s: Acyl transferase/acyl hydrolase/lysophospholipase (Int…
At3g57650	SALK_058130C		lysophosphatidyl acyltransferase 2 (LPAT2); FUNCTIONS IN: 1-acylglycerol-3-phosphate O-acyltransferase activity; INVOLVED IN: metabolic process; LOCATED IN: endoplasmic reticulum; EXPRESSED IN: 28 plant structures; EXPRESSED DURING: 15 growth stages; CONTAINS InterPro DOMAIN/s: Phospholipid/glycerol acyltransferase (InterPro:IPR002123); BEST Arabidopsis thaliana protein match is: lysophosphatidyl…
At3g58210	SALK_050762C		TRAF-like family protein; CONTAINS InterPro DOMAIN/s: TRAF-like (InterPro:IPR008974), MATH (InterPro:IPR002083); BEST Arabidopsis thaliana protein match is: Arabidopsis phospholipase-like protein (PEARLI 4) with TRAF-like domain (TAIR:AT3G58270.2); Has 1155 Blast hits to 996 proteins in 134 species: Archae - 2; Bacteria - 3; Metazoa - 121; Fungi - 102; Plants - 866; Viruses - 0; Other Eukaryotes …
At3g58220	SALK_206364C		TRAF-like family protein; CONTAINS InterPro DOMAIN/s: TRAF-like (InterPro:IPR008974), MATH (InterPro:IPR002083); BEST Arabidopsis thaliana protein match is: Arabidopsis phospholipase-like protein (PEARLI 4) with TRAF-like domain (TAIR:AT3G58270.2); Has 43233 Blast hits to 11874 proteins in 1028 species: Archae - 67; Bacteria - 21678; Metazoa - 7333; Fungi - 1846; Plants - 1609; Viruses - 309; Oth…
At3g58240	SALK_042529C		TRAF-like superfamily protein; CONTAINS InterPro DOMAIN/s: TRAF-like (InterPro:IPR008974), MATH (InterPro:IPR002083); BEST Arabidopsis thaliana protein match is: Arabidopsis phospholipase-like protein (PEARLI 4) with TRAF-like domain (TAIR:AT3G58270.2); Has 522 Blast hits to 473 proteins in 26 species: Archae - 0; Bacteria - 2; Metazoa - 0; Fungi - 2; Plants - 508; Viruses - 0; Other Eukaryotes -…
At3g58260	SALK_208469C		TRAF-like family protein; CONTAINS InterPro DOMAIN/s: TRAF-like (InterPro:IPR008974), MATH (InterPro:IPR002083); BEST Arabidopsis thaliana protein match is: Arabidopsis phospholipase-like protein (PEARLI 4) with TRAF-like domain (TAIR:AT3G58270.2); Has 1068 Blast hits to 958 proteins in 113 species: Archae - 2; Bacteria - 2; Metazoa - 237; Fungi - 51; Plants - 742; Viruses - 0; Other Eukaryotes -…
At3g58270	SALK_113412C		Arabidopsis phospholipase-like protein (PEARLI 4) with TRAF-like domain; CONTAINS InterPro DOMAIN/s: TRAF-like (InterPro:IPR008974), MATH (InterPro:IPR002083), Phospholipase-like, arabidopsis (InterPro:IPR007942); BEST Arabidopsis thaliana protein match is: RESTRICTED TEV MOVEMENT 3 (TAIR:AT3G58350.1); Has 1579 Blast hits to 1429 proteins in 196 species: Archae - 9; Bacteria - 32; Metazoa - 401; …
At3g58290	SALK_150573C		TRAF-like superfamily protein; FUNCTIONS IN: molecular_function unknown; INVOLVED IN: biological_process unknown; LOCATED IN: endomembrane system; EXPRESSED IN: leaf whorl, sepal, flower; EXPRESSED DURING: petal differentiation and expansion stage; CONTAINS InterPro DOMAIN/s: TRAF-like (InterPro:IPR008974), MATH (InterPro:IPR002083); BEST Arabidopsis thaliana protein match is: Arabidopsis phospho…
At3g58300	SALK_026360C		Arabidopsis phospholipase-like protein (PEARLI 4) family; CONTAINS InterPro DOMAIN/s: Phospholipase-like, arabidopsis (InterPro:IPR007942); BEST Arabidopsis thaliana protein match is: Arabidopsis phospholipase-like protein (PEARLI 4) family (TAIR:AT3G58330.1); Has 344 Blast hits to 320 proteins in 13 species: Archae - 0; Bacteria - 0; Metazoa - 18; Fungi - 0; Plants - 324; Viruses - 0; Other Euka…
At3g58490	SALK_027084C		Phosphatidic acid phosphatase (PAP2) family protein; FUNCTIONS IN: sphingosine-1-phosphate phosphatase activity, phosphoric ester hydrolase activity; INVOLVED IN: response to abscisic acid stimulus; LOCATED IN: membrane; CONTAINS InterPro DOMAIN/s: Phosphatidic acid phosphatase type 2/haloperoxidase (InterPro:IPR000326); Has 1219 Blast hits to 1219 proteins in 452 species: Archae - 20; Bacteria -…
At3g61680	SALK_147687C		alpha/beta-Hydrolases superfamily protein; FUNCTIONS IN: triglyceride lipase activity; INVOLVED IN: lipid metabolic process; LOCATED IN: chloroplast; CONTAINS InterPro DOMAIN/s: Lipase, class 3 (InterPro:IPR002921); BEST Arabidopsis thaliana protein match is: alpha/beta-Hydrolases superfamily protein (TAIR:AT1G02660.1); Has 210 Blast hits to 205 proteins in 59 species: Archae - 0; Bacteria - 15; …
At3g62280	SALK_114617C		GDSL-like Lipase/Acylhydrolase superfamily protein; FUNCTIONS IN: hydrolase activity, acting on ester bonds, carboxylesterase activity; INVOLVED IN: lipid metabolic process; LOCATED IN: endomembrane system; EXPRESSED IN: hypocotyl, root, flower, cultured cell; EXPRESSED DURING: petal differentiation and expansion stage; CONTAINS InterPro DOMAIN/s: Lipase, GDSL (InterPro:IPR001087); BEST Arabidops…
At3g62590	SALK_052090C		alpha/beta-Hydrolases superfamily protein; FUNCTIONS IN: triglyceride lipase activity; INVOLVED IN: lipid metabolic process; LOCATED IN: cellular_component unknown; EXPRESSED IN: 19 plant structures; EXPRESSED DURING: 12 growth stages; CONTAINS InterPro DOMAIN/s: Lipase, class 3 (InterPro:IPR002921); BEST Arabidopsis thaliana protein match is: alpha/beta-Hydrolases superfamily protein (TAIR:AT1G0…
At3g62860	SALK_134796C		alpha/beta-Hydrolases superfamily protein; FUNCTIONS IN: catalytic activity; LOCATED IN: plasma membrane; EXPRESSED IN: 15 plant structures; EXPRESSED DURING: LP.06 six leaves visible, LP.04 four leaves visible, 4 anthesis, C globular stage, petal differentiation and expansion stage; BEST Arabidopsis thaliana protein match is: alpha/beta-Hydrolases superfamily protein (TAIR:AT2G47630.1); Has 2895…
At3g63200	SALK_029470C		PATATIN-like protein 9 (PLP9); FUNCTIONS IN: nutrient reservoir activity; INVOLVED IN: metabolic process, lipid metabolic process; LOCATED IN: cellular_component unknown; EXPRESSED IN: 18 plant structures; EXPRESSED DURING: 13 growth stages; CONTAINS InterPro DOMAIN/s: Acyl transferase/acyl hydrolase/lysophospholipase (InterPro:IPR016035), Patatin (InterPro:IPR002641); BEST Arabidopsis thaliana p…
At4g00240	SALK_205158C		phospholipase D beta 2 (PLDBETA2); FUNCTIONS IN: phospholipase D activity; INVOLVED IN: phosphatidylcholine metabolic process, metabolic process; LOCATED IN: membrane; EXPRESSED IN: 8 plant structures; EXPRESSED DURING: L mature pollen stage, M germinated pollen stage, 4 anthesis, petal differentiation and expansion stage, LP.08 eight leaves visible; CONTAINS InterPro DOMAIN/s: C2 membrane target…
At4g00400	SALK_017632C		glycerol-3-phosphate acyltransferase 8 (GPAT8); FUNCTIONS IN: glycerol-3-phosphate O-acyltransferase activity, acyltransferase activity; INVOLVED IN: metabolic process, cutin biosynthetic process; LOCATED IN: endoplasmic reticulum; EXPRESSED IN: 23 plant structures; EXPRESSED DURING: 13 growth stages; CONTAINS InterPro DOMAIN/s: Phospholipid/glycerol acyltransferase (InterPro:IPR002123); BEST Ara…
At4g00500	SALK_007295C		alpha/beta-Hydrolases superfamily protein; FUNCTIONS IN: triglyceride lipase activity, calmodulin binding; INVOLVED IN: lipid catabolic process, lipid metabolic process; LOCATED IN: endomembrane system; EXPRESSED IN: 21 plant structures; EXPRESSED DURING: 9 growth stages; CONTAINS InterPro DOMAIN/s: Lipase, class 3 (InterPro:IPR002921), Mono-/di-acylglycerol lipase, N-terminal (InterPro:IPR005592…
At4g00905	SALK_014383C		NC domain-containing protein-related; CONTAINS InterPro DOMAIN/s: NC (InterPro:IPR007053); BEST Arabidopsis thaliana protein match is: NC domain-containing protein-related (TAIR:AT1G01225.1); Has 30201 Blast hits to 17322 proteins in 780 species: Archae - 12; Bacteria - 1396; Metazoa - 17338; Fungi - 3422; Plants - 5037; Viruses - 0; Other Eukaryotes - 2996 (source: NCBI BLink).
At4g01130	SALK_107957C		GDSL-like Lipase/Acylhydrolase superfamily protein; FUNCTIONS IN: hydrolase activity, acting on ester bonds, carboxylesterase activity; INVOLVED IN: lipid metabolic process; LOCATED IN: endomembrane system; EXPRESSED IN: 18 plant structures; EXPRESSED DURING: 13 growth stages; CONTAINS InterPro DOMAIN/s: Lipase, GDSL (InterPro:IPR001087); BEST Arabidopsis thaliana protein match is: GDSL-like Lipa…
At4g01950	SALK_028578C		glycerol-3-phosphate acyltransferase 3 (GPAT3); FUNCTIONS IN: acyltransferase activity; INVOLVED IN: metabolic process; EXPRESSED IN: 14 plant structures; EXPRESSED DURING: 9 growth stages; CONTAINS InterPro DOMAIN/s: Phospholipid/glycerol acyltransferase (InterPro:IPR002123); BEST Arabidopsis thaliana protein match is: glycerol-3-phosphate acyltransferase 2 (TAIR:AT1G02390.1); Has 384 Blast hits…
At4g08790	SALK_108849C		Nitrilase/cyanide hydratase and apolipoprotein N-acyltransferase family protein; FUNCTIONS IN: hydrolase activity, acting on carbon-nitrogen (but not peptide) bonds, nitrilase activity; INVOLVED IN: response to cadmium ion, nitrogen compound metabolic process; EXPRESSED IN: 21 plant structures; EXPRESSED DURING: 11 growth stages; CONTAINS InterPro DOMAIN/s: Nitrilase/cyanide hydratase and apolipo…
At4g10050	SALK_079539C		esterase/lipase/thioesterase family protein; FUNCTIONS IN: hydrolase activity; LOCATED IN: vacuole; EXPRESSED IN: 23 plant structures; EXPRESSED DURING: 13 growth stages; CONTAINS InterPro DOMAIN/s: Alpha/beta hydrolase fold-1 (InterPro:IPR000073), Protein phosphatase methylesterase, eukaryotic (InterPro:IPR016812); Has 30201 Blast hits to 17322 proteins in 780 species: Archae - 12; Bacteria - 13…
At4g10955	SALK_127988C		alpha/beta-Hydrolases superfamily protein; FUNCTIONS IN: triglyceride lipase activity; INVOLVED IN: lipid metabolic process; LOCATED IN: cellular_component unknown; CONTAINS InterPro DOMAIN/s: Lipase, class 3 (InterPro:IPR002921); BEST Arabidopsis thaliana protein match is: alpha/beta-Hydrolases superfamily protein (TAIR:AT2G05260.1); Has 218 Blast hits to 217 proteins in 14 species: Archae - 0; …
At4g11830	SALK_014510C		phospholipase D gamma 2 (PLDGAMMA2); FUNCTIONS IN: phospholipase D activity; INVOLVED IN: phospholipid catabolic process; LOCATED IN: cytosolic ribosome, chloroplast; EXPRESSED IN: 23 plant structures; EXPRESSED DURING: 13 growth stages; CONTAINS InterPro DOMAIN/s: C2 membrane targeting protein (InterPro:IPR018029), C2 calcium/lipid-binding domain, CaLB (InterPro:IPR008973), Phospholipase D (Inte…
At4g11840	SALK_017417C		phospholipase D gamma 3 (PLDGAMMA3); FUNCTIONS IN: phospholipase D activity; INVOLVED IN: phosphatidylcholine metabolic process, metabolic process; LOCATED IN: membrane; EXPRESSED IN: 22 plant structures; EXPRESSED DURING: 13 growth stages; CONTAINS InterPro DOMAIN/s: C2 membrane targeting protein (InterPro:IPR018029), C2 calcium/lipid-binding domain, CaLB (InterPro:IPR008973), Phospholipase D (I…
At4g11850	SALK_066687C		phospholipase D gamma 1 (PLDGAMMA1); FUNCTIONS IN: phospholipase D activity, protein binding, phosphatidylinositol-4,5-bisphosphate binding; INVOLVED IN: defense response to bacterium, incompatible interaction, embryo development ending in seed dormancy; LOCATED IN: plasma membrane; EXPRESSED IN: 20 plant structures; EXPRESSED DURING: 12 growth stages; CONTAINS InterPro DOMAIN/s: C2 membrane targ…
At4g12830	SALK_206555C		alpha/beta-Hydrolases superfamily protein; FUNCTIONS IN: hydrolase activity, catalytic activity; LOCATED IN: chloroplast; EXPRESSED IN: 15 plant structures; EXPRESSED DURING: 9 growth stages; CONTAINS InterPro DOMAIN/s: Epoxide hydrolase-like (InterPro:IPR000639), Alpha/beta hydrolase fold-1 (InterPro:IPR000073); BEST Arabidopsis thaliana protein match is: alpha/beta-Hydrolases superfamily protei…
At4g13550	SALK_116952C		triglyceride lipases;triglyceride lipases; FUNCTIONS IN: triglyceride lipase activity; INVOLVED IN: lipid metabolic process; LOCATED IN: chloroplast; EXPRESSED IN: 20 plant structures; EXPRESSED DURING: 13 growth stages; CONTAINS InterPro DOMAIN/s: Lipase, class 3 (InterPro:IPR002921), C2 calcium/lipid-binding domain, CaLB (InterPro:IPR008973), C2 calcium-dependent membrane targeting (InterPro:IP…
At4g14500	SALK_053261C		Polyketide cyclase/dehydrase and lipid transport superfamily protein; CONTAINS InterPro DOMAIN/s: Lipid-binding START (InterPro:IPR002913); BEST Arabidopsis thaliana protein match is: Polyketide cyclase/dehydrase and lipid transport superfamily protein (TAIR:AT3G23080.1); Has 30201 Blast hits to 17322 proteins in 780 species: Archae - 12; Bacteria - 1396; Metazoa - 17338; Fungi - 3422; Plants - 5…
At4g15440	SALK_149325C		hydroperoxide lyase 1 (HPL1); FUNCTIONS IN: electron carrier activity, monooxygenase activity, iron ion binding, heme binding; INVOLVED IN: fatty acid metabolic process, response to wounding; LOCATED IN: chloroplast envelope; EXPRESSED IN: 22 plant structures; EXPRESSED DURING: 13 growth stages; CONTAINS InterPro DOMAIN/s: Cytochrome P450 (InterPro:IPR001128), Cytochrome P450, E-class, group IV (…
At4g16070	SALK_005106C		Mono-/di-acylglycerol lipase, N-terminal;Lipase, class 3; FUNCTIONS IN: triglyceride lipase activity, carboxylesterase activity; INVOLVED IN: lipid catabolic process, lipid metabolic process; CONTAINS InterPro DOMAIN/s: Lipase, class 3 (InterPro:IPR002921), Mono-/di-acylglycerol lipase, N-terminal (InterPro:IPR005592); BEST Arabidopsis thaliana protein match is: Mono-/di-acylglycerol lipase, N-te…
At4g16220	SALK_071024C		GDSL-like Lipase/Acylhydrolase superfamily protein; FUNCTIONS IN: hydrolase activity, acting on ester bonds; INVOLVED IN: lipid metabolic process; LOCATED IN: endomembrane system; CONTAINS InterPro DOMAIN/s: Lipase, GDSL (InterPro:IPR001087); BEST Arabidopsis thaliana protein match is: GDSL-like Lipase/Acylhydrolase superfamily protein (TAIR:AT4G16230.1); Has 1826 Blast hits to 1811 proteins in 3…
At4g16230	SALK_064882C		GDSL-like Lipase/Acylhydrolase superfamily protein; FUNCTIONS IN: hydrolase activity, acting on ester bonds, carboxylesterase activity; INVOLVED IN: lipid metabolic process; LOCATED IN: endomembrane system; EXPRESSED IN: 16 plant structures; EXPRESSED DURING: 6 growth stages; CONTAINS InterPro DOMAIN/s: Lipase, GDSL (InterPro:IPR001087); BEST Arabidopsis thaliana protein match is: GDSL-like Lipas…
At4g16820	SALK_013856C		alpha/beta-Hydrolases superfamily protein; FUNCTIONS IN: galactolipase activity, triglyceride lipase activity, phospholipase A1 activity; INVOLVED IN: lipid metabolic process; LOCATED IN: chloroplast; EXPRESSED IN: sperm cell, cultured cell; CONTAINS InterPro DOMAIN/s: Lipase, class 3 (InterPro:IPR002921); BEST Arabidopsis thaliana protein match is: alpha/beta-Hydrolases superfamily protein (TAIR…
At4g18010	SALK_098943C		myo-inositol polyphosphate 5-phosphatase 2 (5PTASE2); CONTAINS InterPro DOMAIN/s: Inositol polyphosphate related phosphatase (InterPro:IPR000300), Endonuclease/exonuclease/phosphatase (InterPro:IPR005135); BEST Arabidopsis thaliana protein match is: DNAse I-like superfamily protein (TAIR:AT1G71710.2); Has 30201 Blast hits to 17322 proteins in 780 species: Archae - 12; Bacteria - 1396; Metazoa - 1…
At4g18550	SALK_046690C		alpha/beta-Hydrolases superfamily protein; FUNCTIONS IN: triglyceride lipase activity; INVOLVED IN: lipid metabolic process; LOCATED IN: cellular_component unknown; EXPRESSED IN: 7 plant structures; EXPRESSED DURING: 4 anthesis, petal differentiation and expansion stage; CONTAINS InterPro DOMAIN/s: Lipase, class 3 (InterPro:IPR002921); BEST Arabidopsis thaliana protein match is: alpha/beta-Hydrol…
At4g18970	SALK_062226C		GDSL-like Lipase/Acylhydrolase superfamily protein; FUNCTIONS IN: hydrolase activity, acting on ester bonds, carboxylesterase activity; INVOLVED IN: lipid metabolic process; LOCATED IN: endomembrane system; EXPRESSED IN: 19 plant structures; EXPRESSED DURING: 13 growth stages; CONTAINS InterPro DOMAIN/s: Lipase, GDSL (InterPro:IPR001087); BEST Arabidopsis thaliana protein match is: GDSL-like Lipa…
At4g19860	SALK_061713C	Note: There are two allelic mutants for At4g19859	alpha/beta-Hydrolases superfamily protein; FUNCTIONS IN: phosphatidylcholine-sterol O-acyltransferase activity; INVOLVED IN: lipid metabolic process; LOCATED IN: cellular_component unknown; EXPRESSED IN: 23 plant structures; EXPRESSED DURING: 15 growth stages; CONTAINS InterPro DOMAIN/s: Lecithin:cholesterol acyltransferase (InterPro:IPR003386); BEST Arabidopsis thaliana protein match is: lecithi…
At4g19860	SALK_147672C	Note: There are two allelic mutants for At4g19859	alpha/beta-Hydrolases superfamily protein; FUNCTIONS IN: phosphatidylcholine-sterol O-acyltransferase activity; INVOLVED IN: lipid metabolic process; LOCATED IN: cellular_component unknown; EXPRESSED IN: 23 plant structures; EXPRESSED DURING: 15 growth stages; CONTAINS InterPro DOMAIN/s: Lecithin:cholesterol acyltransferase (InterPro:IPR003386); BEST Arabidopsis thaliana protein match is: lecithi…
At4g22300	SALK_133639C		SUPPRESSOR OF AVRBST-ELICITED RESISTANCE 1 (SOBER1); FUNCTIONS IN: carboxylesterase activity; INVOLVED IN: defense response, incompatible interaction, regulation of plant-type hypersensitive response; LOCATED IN: endomembrane system; EXPRESSED IN: 22 plant structures; EXPRESSED DURING: 13 growth stages; CONTAINS InterPro DOMAIN/s: Phospholipase/carboxylesterase (InterPro:IPR003140); BEST Arabidop…
At4g22550	SALK_097501C		Phosphatidic acid phosphatase (PAP2) family protein; FUNCTIONS IN: catalytic activity; INVOLVED IN: biological_process unknown; LOCATED IN: membrane; CONTAINS InterPro DOMAIN/s: Phosphatidic acid phosphatase/chloroperoxidase, N-terminal (InterPro:IPR016118), Phosphatidic acid phosphatase type 2/haloperoxidase (InterPro:IPR000326); Has 1103 Blast hits to 1103 proteins in 461 species: Archae - 42; …
At4g24140	SALK_026435C		alpha/beta-Hydrolases superfamily protein; FUNCTIONS IN: hydrolase activity; LOCATED IN: endomembrane system; EXPRESSED IN: 10 plant structures; EXPRESSED DURING: 4 anthesis, F mature embryo stage, petal differentiation and expansion stage, E expanded cotyledon stage, D bilateral stage; CONTAINS InterPro DOMAIN/s: Alpha/beta hydrolase fold-1 (InterPro:IPR000073); BEST Arabidopsis thaliana protein…
At4g24160	SALK_045300C		alpha/beta-Hydrolases superfamily protein; CONTAINS InterPro DOMAIN/s: Alpha/beta hydrolase fold-1 (InterPro:IPR000073); BEST Arabidopsis thaliana protein match is: alpha/beta-Hydrolases superfamily protein (TAIR:AT1G64670.1); Has 13697 Blast hits to 13658 proteins in 1951 species: Archae - 114; Bacteria - 10198; Metazoa - 427; Fungi - 417; Plants - 428; Viruses - 0; Other Eukaryotes - 2113 (sour…
At4g25290	SALK_056328C		DNA photolyases;DNA photolyases; FUNCTIONS IN: DNA photolyase activity; INVOLVED IN: DNA repair; CONTAINS InterPro DOMAIN/s: Rossmann-like alpha/beta/alpha sandwich fold (InterPro:IPR014729), DNA photolyase, N-terminal (InterPro:IPR006050), Alpha/beta hydrolase fold-1 (InterPro:IPR000073); BEST Arabidopsis thaliana protein match is: alpha/beta-Hydrolases superfamily protein (TAIR:AT4G36530.1); Ha…
At4g26790	SALK_069617C		GDSL-like Lipase/Acylhydrolase superfamily protein; FUNCTIONS IN: hydrolase activity, acting on ester bonds, carboxylesterase activity; INVOLVED IN: lipid metabolic process; LOCATED IN: endomembrane system; EXPRESSED IN: 18 plant structures; EXPRESSED DURING: 9 growth stages; CONTAINS InterPro DOMAIN/s: Lipase, GDSL (InterPro:IPR001087); BEST Arabidopsis thaliana protein match is: GDSL-like Lipas…
At4g26910	SALK_005851C		Dihydrolipoamide succinyltransferase; FUNCTIONS IN: zinc ion binding, acyltransferase activity; INVOLVED IN: tricarboxylic acid cycle, metabolic process; LOCATED IN: mitochondrion, membrane; EXPRESSED IN: 25 plant structures; EXPRESSED DURING: 15 growth stages; CONTAINS InterPro DOMAIN/s: Dihydrolipoamide succinyltransferase (InterPro:IPR006255), 2-oxo acid dehydrogenase, lipoyl-binding site (Int…
At4g28780	SALK_046877C		GDSL-like Lipase/Acylhydrolase superfamily protein; FUNCTIONS IN: hydrolase activity, acting on ester bonds, carboxylesterase activity; INVOLVED IN: lipid metabolic process; LOCATED IN: endomembrane system; EXPRESSED IN: 17 plant structures; EXPRESSED DURING: 13 growth stages; CONTAINS InterPro DOMAIN/s: Lipase, GDSL (InterPro:IPR001087); BEST Arabidopsis thaliana protein match is: Li-tolerant li…
At4g29090	SALK_023866C		Ribonuclease H-like superfamily protein; FUNCTIONS IN: RNA binding, RNA-directed DNA polymerase activity, nucleic acid binding; INVOLVED IN: RNA-dependent DNA replication; LOCATED IN: endomembrane system; CONTAINS InterPro DOMAIN/s: Polynucleotidyl transferase, ribonuclease H fold (InterPro:IPR012337), RNA-directed DNA polymerase (reverse transcriptase), related (InterPro:IPR015706); BEST Arabido…
At4g29460	SALK_022347C		Phospholipase A2 family protein; FUNCTIONS IN: phospholipase A2 activity; INVOLVED IN: phospholipid metabolic process, lipid catabolic process; LOCATED IN: endomembrane system; CONTAINS InterPro DOMAIN/s: Phospholipase A2 (InterPro:IPR016090), Phospholipase A2, active site (InterPro:IPR013090); BEST Arabidopsis thaliana protein match is: Phospholipase A2 family protein (TAIR:AT4G29470.1); Has 273…
At4g29540	SALK_101521C		bacterial transferase hexapeptide repeat-containing protein; FUNCTIONS IN: acyl-[acyl-carrier-protein]-UDP-N-acetylglucosamine O-acyltransferase activity, transferase activity; INVOLVED IN: lipid biosynthetic process; EXPRESSED IN: 7 plant structures; EXPRESSED DURING: 6 growth stages; CONTAINS InterPro DOMAIN/s: Trimeric LpxA-like (InterPro:IPR011004), Bacterial transferase hexapeptide repeat (I…
At4g30140	SALK_081263C		CUTICLE DESTRUCTING FACTOR 1 (CDEF1); FUNCTIONS IN: cutinase activity, carboxylesterase activity; INVOLVED IN: lipid metabolic process; LOCATED IN: extracellular space; EXPRESSED IN: 14 plant structures; EXPRESSED DURING: 6 growth stages; CONTAINS InterPro DOMAIN/s: Lipase, GDSL (InterPro:IPR001087); BEST Arabidopsis thaliana protein match is: GDSL-like Lipase/Acylhydrolase superfamily protein (T…
At4g30580	SALK_133805C	Note: Two sets of 3 replicates of this allele were included in each of U and W.	ATS2; FUNCTIONS IN: 1-acylglycerol-3-phosphate O-acyltransferase activity, acyltransferase activity; INVOLVED IN: metabolic process, phosphatidylglycerol biosynthetic process, embryo development ending in seed dormancy; LOCATED IN: chloroplast, chloroplast envelope; EXPRESSED IN: 22 plant structures; EXPRESSED DURING: 13 growth stages; CONTAINS InterPro DOMAIN/s: Phospholipid/glycerol acyltransfe…
At4g31020	SALK_047212C		alpha/beta-Hydrolases superfamily protein; FUNCTIONS IN: hydrolase activity; INVOLVED IN: N-terminal protein myristoylation; LOCATED IN: cellular_component unknown; EXPRESSED IN: 24 plant structures; EXPRESSED DURING: 15 growth stages; CONTAINS InterPro DOMAIN/s: Phospholipase/carboxylesterase (InterPro:IPR003140); BEST Arabidopsis thaliana protein match is: alpha/beta-Hydrolases superfamily prot…
At4g34920	SALK_123787C		PLC-like phosphodiesterases superfamily protein; FUNCTIONS IN: phospholipase C activity, phosphoric diester hydrolase activity; INVOLVED IN: triglyceride biosynthetic process, intracellular signaling pathway, lipid metabolic process, phospholipid biosynthetic process; LOCATED IN: cellular_component unknown; EXPRESSED IN: male gametophyte, pollen tube; EXPRESSED DURING: L mature pollen stage, M ge…
At4g34930	SALK_013788C		PLC-like phosphodiesterases superfamily protein; FUNCTIONS IN: phospholipase C activity, phosphoric diester hydrolase activity; INVOLVED IN: intracellular signaling pathway, lipid metabolic process; CONTAINS InterPro DOMAIN/s: Phospholipase C, phosphatidylinositol-specific , X domain (InterPro:IPR000909), PLC-like phosphodiesterase, TIM beta/alpha-barrel domain (InterPro:IPR017946); BEST Arabidop…
At4g35110	SALK_048343C		Arabidopsis phospholipase-like protein (PEARLI 4) family; CONTAINS InterPro DOMAIN/s: Phospholipase-like, arabidopsis (InterPro:IPR007942); BEST Arabidopsis thaliana protein match is: Arabidopsis phospholipase-like protein (PEARLI 4) family (TAIR:AT2G16900.1); Has 682 Blast hits to 587 proteins in 127 species: Archae - 27; Bacteria - 57; Metazoa - 143; Fungi - 39; Plants - 275; Viruses - 32; Othe…
At4g35790	SALK_092469C		phospholipase D delta (PLDDELTA); FUNCTIONS IN: phospholipase D activity; INVOLVED IN: response to water deprivation, response to cold, hyperosmotic salinity response, phosphatidic acid metabolic process, programmed cell death; LOCATED IN: microtubule cytoskeleton, plasma membrane, vacuole, membrane; EXPRESSED IN: 31 plant structures; EXPRESSED DURING: 15 growth stages; CONTAINS InterPro DOMAIN/s…
At4g36530	SALK_206937C		alpha/beta-Hydrolases superfamily protein; FUNCTIONS IN: hydrolase activity, catalytic activity; LOCATED IN: chloroplast; EXPRESSED IN: 22 plant structures; EXPRESSED DURING: 13 growth stages; CONTAINS InterPro DOMAIN/s: Epoxide hydrolase-like (InterPro:IPR000639), Alpha/beta hydrolase fold-1 (InterPro:IPR000073); BEST Arabidopsis thaliana protein match is: alpha/beta-Hydrolases superfamily prote…
At4g36610	SALK_020750C		alpha/beta-Hydrolases superfamily protein; FUNCTIONS IN: hydrolase activity; INVOLVED IN: biological_process unknown; LOCATED IN: endomembrane system; EXPRESSED IN: 18 plant structures; EXPRESSED DURING: 8 growth stages; CONTAINS InterPro DOMAIN/s: Alpha/beta hydrolase fold-1 (InterPro:IPR000073); BEST Arabidopsis thaliana protein match is: alpha/beta-Hydrolases superfamily protein (TAIR:AT2G1836…
At4g36945	SALK_031902C		PLC-like phosphodiesterases superfamily protein; FUNCTIONS IN: phospholipase C activity, phosphoric diester hydrolase activity; INVOLVED IN: intracellular signaling pathway, lipid metabolic process; LOCATED IN: endomembrane system; CONTAINS InterPro DOMAIN/s: Phospholipase C, phosphatidylinositol-specific , X domain (InterPro:IPR000909), PLC-like phosphodiesterase, TIM beta/alpha-barrel domain (I…
At4g37050	SALK_024839C		PATATIN-like protein 4 (PLP4); CONTAINS InterPro DOMAIN/s: Acyl transferase/acyl hydrolase/lysophospholipase (InterPro:IPR016035), Patatin (InterPro:IPR002641); BEST Arabidopsis thaliana protein match is: Acyl transferase/acyl hydrolase/lysophospholipase superfamily protein (TAIR:AT4G37070.2); Has 2044 Blast hits to 2033 proteins in 371 species: Archae - 0; Bacteria - 489; Metazoa - 210; Fungi - …
At4g37060	SALK_073180C		PATATIN-like protein 5 (PLP5); FUNCTIONS IN: phospholipase activity, nutrient reservoir activity; INVOLVED IN: metabolic process, lipid metabolic process; LOCATED IN: cellular_component unknown; EXPRESSED IN: cotyledon, root, leaf; CONTAINS InterPro DOMAIN/s: Acyl transferase/acyl hydrolase/lysophospholipase (InterPro:IPR016035), Patatin (InterPro:IPR002641); BEST Arabidopsis thaliana protein mat…
At4g37070	SALK_039679C		PLP1; CONTAINS InterPro DOMAIN/s: Acyl transferase/acyl hydrolase/lysophospholipase (InterPro:IPR016035), Patatin (InterPro:IPR002641); BEST Arabidopsis thaliana protein match is: PATATIN-like protein 5 (TAIR:AT4G37060.1); Has 30201 Blast hits to 17322 proteins in 780 species: Archae - 12; Bacteria - 1396; Metazoa - 17338; Fungi - 3422; Plants - 5037; Viruses - 0; Other Eukaryotes - 2996 (source:…
At4g38530	SALK_054406C		phospholipase C1 (PLC1); FUNCTIONS IN: phospholipase C activity; INVOLVED IN: signal transduction, intracellular signaling pathway, lipid metabolic process; LOCATED IN: cellular_component unknown; EXPRESSED IN: 22 plant structures; EXPRESSED DURING: 13 growth stages; CONTAINS InterPro DOMAIN/s: Phospholipase C, phosphoinositol-specific, EF-hand-like (InterPro:IPR015359), Phospholipase C, phosphat…
At4g38550	SALK_010131C		Arabidopsis phospholipase-like protein (PEARLI 4) family; LOCATED IN: chloroplast; EXPRESSED IN: 21 plant structures; EXPRESSED DURING: 13 growth stages; CONTAINS InterPro DOMAIN/s: Phospholipase-like, arabidopsis (InterPro:IPR007942); BEST Arabidopsis thaliana protein match is: Arabidopsis phospholipase-like protein (PEARLI 4) family (TAIR:AT2G20950.1); Has 2973 Blast hits to 2400 proteins in 34…
At4g38560	SALK_026611C		Arabidopsis phospholipase-like protein (PEARLI 4) family; CONTAINS InterPro DOMAIN/s: Phospholipase-like, arabidopsis (InterPro:IPR007942); BEST Arabidopsis thaliana protein match is: Arabidopsis phospholipase-like protein (PEARLI 4) family (TAIR:AT2G20960.1); Has 264 Blast hits to 246 proteins in 47 species: Archae - 11; Bacteria - 15; Metazoa - 37; Fungi - 3; Plants - 167; Viruses - 2; Other Eu…
At4g38690	SALK_083802C		PLC-like phosphodiesterases superfamily protein; FUNCTIONS IN: phospholipase C activity, phosphoric diester hydrolase activity; INVOLVED IN: intracellular signaling pathway, N-terminal protein myristoylation, lipid metabolic process; LOCATED IN: cellular_component unknown; EXPRESSED IN: 23 plant structures; EXPRESSED DURING: 12 growth stages; CONTAINS InterPro DOMAIN/s: Phospholipase C, phosphati…
At4g39670	SALK_098899C		Glycolipid transfer protein (GLTP) family protein; FUNCTIONS IN: glycolipid transporter activity, glycolipid binding; INVOLVED IN: glycolipid transport; LOCATED IN: cytoplasm; EXPRESSED IN: 16 plant structures; EXPRESSED DURING: 10 growth stages; CONTAINS InterPro DOMAIN/s: Glycolipid transfer protein, GLTP (InterPro:IPR014830); BEST Arabidopsis thaliana protein match is: Glycolipid transfer prot…
At4g39730	SALK_112728C		Lipase/lipooxygenase, PLAT/LH2 family protein; FUNCTIONS IN: molecular_function unknown; INVOLVED IN: biological_process unknown; LOCATED IN: thylakoid, chloroplast thylakoid membrane, plasma membrane, chloroplast, vacuole; EXPRESSED IN: 25 plant structures; EXPRESSED DURING: 13 growth stages; CONTAINS InterPro DOMAIN/s: Lipoxygenase, LH2 (InterPro:IPR001024), Lipase/lipooxygenase, PLAT/LH2 (Inte…
At4g39960	SALK_065859C		Molecular chaperone Hsp40/DnaJ family protein; FUNCTIONS IN: unfolded protein binding, heat shock protein binding, ATP binding; INVOLVED IN: protein folding, response to heat; LOCATED IN: chloroplast thylakoid membrane, chloroplast; EXPRESSED IN: 23 plant structures; EXPRESSED DURING: 13 growth stages; CONTAINS InterPro DOMAIN/s: Molecular chaperone, heat shock protein, Hsp40, DnaJ (InterPro:IPR0…
At5g03080	SALK_048788C		Phosphatidic acid phosphatase (PAP2) family protein; FUNCTIONS IN: catalytic activity; INVOLVED IN: biological_process unknown; LOCATED IN: membrane; EXPRESSED IN: 23 plant structures; EXPRESSED DURING: 14 growth stages; CONTAINS InterPro DOMAIN/s: Phosphatidic acid phosphatase type 2/haloperoxidase (InterPro:IPR000326); Has 881 Blast hits to 875 proteins in 378 species: Archae - 15; Bacteria - 4…
At5g03590	SALK_082396C		GDSL-like Lipase/Acylhydrolase superfamily protein; FUNCTIONS IN: hydrolase activity, acting on ester bonds; INVOLVED IN: lipid metabolic process; LOCATED IN: cellular_component unknown; EXPRESSED IN: flower; EXPRESSED DURING: 4 anthesis; CONTAINS InterPro DOMAIN/s: Lipase, GDSL (InterPro:IPR001087); BEST Arabidopsis thaliana protein match is: SGNH hydrolase-type esterase superfamily protein (TAI…
At5g03610	SALK_207690C		GDSL-like Lipase/Acylhydrolase superfamily protein; FUNCTIONS IN: hydrolase activity, acting on ester bonds, carboxylesterase activity; INVOLVED IN: lipid metabolic process; LOCATED IN: endomembrane system; EXPRESSED IN: 22 plant structures; EXPRESSED DURING: 13 growth stages; CONTAINS InterPro DOMAIN/s: Lipase, GDSL (InterPro:IPR001087); BEST Arabidopsis thaliana protein match is: GDSL-like Lipa…
At5g03810	SALK_047379C		GDSL-like Lipase/Acylhydrolase family protein; FUNCTIONS IN: hydrolase activity, acting on ester bonds, lipase activity, carboxylesterase activity; INVOLVED IN: lipid metabolic process; LOCATED IN: endomembrane system; EXPRESSED IN: pollen tube; CONTAINS InterPro DOMAIN/s: Lipase, GDSL, active site (InterPro:IPR008265), Lipase, GDSL (InterPro:IPR001087); BEST Arabidopsis thaliana protein match is…
At5g03980	SALK_030526C		SGNH hydrolase-type esterase superfamily protein; FUNCTIONS IN: hydrolase activity, acting on ester bonds, carboxylesterase activity; INVOLVED IN: glycerol biosynthetic process, lipid metabolic process; LOCATED IN: endomembrane system; CONTAINS InterPro DOMAIN/s: Lipase, GDSL (InterPro:IPR001087), Esterase, SGNH hydrolase-type (InterPro:IPR013830); BEST Arabidopsis thaliana protein match is: GDSL…
At5g04040	SALK_201353C		SUGAR-DEPENDENT1 (SDP1); CONTAINS InterPro DOMAIN/s: Acyl transferase/acyl hydrolase/lysophospholipase (InterPro:IPR016035), Protein of unknown function DUF3336 (InterPro:IPR021771), ARF/SAR superfamily (InterPro:IPR006689), Patatin (InterPro:IPR002641); BEST Arabidopsis thaliana protein match is: sugar-dependent 1-like (TAIR:AT3G57140.2); Has 1807 Blast hits to 1807 proteins in 277 species: Arch…
At5g06090	SALK_064514C		glycerol-3-phosphate acyltransferase 7 (GPAT7); FUNCTIONS IN: 1-acylglycerol-3-phosphate O-acyltransferase activity, acyltransferase activity; INVOLVED IN: metabolic process; CONTAINS InterPro DOMAIN/s: Phospholipid/glycerol acyltransferase (InterPro:IPR002123); BEST Arabidopsis thaliana protein match is: glycerol-3-phosphate acyltransferase 5 (TAIR:AT3G11430.1); Has 1807 Blast hits to 1807 prote…
At5g06730	SALK_055496C		Peroxidase superfamily protein; FUNCTIONS IN: peroxidase activity, heme binding; INVOLVED IN: response to oxidative stress, oxidation reduction; LOCATED IN: plasma membrane; EXPRESSED IN: root, cultured cell; CONTAINS InterPro DOMAIN/s: Haem peroxidase (InterPro:IPR010255), Plant peroxidase (InterPro:IPR000823), Peroxidases heam-ligand binding site (InterPro:IPR019793), Haem peroxidase, plant/fun…
At5g08460	SALK_141771C		GDSL-like Lipase/Acylhydrolase superfamily protein; FUNCTIONS IN: hydrolase activity, acting on ester bonds, carboxylesterase activity; INVOLVED IN: lipid metabolic process; LOCATED IN: endomembrane system; EXPRESSED IN: sperm cell; CONTAINS InterPro DOMAIN/s: Lipase, GDSL (InterPro:IPR001087); BEST Arabidopsis thaliana protein match is: GDSL-like Lipase/Acylhydrolase superfamily protein (TAIR:AT…
At5g08540	SALK_100294C		unknown protein; FUNCTIONS IN: molecular_function unknown; INVOLVED IN: biological_process unknown; LOCATED IN: chloroplast thylakoid membrane, chloroplast, chloroplast envelope; EXPRESSED IN: 24 plant structures; EXPRESSED DURING: 13 growth stages; Has 30201 Blast hits to 17322 proteins in 780 species: Archae - 12; Bacteria - 1396; Metazoa - 17338; Fungi - 3422; Plants - 5037; Viruses - 0; Other…
At5g09430	SALK_062236C		alpha/beta-Hydrolases superfamily protein; CONTAINS InterPro DOMAIN/s: Alpha/beta hydrolase fold-1 (InterPro:IPR000073); BEST Arabidopsis thaliana protein match is: alpha/beta-Hydrolases superfamily protein (TAIR:AT4G39955.1); Has 8280 Blast hits to 8277 proteins in 1491 species: Archae - 97; Bacteria - 6100; Metazoa - 351; Fungi - 79; Plants - 382; Viruses - 0; Other Eukaryotes - 1271 (source: N…
At5g09530	SALK_125547C		hydroxyproline-rich glycoprotein family protein; INVOLVED IN: biological_process unknown; LOCATED IN: endomembrane system; EXPRESSED IN: 7 plant structures; EXPRESSED DURING: 4 anthesis, C globular stage; BEST Arabidopsis thaliana protein match is: hydroxyproline-rich glycoprotein family protein (TAIR:AT5G09520.1); Has 56710 Blast hits to 18930 proteins in 1860 species: Archae - 251; Bacteria - 1…
At5g11140	SALK_121609C		Arabidopsis phospholipase-like protein (PEARLI 4) family; CONTAINS InterPro DOMAIN/s: Phospholipase-like, arabidopsis (InterPro:IPR007942); BEST Arabidopsis thaliana protein match is: Arabidopsis phospholipase-like protein (PEARLI 4) family (TAIR:AT2G20960.1); Has 1807 Blast hits to 1807 proteins in 277 species: Archae - 0; Bacteria - 0; Metazoa - 736; Fungi - 347; Plants - 385; Viruses - 0; Othe…
At5g11210	SALK_078407C		glutamate receptor 2.5 (GLR2.5); FUNCTIONS IN: intracellular ligand-gated ion channel activity; INVOLVED IN: cellular calcium ion homeostasis, response to light stimulus; LOCATED IN: integral to membrane, membrane; EXPRESSED IN: stem, stamen; EXPRESSED DURING: 4 anthesis; CONTAINS InterPro DOMAIN/s: Extracellular solute-binding protein, family 3 (InterPro:IPR001638), Ionotropic glutamate receptor…
At5g11650	SALK_000667C		alpha/beta-Hydrolases superfamily protein; FUNCTIONS IN: hydrolase activity; LOCATED IN: chloroplast; EXPRESSED IN: 24 plant structures; EXPRESSED DURING: 15 growth stages; BEST Arabidopsis thaliana protein match is: alpha/beta-Hydrolases superfamily protein (TAIR:AT1G73480.1); Has 1807 Blast hits to 1807 proteins in 277 species: Archae - 0; Bacteria - 0; Metazoa - 736; Fungi - 347; Plants - 385;…
At5g12420	SALK_028121C		O-acyltransferase (WSD1-like) family protein; CONTAINS InterPro DOMAIN/s: O-acyltransferase, WSD1, C-terminal (InterPro:IPR009721), O-acyltransferase, WSD1, N-terminal (InterPro:IPR004255); BEST Arabidopsis thaliana protein match is: O-acyltransferase (WSD1-like) family protein (TAIR:AT5G16350.1); Has 30201 Blast hits to 17322 proteins in 780 species: Archae - 12; Bacteria - 1396; Metazoa - 17338…
At5g12470	SALK_003261C		Protein of unknown function (DUF3411); FUNCTIONS IN: molecular_function unknown; INVOLVED IN: biological_process unknown; LOCATED IN: mitochondrion, chloroplast, plastid, chloroplast inner membrane, chloroplast envelope; EXPRESSED IN: 24 plant structures; EXPRESSED DURING: 14 growth stages; CONTAINS InterPro DOMAIN/s: Protein of unknown function DUF3411 (InterPro:IPR021825); BEST Arabidopsis thal…
At5g13640	SALK_065334C		phospholipid:diacylglycerol acyltransferase (PDAT); FUNCTIONS IN: phosphatidylcholine-sterol O-acyltransferase activity, phospholipid:diacylglycerol acyltransferase activity; INVOLVED IN: lipid metabolic process; LOCATED IN: endoplasmic reticulum, vacuole; EXPRESSED IN: 25 plant structures; EXPRESSED DURING: 15 growth stages; CONTAINS InterPro DOMAIN/s: Lecithin:cholesterol acyltransferase (Inter…
At5g14180	SALK_058936C		Myzus persicae-induced lipase 1 (MPL1); FUNCTIONS IN: catalytic activity; INVOLVED IN: glycerol biosynthetic process, lipid metabolic process; LOCATED IN: endomembrane system; EXPRESSED IN: 7 plant structures; EXPRESSED DURING: L mature pollen stage, M germinated pollen stage, 4 anthesis, petal differentiation and expansion stage; CONTAINS InterPro DOMAIN/s: AB-hydrolase-associated lipase region …
At5g14310	SALK_142174C		carboxyesterase 16 (CXE16); FUNCTIONS IN: hydrolase activity; INVOLVED IN: metabolic process; LOCATED IN: endomembrane system; EXPRESSED IN: 23 plant structures; EXPRESSED DURING: 14 growth stages; CONTAINS InterPro DOMAIN/s: Lipase, GDXG, active site (InterPro:IPR002168), Alpha/beta hydrolase fold-3 (InterPro:IPR013094); BEST Arabidopsis thaliana protein match is: alpha/beta-Hydrolases superfami…
At5g14450	SALK_130809C		GDSL-like Lipase/Acylhydrolase superfamily protein; FUNCTIONS IN: hydrolase activity, acting on ester bonds, carboxylesterase activity; INVOLVED IN: lipid metabolic process; LOCATED IN: plant-type cell wall; EXPRESSED IN: 21 plant structures; EXPRESSED DURING: 13 growth stages; CONTAINS InterPro DOMAIN/s: Lipase, GDSL (InterPro:IPR001087); BEST Arabidopsis thaliana protein match is: GDSL-like Lip…
At5g14470	SALK_048820C		GHMP kinase family protein; FUNCTIONS IN: kinase activity, phosphotransferase activity, alcohol group as acceptor, galactokinase activity, ATP binding; INVOLVED IN: metabolic process, phosphorylation; LOCATED IN: cytoplasm; EXPRESSED IN: inflorescence meristem, flower, carpel, pollen tube; EXPRESSED DURING: 4 anthesis, petal differentiation and expansion stage; CONTAINS InterPro DOMAIN/s: Mevalon…
At5g14930	SALK_022911C		senescence-associated gene 101 (SAG101); Has 22 Blast hits to 22 proteins in 4 species: Archae - 0; Bacteria - 0; Metazoa - 0; Fungi - 0; Plants - 22; Viruses - 0; Other Eukaryotes - 0 (source: NCBI BLink).
At5g14980	SALK_010484C		alpha/beta-Hydrolases superfamily protein; BEST Arabidopsis thaliana protein match is: alpha/beta-Hydrolases superfamily protein (TAIR:AT5G19290.1); Has 3141 Blast hits to 3138 proteins in 1076 species: Archae - 24; Bacteria - 2044; Metazoa - 145; Fungi - 150; Plants - 435; Viruses - 33; Other Eukaryotes - 310 (source: NCBI BLink).
At5g15720	SALK_122051C		GDSL-motif lipase 7 (GLIP7); FUNCTIONS IN: lipase activity, carboxylesterase activity; INVOLVED IN: lipid metabolic process; LOCATED IN: endomembrane system; EXPRESSED IN: 7 plant structures; EXPRESSED DURING: 4 anthesis, C globular stage, petal differentiation and expansion stage, E expanded cotyledon stage, D bilateral stage; CONTAINS InterPro DOMAIN/s: Lipase, GDSL (InterPro:IPR001087); BEST A…
At5g16010	SALK_074515C		3-oxo-5-alpha-steroid 4-dehydrogenase family protein; FUNCTIONS IN: oxidoreductase activity, acting on the CH-CH group of donors, 3-oxo-5-alpha-steroid 4-dehydrogenase activity; INVOLVED IN: lipid metabolic process; LOCATED IN: chloroplast, chloroplast envelope; EXPRESSED IN: 23 plant structures; EXPRESSED DURING: 15 growth stages; CONTAINS InterPro DOMAIN/s: 3-oxo-5-alpha-steroid 4-dehydrogenase…
At5g16080	SALK_205911C		carboxyesterase 17 (CXE17); FUNCTIONS IN: hydrolase activity; INVOLVED IN: metabolic process; LOCATED IN: cellular_component unknown; EXPRESSED IN: 11 plant structures; EXPRESSED DURING: 4 anthesis, petal differentiation and expansion stage; CONTAINS InterPro DOMAIN/s: Lipase, GDXG, active site (InterPro:IPR002168), Alpha/beta hydrolase fold-3 (InterPro:IPR013094); BEST Arabidopsis thaliana prote…
At5g16120	SALK_030535C		alpha/beta-Hydrolases superfamily protein; CONTAINS InterPro DOMAIN/s: Serine hydrolase (InterPro:IPR005645); BEST Arabidopsis thaliana protein match is: alpha/beta-Hydrolases superfamily protein (TAIR:AT1G77420.1); Has 30201 Blast hits to 17322 proteins in 780 species: Archae - 12; Bacteria - 1396; Metazoa - 17338; Fungi - 3422; Plants - 5037; Viruses - 0; Other Eukaryotes - 2996 (source: NCBI B…
At5g16330	SALK_078897C		NC domain-containing protein-related; CONTAINS InterPro DOMAIN/s: NC (InterPro:IPR007053); BEST Arabidopsis thaliana protein match is: NC domain-containing protein-related (TAIR:AT5G16360.1); Has 1807 Blast hits to 1807 proteins in 277 species: Archae - 0; Bacteria - 0; Metazoa - 736; Fungi - 347; Plants - 385; Viruses - 0; Other Eukaryotes - 339 (source: NCBI BLink).
At5g16360	SALK_147456C		NC domain-containing protein-related; CONTAINS InterPro DOMAIN/s: NC (InterPro:IPR007053); BEST Arabidopsis thaliana protein match is: NC domain-containing protein-related (TAIR:AT3G02700.1); Has 1807 Blast hits to 1807 proteins in 277 species: Archae - 0; Bacteria - 0; Metazoa - 736; Fungi - 347; Plants - 385; Viruses - 0; Other Eukaryotes - 339 (source: NCBI BLink).
At5g16800	SALK_016406C		Acyl-CoA N-acyltransferases (NAT) superfamily protein; FUNCTIONS IN: N-acetyltransferase activity; INVOLVED IN: metabolic process; LOCATED IN: cellular_component unknown; EXPRESSED IN: 24 plant structures; EXPRESSED DURING: 15 growth stages; CONTAINS InterPro DOMAIN/s: GCN5-related N-acetyltransferase, C-terminal (InterPro:IPR022610), GCN5-related N-acetyltransferase (InterPro:IPR000182), Acyl-Co…
At5g17720	SALK_064919C		alpha/beta-Hydrolases superfamily protein; FUNCTIONS IN: hydrolase activity; LOCATED IN: endomembrane system; CONTAINS InterPro DOMAIN/s: Alpha/beta hydrolase fold-1 (InterPro:IPR000073); BEST Arabidopsis thaliana protein match is: alpha/beta-Hydrolases superfamily protein (TAIR:AT5G17780.1); Has 1807 Blast hits to 1807 proteins in 277 species: Archae - 0; Bacteria - 0; Metazoa - 736; Fungi - 347…
At5g17780	SALK_128372C		alpha/beta-Hydrolases superfamily protein; FUNCTIONS IN: hydrolase activity; LOCATED IN: endomembrane system; EXPRESSED IN: 13 plant structures; EXPRESSED DURING: 8 growth stages; CONTAINS InterPro DOMAIN/s: Alpha/beta hydrolase fold-1 (InterPro:IPR000073); BEST Arabidopsis thaliana protein match is: alpha/beta-Hydrolases superfamily protein (TAIR:AT5G17720.1); Has 7857 Blast hits to 7854 protein…
At5g18430	SALK_130447C		GDSL-like Lipase/Acylhydrolase superfamily protein; FUNCTIONS IN: hydrolase activity, acting on ester bonds, carboxylesterase activity; INVOLVED IN: lipid metabolic process; LOCATED IN: endomembrane system; EXPRESSED IN: 12 plant structures; EXPRESSED DURING: 7 growth stages; CONTAINS InterPro DOMAIN/s: Lipase, GDSL (InterPro:IPR001087); BEST Arabidopsis thaliana protein match is: Li-tolerant lip…
At5g18630	SALK_052577C		alpha/beta-Hydrolases superfamily protein; FUNCTIONS IN: triglyceride lipase activity; INVOLVED IN: lipid metabolic process; LOCATED IN: endomembrane system; EXPRESSED IN: 24 plant structures; EXPRESSED DURING: 15 growth stages; CONTAINS InterPro DOMAIN/s: Lipase, class 3 (InterPro:IPR002921); BEST Arabidopsis thaliana protein match is: alpha/beta-Hydrolases superfamily protein (TAIR:AT5G18640.1)…
At5g19290	SALK_141353C		alpha/beta-Hydrolases superfamily protein; BEST Arabidopsis thaliana protein match is: alpha/beta-Hydrolases superfamily protein (TAIR:AT5G14980.1); Has 1807 Blast hits to 1807 proteins in 277 species: Archae - 0; Bacteria - 0; Metazoa - 736; Fungi - 347; Plants - 385; Viruses - 0; Other Eukaryotes - 339 (source: NCBI BLink).
At5g19850	SALK_075149C		alpha/beta-Hydrolases superfamily protein; CONTAINS InterPro DOMAIN/s: Alpha/beta hydrolase fold-1 (InterPro:IPR000073); BEST Arabidopsis thaliana protein match is: alpha/beta-Hydrolases superfamily protein (TAIR:AT4G36530.2); Has 30201 Blast hits to 17322 proteins in 780 species: Archae - 12; Bacteria - 1396; Metazoa - 17338; Fungi - 3422; Plants - 5037; Viruses - 0; Other Eukaryotes - 2996 (sou…
At5g20060	SALK_126443C		alpha/beta-Hydrolases superfamily protein; FUNCTIONS IN: hydrolase activity, carboxylesterase activity; INVOLVED IN: biological_process unknown; LOCATED IN: cellular_component unknown; EXPRESSED IN: 23 plant structures; EXPRESSED DURING: 15 growth stages; CONTAINS InterPro DOMAIN/s: Phospholipase/carboxylesterase (InterPro:IPR003140); BEST Arabidopsis thaliana protein match is: alpha/beta-Hydrola…
At5g20140	SALK_034322C		SOUL heme-binding family protein; FUNCTIONS IN: binding; INVOLVED IN: biological_process unknown; LOCATED IN: chloroplast thylakoid membrane, chloroplast; EXPRESSED IN: 21 plant structures; EXPRESSED DURING: 13 growth stages; CONTAINS InterPro DOMAIN/s: Protein of unknown function DUF2358 (InterPro:IPR018790), SOUL haem-binding protein (InterPro:IPR006917); BEST Arabidopsis thaliana protein match…
At5g22810	SALK_002190C		GDSL-like Lipase/Acylhydrolase superfamily protein; FUNCTIONS IN: lipase activity, hydrolase activity, acting on ester bonds, carboxylesterase activity; INVOLVED IN: lipid metabolic process; LOCATED IN: endomembrane system; CONTAINS InterPro DOMAIN/s: Lipase, GDSL (InterPro:IPR001087); BEST Arabidopsis thaliana protein match is: GDSL-like Lipase/Acylhydrolase family protein (TAIR:AT5G03820.1); Ha…
At5g23940	SALK_128228C		PERMEABLE LEAVES3 (PEL3); FUNCTIONS IN: transferase activity, transferring acyl groups other than amino-acyl groups, transferase activity; INVOLVED IN: epidermis morphogenesis, localization, trichome morphogenesis, cutin biosynthetic process, embryo development ending in seed dormancy; LOCATED IN: cytoplasm; EXPRESSED IN: 21 plant structures; EXPRESSED DURING: 7 growth stages; CONTAINS InterPro D…
At5g24200	SALK_034780C		alpha/beta-Hydrolases superfamily protein; FUNCTIONS IN: triglyceride lipase activity; INVOLVED IN: lipid metabolic process; LOCATED IN: cellular_component unknown; CONTAINS InterPro DOMAIN/s: Lipase, class 3 (InterPro:IPR002921); BEST Arabidopsis thaliana protein match is: alpha/beta-Hydrolases superfamily protein (TAIR:AT5G24210.1); Has 219 Blast hits to 218 proteins in 17 species: Archae - 0; …
At5g24210	SALK_204525C		alpha/beta-Hydrolases superfamily protein; FUNCTIONS IN: triglyceride lipase activity; INVOLVED IN: lipid metabolic process; LOCATED IN: cellular_component unknown; EXPRESSED IN: 15 plant structures; EXPRESSED DURING: 9 growth stages; CONTAINS InterPro DOMAIN/s: Lipase, class 3 (InterPro:IPR002921); BEST Arabidopsis thaliana protein match is: alpha/beta-Hydrolases superfamily protein (TAIR:AT5G24…
At5g24220	SALK_015360C		Lipase class 3-related protein; FUNCTIONS IN: triglyceride lipase activity; INVOLVED IN: lipid metabolic process; LOCATED IN: cellular_component unknown; CONTAINS InterPro DOMAIN/s: Lipase, class 3 (InterPro:IPR002921); BEST Arabidopsis thaliana protein match is: Lipase class 3-related protein (TAIR:AT5G24180.1); Has 1807 Blast hits to 1807 proteins in 277 species: Archae - 0; Bacteria - 0; Metaz…
At5g24230	SALK_011387C		Lipase class 3-related protein; FUNCTIONS IN: triglyceride lipase activity; INVOLVED IN: lipid metabolic process; LOCATED IN: cellular_component unknown; EXPRESSED IN: root; CONTAINS InterPro DOMAIN/s: Lipase, class 3 (InterPro:IPR002921); BEST Arabidopsis thaliana protein match is: Lipase class 3-related protein (TAIR:AT5G24220.1); Has 233 Blast hits to 232 proteins in 26 species: Archae - 0; Ba…
At5g25370	SALK_130690C		phospholipase D alpha 3 (PLDALPHA3); FUNCTIONS IN: phospholipase D activity; INVOLVED IN: response to water deprivation, response to salt stress, response to abscisic acid stimulus, membrane lipid catabolic process; LOCATED IN: membrane; EXPRESSED IN: leaf apex, root, flower; EXPRESSED DURING: petal differentiation and expansion stage; CONTAINS InterPro DOMAIN/s: C2 calcium/lipid-binding domain, …
At5g33370	SALK_205690C		GDSL-like Lipase/Acylhydrolase superfamily protein; FUNCTIONS IN: hydrolase activity, acting on ester bonds, carboxylesterase activity; INVOLVED IN: lipid metabolic process; LOCATED IN: endomembrane system; EXPRESSED IN: 15 plant structures; EXPRESSED DURING: 7 growth stages; CONTAINS InterPro DOMAIN/s: Lipase, GDSL (InterPro:IPR001087); BEST Arabidopsis thaliana protein match is: Li-tolerant lip…
At5g37300	SALK_123272C		WSD1; CONTAINS InterPro DOMAIN/s: O-acyltransferase, WSD1, C-terminal (InterPro:IPR009721), O-acyltransferase, WSD1, N-terminal (InterPro:IPR004255); BEST Arabidopsis thaliana protein match is: O-acyltransferase (WSD1-like) family protein (TAIR:AT2G38995.2); Has 30201 Blast hits to 17322 proteins in 780 species: Archae - 12; Bacteria - 1396; Metazoa - 17338; Fungi - 3422; Plants - 5037; Viruses -…
At5g37690	SALK_056924C		SGNH hydrolase-type esterase superfamily protein; FUNCTIONS IN: lipase activity, hydrolase activity, acting on ester bonds; INVOLVED IN: lipid metabolic process; LOCATED IN: endomembrane system; EXPRESSED IN: shoot, hypocotyl, root; CONTAINS InterPro DOMAIN/s: Lipase, GDSL (InterPro:IPR001087), Esterase, SGNH hydrolase-type (InterPro:IPR013830); BEST Arabidopsis thaliana protein match is: GDSL-li…
At5g37710	SALK_206842C		alpha/beta-Hydrolases superfamily protein; FUNCTIONS IN: triglyceride lipase activity, calmodulin binding; INVOLVED IN: lipid catabolic process, lipid metabolic process; LOCATED IN: plasma membrane; EXPRESSED IN: 22 plant structures; EXPRESSED DURING: 13 growth stages; CONTAINS InterPro DOMAIN/s: Lipase, class 3 (InterPro:IPR002921), Mono-/di-acylglycerol lipase, N-terminal (InterPro:IPR005592); …
At5g39220	SALK_055998C		alpha/beta-Hydrolases superfamily protein; CONTAINS InterPro DOMAIN/s: Alpha/beta hydrolase fold-1 (InterPro:IPR000073); BEST Arabidopsis thaliana protein match is: alpha/beta-Hydrolases superfamily protein (TAIR:AT1G13820.1); Has 3137 Blast hits to 3135 proteins in 734 species: Archae - 56; Bacteria - 2199; Metazoa - 167; Fungi - 8; Plants - 225; Viruses - 0; Other Eukaryotes - 482 (source: NCBI…
At5g40990	SALK_037272C		GDSL lipase 1 (GLIP1); CONTAINS InterPro DOMAIN/s: Lipase, GDSL, active site (InterPro:IPR008265), Lipase, GDSL (InterPro:IPR001087); BEST Arabidopsis thaliana protein match is: GDSL-motif lipase 2 (TAIR:AT1G53940.1); Has 1807 Blast hits to 1807 proteins in 277 species: Archae - 0; Bacteria - 0; Metazoa - 736; Fungi - 347; Plants - 385; Viruses - 0; Other Eukaryotes - 339 (source: NCBI BLink).
At5g41120	SALK_087664C		Esterase/lipase/thioesterase family protein; FUNCTIONS IN: transferase activity, transferring acyl groups other than amino-acyl groups, catalytic activity, acyltransferase activity; INVOLVED IN: metabolic process; LOCATED IN: cellular_component unknown; CONTAINS InterPro DOMAIN/s: Diacylglycerol acyltransferase (InterPro:IPR007130), Phospholipid/glycerol acyltransferase (InterPro:IPR002123), Alph…
At5g41130	SALK_099354C		Esterase/lipase/thioesterase family protein; FUNCTIONS IN: transferase activity, transferring acyl groups other than amino-acyl groups, catalytic activity, acyltransferase activity; INVOLVED IN: metabolic process; LOCATED IN: cellular_component unknown; CONTAINS InterPro DOMAIN/s: Diacylglycerol acyltransferase (InterPro:IPR007130), Phospholipid/glycerol acyltransferase (InterPro:IPR002123); BEST…
At5g41890	SALK_070701C		GDSL-like Lipase/Acylhydrolase superfamily protein; FUNCTIONS IN: lipase activity, hydrolase activity, acting on ester bonds, carboxylesterase activity; INVOLVED IN: lipid metabolic process; LOCATED IN: endomembrane system; EXPRESSED IN: flower; EXPRESSED DURING: petal differentiation and expansion stage; CONTAINS InterPro DOMAIN/s: Lipase, GDSL (InterPro:IPR001087); BEST Arabidopsis thaliana pro…
At5g41900	SALK_076158C		alpha/beta-Hydrolases superfamily protein; FUNCTIONS IN: hydrolase activity; LOCATED IN: endomembrane system; EXPRESSED IN: 9 plant structures; EXPRESSED DURING: 4 anthesis, C globular stage, petal differentiation and expansion stage, LP.08 eight leaves visible; CONTAINS InterPro DOMAIN/s: Alpha/beta hydrolase fold-1 (InterPro:IPR000073); BEST Arabidopsis thaliana protein match is: alpha/beta-Hyd…
At5g42830	SALK_101707C		HXXXD-type acyl-transferase family protein; FUNCTIONS IN: transferase activity, transferring acyl groups other than amino-acyl groups, transferase activity; INVOLVED IN: biological_process unknown; LOCATED IN: cellular_component unknown; EXPRESSED IN: 17 plant structures; EXPRESSED DURING: 12 growth stages; CONTAINS InterPro DOMAIN/s: Transferase (InterPro:IPR003480); BEST Arabidopsis thaliana pr…
At5g42870	SALK_047457C		phosphatidic acid phosphohydrolase 2 (PAH2); FUNCTIONS IN: phosphatidate phosphatase activity; INVOLVED IN: cellular response to phosphate starvation, lipid metabolic process; LOCATED IN: apoplast, membrane; EXPRESSED IN: 24 plant structures; EXPRESSED DURING: 13 growth stages; CONTAINS InterPro DOMAIN/s: LNS2, Lipin/Ned1/Smp2 (InterPro:IPR013209), Lipin, N-terminal conserved region (InterPro:IPR…
At5g42930	SALK_105953C		alpha/beta-Hydrolases superfamily protein; FUNCTIONS IN: triglyceride lipase activity; INVOLVED IN: lipid metabolic process; LOCATED IN: cellular_component unknown; CONTAINS InterPro DOMAIN/s: Lipase, class 3 (InterPro:IPR002921); BEST Arabidopsis thaliana protein match is: alpha/beta-Hydrolases superfamily protein (TAIR:AT1G56630.1); Has 1515 Blast hits to 1509 proteins in 328 species: Archae - …
At5g43590	SALK_080154C		Acyl transferase/acyl hydrolase/lysophospholipase superfamily protein; FUNCTIONS IN: nutrient reservoir activity; INVOLVED IN: metabolic process, lipid metabolic process; LOCATED IN: cellular_component unknown; CONTAINS InterPro DOMAIN/s: Acyl transferase/acyl hydrolase/lysophospholipase (InterPro:IPR016035), Patatin (InterPro:IPR002641); BEST Arabidopsis thaliana protein match is: PATATIN-like p…
At5g43745	SALK_208640C		Protein of unknown function (DUF1012); LOCATED IN: chloroplast, chloroplast envelope; EXPRESSED IN: 23 plant structures; EXPRESSED DURING: 13 growth stages; CONTAINS InterPro DOMAIN/s: Protein of unknown function DUF1012 (InterPro:IPR010420); BEST Arabidopsis thaliana protein match is: Protein of unknown function (DUF1012) (TAIR:AT5G02940.1); Has 30201 Blast hits to 17322 proteins in 780 species:…
At5g45670	SALK_006552C		GDSL-like Lipase/Acylhydrolase superfamily protein; FUNCTIONS IN: hydrolase activity, acting on ester bonds, carboxylesterase activity; INVOLVED IN: lipid metabolic process; LOCATED IN: endomembrane system; EXPRESSED IN: 19 plant structures; EXPRESSED DURING: 13 growth stages; CONTAINS InterPro DOMAIN/s: Lipase, GDSL (InterPro:IPR001087); BEST Arabidopsis thaliana protein match is: GDSL-like Lipa…
At5g45910	SALK_096663C		GDSL-like Lipase/Acylhydrolase superfamily protein; FUNCTIONS IN: hydrolase activity, acting on ester bonds, carboxylesterase activity; INVOLVED IN: lipid metabolic process; LOCATED IN: endomembrane system; EXPRESSED IN: 9 plant structures; EXPRESSED DURING: 4 anthesis, C globular stage, D bilateral stage; CONTAINS InterPro DOMAIN/s: Lipase, GDSL (InterPro:IPR001087); BEST Arabidopsis thaliana pr…
At5g45920	SALK_013859C		SGNH hydrolase-type esterase superfamily protein; FUNCTIONS IN: hydrolase activity, hydrolase activity, acting on ester bonds, carboxylesterase activity; INVOLVED IN: lipid metabolic process; LOCATED IN: cellular_component unknown; EXPRESSED IN: 14 plant structures; EXPRESSED DURING: 6 growth stages; CONTAINS InterPro DOMAIN/s: Esterase, SGNH hydrolase-type, subgroup (InterPro:IPR013831), Lipase,…
At5g45950	SALK_082692C		GDSL-like Lipase/Acylhydrolase superfamily protein; FUNCTIONS IN: hydrolase activity, acting on ester bonds, carboxylesterase activity; INVOLVED IN: lipid metabolic process; LOCATED IN: endomembrane system; EXPRESSED IN: 20 plant structures; EXPRESSED DURING: 13 growth stages; CONTAINS InterPro DOMAIN/s: Lipase, GDSL (InterPro:IPR001087); BEST Arabidopsis thaliana protein match is: GDSL-like Lipa…
At5g45960	SALK_120838C		GDSL-like Lipase/Acylhydrolase superfamily protein; FUNCTIONS IN: lipase activity, hydrolase activity, acting on ester bonds, carboxylesterase activity; INVOLVED IN: lipid metabolic process; LOCATED IN: endomembrane system; EXPRESSED IN: 11 plant structures; EXPRESSED DURING: 6 growth stages; CONTAINS InterPro DOMAIN/s: Lipase, GDSL (InterPro:IPR001087); BEST Arabidopsis thaliana protein match is…
At5g53050	SALK_126540C		alpha/beta-Hydrolases superfamily protein; CONTAINS InterPro DOMAIN/s: Alpha/beta hydrolase fold-1 (InterPro:IPR000073); BEST Arabidopsis thaliana protein match is: alpha/beta-Hydrolases superfamily protein (TAIR:AT4G02340.1); Has 35333 Blast hits to 34131 proteins in 2444 species: Archae - 798; Bacteria - 22429; Metazoa - 974; Fungi - 991; Plants - 531; Viruses - 0; Other Eukaryotes - 9610 (sour…
At5g53380	SALK_019662C		O-acyltransferase (WSD1-like) family protein; CONTAINS InterPro DOMAIN/s: O-acyltransferase, WSD1, C-terminal (InterPro:IPR009721), O-acyltransferase, WSD1, N-terminal (InterPro:IPR004255); BEST Arabidopsis thaliana protein match is: O-acyltransferase (WSD1-like) family protein (TAIR:AT5G12420.1); Has 1807 Blast hits to 1807 proteins in 277 species: Archae - 0; Bacteria - 0; Metazoa - 736; Fungi …
At5g53390	SALK_137481C		O-acyltransferase (WSD1-like) family protein; CONTAINS InterPro DOMAIN/s: O-acyltransferase, WSD1, C-terminal (InterPro:IPR009721), O-acyltransferase, WSD1, N-terminal (InterPro:IPR004255); BEST Arabidopsis thaliana protein match is: O-acyltransferase (WSD1-like) family protein (TAIR:AT2G38995.2); Has 1220 Blast hits to 1207 proteins in 180 species: Archae - 4; Bacteria - 957; Metazoa - 16; Fungi…
At5g54170	SALK_143476C		Polyketide cyclase/dehydrase and lipid transport superfamily protein; CONTAINS InterPro DOMAIN/s: Lipid-binding START (InterPro:IPR002913); BEST Arabidopsis thaliana protein match is: Polyketide cyclase/dehydrase and lipid transport superfamily protein (TAIR:AT1G64720.1); Has 30201 Blast hits to 17322 proteins in 780 species: Archae - 12; Bacteria - 1396; Metazoa - 17338; Fungi - 3422; Plants - 5…
At5g55050	SALK_105449C		GDSL-like Lipase/Acylhydrolase superfamily protein; FUNCTIONS IN: hydrolase activity, acting on ester bonds, lipase activity, carboxylesterase activity; INVOLVED IN: lipid metabolic process; LOCATED IN: endomembrane system; EXPRESSED IN: 17 plant structures; EXPRESSED DURING: 10 growth stages; CONTAINS InterPro DOMAIN/s: Lipase, GDSL, active site (InterPro:IPR008265), Lipase, GDSL (InterPro:IPR00…
At5g57190	SALK_038354C		phosphatidylserine decarboxylase 2 (PSD2); FUNCTIONS IN: phosphatidylserine decarboxylase activity; INVOLVED IN: N-terminal protein myristoylation, phospholipid biosynthetic process; LOCATED IN: plant-type vacuole membrane; EXPRESSED IN: 13 plant structures; EXPRESSED DURING: 8 growth stages; CONTAINS InterPro DOMAIN/s: EF-Hand 1, calcium-binding site (InterPro:IPR018247), EF-HAND 2 (InterPro:IPR…
At5g58670	SALK_025769C		phospholipase C1 (PLC1); CONTAINS InterPro DOMAIN/s: Phospholipase C, phosphoinositol-specific, EF-hand-like (InterPro:IPR015359), Phospholipase C, phosphatidylinositol-specific , X domain (InterPro:IPR000909), EF-Hand 1, calcium-binding site (InterPro:IPR018247), C2 calcium/lipid-binding domain, CaLB (InterPro:IPR008973), Phospholipase C, phosphoinositol-specific (InterPro:IPR001192), Phospholip…
At5g58690	SALK_144469C		phosphatidylinositol-speciwc phospholipase C5 (PLC5); FUNCTIONS IN: phosphoinositide phospholipase C activity, phospholipase C activity, phosphoric diester hydrolase activity, calcium ion binding; INVOLVED IN: signal transduction, intracellular signaling pathway, lipid metabolic process; LOCATED IN: cellular_component unknown; EXPRESSED IN: 16 plant structures; EXPRESSED DURING: 11 growth stages;…
At5g58700	SALK_201150C		phosphatidylinositol-speciwc phospholipase C4 (PLC4); FUNCTIONS IN: phospholipase C activity, phosphoinositide phospholipase C activity, phosphoric diester hydrolase activity; INVOLVED IN: signal transduction, intracellular signaling pathway, lipid metabolic process; LOCATED IN: plasma membrane; EXPRESSED IN: 22 plant structures; EXPRESSED DURING: 15 growth stages; CONTAINS InterPro DOMAIN/s: Pho…
At5g60620	SALK_141343C		glycerol-3-phosphate acyltransferase 9 (GPAT9); FUNCTIONS IN: acyltransferase activity; INVOLVED IN: triglyceride biosynthetic process, diacylglycerol biosynthetic process, metabolic process; LOCATED IN: endoplasmic reticulum, plasma membrane, membrane; EXPRESSED IN: 23 plant structures; EXPRESSED DURING: 15 growth stages; CONTAINS InterPro DOMAIN/s: Phospholipid/glycerol acyltransferase (InterPr…
At5g62200	SALK_129445C		Embryo-specific protein 3, (ATS3); FUNCTIONS IN: molecular_function unknown; INVOLVED IN: biological_process unknown; LOCATED IN: plasma membrane, anchored to membrane; EXPRESSED IN: 24 plant structures; EXPRESSED DURING: 13 growth stages; CONTAINS InterPro DOMAIN/s: Lipase/lipooxygenase, PLAT/LH2 (InterPro:IPR008976), Embryo-specific 3 (InterPro:IPR010417); BEST Arabidopsis thaliana protein matc…
At5g62930	SALK_106882C		SGNH hydrolase-type esterase superfamily protein; FUNCTIONS IN: hydrolase activity, hydrolase activity, acting on ester bonds, carboxylesterase activity; INVOLVED IN: lipid metabolic process; LOCATED IN: cellular_component unknown; EXPRESSED IN: 23 plant structures; EXPRESSED DURING: 14 growth stages; CONTAINS InterPro DOMAIN/s: Esterase, SGNH hydrolase-type, subgroup (InterPro:IPR013831), Lipase…
At5g63170	SALK_054460C		GDSL-like Lipase/Acylhydrolase superfamily protein; FUNCTIONS IN: lipase activity, hydrolase activity, acting on ester bonds, carboxylesterase activity; INVOLVED IN: lipid metabolic process; LOCATED IN: endomembrane system; CONTAINS InterPro DOMAIN/s: Lipase, GDSL, active site (InterPro:IPR008265), Lipase, GDSL (InterPro:IPR001087); BEST Arabidopsis thaliana protein match is: GDSL-like Lipase/Acy…
At5g64790	SALK_109175C		O-Glycosyl hydrolases family 17 protein; FUNCTIONS IN: cation binding, hydrolase activity, hydrolyzing O-glycosyl compounds, catalytic activity; INVOLVED IN: carbohydrate metabolic process; LOCATED IN: anchored to membrane; EXPRESSED IN: 7 plant structures; EXPRESSED DURING: L mature pollen stage, M germinated pollen stage, 4 anthesis, petal differentiation and expansion stage; CONTAINS InterPro …
At5g65158	SALK_204667C		Lipase/lipooxygenase, PLAT/LH2 family protein; CONTAINS InterPro DOMAIN/s: Lipoxygenase, LH2 (InterPro:IPR001024), Lipase/lipooxygenase, PLAT/LH2 (InterPro:IPR008976); BEST Arabidopsis thaliana protein match is: Lipase/lipooxygenase, PLAT/LH2 family protein (TAIR:AT2G22170.1); Has 122 Blast hits to 122 proteins in 19 species: Archae - 0; Bacteria - 0; Metazoa - 2; Fungi - 0; Plants - 120; Viruses…
At5g66450	SALK_018180C		Phosphatidic acid phosphatase (PAP2) family protein; FUNCTIONS IN: catalytic activity; INVOLVED IN: biological_process unknown; LOCATED IN: membrane; CONTAINS InterPro DOMAIN/s: Phosphatidic acid phosphatase type 2/haloperoxidase (InterPro:IPR000326); BEST Arabidopsis thaliana protein match is: Phosphatidic acid phosphatase (PAP2) family protein (TAIR:AT3G50920.1); Has 319 Blast hits to 319 prote…
At5g67050	SALK_020946C		alpha/beta-Hydrolases superfamily protein; FUNCTIONS IN: triglyceride lipase activity; INVOLVED IN: lipid metabolic process; LOCATED IN: membrane; EXPRESSED IN: sepal, carpel, stamen, leaf; EXPRESSED DURING: petal differentiation and expansion stage; CONTAINS InterPro DOMAIN/s: Lipase, class 3 (InterPro:IPR002921); BEST Arabidopsis thaliana protein match is: alpha/beta-Hydrolases superfamily prot…
