# Supplementary material for: Identification of gene function based on models capturing natural variability of Arabidopsis thaliana lipid metabolism
Source: Nat Commun. 2023 Aug 14;14:4897. doi: 10.1038/s41467-023-40644-9 (PMC10425450; doi:10.1038/s41467-023-40644-9)
Supplement: Supplementary file 17 — Supplementary Data 14 [file 41467_2023_40644_MOESM17_ESM.xlsx]

## Sheet: Enzymatic_candidates
	decreased FC relative abundance (χiMT/χiWT)
	increased FC relative abundance (χiMT/χiWT)
	lipid species is not associated to the trait
Trait	Condition	Candidate gene	Association among 'Trait' & 'Candidate'	Reaction associated with candidate gene	1[GL0201] DG 34:3	[GL0201] DG 36:5	[GL0201] DG 36:6	[GP0105] LPC 16:0	[GP0105] LPC 18:1	[GP0105] LPC 18:2	[GP0105] LPC 18:3	[GP1001] PA 34:3	[GP1001] PA 36:4	[GP1001] PA 36:6	[GP0101] PC 34:1	[GP0101] PC 34:2	[GP0101] PC 34:3	[GP0101] PC 36:2	[GP0101] PC 36:3	[GP0101] PC 36:4	[GP0101] PC 36:5	[GP0101] PC 36:6	[GP0101] PC 38:2	[GP0101] PC 38:3	[GP0101] PC 38:4	[GP0101] PC 38:5	[GL0301] TG 54:7	[GL0301] TG 52:5	[GL0301] TG 54:8
p.2411.LPAT_r15_dark	3DD	AT3G57650	match GPR rule	LPAT_r15	NA	NA	NA	NA	NA	NA	NA	NA	1.0628	NA	NA	NA	NA	NA	NA	NA	NA	NA	NA	NA	NA	NA	NA	NA	NA
p.2661.PAP_r12_dark	3DD	AT3G57650	match gene up-stream 'trait'	LPAT_r15	NA	NA	NA	NA	NA	NA	NA	NA	1.0628	NA	NA	NA	NA	NA	NA	NA	NA	NA	NA	NA	NA	NA	NA	NA	NA
p.2702.PAP_r5_dark	3DD	AT3G44830	match gene down-stream 'trait'	PDAT_r165	NA	NA	NA	NA	NA	NA	NA	NA	NA	NA	NA	NA	NA	NA	NA	NA	NA	NA	1.0003	NA	NA	NA	NA	NA	NA
p.2702.PAP_r5_dark	3DD	AT3G44830	match gene down-stream 'trait'	PDAT_r166	NA	NA	NA	NA	NA	NA	NA	NA	NA	NA	NA	NA	NA	NA	NA	NA	NA	NA	NA	1.0606	NA	NA	NA	NA	NA
p.2702.PAP_r5_dark	3DD	AT3G44830	match gene down-stream 'trait'	PDAT_r167	NA	NA	NA	NA	NA	NA	NA	NA	NA	NA	NA	NA	NA	NA	NA	NA	NA	NA	NA	1.0606	NA	NA	NA	NA	NA
p.2702.PAP_r5_dark	3DD	AT3G44830	match gene down-stream 'trait'	PDAT_r168	NA	NA	NA	NA	NA	NA	NA	NA	NA	NA	NA	NA	NA	NA	NA	NA	NA	NA	NA	NA	1.1409	NA	NA	NA	NA
p.2702.PAP_r5_dark	3DD	AT3G44830	match gene down-stream 'trait'	PDAT_r169	NA	NA	NA	NA	NA	NA	NA	NA	NA	NA	NA	NA	NA	NA	NA	NA	NA	NA	NA	NA	1.1409	NA	NA	NA	NA
p.2702.PAP_r5_dark	3DD	AT3G44830	match gene down-stream 'trait'	PDAT_r170	NA	NA	NA	NA	NA	NA	NA	NA	NA	NA	NA	NA	NA	NA	NA	NA	NA	NA	NA	NA	NA	1.0683	NA	NA	NA
p.2702.PAP_r5_dark	3DD	AT3G44830	match gene down-stream 'trait'	PDAT_r41	NA	NA	NA	0.89416	NA	NA	NA	NA	NA	NA	NA	1.0479	NA	NA	NA	NA	NA	NA	NA	NA	NA	NA	NA	NA	NA
p.2702.PAP_r5_dark	3DD	AT3G44830	match gene down-stream 'trait'	PDAT_r42	NA	NA	NA	0.89416	NA	NA	NA	NA	NA	NA	NA	NA	0.90119	NA	NA	NA	NA	NA	NA	NA	NA	NA	NA	NA	NA
p.2702.PAP_r5_dark	3DD	AT3G44830	match gene down-stream 'trait'	PDAT_r43	NA	NA	NA	NA	NA	NA	NA	NA	NA	NA	NA	NA	NA	1.1065	NA	NA	NA	NA	NA	NA	NA	NA	NA	NA	NA
p.2702.PAP_r5_dark	3DD	AT3G44830	match gene down-stream 'trait'	PDAT_r44	NA	NA	NA	NA	NA	NA	NA	NA	NA	NA	NA	NA	NA	NA	1.1181	NA	NA	NA	NA	NA	NA	NA	NA	NA	NA
p.2702.PAP_r5_dark	3DD	AT3G44830	match gene down-stream 'trait'	PDAT_r45	NA	NA	NA	NA	1.152	NA	NA	NA	NA	NA	NA	NA	NA	NA	1.1181	NA	NA	NA	NA	NA	NA	NA	NA	NA	NA
p.2702.PAP_r5_dark	3DD	AT3G44830	match gene down-stream 'trait'	PDAT_r46	NA	NA	NA	NA	1.152	NA	NA	NA	NA	NA	NA	NA	NA	NA	NA	1.1293	NA	NA	NA	NA	NA	NA	NA	NA	NA
p.2702.PAP_r5_dark	3DD	AT3G44830	match gene down-stream 'trait'	PDAT_r47	NA	NA	NA	NA	NA	1.022	NA	NA	NA	NA	NA	NA	NA	NA	NA	1.1293	NA	NA	NA	NA	NA	NA	NA	NA	NA
p.2702.PAP_r5_dark	3DD	AT3G44830	match gene down-stream 'trait'	PDAT_r48	NA	NA	NA	NA	NA	1.022	NA	NA	NA	NA	NA	NA	NA	NA	NA	NA	0.99919	NA	NA	NA	NA	NA	NA	NA	NA
p.2702.PAP_r5_dark	3DD	AT3G44830	match gene down-stream 'trait'	PDAT_r49	NA	NA	NA	NA	NA	NA	0.94533	NA	NA	NA	NA	NA	NA	NA	NA	NA	0.99919	NA	NA	NA	NA	NA	NA	NA	NA
p.2702.PAP_r5_dark	3DD	AT3G44830	match gene down-stream 'trait'	PDAT_r50	NA	NA	NA	NA	NA	NA	0.94533	NA	NA	NA	NA	NA	NA	NA	NA	NA	NA	0.89546	NA	NA	NA	NA	NA	NA	NA
p.3055.PDCT_r96_dark	3DD	AT3G44830	match gene down-stream 'trait'	PDAT_r103	NA	NA	NA	NA	NA	NA	NA	NA	NA	NA	NA	NA	NA	1.1065	NA	NA	NA	NA	NA	NA	NA	NA	NA	NA	NA
p.3055.PDCT_r96_dark	3DD	AT3G44830	match gene down-stream 'trait'	PDAT_r113	NA	NA	NA	NA	NA	NA	NA	NA	NA	NA	NA	NA	NA	1.1065	NA	NA	NA	NA	NA	NA	NA	NA	NA	NA	NA
p.3055.PDCT_r96_dark	3DD	AT3G44830	match gene down-stream 'trait'	PDAT_r123	NA	1.0577	NA	NA	NA	NA	NA	NA	NA	NA	NA	NA	NA	1.1065	NA	NA	NA	NA	NA	NA	NA	NA	1.7888	NA	NA
p.3055.PDCT_r96_dark	3DD	AT3G44830	match gene down-stream 'trait'	PDAT_r13	NA	NA	NA	NA	NA	NA	NA	NA	NA	NA	NA	NA	NA	1.1065	NA	NA	NA	NA	NA	NA	NA	NA	NA	NA	NA
p.3055.PDCT_r96_dark	3DD	AT3G44830	match gene down-stream 'trait'	PDAT_r133	NA	NA	0.92525	NA	NA	NA	NA	NA	NA	NA	NA	NA	NA	1.1065	NA	NA	NA	NA	NA	NA	NA	NA	NA	NA	1.1192
p.3055.PDCT_r96_dark	3DD	AT3G44830	match gene down-stream 'trait'	PDAT_r177	NA	NA	NA	NA	NA	NA	NA	NA	NA	NA	NA	NA	NA	NA	NA	NA	NA	NA	1.0003	NA	NA	NA	NA	NA	NA
p.3055.PDCT_r96_dark	3DD	AT3G44830	match gene down-stream 'trait'	PDAT_r178	NA	NA	NA	NA	NA	NA	NA	NA	NA	NA	NA	NA	NA	NA	NA	NA	NA	NA	NA	1.0606	NA	NA	NA	NA	NA
p.3055.PDCT_r96_dark	3DD	AT3G44830	match gene down-stream 'trait'	PDAT_r179	NA	NA	NA	NA	NA	NA	NA	NA	NA	NA	NA	NA	NA	NA	NA	NA	NA	NA	NA	1.0606	NA	NA	NA	NA	NA
p.3055.PDCT_r96_dark	3DD	AT3G44830	match gene down-stream 'trait'	PDAT_r180	NA	NA	NA	NA	NA	NA	NA	NA	NA	NA	NA	NA	NA	NA	NA	NA	NA	NA	NA	NA	1.1409	NA	NA	NA	NA
p.3055.PDCT_r96_dark	3DD	AT3G44830	match gene down-stream 'trait'	PDAT_r181	NA	NA	NA	NA	NA	NA	NA	NA	NA	NA	NA	NA	NA	NA	NA	NA	NA	NA	NA	NA	1.1409	NA	NA	NA	NA
p.3055.PDCT_r96_dark	3DD	AT3G44830	match gene down-stream 'trait'	PDAT_r182	NA	NA	NA	NA	NA	NA	NA	NA	NA	NA	NA	NA	NA	NA	NA	NA	NA	NA	NA	NA	NA	1.0683	NA	NA	NA
p.3055.PDCT_r96_dark	3DD	AT3G44830	match gene down-stream 'trait'	PDAT_r23	NA	NA	NA	NA	NA	NA	NA	NA	NA	NA	NA	NA	NA	1.1065	NA	NA	NA	NA	NA	NA	NA	NA	NA	NA	NA
p.3055.PDCT_r96_dark	3DD	AT3G44830	match gene down-stream 'trait'	PDAT_r3	NA	NA	NA	NA	NA	NA	NA	NA	NA	NA	NA	NA	NA	1.1065	NA	NA	NA	NA	NA	NA	NA	NA	NA	NA	NA
p.3055.PDCT_r96_dark	3DD	AT3G44830	match gene down-stream 'trait'	PDAT_r33	0.92477	NA	NA	NA	NA	NA	NA	NA	NA	NA	NA	NA	NA	1.1065	NA	NA	NA	NA	NA	NA	NA	NA	NA	1.3937	NA
p.3055.PDCT_r96_dark	3DD	AT3G44830	match gene down-stream 'trait'	PDAT_r43	NA	NA	NA	NA	NA	NA	NA	NA	NA	NA	NA	NA	NA	1.1065	NA	NA	NA	NA	NA	NA	NA	NA	NA	NA	NA
p.3055.PDCT_r96_dark	3DD	AT3G44830	match gene down-stream 'trait'	PDAT_r53	NA	NA	NA	NA	NA	NA	NA	NA	NA	NA	NA	NA	NA	1.1065	NA	NA	NA	NA	NA	NA	NA	NA	NA	NA	NA
p.3055.PDCT_r96_dark	3DD	AT3G44830	match gene down-stream 'trait'	PDAT_r61	NA	NA	NA	0.89416	NA	NA	NA	NA	NA	NA	NA	1.0479	NA	NA	NA	NA	NA	NA	NA	NA	NA	NA	NA	NA	NA
p.3055.PDCT_r96_dark	3DD	AT3G44830	match gene down-stream 'trait'	PDAT_r62	NA	NA	NA	0.89416	NA	NA	NA	NA	NA	NA	NA	NA	0.90119	NA	NA	NA	NA	NA	NA	NA	NA	NA	NA	NA	NA
p.3055.PDCT_r96_dark	3DD	AT3G44830	match gene down-stream 'trait'	PDAT_r63	NA	NA	NA	NA	NA	NA	NA	NA	NA	NA	NA	NA	NA	1.1065	NA	NA	NA	NA	NA	NA	NA	NA	NA	NA	NA
p.3055.PDCT_r96_dark	3DD	AT3G44830	match gene down-stream 'trait'	PDAT_r64	NA	NA	NA	NA	NA	NA	NA	NA	NA	NA	NA	NA	NA	NA	1.1181	NA	NA	NA	NA	NA	NA	NA	NA	NA	NA
p.3055.PDCT_r96_dark	3DD	AT3G44830	match gene down-stream 'trait'	PDAT_r65	NA	NA	NA	NA	1.152	NA	NA	NA	NA	NA	NA	NA	NA	NA	1.1181	NA	NA	NA	NA	NA	NA	NA	NA	NA	NA
p.3055.PDCT_r96_dark	3DD	AT3G44830	match gene down-stream 'trait'	PDAT_r66	NA	NA	NA	NA	1.152	NA	NA	NA	NA	NA	NA	NA	NA	NA	NA	1.1293	NA	NA	NA	NA	NA	NA	NA	NA	NA
p.3055.PDCT_r96_dark	3DD	AT3G44830	match gene down-stream 'trait'	PDAT_r67	NA	NA	NA	NA	NA	1.022	NA	NA	NA	NA	NA	NA	NA	NA	NA	1.1293	NA	NA	NA	NA	NA	NA	NA	NA	NA
p.3055.PDCT_r96_dark	3DD	AT3G44830	match gene down-stream 'trait'	PDAT_r68	NA	NA	NA	NA	NA	1.022	NA	NA	NA	NA	NA	NA	NA	NA	NA	NA	0.99919	NA	NA	NA	NA	NA	NA	NA	NA
p.3055.PDCT_r96_dark	3DD	AT3G44830	match gene down-stream 'trait'	PDAT_r69	NA	NA	NA	NA	NA	NA	0.94533	NA	NA	NA	NA	NA	NA	NA	NA	NA	0.99919	NA	NA	NA	NA	NA	NA	NA	NA
p.3055.PDCT_r96_dark	3DD	AT3G44830	match gene down-stream 'trait'	PDAT_r70	NA	NA	NA	NA	NA	NA	0.94533	NA	NA	NA	NA	NA	NA	NA	NA	NA	NA	0.89546	NA	NA	NA	NA	NA	NA	NA
p.3055.PDCT_r96_dark	3DD	AT3G44830	match gene down-stream 'trait'	PDAT_r73	NA	NA	NA	NA	NA	NA	NA	NA	NA	NA	NA	NA	NA	1.1065	NA	NA	NA	NA	NA	NA	NA	NA	NA	NA	NA
p.3055.PDCT_r96_dark	3DD	AT3G44830	match gene down-stream 'trait'	PDAT_r83	NA	NA	NA	NA	NA	NA	NA	NA	NA	NA	NA	NA	NA	1.1065	NA	NA	NA	NA	NA	NA	NA	NA	NA	NA	NA
p.3055.PDCT_r96_dark	3DD	AT3G44830	match gene down-stream 'trait'	PDAT_r93	NA	NA	NA	NA	NA	NA	NA	NA	NA	NA	NA	NA	NA	1.1065	NA	NA	NA	NA	NA	NA	NA	NA	NA	NA	NA
p.2499.LPCAT_r22_dark	6DD	AT1G63050	match GPR rule	LPCAT_r22	NA	NA	NA	NA	NA	NA	NA	NA	NA	NA	NA	NA	NA	NA	NA	NA	NA	NA	NA	1.0024	NA	NA	NA	NA	NA
p.2691.PAP_r4_dark	6DD	AT5G42870	match GPR rule	PAP_r4	0.92254	NA	NA	NA	NA	NA	NA	1.7899	NA	NA	NA	NA	NA	NA	NA	NA	NA	NA	NA	NA	NA	NA	NA	NA	NA
p.1141.DGAT_r260_dark	6DD	AT5G42870	match gene up-stream 'trait'	PAP_r14	NA	NA	0.98865	NA	NA	NA	NA	NA	NA	1.6931	NA	NA	NA	NA	NA	NA	NA	NA	NA	NA	NA	NA	NA	NA	NA
p.2499.LPCAT_r22_dark	6DD	AT1G63050	match gene up-stream 'trait'	LPCAT_r1	NA	NA	NA	1.0848	NA	NA	NA	NA	NA	NA	1.11	NA	NA	NA	NA	NA	NA	NA	NA	NA	NA	NA	NA	NA	NA
p.2499.LPCAT_r22_dark	6DD	AT1G63050	match gene up-stream 'trait'	LPCAT_r10	NA	NA	NA	NA	NA	1.0588	NA	NA	NA	NA	NA	NA	NA	NA	NA	1.0621	NA	NA	NA	NA	NA	NA	NA	NA	NA
p.2499.LPCAT_r22_dark	6DD	AT1G63050	match gene up-stream 'trait'	LPCAT_r11	NA	NA	NA	NA	NA	NA	1.0861	NA	NA	NA	NA	NA	NA	NA	NA	NA	1.0309	NA	NA	NA	NA	NA	NA	NA	NA
p.2499.LPCAT_r22_dark	6DD	AT1G63050	match gene up-stream 'trait'	LPCAT_r12	NA	NA	NA	NA	NA	NA	NA	NA	NA	NA	NA	NA	NA	NA	1.0707	NA	NA	NA	NA	NA	NA	NA	NA	NA	NA
p.2499.LPCAT_r22_dark	6DD	AT1G63050	match gene up-stream 'trait'	LPCAT_r13	NA	NA	NA	NA	1.182	NA	NA	NA	NA	NA	NA	NA	NA	NA	NA	1.0621	NA	NA	NA	NA	NA	NA	NA	NA	NA
p.2499.LPCAT_r22_dark	6DD	AT1G63050	match gene up-stream 'trait'	LPCAT_r14	NA	NA	NA	NA	NA	1.0588	NA	NA	NA	NA	NA	NA	NA	NA	NA	NA	1.0309	NA	NA	NA	NA	NA	NA	NA	NA
p.2499.LPCAT_r22_dark	6DD	AT1G63050	match gene up-stream 'trait'	LPCAT_r15	NA	NA	NA	NA	NA	NA	1.0861	NA	NA	NA	NA	NA	NA	NA	NA	NA	NA	1.0291	NA	NA	NA	NA	NA	NA	NA
p.2499.LPCAT_r22_dark	6DD	AT1G63050	match gene up-stream 'trait'	LPCAT_r17	NA	NA	NA	NA	NA	NA	NA	NA	NA	NA	NA	NA	NA	NA	NA	NA	NA	NA	0.96566	NA	NA	NA	NA	NA	NA
p.2499.LPCAT_r22_dark	6DD	AT1G63050	match gene up-stream 'trait'	LPCAT_r18	NA	NA	NA	NA	NA	NA	NA	NA	NA	NA	NA	NA	NA	NA	NA	NA	NA	NA	NA	1.0024	NA	NA	NA	NA	NA
p.2499.LPCAT_r22_dark	6DD	AT1G63050	match gene up-stream 'trait'	LPCAT_r19	NA	NA	NA	NA	NA	NA	NA	NA	NA	NA	NA	NA	NA	NA	NA	NA	NA	NA	0.96566	NA	NA	NA	NA	NA	NA
p.2499.LPCAT_r22_dark	6DD	AT1G63050	match gene up-stream 'trait'	LPCAT_r2	NA	NA	NA	1.0848	NA	NA	NA	NA	NA	NA	NA	1.0524	NA	NA	NA	NA	NA	NA	NA	NA	NA	NA	NA	NA	NA
p.2499.LPCAT_r22_dark	6DD	AT1G63050	match gene up-stream 'trait'	LPCAT_r20	NA	NA	NA	NA	NA	NA	NA	NA	NA	NA	NA	NA	NA	NA	NA	NA	NA	NA	NA	1.0024	NA	NA	NA	NA	NA
p.2499.LPCAT_r22_dark	6DD	AT1G63050	match gene up-stream 'trait'	LPCAT_r21	NA	NA	NA	NA	NA	NA	NA	NA	NA	NA	NA	NA	NA	NA	NA	NA	NA	NA	NA	NA	1.1396	NA	NA	NA	NA
p.2499.LPCAT_r22_dark	6DD	AT1G63050	match gene up-stream 'trait'	LPCAT_r22	NA	NA	NA	NA	NA	NA	NA	NA	NA	NA	NA	NA	NA	NA	NA	NA	NA	NA	NA	1.0024	NA	NA	NA	NA	NA
p.2499.LPCAT_r22_dark	6DD	AT1G63050	match gene up-stream 'trait'	LPCAT_r23	NA	NA	NA	NA	NA	NA	NA	NA	NA	NA	NA	NA	NA	NA	NA	NA	NA	NA	NA	NA	1.1396	NA	NA	NA	NA
p.2499.LPCAT_r22_dark	6DD	AT1G63050	match gene up-stream 'trait'	LPCAT_r24	NA	NA	NA	NA	NA	NA	NA	NA	NA	NA	NA	NA	NA	NA	NA	NA	NA	NA	NA	NA	NA	1.2012	NA	NA	NA
p.2499.LPCAT_r22_dark	6DD	AT1G63050	match gene up-stream 'trait'	LPCAT_r3	NA	NA	NA	1.0848	NA	NA	NA	NA	NA	NA	NA	NA	1.0645	NA	NA	NA	NA	NA	NA	NA	NA	NA	NA	NA	NA
p.2499.LPCAT_r22_dark	6DD	AT1G63050	match gene up-stream 'trait'	LPCAT_r5	NA	NA	NA	NA	1.182	NA	NA	NA	NA	NA	NA	NA	NA	1.005	NA	NA	NA	NA	NA	NA	NA	NA	NA	NA	NA
p.2499.LPCAT_r22_dark	6DD	AT1G63050	match gene up-stream 'trait'	LPCAT_r6	NA	NA	NA	NA	NA	1.0588	NA	NA	NA	NA	NA	NA	NA	NA	1.0707	NA	NA	NA	NA	NA	NA	NA	NA	NA	NA
p.2499.LPCAT_r22_dark	6DD	AT1G63050	match gene up-stream 'trait'	LPCAT_r7	NA	NA	NA	NA	NA	NA	1.0861	NA	NA	NA	NA	NA	NA	NA	NA	1.0621	NA	NA	NA	NA	NA	NA	NA	NA	NA
p.2499.LPCAT_r22_dark	6DD	AT1G63050	match gene up-stream 'trait'	LPCAT_r8	NA	NA	NA	NA	NA	NA	NA	NA	NA	NA	NA	NA	NA	1.005	NA	NA	NA	NA	NA	NA	NA	NA	NA	NA	NA
p.2499.LPCAT_r22_dark	6DD	AT1G63050	match gene up-stream 'trait'	LPCAT_r9	NA	NA	NA	NA	1.182	NA	NA	NA	NA	NA	NA	NA	NA	NA	1.0707	NA	NA	NA	NA	NA	NA	NA	NA	NA	NA
p.2499.LPCAT_r22_dark	6DD	AT1G63050	match gene down-stream 'trait'	LPCAT_r1	NA	NA	NA	1.0848	NA	NA	NA	NA	NA	NA	1.11	NA	NA	NA	NA	NA	NA	NA	NA	NA	NA	NA	NA	NA	NA
p.2499.LPCAT_r22_dark	6DD	AT1G63050	match gene down-stream 'trait'	LPCAT_r10	NA	NA	NA	NA	NA	1.0588	NA	NA	NA	NA	NA	NA	NA	NA	NA	1.0621	NA	NA	NA	NA	NA	NA	NA	NA	NA
p.2499.LPCAT_r22_dark	6DD	AT1G63050	match gene down-stream 'trait'	LPCAT_r11	NA	NA	NA	NA	NA	NA	1.0861	NA	NA	NA	NA	NA	NA	NA	NA	NA	1.0309	NA	NA	NA	NA	NA	NA	NA	NA
p.2499.LPCAT_r22_dark	6DD	AT1G63050	match gene down-stream 'trait'	LPCAT_r12	NA	NA	NA	NA	NA	NA	NA	NA	NA	NA	NA	NA	NA	NA	1.0707	NA	NA	NA	NA	NA	NA	NA	NA	NA	NA
p.2499.LPCAT_r22_dark	6DD	AT1G63050	match gene down-stream 'trait'	LPCAT_r13	NA	NA	NA	NA	1.182	NA	NA	NA	NA	NA	NA	NA	NA	NA	NA	1.0621	NA	NA	NA	NA	NA	NA	NA	NA	NA
p.2499.LPCAT_r22_dark	6DD	AT1G63050	match gene down-stream 'trait'	LPCAT_r14	NA	NA	NA	NA	NA	1.0588	NA	NA	NA	NA	NA	NA	NA	NA	NA	NA	1.0309	NA	NA	NA	NA	NA	NA	NA	NA
p.2499.LPCAT_r22_dark	6DD	AT1G63050	match gene down-stream 'trait'	LPCAT_r15	NA	NA	NA	NA	NA	NA	1.0861	NA	NA	NA	NA	NA	NA	NA	NA	NA	NA	1.0291	NA	NA	NA	NA	NA	NA	NA
p.2499.LPCAT_r22_dark	6DD	AT1G63050	match gene down-stream 'trait'	LPCAT_r17	NA	NA	NA	NA	NA	NA	NA	NA	NA	NA	NA	NA	NA	NA	NA	NA	NA	NA	0.96566	NA	NA	NA	NA	NA	NA
p.2499.LPCAT_r22_dark	6DD	AT1G63050	match gene down-stream 'trait'	LPCAT_r18	NA	NA	NA	NA	NA	NA	NA	NA	NA	NA	NA	NA	NA	NA	NA	NA	NA	NA	NA	1.0024	NA	NA	NA	NA	NA
p.2499.LPCAT_r22_dark	6DD	AT1G63050	match gene down-stream 'trait'	LPCAT_r19	NA	NA	NA	NA	NA	NA	NA	NA	NA	NA	NA	NA	NA	NA	NA	NA	NA	NA	0.96566	NA	NA	NA	NA	NA	NA
p.2499.LPCAT_r22_dark	6DD	AT1G63050	match gene down-stream 'trait'	LPCAT_r2	NA	NA	NA	1.0848	NA	NA	NA	NA	NA	NA	NA	1.0524	NA	NA	NA	NA	NA	NA	NA	NA	NA	NA	NA	NA	NA
p.2499.LPCAT_r22_dark	6DD	AT1G63050	match gene down-stream 'trait'	LPCAT_r20	NA	NA	NA	NA	NA	NA	NA	NA	NA	NA	NA	NA	NA	NA	NA	NA	NA	NA	NA	1.0024	NA	NA	NA	NA	NA
p.2499.LPCAT_r22_dark	6DD	AT1G63050	match gene down-stream 'trait'	LPCAT_r21	NA	NA	NA	NA	NA	NA	NA	NA	NA	NA	NA	NA	NA	NA	NA	NA	NA	NA	NA	NA	1.1396	NA	NA	NA	NA
p.2499.LPCAT_r22_dark	6DD	AT1G63050	match gene down-stream 'trait'	LPCAT_r22	NA	NA	NA	NA	NA	NA	NA	NA	NA	NA	NA	NA	NA	NA	NA	NA	NA	NA	NA	1.0024	NA	NA	NA	NA	NA
p.2499.LPCAT_r22_dark	6DD	AT1G63050	match gene down-stream 'trait'	LPCAT_r23	NA	NA	NA	NA	NA	NA	NA	NA	NA	NA	NA	NA	NA	NA	NA	NA	NA	NA	NA	NA	1.1396	NA	NA	NA	NA
p.2499.LPCAT_r22_dark	6DD	AT1G63050	match gene down-stream 'trait'	LPCAT_r24	NA	NA	NA	NA	NA	NA	NA	NA	NA	NA	NA	NA	NA	NA	NA	NA	NA	NA	NA	NA	NA	1.2012	NA	NA	NA
p.2499.LPCAT_r22_dark	6DD	AT1G63050	match gene down-stream 'trait'	LPCAT_r3	NA	NA	NA	1.0848	NA	NA	NA	NA	NA	NA	NA	NA	1.0645	NA	NA	NA	NA	NA	NA	NA	NA	NA	NA	NA	NA
p.2499.LPCAT_r22_dark	6DD	AT1G63050	match gene down-stream 'trait'	LPCAT_r5	NA	NA	NA	NA	1.182	NA	NA	NA	NA	NA	NA	NA	NA	1.005	NA	NA	NA	NA	NA	NA	NA	NA	NA	NA	NA
p.2499.LPCAT_r22_dark	6DD	AT1G63050	match gene down-stream 'trait'	LPCAT_r6	NA	NA	NA	NA	NA	1.0588	NA	NA	NA	NA	NA	NA	NA	NA	1.0707	NA	NA	NA	NA	NA	NA	NA	NA	NA	NA
p.2499.LPCAT_r22_dark	6DD	AT1G63050	match gene down-stream 'trait'	LPCAT_r7	NA	NA	NA	NA	NA	NA	1.0861	NA	NA	NA	NA	NA	NA	NA	NA	1.0621	NA	NA	NA	NA	NA	NA	NA	NA	NA
p.2499.LPCAT_r22_dark	6DD	AT1G63050	match gene down-stream 'trait'	LPCAT_r8	NA	NA	NA	NA	NA	NA	NA	NA	NA	NA	NA	NA	NA	1.005	NA	NA	NA	NA	NA	NA	NA	NA	NA	NA	NA
p.2499.LPCAT_r22_dark	6DD	AT1G63050	match gene down-stream 'trait'	LPCAT_r9	NA	NA	NA	NA	1.182	NA	NA	NA	NA	NA	NA	NA	NA	NA	1.0707	NA	NA	NA	NA	NA	NA	NA	NA	NA	NA
p.3362.PLA2_r12_dark	6DD	AT1G63050	match gene up-stream 'trait'	LPCAT_r22	NA	NA	NA	NA	NA	NA	NA	NA	NA	NA	NA	NA	NA	NA	NA	NA	NA	NA	NA	1.0024	NA	NA	NA	NA	NA
p.3362.PLA2_r12_dark	6DD	AT1G63050	match gene down-stream 'trait'	LPCAT_r19	NA	NA	NA	NA	NA	NA	NA	NA	NA	NA	NA	NA	NA	NA	NA	NA	NA	NA	0.96566	NA	NA	NA	NA	NA	NA
p.3362.PLA2_r12_dark	6DD	AT1G63050	match gene down-stream 'trait'	LPCAT_r22	NA	NA	NA	NA	NA	NA	NA	NA	NA	NA	NA	NA	NA	NA	NA	NA	NA	NA	NA	1.0024	NA	NA	NA	NA	NA
p.3594.SFR_h51_dark	6DD	AT1G54570	match gene down-stream 'trait'	PES_pg113	NA	0.93305	NA	NA	NA	NA	NA	NA	NA	NA	NA	NA	NA	NA	NA	NA	NA	NA	NA	NA	NA	NA	NA	NA	NA
p.3594.SFR_h51_dark	6DD	AT1G54570	match gene down-stream 'trait'	PES_pg132	NA	0.93305	NA	NA	NA	NA	NA	NA	NA	NA	NA	NA	NA	NA	NA	NA	NA	NA	NA	NA	NA	NA	0.65538	NA	NA
p.3594.SFR_h51_dark	6DD	AT1G54570	match gene down-stream 'trait'	PES_pg151	NA	0.93305	NA	NA	NA	NA	NA	NA	NA	NA	NA	NA	NA	NA	NA	NA	NA	NA	NA	NA	NA	NA	NA	NA	0.67667
p.3594.SFR_h51_dark	6DD	AT1G54570	match gene down-stream 'trait'	PES_pg18	NA	0.93305	NA	NA	NA	NA	NA	NA	NA	NA	NA	NA	NA	NA	NA	NA	NA	NA	NA	NA	NA	NA	NA	0.71621	NA
p.3594.SFR_h51_dark	6DD	AT1G54570	match gene down-stream 'trait'	PES_pg37	NA	0.93305	NA	NA	NA	NA	NA	NA	NA	NA	NA	NA	NA	NA	NA	NA	NA	NA	NA	NA	NA	NA	NA	NA	NA
p.3594.SFR_h51_dark	6DD	AT1G54570	match gene down-stream 'trait'	PES_pg56	NA	0.93305	NA	NA	NA	NA	NA	NA	NA	NA	NA	NA	NA	NA	NA	NA	NA	NA	NA	NA	NA	NA	NA	NA	NA
p.3594.SFR_h51_dark	6DD	AT1G54570	match gene down-stream 'trait'	PES_pg75	NA	0.93305	NA	NA	NA	NA	NA	NA	NA	NA	NA	NA	NA	NA	NA	NA	NA	NA	NA	NA	NA	NA	NA	NA	NA
p.3594.SFR_h51_dark	6DD	AT1G54570	match gene down-stream 'trait'	PES_pg94	NA	0.93305	NA	NA	NA	NA	NA	NA	NA	NA	NA	NA	NA	NA	NA	NA	NA	NA	NA	NA	NA	NA	NA	NA	NA
p.3376.PLD_h3_light	Control-6DD	AT2G42010	match GPR rule	PLD_h3	NA	NA	NA	NA	NA	NA	NA	NA	NA	NA	NA	NA	NA	NA	1.078	NA	NA	NA	NA	NA	NA	NA	NA	NA	NA
p.5872.Tr_GLE3_light	Control-6DD	AT2G42010	match gene down-stream 'trait'	PLD_h3	NA	NA	NA	NA	NA	NA	NA	NA	NA	NA	NA	NA	NA	NA	1.078	NA	NA	NA	NA	NA	NA	NA	NA	NA	NA
p.5999.Tr_TGD_3_light	Control-6DD	AT2G42010	match gene up-stream 'trait'	PLD_h3	NA	NA	NA	NA	NA	NA	NA	NA	NA	NA	NA	NA	NA	NA	1.078	NA	NA	NA	NA	NA	NA	NA	NA	NA	NA
DG, diacylglycerol; DGDG, digalactosyldiacylglycerol; LPC, lysophosphatidylcholine; MGDG, monogalactosyldiacylglycerol; MGMG, monogalactosylmonoacylglycerol; PC, phosphatidylcholine; PE, phosphatidylethanolamine; PG, phosphatidylglycerol; PI, phosphatidylinositol; SQDG, sulfoquinovosyl diacylglycerol; TG, triacylglycerol
Notes:
1The code in square brackets is assigned to each lipid species according to the LIPID MAPS nomenclature. The code is followed by the abreviation of each lipid class, and the sum composition (C-atoms: double bond equivalents (DBE)).
