# Supplementary material for: Identification of gene function based on models capturing natural variability of Arabidopsis thaliana lipid metabolism
Source: Nat Commun. 2023 Aug 14;14:4897. doi: 10.1038/s41467-023-40644-9 (PMC10425450; doi:10.1038/s41467-023-40644-9)
Supplement: Supplementary file 18 — Supplementary Data 15 [file 41467_2023_40644_MOESM18_ESM.xlsx]

## Sheet: TF_candidates
	decreased FC relative abundance (χiMT/χiWT)
	increased FC relative abundance (χiMT/χiWT)
	lipid species is not associated to the trait
Trait	Condition	T-DNA line	TF-coding candidates	1[GL0201] DG 34:3	[GL0201] DG 36:5	[GL0201] DG 36:6	[GP0105] LPC 16:0	[GP1001] PA 34:3	[GP1001] PA 36:4	[GP0101] PC 34:1	[GP0101] PC 36:3	[GP0101] PC 38:2	[GP0101] PC 38:3	[GP0101] PC 38:4	[GP0101] PC 38:5	[GP0601] PI 34:2	[GL0301] TG 54:9
DGAT_r259	3DD	AT3G51520	AT4G35550	NA	NA	1.2059	NA	NA	NA	NA	NA	NA	NA	NA	NA	NA	NA
DGAT_r52	3DD	AT3G51520	AT2G28550,AT5G61850,AT5G62020	NA	NA	1.2059	NA	NA	NA	NA	NA	NA	NA	NA	NA	NA	1.3602
IPCS_g37	3DD	AT2G37940	AT1G63480	NA	NA	NA	NA	NA	NA	NA	NA	NA	NA	NA	NA	1.0764	NA
LPAT_r15	3DD	AT1G51260	AT3G54320,AT3G58780	NA	NA	NA	NA	NA	0.93178	NA	NA	NA	NA	NA	NA	NA	NA
LPAT_r15	3DD	AT1G75020	AT3G54320,AT3G58780,AT3G59060	NA	NA	NA	NA	NA	0.53884	NA	NA	NA	NA	NA	NA	NA	NA
LPAT_r15	3DD	AT3G18850	AT3G58780,AT3G59060	NA	NA	NA	NA	NA	0.92597	NA	NA	NA	NA	NA	NA	NA	NA
LPAT_r15	3DD	AT3G57650	AT3G54320,AT3G58780,AT3G59060	NA	NA	NA	NA	NA	1.0628	NA	NA	NA	NA	NA	NA	NA	NA
LPCAT_r1	3DD	AT1G12640	AT1G42990,AT1G43160	NA	NA	NA	0.95774	NA	NA	0.92816	NA	NA	NA	NA	NA	NA	NA
LPCAT_r1	3DD	AT1G63050	AT1G42990,AT1G43160	NA	NA	NA	1.0848	NA	NA	1.11	NA	NA	NA	NA	NA	NA	NA
LPCAT_r1	3DD	AT1G80950	AT1G42990,AT1G43160	NA	NA	NA	0.8388	NA	NA	1.0061	NA	NA	NA	NA	NA	NA	NA
LPCAT_r23	3DD	AT1G12640	AT2G33810,AT2G33860,AT5G59780,AT5G60120	NA	NA	NA	NA	NA	NA	NA	NA	NA	NA	0.94678	NA	NA	NA
LPCAT_r23	3DD	AT1G63050	AT2G33810,AT2G33860,AT5G59780,AT5G60120	NA	NA	NA	NA	NA	NA	NA	NA	NA	NA	1.1396	NA	NA	NA
LPCAT_r23	3DD	AT1G80950	AT2G33810,AT2G33860,AT5G59780,AT5G60120	NA	NA	NA	NA	NA	NA	NA	NA	NA	NA	0.85384	NA	NA	NA
PAP_r12	3DD	AT5G42870	AT3G54320,AT3G58780,AT3G59060	NA	NA	NA	NA	NA	2.3869	NA	NA	NA	NA	NA	NA	NA	NA
TAGL_ob51	3DD	AT2G15230	AT2G28550,AT5G62020	NA	NA	NA	NA	NA	NA	NA	NA	NA	NA	NA	NA	NA	0.70744
TAGL_ob51	3DD	AT3G14360	AT2G28550,AT5G61850,AT5G62020	NA	NA	NA	NA	NA	NA	NA	NA	NA	NA	NA	NA	NA	0.84064
TAGL_ob51	3DD	AT3G55180	AT2G28550,AT5G61850,AT5G62020	NA	NA	NA	NA	NA	NA	NA	NA	NA	NA	NA	NA	NA	0.68312
TAGL_ob51	3DD	AT3G57140	AT2G28550,AT5G61850,AT5G62020	NA	NA	NA	NA	NA	NA	NA	NA	NA	NA	NA	NA	NA	0.7536
TAGL_ob51	3DD	AT3G62860	AT2G28550,AT5G61850,AT5G62020	NA	NA	NA	NA	NA	NA	NA	NA	NA	NA	NA	NA	NA	0.87488
TAGL_ob51	3DD	AT4G18550	AT2G28550,AT5G62020	NA	NA	NA	NA	NA	NA	NA	NA	NA	NA	NA	NA	NA	0.81181
TAGL_ob51	3DD	AT5G04040	AT2G28550,AT5G62020	NA	NA	NA	NA	NA	NA	NA	NA	NA	NA	NA	NA	NA	0.74923
TAGL_ob51	3DD	AT5G14180	AT2G28550,AT5G61850,AT5G62020	NA	NA	NA	NA	NA	NA	NA	NA	NA	NA	NA	NA	NA	0.51631
TAGL_ob51	3DD	AT5G14930	AT2G28550,AT5G61850,AT5G62020	NA	NA	NA	NA	NA	NA	NA	NA	NA	NA	NA	NA	NA	1.0461
TAGL_ob51	3DD	AT5G16120	AT2G28550,AT5G61850,AT5G62020	NA	NA	NA	NA	NA	NA	NA	NA	NA	NA	NA	NA	NA	1.1223
LPCAT_r17	Control-3DD	AT1G80950	AT1G69690	NA	NA	NA	NA	NA	NA	NA	NA	0.93818	NA	NA	NA	NA	NA
LPCAT_r20	Control-3DD	AT1G80950	AT1G69690	NA	NA	NA	NA	NA	NA	NA	NA	NA	0.89544	NA	NA	NA	NA
DGAT_r260	6DD	AT3G51520	AT1G74930	NA	NA	1.2059	NA	NA	NA	NA	NA	NA	NA	NA	NA	NA	NA
IPCS_g10	6DD	AT2G37940	AT3G58780,AT3G59060	NA	NA	NA	NA	NA	NA	NA	NA	NA	NA	NA	NA	1.0764	NA
LPAT_r15	6DD	AT1G51260	AT4G31800	NA	NA	NA	NA	NA	0.93178	NA	NA	NA	NA	NA	NA	NA	NA
LPAT_r15	6DD	AT1G75020	AT4G31800	NA	NA	NA	NA	NA	0.53884	NA	NA	NA	NA	NA	NA	NA	NA
LPAT_r15	6DD	AT3G18850	AT4G31800	NA	NA	NA	NA	NA	0.92597	NA	NA	NA	NA	NA	NA	NA	NA
LPAT_r15	6DD	AT3G57650	AT4G31800	NA	NA	NA	NA	NA	1.0628	NA	NA	NA	NA	NA	NA	NA	NA
LPCAT_r20	6DD	AT1G12640	AT5G46760	NA	NA	NA	NA	NA	NA	NA	NA	NA	0.9441	NA	NA	NA	NA
LPCAT_r20	6DD	AT1G63050	AT5G46760	NA	NA	NA	NA	NA	NA	NA	NA	NA	1.0024	NA	NA	NA	NA
LPCAT_r20	6DD	AT1G80950	AT5G46760	NA	NA	NA	NA	NA	NA	NA	NA	NA	0.89544	NA	NA	NA	NA
LPCAT_r24	6DD	AT1G80950	AT5G53660	NA	NA	NA	NA	NA	NA	NA	NA	NA	NA	NA	0.80468	NA	NA
PAP_r12	6DD	AT5G42870	AT4G31800	NA	NA	NA	NA	NA	2.3869	NA	NA	NA	NA	NA	NA	NA	NA
PAP_r4	6DD	AT5G42870	AT1G42990,AT1G43160,AT5G42630,AT5G46760,AT5G49330,AT5G53660,AT5G59780,AT5G60120,AT5G61850,AT5G62020,AT5G65590	0.92254	NA	NA	NA	1.7899	NA	NA	NA	NA	NA	NA	NA	NA	NA
PES_pg37	6DD	AT1G54570	AT1G42990	NA	0.93305	NA	NA	NA	NA	NA	NA	NA	NA	NA	NA	NA	NA
PES_pg37	6DD	AT3G26840	AT1G42990	NA	1.0964	NA	NA	NA	NA	NA	NA	NA	NA	NA	NA	NA	NA
PLD_h3	Control-6DD	AT2G42010	AT1G67710,AT2G42430,AT2G43010,AT2G44745,AT2G45190,AT4G31610,AT4G31800,AT4G31920,AT4G35390,AT4G35550,AT4G35610,AT4G36900,AT4G36990	NA	NA	NA	NA	NA	NA	NA	1.078	NA	NA	NA	NA	NA	NA
PLD_h3	Control-6DD	AT3G05630	AT1G67710,AT2G42430,AT2G44745,AT2G45050,AT2G45190,AT4G31610,AT4G31800,AT4G31920,AT4G34410,AT4G34680,AT4G35040,AT4G35390,AT4G35550,AT4G35610,AT4G36900,AT4G36990	NA	NA	NA	NA	NA	NA	NA	0.96485	NA	NA	NA	NA	NA	NA
PLD_h3	Control-6DD	AT3G15730	AT1G67710,AT1G69690,AT2G42430,AT2G44745,AT2G45190,AT4G31550,AT4G31610,AT4G31800,AT4G31920,AT4G35390,AT4G35550,AT4G35610,AT4G36990	NA	NA	NA	NA	NA	NA	NA	1.2653	NA	NA	NA	NA	NA	NA
PLD_h3	Control-6DD	AT3G16785	AT1G67710,AT2G42430,AT2G44745,AT2G45190,AT4G31610,AT4G31800,AT4G31920,AT4G35390,AT4G35550,AT4G35610,AT4G36900	NA	NA	NA	NA	NA	NA	NA	1.2452	NA	NA	NA	NA	NA	NA
PLD_h3	Control-6DD	AT4G00240	AT1G67710,AT2G42430,AT2G44745,AT2G45190,AT2G46130,AT4G31550,AT4G31610,AT4G31800,AT4G31920,AT4G34410,AT4G35390,AT4G35550,AT4G35610,AT4G36900	NA	NA	NA	NA	NA	NA	NA	0.98254	NA	NA	NA	NA	NA	NA
PLD_h3	Control-6DD	AT4G11840	AT1G67710,AT2G42430,AT2G44745,AT2G45190,AT4G31610,AT4G31800,AT4G31920,AT4G35390,AT4G35550,AT4G35610,AT4G36990	NA	NA	NA	NA	NA	NA	NA	1.1423	NA	NA	NA	NA	NA	NA
PLD_h3	Control-6DD	AT5G25370	AT1G67710,AT2G42430,AT2G44745,AT2G45050,AT2G45190,AT2G45660,AT4G31610,AT4G31800,AT4G31920,AT4G34680,AT4G35390,AT4G35550,AT4G35610,AT4G36990	NA	NA	NA	NA	NA	NA	NA	0.87913	NA	NA	NA	NA	NA	NA
DG, diacylglycerol; DGDG, digalactosyldiacylglycerol; LPC, lysophosphatidylcholine; MGDG, monogalactosyldiacylglycerol; MGMG, monogalactosylmonoacylglycerol; PC, phosphatidylcholine; PE, phosphatidylethanolamine; PG, phosphatidylglycerol; PI, phosphatidylinositol; SQDG, sulfoquinovosyl diacylglycerol; TG, triacylglycerol
Notes:
1The code in square brackets is assigned to each lipid species according to the LIPID MAPS nomenclature. The code is followed by the abreviation of each lipid class, and the sum composition (C-atoms: double bond equivalents (DBE)).
