# Supplementary material for: Identification of gene function based on models capturing natural variability of Arabidopsis thaliana lipid metabolism
Source: Nat Commun. 2023 Aug 14;14:4897. doi: 10.1038/s41467-023-40644-9 (PMC10425450; doi:10.1038/s41467-023-40644-9)
Supplement: Supplementary file 19 — Supplementary Data 16 [file 41467_2023_40644_MOESM19_ESM.xlsx]

## Sheet: List_transport_rxns
Abbreviation	Description	Reaction	References	Comments
Tr_NH42	NH4 diffusion	NH4[c] <=> NH4[m]		Reaction added for the transport of inorganic nutrients across compartments
Im_CO2	Import CO2	-> CO2[c]		Reactions added for the import of nutrients
Im_Fe	transport, Fe	-> Fe2[c]		Reactions added for the import of nutrients
Im_H2O	Import H2O	-> H2O[c]		Reactions added for the import of nutrients
Im_H2S	Import H2S	-> H2S[c]	https://doi.org/10.1093/jxb/erh206	Reactions added for the import of nutrients
Im_hnu	Import Photon	-> hnu[h]		Reactions added for the import of nutrients
Im_NH4	Import NH4	-> NH4[c]	https://doi.org/10.1007/BF00233306	Reactions added for the import of nutrients
Im_NO3	Import NO3	2 ATP[c] + 2 H2O[c] -> 2 ADP[c] + 2 H[c] + 2 Pi[c] + NO3[c]	https://doi.org/10.1146/annurev.arplant.50.1.665	Reactions added for the import of nutrients
Im_Pi	Import Pi	3 ATP[c] + 3 H2O[c] -> 2 H[h] + Pi[h] + 3 ADP[c] + 3 Pi[c]		Reactions added for the import of nutrients
Im_SO4	Import SO4	3 ATP[c] + 3 H2O[c] -> 3 ADP[c] + 3 H[c] + 3 Pi[c] + SO4[c]	https://doi.org/10.1055/s-2006-923877	Reactions added for the import of nutrients
Si_H	Proton sink/source for charge balancing of im-/export	<=> H[c]		Reactions added for the import of nutrients
Tr_AAC	ADP/ATP carrier	ADP[c] + Pi[c] + ATP[m] -> ATP[c] + ADP[m] + Pi[m]	https://doi.org/10.1105/tpc.104.026641	Reaction added for the transport of cofactors across compartments
Tr_AC1	AC diffusion	AC[c] <=> AC[h]		Reaction added for the transport of metabolic intermediates of central metabolism across compartments
Tr_ADP	transport, ADP	ADP[p] + AMP[c] <=> ADP[c] + AMP[p]	https://doi.org/10.1111/j.1365-313X.2011.04775.x; https://doi.org/10.1105/tpc.108.062042; https://doi.org/10.1007/s10863-012-9445-0	Reaction added for the transport of cofactors across compartments
Tr_aMet_m	transport, aMet	aMet[c] <=> aMet[m]		Reaction added for the transport across compartments of intermediates for the synthesis of cofactors and other compounds
Tr_AMP	transport, AMP	AMP[p] <=> AMP[c]	https://doi.org/10.1111/j.1365-313X.2011.04775.x; https://doi.org/10.1105/tpc.108.062042; https://doi.org/10.1007/s10863-012-9445-0	Reaction added for the transport of cofactors across compartments
Tr_BT11	Brittle1 protein transporter	AMP[h] -> AMP[c]	https://doi.org/10.1111/j.1365-313X.2011.04516.x	Reaction added for the transport of cofactors across compartments
Tr_BT12	Brittle1 protein transporter	ADP[h] -> ADP[c]	https://doi.org/10.1105/tpc.104.026641	Reaction added for the transport of cofactors across compartments
Tr_BT13	Brittle1 protein transporter	ATP[h] -> ATP[c]	https://doi.org/10.1105/tpc.104.026641	Reaction added for the transport of cofactors across compartments
Tr_Cas_c	transport, CAs	CAs[c] <=> CAs[m]		Reaction added for the transport across compartments of intermediates for the synthesis of cofactors and other compounds
Tr_Cas_h	transport, CAs	CAs[h] <=> CAs[c]		Reaction added for the transport across compartments of intermediates for the synthesis of cofactors and other compounds
Tr_CMPh	transport, CMP	CMP[h] <=> CMP[c]		Reaction added for the transport of cofactors across compartments
Tr_CMPm	transport, CMP	CMP[m] <=> CMP[c]		Reaction added for the transport of cofactors across compartments
Tr_CMPr	transport, CMP	CMP[r] <=> CMP[c]		Reaction added for the transport of cofactors across compartments
Tr_CO2h	CO2 diffusion	CO2[c] <=> CO2[h]		Reaction added for the transport of inorganic compounds across compartments
Tr_CO2m	CO2 diffusion	CO2[c] <=> CO2[m]		Reaction added for the transport of inorganic compounds across compartments
Tr_CoA_c1	transport, Coenzyme-A	CoA[c] <=> CoA[h]	https://doi.org/10.1104/pp.113.218081	Reaction added for the transport of cofactors across compartments
Tr_CoA_c2	transport, Coenzyme-A	CoA[c] <=> CoA[m]	https://doi.org/10.1104/pp.113.218081	Reaction added for the transport of cofactors across compartments
Tr_CoA_p	transport, CoA	CoA[c] + AMP[p] <=> CoA[p] + AMP[c]	https://doi.org/10.1111/j.1365-313X.2011.04775.x; https://doi.org/10.1105/tpc.108.062042; https://doi.org/10.1007/s10863-012-9445-0	Reaction added for the transport of cofactors across compartments
Tr_CTPh	transport, CTP	CTP[c] <=> CTP[h]		Reaction added for the transport of cofactors across compartments
Tr_CTPm	transport, CTP	CTP[c] <=> CTP[m]		Reaction added for the transport of cofactors across compartments
Tr_CTPr	transport, CTP	CTP[c] <=> CTP[r]		Reaction added for the transport of cofactors across compartments
Tr_DIC1	Dicarboxylate carrier	Mal[c] + Pi[m] <=> Pi[c] + Mal[m]	https://doi.org/10.1105/tpc.104.026641	Reaction added for the transport of metabolic intermediates of central metabolism across compartments
Tr_DIC2	Dicarboxylate carrier	Pi[m] + SCA[c] <=> Pi[c] + SCA[m]	https://doi.org/10.1111/j.1365-313X.2011.04516.x	Reaction added for the transport of metabolic intermediates of central metabolism across compartments
Tr_DIT1	Dicarboxylate transporter	Mal[h] + KG[c] -> Mal[c] + KG[h]	https://doi.org/10.1111/j.1365-313X.2011.04516.x	Reaction added for the transport of metabolic intermediates of central metabolism across compartments
Tr_DIT2	Dicarboxylate transporter	Mal[c] + Glu[h] -> Mal[h] + Glu[c]	https://doi.org/10.1105/tpc.104.026641	Reaction added for the transport of metabolic intermediates of central metabolism across compartments
Tr_DTC1A	Di-/ri-carboxylate carrier	Cit[m] + KG[c] <=> KG[m] + Cit[c]	https://doi.org/10.1105/tpc.104.026641	Reaction added for the transport of metabolic intermediates of central metabolism across compartments
Tr_DTC1B	Di-/ri-carboxylate carrier	iCit[m] + KG[c] <=> KG[m] + iCit[c]	https://doi.org/10.1111/j.1365-313X.2011.04516.x	Reaction added for the transport of metabolic intermediates of central metabolism across compartments
Tr_DTC1C	Di-/ri-carboxylate carrier	cACN[m] + KG[c] <=> KG[m] + cACN[c]	https://doi.org/10.1111/j.1365-313X.2011.04516.x	Reaction added for the transport of metabolic intermediates of central metabolism across compartments
Tr_DTC2A	Di-/ri-carboxylate carrier	Mal[c] + Cit[m] <=> Mal[m] + Cit[c]	https://doi.org/10.1111/j.1365-313X.2011.04516.x	Reaction added for the transport of metabolic intermediates of central metabolism across compartments
Tr_DTC2B	Di-/ri-carboxylate carrier	Mal[c] + iCit[m] <=> Mal[m] + iCit[c]	https://doi.org/10.1111/j.1365-313X.2011.04516.x	Reaction added for the transport of metabolic intermediates of central metabolism across compartments
Tr_DTC2C	Di-/ri-carboxylate carrier	Mal[c] + cACN[m] <=> Mal[m] + cACN[c]	https://doi.org/10.1111/j.1365-313X.2011.04516.x	Reaction added for the transport of metabolic intermediates of central metabolism across compartments
Tr_DTC3A	Di-/ri-carboxylate carrier	OAA[c] + Cit[m] <=> OAA[m] + Cit[c]	https://doi.org/10.1111/j.1365-313X.2011.04516.x	Reaction added for the transport of metabolic intermediates of central metabolism across compartments
Tr_DTC3B	Di-/ri-carboxylate carrier	OAA[c] + iCit[m] <=> OAA[m] + iCit[c]	https://doi.org/10.1111/j.1365-313X.2011.04516.x	Reaction added for the transport of metabolic intermediates of central metabolism across compartments
Tr_DTC3C	Di-/ri-carboxylate carrier	OAA[c] + cACN[m] <=> OAA[m] + cACN[c]	https://doi.org/10.1111/j.1365-313X.2011.04516.x	Reaction added for the transport of metabolic intermediates of central metabolism across compartments
Tr_DTC4A	Di-/ri-carboxylate carrier	Cit[m] + SCA[c] <=> SCA[m] + Cit[c]	https://doi.org/10.1111/j.1365-313X.2011.04516.x	Reaction added for the transport of metabolic intermediates of central metabolism across compartments
Tr_DTC4B	Di-/ri-carboxylate carrier	iCit[m] + SCA[c] <=> SCA[m] + iCit[c]	https://doi.org/10.1111/j.1365-313X.2011.04516.x	Reaction added for the transport of metabolic intermediates of central metabolism across compartments
Tr_DTC4C	Di-/ri-carboxylate carrier	cACN[m] + SCA[c] <=> SCA[m] + cACN[c]	https://doi.org/10.1111/j.1365-313X.2011.04516.x	Reaction added for the transport of metabolic intermediates of central metabolism across compartments
Tr_Fe_m	transport, Fe	Fe2[c] -> Fe2[m]		Reaction added for the transport of inorganic nutrients across compartments
Tr_Fum	Fum exporter	Fum[h] -> Fum[c]		Reaction added for the transport of metabolic intermediates of central metabolism across compartments
Tr_GDP	transport, GDP	GDP[c] <=> GDP[h]		Reaction added for the transport of cofactors across compartments
Tr_Glu2	Glu importer	Glu[c] -> Glu[h]		Reaction added for the transport of amino acids across compartments
Tr_GlySer	Gly/Ser shuffle	Ser[m] + Gly[c] -> Gly[m] + Ser[c]	https://doi.org/10.1146/annurev.arplant.57.032905.105421	Reaction added for the transport of amino acids across compartments
Tr_GPT1	G6P exporter	Pi[h] + G6P[c] -> G6P[h] + Pi[c]	Atwell, BJ, et al. (1999) Plants in Action, part II, chap 2.1.8	Reaction added for the transport of metabolic intermediates of central metabolism across compartments
Tr_GTP	transport, GTP	GTP[c] <=> GTP[h]		Reaction added for the transport of cofactors across compartments
Tr_H2Oh	H2O diffusion	H2O[c] <=> H2O[h]		Reaction added for the transport of inorganic compounds across compartments
Tr_H2Om	H2O diffusion	H2O[c] <=> H2O[m]		Reaction added for the transport of inorganic compounds across compartments
Tr_H2S1	H2S diffusion	H2S[c] <=> H2S[h]		Reaction added for the transport of inorganic nutrients across compartments
Tr_HCys	H-Cys exporter	H-Cys[h] -> H-Cys[c]		Reaction added for the transport across compartments of intermediates for the synthesis of cofactors and other compounds
Tr_Hm	transport, H	H[c] <=> H[m]		Reaction added for the transport of inorganic compounds across compartments
Tr_MOB_c1	transport, MOB	MOB[h] <=> MOB[c]		Reaction added for the transport across compartments of intermediates for the synthesis of cofactors and other compounds
Tr_MOB_c2	transport, MOB	MOB[c] <=> MOB[m]		Reaction added for the transport across compartments of intermediates for the synthesis of cofactors and other compounds
Tr_NAD	transport, NAD	NAD[c] + AMP[p] <=> NAD[p] + AMP[c]	https://doi.org/10.1111/j.1365-313X.2011.04775.x; https://doi.org/10.1105/tpc.108.062042; https://doi.org/10.1007/s10863-012-9445-0	Reaction added for the transport of cofactors across compartments
Tr_NAD_c1	transport, NAD	NAD[c] <=> NAD[m]	https://doi.org/10.1093/jxb/erj202	Reaction added for the transport of cofactors across compartments
Tr_NAD_c2	transport, NAD	NADH[c] + NAD[r] <=> NADH[r] + NAD[c]	https://doi.org/10.1093/jxb/erj202	Reaction added for the transport of cofactors across compartments
Tr_NADH	transport, NADH	NADH[p] + AMP[c] <=> NADH[c] + AMP[p]	https://doi.org/10.1111/j.1365-313X.2011.04775.x; https://doi.org/10.1105/tpc.108.062042; https://doi.org/10.1007/s10863-012-9445-0	Reaction added for the transport of cofactors across compartments
Tr_NADP	transport, NADP	NADP[r] + NADPH[c] <=> NADP[c] + NADPH[r]		Reaction added for the transport of cofactors across compartments
Tr_NAR	transport, NAR	NAR[h] <=> NAR[c]		Reaction added for the transport across compartments of intermediates for the synthesis of cofactors and other compounds
Tr_NDT1	NAD transporter	NAD[c] + AMP[h] <=> NAD[h] + AMP[c]	https://doi.org/10.1105/tpc.104.026641	Reaction added for the transport of cofactors across compartments
Tr_NDT2	NAD transporter	ADP[h] + NAD[c] <=> ADP[c] + NAD[h]	https://doi.org/10.1105/tpc.104.026641	Reaction added for the transport of cofactors across compartments
Tr_NDT3	NAD transporter	NAD[c] <=> NAD[h]	https://doi.org/10.1105/tpc.104.026641	Reaction added for the transport of cofactors across compartments
Tr_NO2	NO2 transporter	NO2[c] -> NO2[h]		Reaction added for the transport of inorganic nutrients across compartments
Tr_NTT	Nucleotide transporter	ADP[h] + Pi[h] + ATP[c] -> ATP[h] + ADP[c] + Pi[c]	https://doi.org/10.1104/pp.110.170241	Reaction added for the transport of cofactors across compartments
Tr_O2h	O2 diffusion	O2[c] <=> O2[h]	Atwell, BJ, et al. (1999) Plants in Action, part II, chap 2.1.8	Reaction added for the transport of inorganic compounds across compartments
Tr_O2m	O2 diffusion	O2[c] <=> O2[m]		Reaction added for the transport of inorganic compounds across compartments
Tr_OA	transport, orotate	OA[m] <=> OA[c]		Reaction added for the transport across compartments of intermediates for the synthesis of cofactors and other compounds
Tr_Phe2	Phe exporter	Phe[h] -> Phe[c]		Reaction added for the transport of amino acids across compartments
Tr_PLT5	Polyol transporter 5	Rib[c] -> Rib[h]	https://doi.org/10.1105/tpc.104.026641	Reaction added for the transport of metabolic intermediates of central metabolism across compartments
Tr_PNC	peroxisomal adenine nucleotide carrier	ATP[c] + AMP[p] <=> AMP[c] + ATP[p]	https://doi.org/10.1105/tpc.108.062877; https://doi.org/10.1016/j.bbamcr.2006.08.012	Reaction added for the transport of cofactors across compartments
Tr_PPT	PEP/Pi translocator	Pi[h] + PEP[c] -> Pi[c] + PEP[h]	https://doi.org/10.1105/tpc.104.026641	Reaction added for the transport of metabolic intermediates of central metabolism across compartments
Tr_PRPP	PRPP exporter	PRPP[h] -> PRPP[c]	https://doi.org/10.1007/s00726-010-0525-3	Reaction added for the transport across compartments of intermediates for the synthesis of cofactors and other compounds
Tr_PTE	transport, pantoate	PTE[m] <=> PTE[c]		Reaction added for the transport across compartments of intermediates for the synthesis of cofactors and other compounds
Tr_Pyr2	Pyr diffusion	Pyr[c] <=> Pyr[m]	https://doi.org/10.1146/annurev.arplant.52.1.119	Reaction added for the transport of metabolic intermediates of central metabolism across compartments
Tr_Ser2	Ser exporter	Ser[h] -> Ser[c]		Reaction added for the transport of amino acids across compartments
Tr_Ser3	Ser importer	Ser[c] -> Ser[m]		Reaction added for the transport of amino acids across compartments
Tr_SFC	SCA/Fum carrier	Fum[m] + SCA[c] -> SCA[m] + Fum[c]	https://doi.org/10.1111/j.1365-313X.2011.04516.x	Reaction added for the transport of metabolic intermediates of central metabolism across compartments
Tr_SO4	SO4 diffusion	SO4[c] <=> SO4[h]		Reaction added for the transport of inorganic nutrients across compartments
Tr_TPT1	TP/Pi translocator	PGA[h] + Pi[c] <=> Pi[h] + PGA[c]	https://doi.org/10.1105/tpc.104.026641	Reaction added for the transport of metabolic intermediates of central metabolism across compartments
Tr_TPT2	TP/Pi translocator	GAP[h] + Pi[c] <=> Pi[h] + GAP[c]	https://doi.org/10.1105/tpc.104.026641	Reaction added for the transport of metabolic intermediates of central metabolism across compartments
Tr_TPT3	TP/Pi translocator	DHAP[h] + Pi[c] <=> Pi[h] + DHAP[c]	https://doi.org/10.1105/tpc.104.026641	Reaction added for the transport of metabolic intermediates of central metabolism across compartments
Tr_UDP	transport, UDP	UDP[c] <=> UDP[r]		Reaction added for the transport of cofactors across compartments
Tr_Ura	transport, Uracil	H[c] + Ura[c] -> H[h] + Ura[h]	http://www.plantcell.org/content/24/4/1549; https://journals.plos.org/plosone/article?id=10.1371/journal.pone.0091343	Reaction added for the transport of metabolic intermediates of central metabolism across compartments
ABCAT_h1	ABC Acyl Transporter D family member 2, chloroplastic	C16_0-CoA[ohm] -> C16_0-CoA[c]	https://doi.org/10.1371/journal.pone.0001994	Reaction added for the trafficking lipid species across compartments
ABCAT_h2	ABC Acyl Transporter D family member 2, chloroplastic	C18_0-CoA[ohm] -> C18_0-CoA[c]	https://doi.org/10.1371/journal.pone.0001994	Reaction added for the trafficking lipid species across compartments
ABCAT_h3	ABC Acyl Transporter D family member 2, chloroplastic	C18_1-CoA[ohm] -> C18_1-CoA[c]	https://doi.org/10.1371/journal.pone.0001994	Reaction added for the trafficking lipid species across compartments
ABCAT_h4	fatty acid binding proteins	C18_2-CoA[hm] -> C18_2-CoA[c]	https://doi.org/10.1371/journal.pone.0001994	Reaction added for the trafficking lipid species across compartments
ABCAT_h5	fatty acid binding proteins	C18_3-CoA[hm] -> C18_3-CoA[c]	https://doi.org/10.1371/journal.pone.0001994	Reaction added for the trafficking lipid species across compartments
Tr_GCA1	GCA/GCEA shuffle	GCA[h] -> GCA[c]	https://doi.org/10.1105/tpc.104.026641	Reaction added for the transport of metabolic intermediates of central metabolism across compartments
Tr_GCA2	GCA diffusion	GCA[c] <=> GCA[p]		Reaction added for the transport of metabolic intermediates of central metabolism across compartments
AT_c1	acyl Transporter	C16_0-CoA[c] -> C16_0-CoA[r]		Reaction added for the trafficking lipid species across compartments
AT_c2	acyl Transporter	C18_0-CoA[c] -> C18_0-CoA[r]		Reaction added for the trafficking lipid species across compartments
AT_c3	acyl Transporter	C18_1-CoA[c] -> C18_1-CoA[r]		Reaction added for the trafficking lipid species across compartments
AT_c4	acyl Transporter	C18_2-CoA[c] -> C18_2-CoA[r]		Reaction added for the trafficking lipid species across compartments
AT_c5	acyl Transporter	C18_3-CoA[c] -> C18_3-CoA[r]		Reaction added for the trafficking lipid species across compartments
CST_m1	contact-sites transport mitochondrion	DGDG-32_0[hm] -> DGDG-32_0[mm]		Reaction added for the trafficking lipid species across compartments
CST_m10	contact-sites transport mitochondrion	DGDGp-34_2_2[hm] -> DGDGp-34_2_2[mm]		Reaction added for the trafficking lipid species across compartments
CST_m11	contact-sites transport mitochondrion	DGDGe-34_3[hm] -> DGDGe-34_3[mm]		Reaction added for the trafficking lipid species across compartments
CST_m12	contact-sites transport mitochondrion	DGDGp-34_3_1[hm] -> DGDGp-34_3_1[mm]		Reaction added for the trafficking lipid species across compartments
CST_m13	contact-sites transport mitochondrion	DGDGp-34_3_2[hm] -> DGDGp-34_3_2[mm]		Reaction added for the trafficking lipid species across compartments
CST_m14	contact-sites transport mitochondrion	DGDGp-34_3_3[hm] -> DGDGp-34_3_3[mm]		Reaction added for the trafficking lipid species across compartments
CST_m15	contact-sites transport mitochondrion	DGDGp-34_4[hm] -> DGDGp-34_4[mm]		Reaction added for the trafficking lipid species across compartments
CST_m16	contact-sites transport mitochondrion	DGDGp-34_5_1[hm] -> DGDGp-34_5_1[mm]		Reaction added for the trafficking lipid species across compartments
CST_m17	contact-sites transport mitochondrion	DGDGp-34_5_2[hm] -> DGDGp-34_5_2[mm]		Reaction added for the trafficking lipid species across compartments
CST_m18	contact-sites transport mitochondrion	DGDGp-34_6[hm] -> DGDGp-34_6[mm]		Reaction added for the trafficking lipid species across compartments
CST_m19	contact-sites transport mitochondrion	DGDG-36_3_2[hm] -> DGDG-36_3_2[mm]		Reaction added for the trafficking lipid species across compartments
CST_m2	contact-sites transport mitochondrion	DGDG-32_1[hm] -> DGDG-32_1[mm]		Reaction added for the trafficking lipid species across compartments
CST_m20	contact-sites transport mitochondrion	DGDG-36_4_2[hm] -> DGDG-36_4_2[mm]		Reaction added for the trafficking lipid species across compartments
CST_m21	contact-sites transport mitochondrion	DGDG-36_5[hm] -> DGDG-36_5[mm]		Reaction added for the trafficking lipid species across compartments
CST_m22	contact-sites transport mitochondrion	DGDG-36_6[hm] -> DGDG-36_6[mm]		Reaction added for the trafficking lipid species across compartments
CST_m3	contact-sites transport mitochondrion	DGDG-32_2[hm] -> DGDG-32_2[mm]		Reaction added for the trafficking lipid species across compartments
CST_m4	contact-sites transport mitochondrion	DGDG-32_3[hm] -> DGDG-32_3[mm]		Reaction added for the trafficking lipid species across compartments
CST_m5	contact-sites transport mitochondrion	DGDG-32_4[hm] -> DGDG-32_4[mm]		Reaction added for the trafficking lipid species across compartments
CST_m6	contact-sites transport mitochondrion	DGDG-32_5[hm] -> DGDG-32_5[mm]		Reaction added for the trafficking lipid species across compartments
CST_m7	contact-sites transport mitochondrion	DGDGp-34_1[hm] -> DGDGp-34_1[mm]		Reaction added for the trafficking lipid species across compartments
CST_m8	contact-sites transport mitochondrion	DGDGe-34_2[hm] -> DGDGe-34_2[mm]		Reaction added for the trafficking lipid species across compartments
CST_m9	contact-sites transport mitochondrion	DGDGp-34_2_1[hm] -> DGDGp-34_2_1[mm]		Reaction added for the trafficking lipid species across compartments
CTS_p1	ABC-type fatty-acyl-CoA transporter	ATP[c] + H2O[c] + C16_0[c] -> ADP[c] + H[c] + Pi[c] + C16_0[p]	https://doi.org/10.1104/pp.010550	Reaction added for the trafficking lipid species across compartments
CTS_p10	ABC-type fatty-acyl-CoA transporter	ATP[c] + H2O[c] + C22_1[c] -> ADP[c] + H[c] + Pi[c] + C22_1[p]	https://doi.org/10.1104/pp.010550	Reaction added for the trafficking lipid species across compartments
CTS_p11	ABC-type fatty-acyl-CoA transporter	ATP[c] + H2O[c] + C22_2[c] -> ADP[c] + H[c] + Pi[c] + C22_2[p]	https://doi.org/10.1104/pp.010550	Reaction added for the trafficking lipid species across compartments
CTS_p2	ABC-type fatty-acyl-CoA transporter	ATP[c] + H2O[c] + C18_0[c] -> ADP[c] + H[c] + Pi[c] + C18_0[p]	https://doi.org/10.1104/pp.010550	Reaction added for the trafficking lipid species across compartments
CTS_p3	ABC-type fatty-acyl-CoA transporter	ATP[c] + H2O[c] + C18_1[c] -> ADP[c] + H[c] + Pi[c] + C18_1[p]	https://doi.org/10.1104/pp.010550	Reaction added for the trafficking lipid species across compartments
CTS_p4	ABC-type fatty-acyl-CoA transporter	ATP[c] + H2O[c] + C18_2[c] -> ADP[c] + H[c] + Pi[c] + C18_2[p]	https://doi.org/10.1104/pp.010550	Reaction added for the trafficking lipid species across compartments
CTS_p5	ABC-type fatty-acyl-CoA transporter	ATP[c] + H2O[c] + C18_3[c] -> ADP[c] + H[c] + Pi[c] + C18_3[p]	https://doi.org/10.1104/pp.010550	Reaction added for the trafficking lipid species across compartments
CTS_p6	ABC-type fatty-acyl-CoA transporter	ATP[c] + H2O[c] + C20_0[c] -> ADP[c] + H[c] + Pi[c] + C20_0[p]	https://doi.org/10.1104/pp.010550	Reaction added for the trafficking lipid species across compartments
CTS_p7	ABC-type fatty-acyl-CoA transporter	ATP[c] + H2O[c] + C20_1[c] -> ADP[c] + H[c] + Pi[c] + C20_1[p]	https://doi.org/10.1104/pp.010550	Reaction added for the trafficking lipid species across compartments
CTS_p8	ABC-type fatty-acyl-CoA transporter	ATP[c] + H2O[c] + C20_2[c] -> ADP[c] + H[c] + Pi[c] + C20_2[p]	https://doi.org/10.1104/pp.010550	Reaction added for the trafficking lipid species across compartments
CTS_p9	ABC-type fatty-acyl-CoA transporter	ATP[c] + H2O[c] + C22_0[c] -> ADP[c] + H[c] + Pi[c] + C22_0[p]	https://doi.org/10.1104/pp.010550	Reaction added for the trafficking lipid species across compartments
FAX1_h1	protein FATTY ACID EXPORT 1, chloroplastic	C16_0[h] -> C16_0[ohm]	https://doi.org/10.1371/journal.pbio.1002053	Reaction added for the trafficking lipid species across compartments
FAX1_h2	protein FATTY ACID EXPORT 1, chloroplastic	C18_0[h] -> C18_0[ohm]	https://doi.org/10.1371/journal.pbio.1002053	Reaction added for the trafficking lipid species across compartments
FAX1_h3	Protein FATTY ACID EXPORT 1, chloroplastic	C18_1[h] -> C18_1[ohm]	https://doi.org/10.1371/journal.pbio.1002053	Reaction added for the trafficking lipid species across compartments
Tr_KG	KG diffusion	KG[c] <=> KG[p]		Reaction added for the transport of metabolic intermediates of central metabolism across compartments
Tr_Mal	Mal diffusion	Mal[c] <=> Mal[p]		Reaction added for the transport of metabolic intermediates of central metabolism across compartments
NST_c1	UDPGlcA_nucleotide sugar transporter	UDPGlcA[c] + UMP[g] -> UDPGlcA[g] + UMP[c]	https://doi.org/10.1093/mp/ssp108; https://doi.org/10.1093/glycob/cww054	Reaction added for the transport of sugar nucleotides across compartments
NST_c2	UDP-galactose_nucleotide sugar transporter	UDPGal[c] + UMP[g] -> UDPGal[g] + UMP[c]	https://doi.org/10.1073/pnas.1406073111; https://doi.org/10.1093/glycob/cww054	Reaction added for the transport of sugar nucleotides across compartments
NST_c3	UDP-mannose_nucleotide sugar transporter	GDPMan[c] + GMP[g] -> GDPMan[g] + GMP[c]	https://doi.org/10.2307/3871508; https://doi.org/10.1007/s00438-004-1071-z	Reaction added for the transport of sugar nucleotides across compartments
NST_c4	UDP-glucose_nucleotide sugar transporter	UDPG[c] + UMP[g] -> UDPG[g] + UMP[c]		Reaction added for the transport of sugar nucleotides across compartments
NST_c5	UDP-glucose_nucleotide sugar transporter	UDPXyl[c] + UMP[g] -> UDPXyl[g] + UMP[c]	https://doi.org/10.1105/tpc.114.133827; https://doi.org/10.1093/glycob/cww054	Reaction added for the transport of sugar nucleotides across compartments
PHT_g	Phosphate carrier	H[c] + Pi[c] <=> H[g] + Pi[g]	https://doi.org/10.1093/glycob/cww054; https://doi.org/10.1093/mp/ssp108; https://doi.org/10.1093/mp/ssp013	Reaction added for the transport of inorganic nutrients across compartments
Tr_AMPr	transport, AMP	ATP[c] + AMP[r] -> AMP[c] + ATP[r]	https://www.cell.com/trends/plant-science/pdf/S1360-1385(18)30206-1.pdf	Reaction added for the transport of cofactors across compartments
Tr_beta-GG_c	transport, beta-GG	beta-GG[h] <=> beta-GG[c]		Reaction added for the transport of metabolic intermediates of central metabolism across compartments
Tr_CBB_c1	transport, cutin building blocks	C16_0-10-16diOH[r] -> C16_0-10-16diOH[c]		Reaction added for the trafficking lipid species across compartments
Tr_CBB_c2	transport, cutin building blocks	C16_0-DCA[r] -> C16_0-DCA[c]		Reaction added for the trafficking lipid species across compartments
Tr_CBB_c3	transport, cutin building blocks	C18_0-DCA[r] -> C18_0-DCA[c]		Reaction added for the trafficking lipid species across compartments
Tr_CBB_c4	transport, cutin building blocks	C18_1-DCA[r] -> C18_1-DCA[c]		Reaction added for the trafficking lipid species across compartments
Tr_CBB_c5	transport, cutin building blocks	C18_2-DCA[r] -> C18_2-DCA[c]		Reaction added for the trafficking lipid species across compartments
Tr_CBB_c6	transport, cutin building blocks	C18-triOH[r] -> C18-triOH[c]		Reaction added for the trafficking lipid species across compartments
Tr_CDPdag_r1	transport, CDP-DG	CDP-DG-34_0[r] <=> CDP-DG-34_0[mm]	https://doi.org/10.1111/febs.13812; https://doi.org/10.1016/j.cub.2016.01.011; https://doi.org/10.1101/cshperspect.a013235	Reaction added for the trafficking lipid species across compartments
Tr_CDPdag_r2	transport, CDP-DG	CDP-DG-36_0_2[r] <=> CDP-DG-36_0[mm]	https://doi.org/10.1111/febs.13812; https://doi.org/10.1016/j.cub.2016.01.011; https://doi.org/10.1101/cshperspect.a013235	Reaction added for the trafficking lipid species across compartments
Tr_CDPdag_r3	transport, CDP-DG	CDP-DG-36_3_2[r] <=> CDP-DG-36_3[mm]	https://doi.org/10.1111/febs.13812; https://doi.org/10.1016/j.cub.2016.01.011; https://doi.org/10.1101/cshperspect.a013235	Reaction added for the trafficking lipid species across compartments
Tr_CDPdag_r4	transport, CDP-DG	CDP-DG-36_4_1[r] <=> CDP-DG-36_4_1[mm]	https://doi.org/10.1111/febs.13812; https://doi.org/10.1016/j.cub.2016.01.011; https://doi.org/10.1101/cshperspect.a013235	Reaction added for the trafficking lipid species across compartments
Tr_CDPdag_r5	transport, CDP-DG	CDP-DG-36_4_2[r] <=> CDP-DG-36_4_2[mm]	https://doi.org/10.1111/febs.13812; https://doi.org/10.1016/j.cub.2016.01.011; https://doi.org/10.1101/cshperspect.a013235	Reaction added for the trafficking lipid species across compartments
Tr_CDPdag_r6	transport, CDP-DG	CDP-DG-36_5[r] <=> CDP-DG-36_5[mm]	https://doi.org/10.1111/febs.13812; https://doi.org/10.1016/j.cub.2016.01.011; https://doi.org/10.1101/cshperspect.a013235	Reaction added for the trafficking lipid species across compartments
Tr_CDPdag_r7	transport, CDP-DG	CDP-DG-36_6[r] <=> CDP-DG-36_6[mm]	https://doi.org/10.1111/febs.13812; https://doi.org/10.1016/j.cub.2016.01.011; https://doi.org/10.1101/cshperspect.a013235	Reaction added for the trafficking lipid species across compartments
Tr_Cer_r1	transport, ceramide	Cer-d18_0-hC16_0[r] -> Cer-d18_0-hC16_0[g]		Reaction added for the trafficking lipid species across compartments
Tr_Cer_r10	transport, ceramide	Cer-d18_0-hC26_1[r] -> Cer-d18_0-hC26_1[g]		Reaction added for the trafficking lipid species across compartments
Tr_Cer_r11	transport, ceramide	Cer-d18_1-hC16_0[r] -> Cer-d18_1-hC16_0[g]		Reaction added for the trafficking lipid species across compartments
Tr_Cer_r12	transport, ceramide	Cer-d18_1-hC18_0[r] -> Cer-d18_1-hC18_0[g]		Reaction added for the trafficking lipid species across compartments
Tr_Cer_r13	transport, ceramide	Cer-d18_1-hC20_0[r] -> Cer-d18_1-hC20_0[g]		Reaction added for the trafficking lipid species across compartments
Tr_Cer_r14	transport, ceramide	Cer-d18_1-hC20_1[r] -> Cer-d18_1-hC20_1[g]		Reaction added for the trafficking lipid species across compartments
Tr_Cer_r15	transport, ceramide	Cer-d18_1-hC22_0[r] -> Cer-d18_1-hC22_0[g]		Reaction added for the trafficking lipid species across compartments
Tr_Cer_r16	transport, ceramide	Cer-d18_1-hC22_1[r] -> Cer-d18_1-hC22_1[g]		Reaction added for the trafficking lipid species across compartments
Tr_Cer_r17	transport, ceramide	Cer-d18_1-hC24_0[r] -> Cer-d18_1-hC24_0[g]		Reaction added for the trafficking lipid species across compartments
Tr_Cer_r18	transport, ceramide	Cer-d18_1-hC24_1[r] -> Cer-d18_1-hC24_1[g]		Reaction added for the trafficking lipid species across compartments
Tr_Cer_r19	transport, ceramide	Cer-d18_1-hC26_0[r] -> Cer-d18_1-hC26_0[g]		Reaction added for the trafficking lipid species across compartments
Tr_Cer_r2	transport, ceramide	Cer-d18_0-hC18_0[r] -> Cer-d18_0-hC18_0[g]		Reaction added for the trafficking lipid species across compartments
Tr_Cer_r20	transport, ceramide	Cer-d18_1-hC26_1[r] -> Cer-d18_1-hC26_1[g]		Reaction added for the trafficking lipid species across compartments
Tr_Cer_r21	transport, ceramide	Cer-t18_0-hC16_0[r] -> Cer-t18_0-hC16_0[g]		Reaction added for the trafficking lipid species across compartments
Tr_Cer_r22	transport, ceramide	Cer-t18_0-hC18_0[r] -> Cer-t18_0-hC18_0[g]		Reaction added for the trafficking lipid species across compartments
Tr_Cer_r23	transport, ceramide	Cer-t18_0-hC20_0[r] -> Cer-t18_0-hC20_0[g]		Reaction added for the trafficking lipid species across compartments
Tr_Cer_r24	transport, ceramide	Cer-t18_0-hC20_1[r] -> Cer-t18_0-hC20_1[g]		Reaction added for the trafficking lipid species across compartments
Tr_Cer_r25	transport, ceramide	Cer-t18_0-hC22_0[r] -> Cer-t18_0-hC22_0[g]		Reaction added for the trafficking lipid species across compartments
Tr_Cer_r26	transport, ceramide	Cer-t18_0-hC22_1[r] -> Cer-t18_0-hC22_1[g]		Reaction added for the trafficking lipid species across compartments
Tr_Cer_r27	transport, ceramide	Cer-t18_0-hC24_0[r] -> Cer-t18_0-hC24_0[g]		Reaction added for the trafficking lipid species across compartments
Tr_Cer_r28	transport, ceramide	Cer-t18_0-hC24_1[r] -> Cer-t18_0-hC24_1[g]		Reaction added for the trafficking lipid species across compartments
Tr_Cer_r29	transport, ceramide	Cer-t18_0-hC26_0[r] -> Cer-t18_0-hC26_0[g]		Reaction added for the trafficking lipid species across compartments
Tr_Cer_r3	transport, ceramide	Cer-d18_0-hC20_0[r] -> Cer-d18_0-hC20_0[g]		Reaction added for the trafficking lipid species across compartments
Tr_Cer_r30	transport, ceramide	Cer-t18_0-hC26_1[r] -> Cer-t18_0-hC26_1[g]		Reaction added for the trafficking lipid species across compartments
Tr_Cer_r31	transport, ceramide	Cer-t18_E1-hC16_0[r] -> Cer-t18_E1-hC16_0[g]		Reaction added for the trafficking lipid species across compartments
Tr_Cer_r32	transport, ceramide	Cer-t18_E1-hC18_0[r] -> Cer-t18_E1-hC18_0[g]		Reaction added for the trafficking lipid species across compartments
Tr_Cer_r33	transport, ceramide	Cer-t18_E1-hC20_0[r] -> Cer-t18_E1-hC20_0[g]		Reaction added for the trafficking lipid species across compartments
Tr_Cer_r34	transport, ceramide	Cer-t18_E1-hC20_1[r] -> Cer-t18_E1-hC20_1[g]		Reaction added for the trafficking lipid species across compartments
Tr_Cer_r35	transport, ceramide	Cer-t18_E1-hC22_0[r] -> Cer-t18_E1-hC22_0[g]		Reaction added for the trafficking lipid species across compartments
Tr_Cer_r36	transport, ceramide	Cer-t18_E1-hC22_1[r] -> Cer-t18_E1-hC22_1[g]		Reaction added for the trafficking lipid species across compartments
Tr_Cer_r37	transport, ceramide	Cer-t18_E1-hC24_0[r] -> Cer-t18_E1-hC24_0[g]		Reaction added for the trafficking lipid species across compartments
Tr_Cer_r38	transport, ceramide	Cer-t18_E1-hC24_1[r] -> Cer-t18_E1-hC24_1[g]		Reaction added for the trafficking lipid species across compartments
Tr_Cer_r39	transport, ceramide	Cer-t18_E1-hC26_0[r] -> Cer-t18_E1-hC26_0[g]		Reaction added for the trafficking lipid species across compartments
Tr_Cer_r4	transport, ceramide	Cer-d18_0-hC20_1[r] -> Cer-d18_0-hC20_1[g]		Reaction added for the trafficking lipid species across compartments
Tr_Cer_r40	transport, ceramide	Cer-t18_E1-hC26_1[r] -> Cer-t18_E1-hC26_1[g]		Reaction added for the trafficking lipid species across compartments
Tr_Cer_r41	transport, ceramide	Cer-t18_Z1-hC16_0[r] -> Cer-t18_Z1-hC16_0[g]		Reaction added for the trafficking lipid species across compartments
Tr_Cer_r42	transport, ceramide	Cer-t18_Z1-hC18_0[r] -> Cer-t18_Z1-hC18_0[g]		Reaction added for the trafficking lipid species across compartments
Tr_Cer_r43	transport, ceramide	Cer-t18_Z1-hC20_0[r] -> Cer-t18_Z1-hC20_0[g]		Reaction added for the trafficking lipid species across compartments
Tr_Cer_r44	transport, ceramide	Cer-t18_Z1-hC20_1[r] -> Cer-t18_Z1-hC20_1[g]		Reaction added for the trafficking lipid species across compartments
Tr_Cer_r45	transport, ceramide	Cer-t18_Z1-hC22_0[r] -> Cer-t18_Z1-hC22_0[g]		Reaction added for the trafficking lipid species across compartments
Tr_Cer_r46	transport, ceramide	Cer-t18_Z1-hC22_1[r] -> Cer-t18_Z1-hC22_1[g]		Reaction added for the trafficking lipid species across compartments
Tr_Cer_r47	transport, ceramide	Cer-t18_Z1-hC24_0[r] -> Cer-t18_Z1-hC24_0[g]		Reaction added for the trafficking lipid species across compartments
Tr_Cer_r48	transport, ceramide	Cer-t18_Z1-hC24_1[r] -> Cer-t18_Z1-hC24_1[g]		Reaction added for the trafficking lipid species across compartments
Tr_Cer_r49	transport, ceramide	Cer-t18_Z1-hC26_0[r] -> Cer-t18_Z1-hC26_0[g]		Reaction added for the trafficking lipid species across compartments
Tr_Cer_r5	transport, ceramide	Cer-d18_0-hC22_0[r] -> Cer-d18_0-hC22_0[g]		Reaction added for the trafficking lipid species across compartments
Tr_Cer_r50	transport, ceramide	Cer-t18_Z1-hC26_1[r] -> Cer-t18_Z1-hC26_1[g]		Reaction added for the trafficking lipid species across compartments
Tr_Cer_r6	transport, ceramide	Cer-d18_0-hC22_1[r] -> Cer-d18_0-hC22_1[g]		Reaction added for the trafficking lipid species across compartments
Tr_Cer_r7	transport, ceramide	Cer-d18_0-hC24_0[r] -> Cer-d18_0-hC24_0[g]		Reaction added for the trafficking lipid species across compartments
Tr_Cer_r8	transport, ceramide	Cer-d18_0-hC24_1[r] -> Cer-d18_0-hC24_1[g]		Reaction added for the trafficking lipid species across compartments
Tr_Cer_r9	transport, ceramide	Cer-d18_0-hC26_0[r] -> Cer-d18_0-hC26_0[g]		Reaction added for the trafficking lipid species across compartments
Tr_ChoP	transport, Choline-phosphate	ChoP[c] -> ChoP[r]	http://dx.doi.org/10.1016/B978-0-12-800047-2.00003-6	Reaction added for the transport across compartments of intermediates for the synthesis of cofactors and other compounds
Tr_Cit	transport, Citrate	Cit[p] <=> Cit[c]		Reaction added for the transport of metabolic intermediates of central metabolism across compartments
Tr_CO2g	CO2 diffusion	CO2[c] <=> CO2[g]		Reaction added for the transport of inorganic compounds across compartments
Tr_CO2p	CO2 diffusion	CO2[c] <=> CO2[p]		Reaction added for the transport of inorganic compounds across compartments
Tr_CO2r	CO2 diffusion	CO2[c] <=> CO2[r]		Reaction added for the transport of inorganic compounds across compartments
Tr_CoA	transport, CoA	CoA[c] <=> CoA[r]		Reaction added for the transport of cofactors across compartments
Tr_cut_1	transport, cutine	F-C16_0-10-16diOH[c] -> F-C16_0-10-16diOH[cut]		Reaction added for the trafficking of lipidic precursors for cutin and plasma membrane synthesis
Tr_cut_10	transport, cutine	C18_1-DCA[r] -> C18_1-DCA[cut]		Reaction added for the trafficking of lipidic precursors for cutin and plasma membrane synthesis
Tr_cut_11	transport, cutine	C18_2-DCA[r] -> C18_2-DCA[cut]		Reaction added for the trafficking of lipidic precursors for cutin and plasma membrane synthesis
Tr_cut_12	transport, cutine	C18-triOH[r] -> C18-triOH[cut]		Reaction added for the trafficking of lipidic precursors for cutin and plasma membrane synthesis
Tr_cut_2	transport, cutine	F-C16_0-DCA[c] -> F-C16_0-DCA[cut]		Reaction added for the trafficking of lipidic precursors for cutin and plasma membrane synthesis
Tr_cut_3	transport, cutine	F-C18_0-DCA[c] -> F-C18_0-DCA[cut]		Reaction added for the trafficking of lipidic precursors for cutin and plasma membrane synthesis
Tr_cut_4	transport, cutine	F-C18_1-DCA[c] -> F-C18_1-DCA[cut]		Reaction added for the trafficking of lipidic precursors for cutin and plasma membrane synthesis
Tr_cut_5	transport, cutine	F-C18_2-DCA[c] -> F-C18_2-DCA[cut]		Reaction added for the trafficking of lipidic precursors for cutin and plasma membrane synthesis
Tr_cut_6	transport, cutine	F-C18-triOH[c] -> F-C18-triOH[cut]		Reaction added for the trafficking of lipidic precursors for cutin and plasma membrane synthesis
Tr_cut_7	transport, cutine	C16_0-10-16diOH[r] -> C16_0-10-16diOH[cut]		Reaction added for the trafficking of lipidic precursors for cutin and plasma membrane synthesis
Tr_cut_8	transport, cutine	C16_0-DCA[r] -> C16_0-DCA[cut]		Reaction added for the trafficking of lipidic precursors for cutin and plasma membrane synthesis
Tr_cut_9	transport, cutine	C18_0-DCA[r] -> C18_0-DCA[cut]		Reaction added for the trafficking of lipidic precursors for cutin and plasma membrane synthesis
Tr_cut_13	transport, cutine	C16_0-wO[r] -> C16_0-wO[cut]		Reaction added for the trafficking of lipidic precursors for cutin and plasma membrane synthesis
Tr_cut_14	transport, cutine	C18_0-wO[r] -> C18_0-wO[cut]		Reaction added for the trafficking of lipidic precursors for cutin and plasma membrane synthesis
Tr_cut_15	transport, cutine	C18_1-wO[r] -> C18_1-wO[cut]		Reaction added for the trafficking of lipidic precursors for cutin and plasma membrane synthesis
Tr_cut_16	transport, cutine	C18_2-wO[r] -> C18_2-wO[cut]		Reaction added for the trafficking of lipidic precursors for cutin and plasma membrane synthesis
Tr_dAD_c	transport, dAD	dAD[m] <=> dAD[c]		Reaction added for the transport across compartments of intermediates for the synthesis of cofactors and other compounds
Tr_DHAP	transport, DHAP	DHAP[m] <=> DHAP[c]		Reaction added for the transport of metabolic intermediates of central metabolism across compartments
Tr_DHL_h	transport, dAD	DHL[m] <=> DHL[h]		Reaction added for the transport across compartments of intermediates for the synthesis of cofactors and other compounds
Tr_Eth	transport, Ethanolamine	Eth[r] <=> Eth[c]		Reaction added for the transport across compartments of intermediates for the synthesis of cofactors and other compounds
Tr_EthP	transport, Ethanolamine-phosphate	CDP-Eth[c] <=> CDP-Eth[r]		Reaction added for the transport across compartments of intermediates for the synthesis of cofactors and other compounds
Tr_G3Pm	transport, G3P	G3P[c] -> G3P[m]		Reaction added for the transport of metabolic intermediates of central metabolism across compartments
Tr_G3Pr	transport, G3P	G3P[c] -> G3P[r]	http://dx.doi.org/10.1016/B978-0-12-800047-2.00003-6	Reaction added for the transport of metabolic intermediates of central metabolism across compartments
Tr_GCer_pm1	transport, glucosyl-ceramide	GCer-d18_0-hC16_0[r] -> GCer-d18_0-hC16_0[pm]		Reaction added for the trafficking of lipidic precursors for cutin and plasma membrane synthesis
Tr_GCer_pm10	transport, glucosyl-ceramide	GCer-d18_0-hC26_1[r] -> GCer-d18_0-hC26_1[pm]		Reaction added for the trafficking of lipidic precursors for cutin and plasma membrane synthesis
Tr_GCer_pm11	transport, glucosyl-ceramide	GCer-d18_1-hC16_0[r] -> GCer-d18_1-hC16_0[pm]		Reaction added for the trafficking of lipidic precursors for cutin and plasma membrane synthesis
Tr_GCer_pm12	transport, glucosyl-ceramide	GCer-d18_1-hC18_0[r] -> GCer-d18_1-hC18_0[pm]		Reaction added for the trafficking of lipidic precursors for cutin and plasma membrane synthesis
Tr_GCer_pm13	transport, glucosyl-ceramide	GCer-d18_1-hC20_0[r] -> GCer-d18_1-hC20_0[pm]		Reaction added for the trafficking of lipidic precursors for cutin and plasma membrane synthesis
Tr_GCer_pm14	transport, glucosyl-ceramide	GCer-d18_1-hC20_1[r] -> GCer-d18_1-hC20_1[pm]		Reaction added for the trafficking of lipidic precursors for cutin and plasma membrane synthesis
Tr_GCer_pm15	transport, glucosyl-ceramide	GCer-d18_1-hC22_0[r] -> GCer-d18_1-hC22_0[pm]		Reaction added for the trafficking of lipidic precursors for cutin and plasma membrane synthesis
Tr_GCer_pm16	transport, glucosyl-ceramide	GCer-d18_1-hC22_1[r] -> GCer-d18_1-hC22_1[pm]		Reaction added for the trafficking of lipidic precursors for cutin and plasma membrane synthesis
Tr_GCer_pm17	transport, glucosyl-ceramide	GCer-d18_1-hC24_0[r] -> GCer-d18_1-hC24_0[pm]		Reaction added for the trafficking of lipidic precursors for cutin and plasma membrane synthesis
Tr_GCer_pm18	transport, glucosyl-ceramide	GCer-d18_1-hC24_1[r] -> GCer-d18_1-hC24_1[pm]		Reaction added for the trafficking of lipidic precursors for cutin and plasma membrane synthesis
Tr_GCer_pm19	transport, glucosyl-ceramide	GCer-d18_1-hC26_0[r] -> GCer-d18_1-hC26_0[pm]		Reaction added for the trafficking of lipidic precursors for cutin and plasma membrane synthesis
Tr_GCer_pm2	transport, glucosyl-ceramide	GCer-d18_0-hC18_0[r] -> GCer-d18_0-hC18_0[pm]		Reaction added for the trafficking of lipidic precursors for cutin and plasma membrane synthesis
Tr_GCer_pm20	transport, glucosyl-ceramide	GCer-d18_1-hC26_1[r] -> GCer-d18_1-hC26_1[pm]		Reaction added for the trafficking of lipidic precursors for cutin and plasma membrane synthesis
Tr_GCer_pm21	transport, glucosyl-ceramide	GCer-t18_0-hC16_0[r] -> GCer-t18_0-hC16_0[pm]		Reaction added for the trafficking of lipidic precursors for cutin and plasma membrane synthesis
Tr_GCer_pm22	transport, glucosyl-ceramide	GCer-t18_0-hC18_0[r] -> GCer-t18_0-hC18_0[pm]		Reaction added for the trafficking of lipidic precursors for cutin and plasma membrane synthesis
Tr_GCer_pm23	transport, glucosyl-ceramide	GCer-t18_0-hC20_0[r] -> GCer-t18_0-hC20_0[pm]		Reaction added for the trafficking of lipidic precursors for cutin and plasma membrane synthesis
Tr_GCer_pm24	transport, glucosyl-ceramide	GCer-t18_0-hC20_1[r] -> GCer-t18_0-hC20_1[pm]		Reaction added for the trafficking of lipidic precursors for cutin and plasma membrane synthesis
Tr_GCer_pm25	transport, glucosyl-ceramide	GCer-t18_0-hC22_0[r] -> GCer-t18_0-hC22_0[pm]		Reaction added for the trafficking of lipidic precursors for cutin and plasma membrane synthesis
Tr_GCer_pm26	transport, glucosyl-ceramide	GCer-t18_0-hC22_1[r] -> GCer-t18_0-hC22_1[pm]		Reaction added for the trafficking of lipidic precursors for cutin and plasma membrane synthesis
Tr_GCer_pm27	transport, glucosyl-ceramide	GCer-t18_0-hC24_0[r] -> GCer-t18_0-hC24_0[pm]		Reaction added for the trafficking of lipidic precursors for cutin and plasma membrane synthesis
Tr_GCer_pm28	transport, glucosyl-ceramide	GCer-t18_0-hC24_1[r] -> GCer-t18_0-hC24_1[pm]		Reaction added for the trafficking of lipidic precursors for cutin and plasma membrane synthesis
Tr_GCer_pm29	transport, glucosyl-ceramide	GCer-t18_0-hC26_0[r] -> GCer-t18_0-hC26_0[pm]		Reaction added for the trafficking of lipidic precursors for cutin and plasma membrane synthesis
Tr_GCer_pm3	transport, glucosyl-ceramide	GCer-d18_0-hC20_0[r] -> GCer-d18_0-hC20_0[pm]		Reaction added for the trafficking of lipidic precursors for cutin and plasma membrane synthesis
Tr_GCer_pm30	transport, glucosyl-ceramide	GCer-t18_0-hC26_1[r] -> GCer-t18_0-hC26_1[pm]		Reaction added for the trafficking of lipidic precursors for cutin and plasma membrane synthesis
Tr_GCer_pm31	transport, glucosyl-ceramide	GCer-t18_E1-hC16_0[r] -> GCer-t18_E1-hC16_0[pm]		Reaction added for the trafficking of lipidic precursors for cutin and plasma membrane synthesis
Tr_GCer_pm32	transport, glucosyl-ceramide	GCer-t18_E1-hC18_0[r] -> GCer-t18_E1-hC18_0[pm]		Reaction added for the trafficking of lipidic precursors for cutin and plasma membrane synthesis
Tr_GCer_pm33	transport, glucosyl-ceramide	GCer-t18_E1-hC20_0[r] -> GCer-t18_E1-hC20_0[pm]		Reaction added for the trafficking of lipidic precursors for cutin and plasma membrane synthesis
Tr_GCer_pm34	transport, glucosyl-ceramide	GCer-t18_E1-hC20_1[r] -> GCer-t18_E1-hC20_1[pm]		Reaction added for the trafficking of lipidic precursors for cutin and plasma membrane synthesis
Tr_GCer_pm35	transport, glucosyl-ceramide	GCer-t18_E1-hC22_0[r] -> GCer-t18_E1-hC22_0[pm]		Reaction added for the trafficking of lipidic precursors for cutin and plasma membrane synthesis
Tr_GCer_pm36	transport, glucosyl-ceramide	GCer-t18_E1-hC22_1[r] -> GCer-t18_E1-hC22_1[pm]		Reaction added for the trafficking of lipidic precursors for cutin and plasma membrane synthesis
Tr_GCer_pm37	transport, glucosyl-ceramide	GCer-t18_E1-hC24_0[r] -> GCer-t18_E1-hC24_0[pm]		Reaction added for the trafficking of lipidic precursors for cutin and plasma membrane synthesis
Tr_GCer_pm38	transport, glucosyl-ceramide	GCer-t18_E1-hC24_1[r] -> GCer-t18_E1-hC24_1[pm]		Reaction added for the trafficking of lipidic precursors for cutin and plasma membrane synthesis
Tr_GCer_pm39	transport, glucosyl-ceramide	GCer-t18_E1-hC26_0[r] -> GCer-t18_E1-hC26_0[pm]		Reaction added for the trafficking of lipidic precursors for cutin and plasma membrane synthesis
Tr_GCer_pm4	transport, glucosyl-ceramide	GCer-d18_0-hC20_1[r] -> GCer-d18_0-hC20_1[pm]		Reaction added for the trafficking of lipidic precursors for cutin and plasma membrane synthesis
Tr_GCer_pm40	transport, glucosyl-ceramide	GCer-t18_E1-hC26_1[r] -> GCer-t18_E1-hC26_1[pm]		Reaction added for the trafficking of lipidic precursors for cutin and plasma membrane synthesis
Tr_GCer_pm41	transport, glucosyl-ceramide	GCer-t18_Z1-hC16_0[r] -> GCer-t18_Z1-hC16_0[pm]		Reaction added for the trafficking of lipidic precursors for cutin and plasma membrane synthesis
Tr_GCer_pm42	transport, glucosyl-ceramide	GCer-t18_Z1-hC18_0[r] -> GCer-t18_Z1-hC18_0[pm]		Reaction added for the trafficking of lipidic precursors for cutin and plasma membrane synthesis
Tr_GCer_pm43	transport, glucosyl-ceramide	GCer-t18_Z1-hC20_0[r] -> GCer-t18_Z1-hC20_0[pm]		Reaction added for the trafficking of lipidic precursors for cutin and plasma membrane synthesis
Tr_GCer_pm44	transport, glucosyl-ceramide	GCer-t18_Z1-hC20_1[r] -> GCer-t18_Z1-hC20_1[pm]		Reaction added for the trafficking of lipidic precursors for cutin and plasma membrane synthesis
Tr_GCer_pm45	transport, glucosyl-ceramide	GCer-t18_Z1-hC22_0[r] -> GCer-t18_Z1-hC22_0[pm]		Reaction added for the trafficking of lipidic precursors for cutin and plasma membrane synthesis
Tr_GCer_pm46	transport, glucosyl-ceramide	GCer-t18_Z1-hC22_1[r] -> GCer-t18_Z1-hC22_1[pm]		Reaction added for the trafficking of lipidic precursors for cutin and plasma membrane synthesis
Tr_GCer_pm47	transport, glucosyl-ceramide	GCer-t18_Z1-hC24_0[r] -> GCer-t18_Z1-hC24_0[pm]		Reaction added for the trafficking of lipidic precursors for cutin and plasma membrane synthesis
Tr_GCer_pm48	transport, glucosyl-ceramide	GCer-t18_Z1-hC24_1[r] -> GCer-t18_Z1-hC24_1[pm]		Reaction added for the trafficking of lipidic precursors for cutin and plasma membrane synthesis
Tr_GCer_pm49	transport, glucosyl-ceramide	GCer-t18_Z1-hC26_0[r] -> GCer-t18_Z1-hC26_0[pm]		Reaction added for the trafficking of lipidic precursors for cutin and plasma membrane synthesis
Tr_GCer_pm5	transport, glucosyl-ceramide	GCer-d18_0-hC22_0[r] -> GCer-d18_0-hC22_0[pm]		Reaction added for the trafficking of lipidic precursors for cutin and plasma membrane synthesis
Tr_GCer_pm50	transport, glucosyl-ceramide	GCer-t18_Z1-hC26_1[r] -> GCer-t18_Z1-hC26_1[pm]		Reaction added for the trafficking of lipidic precursors for cutin and plasma membrane synthesis
Tr_GCer_pm6	transport, glucosyl-ceramide	GCer-d18_0-hC22_1[r] -> GCer-d18_0-hC22_1[pm]		Reaction added for the trafficking of lipidic precursors for cutin and plasma membrane synthesis
Tr_GCer_pm7	transport, glucosyl-ceramide	GCer-d18_0-hC24_0[r] -> GCer-d18_0-hC24_0[pm]		Reaction added for the trafficking of lipidic precursors for cutin and plasma membrane synthesis
Tr_GCer_pm8	transport, glucosyl-ceramide	GCer-d18_0-hC24_1[r] -> GCer-d18_0-hC24_1[pm]		Reaction added for the trafficking of lipidic precursors for cutin and plasma membrane synthesis
Tr_GCer_pm9	transport, glucosyl-ceramide	GCer-d18_0-hC26_0[r] -> GCer-d18_0-hC26_0[pm]		Reaction added for the trafficking of lipidic precursors for cutin and plasma membrane synthesis
Tr_GIPC_pm1	transport, glycosyl-ceramide	Gal-GlcA-IPC-d18_0-hC16_0[g] -> Gal-GlcA-IPC-d18_0-hC16_0[pm]		Reaction added for the trafficking of lipidic precursors for cutin and plasma membrane synthesis
Tr_GIPC_pm10	transport, glycosyl-ceramide	Gal-GlcA-IPC-d18_0-hC26_1[g] -> Gal-GlcA-IPC-d18_0-hC26_1[pm]		Reaction added for the trafficking of lipidic precursors for cutin and plasma membrane synthesis
Tr_GIPC_pm100	transport, glycosyl-ceramide	Man-GlcA-IPC-t18_Z1-hC26_1[g] -> Man-GlcA-IPC-t18_Z1-hC26_1[pm]		Reaction added for the trafficking of lipidic precursors for cutin and plasma membrane synthesis
Tr_GIPC_pm101	transport, glycosyl-ceramide	Glc-GlcA-IPC-d18_0-hC16_0[g] -> Glc-GlcA-IPC-d18_0-hC16_0[pm]		Reaction added for the trafficking of lipidic precursors for cutin and plasma membrane synthesis
Tr_GIPC_pm102	transport, glycosyl-ceramide	Glc-GlcA-IPC-d18_0-hC18_0[g] -> Glc-GlcA-IPC-d18_0-hC18_0[pm]		Reaction added for the trafficking of lipidic precursors for cutin and plasma membrane synthesis
Tr_GIPC_pm103	transport, glycosyl-ceramide	Glc-GlcA-IPC-d18_0-hC20_0[g] -> Glc-GlcA-IPC-d18_0-hC20_0[pm]		Reaction added for the trafficking of lipidic precursors for cutin and plasma membrane synthesis
Tr_GIPC_pm104	transport, glycosyl-ceramide	Glc-GlcA-IPC-d18_0-hC20_1[g] -> Glc-GlcA-IPC-d18_0-hC20_1[pm]		Reaction added for the trafficking of lipidic precursors for cutin and plasma membrane synthesis
Tr_GIPC_pm105	transport, glycosyl-ceramide	Glc-GlcA-IPC-d18_0-hC22_0[g] -> Glc-GlcA-IPC-d18_0-hC22_0[pm]		Reaction added for the trafficking of lipidic precursors for cutin and plasma membrane synthesis
Tr_GIPC_pm106	transport, glycosyl-ceramide	Glc-GlcA-IPC-d18_0-hC22_1[g] -> Glc-GlcA-IPC-d18_0-hC22_1[pm]		Reaction added for the trafficking of lipidic precursors for cutin and plasma membrane synthesis
Tr_GIPC_pm107	transport, glycosyl-ceramide	Glc-GlcA-IPC-d18_0-hC24_0[g] -> Glc-GlcA-IPC-d18_0-hC24_0[pm]		Reaction added for the trafficking of lipidic precursors for cutin and plasma membrane synthesis
Tr_GIPC_pm108	transport, glycosyl-ceramide	Glc-GlcA-IPC-d18_0-hC24_1[g] -> Glc-GlcA-IPC-d18_0-hC24_1[pm]		Reaction added for the trafficking of lipidic precursors for cutin and plasma membrane synthesis
Tr_GIPC_pm109	transport, glycosyl-ceramide	Glc-GlcA-IPC-d18_0-hC26_0[g] -> Glc-GlcA-IPC-d18_0-hC26_0[pm]		Reaction added for the trafficking of lipidic precursors for cutin and plasma membrane synthesis
Tr_GIPC_pm11	transport, glycosyl-ceramide	Gal-GlcA-IPC-d18_1-hC16_0[g] -> Gal-GlcA-IPC-d18_1-hC16_0[pm]		Reaction added for the trafficking of lipidic precursors for cutin and plasma membrane synthesis
Tr_GIPC_pm110	transport, glycosyl-ceramide	Glc-GlcA-IPC-d18_0-hC26_1[g] -> Glc-GlcA-IPC-d18_0-hC26_1[pm]		Reaction added for the trafficking of lipidic precursors for cutin and plasma membrane synthesis
Tr_GIPC_pm111	transport, glycosyl-ceramide	Glc-GlcA-IPC-d18_1-hC16_0[g] -> Glc-GlcA-IPC-d18_1-hC16_0[pm]		Reaction added for the trafficking of lipidic precursors for cutin and plasma membrane synthesis
Tr_GIPC_pm112	transport, glycosyl-ceramide	Glc-GlcA-IPC-d18_1-hC18_0[g] -> Glc-GlcA-IPC-d18_1-hC18_0[pm]		Reaction added for the trafficking of lipidic precursors for cutin and plasma membrane synthesis
Tr_GIPC_pm113	transport, glycosyl-ceramide	Glc-GlcA-IPC-d18_1-hC20_0[g] -> Glc-GlcA-IPC-d18_1-hC20_0[pm]		Reaction added for the trafficking of lipidic precursors for cutin and plasma membrane synthesis
Tr_GIPC_pm114	transport, glycosyl-ceramide	Glc-GlcA-IPC-d18_1-hC20_1[g] -> Glc-GlcA-IPC-d18_1-hC20_1[pm]		Reaction added for the trafficking of lipidic precursors for cutin and plasma membrane synthesis
Tr_GIPC_pm115	transport, glycosyl-ceramide	Glc-GlcA-IPC-d18_1-hC22_0[g] -> Glc-GlcA-IPC-d18_1-hC22_0[pm]		Reaction added for the trafficking of lipidic precursors for cutin and plasma membrane synthesis
Tr_GIPC_pm116	transport, glycosyl-ceramide	Glc-GlcA-IPC-d18_1-hC22_1[g] -> Glc-GlcA-IPC-d18_1-hC22_1[pm]		Reaction added for the trafficking of lipidic precursors for cutin and plasma membrane synthesis
Tr_GIPC_pm117	transport, glycosyl-ceramide	Glc-GlcA-IPC-d18_1-hC24_0[g] -> Glc-GlcA-IPC-d18_1-hC24_0[pm]		Reaction added for the trafficking of lipidic precursors for cutin and plasma membrane synthesis
Tr_GIPC_pm118	transport, glycosyl-ceramide	Glc-GlcA-IPC-d18_1-hC24_1[g] -> Glc-GlcA-IPC-d18_1-hC24_1[pm]		Reaction added for the trafficking of lipidic precursors for cutin and plasma membrane synthesis
Tr_GIPC_pm119	transport, glycosyl-ceramide	Glc-GlcA-IPC-d18_1-hC26_0[g] -> Glc-GlcA-IPC-d18_1-hC26_0[pm]		Reaction added for the trafficking of lipidic precursors for cutin and plasma membrane synthesis
Tr_GIPC_pm12	transport, glycosyl-ceramide	Gal-GlcA-IPC-d18_1-hC18_0[g] -> Gal-GlcA-IPC-d18_1-hC18_0[pm]		Reaction added for the trafficking of lipidic precursors for cutin and plasma membrane synthesis
Tr_GIPC_pm120	transport, glycosyl-ceramide	Glc-GlcA-IPC-d18_1-hC26_1[g] -> Glc-GlcA-IPC-d18_1-hC26_1[pm]		Reaction added for the trafficking of lipidic precursors for cutin and plasma membrane synthesis
Tr_GIPC_pm121	transport, glycosyl-ceramide	Glc-GlcA-IPC-t18_0-hC16_0[g] -> Glc-GlcA-IPC-t18_0-hC16_0[pm]		Reaction added for the trafficking of lipidic precursors for cutin and plasma membrane synthesis
Tr_GIPC_pm122	transport, glycosyl-ceramide	Glc-GlcA-IPC-t18_0-hC18_0[g] -> Glc-GlcA-IPC-t18_0-hC18_0[pm]		Reaction added for the trafficking of lipidic precursors for cutin and plasma membrane synthesis
Tr_GIPC_pm123	transport, glycosyl-ceramide	Glc-GlcA-IPC-t18_0-hC20_0[g] -> Glc-GlcA-IPC-t18_0-hC20_0[pm]		Reaction added for the trafficking of lipidic precursors for cutin and plasma membrane synthesis
Tr_GIPC_pm124	transport, glycosyl-ceramide	Glc-GlcA-IPC-t18_0-hC20_1[g] -> Glc-GlcA-IPC-t18_0-hC20_1[pm]		Reaction added for the trafficking of lipidic precursors for cutin and plasma membrane synthesis
Tr_GIPC_pm125	transport, glycosyl-ceramide	Glc-GlcA-IPC-t18_0-hC22_0[g] -> Glc-GlcA-IPC-t18_0-hC22_0[pm]		Reaction added for the trafficking of lipidic precursors for cutin and plasma membrane synthesis
Tr_GIPC_pm126	transport, glycosyl-ceramide	Glc-GlcA-IPC-t18_0-hC22_1[g] -> Glc-GlcA-IPC-t18_0-hC22_1[pm]		Reaction added for the trafficking of lipidic precursors for cutin and plasma membrane synthesis
Tr_GIPC_pm127	transport, glycosyl-ceramide	Glc-GlcA-IPC-t18_0-hC24_0[g] -> Glc-GlcA-IPC-t18_0-hC24_0[pm]		Reaction added for the trafficking of lipidic precursors for cutin and plasma membrane synthesis
Tr_GIPC_pm128	transport, glycosyl-ceramide	Glc-GlcA-IPC-t18_0-hC24_1[g] -> Glc-GlcA-IPC-t18_0-hC24_1[pm]		Reaction added for the trafficking of lipidic precursors for cutin and plasma membrane synthesis
Tr_GIPC_pm129	transport, glycosyl-ceramide	Glc-GlcA-IPC-t18_0-hC26_0[g] -> Glc-GlcA-IPC-t18_0-hC26_0[pm]		Reaction added for the trafficking of lipidic precursors for cutin and plasma membrane synthesis
Tr_GIPC_pm13	transport, glycosyl-ceramide	Gal-GlcA-IPC-d18_1-hC20_0[g] -> Gal-GlcA-IPC-d18_1-hC20_0[pm]		Reaction added for the trafficking of lipidic precursors for cutin and plasma membrane synthesis
Tr_GIPC_pm130	transport, glycosyl-ceramide	Glc-GlcA-IPC-t18_0-hC26_1[g] -> Glc-GlcA-IPC-t18_0-hC26_1[pm]		Reaction added for the trafficking of lipidic precursors for cutin and plasma membrane synthesis
Tr_GIPC_pm131	transport, glycosyl-ceramide	Glc-GlcA-IPC-t18_E1-hC16_0[g] -> Glc-GlcA-IPC-t18_E1-hC16_0[pm]		Reaction added for the trafficking of lipidic precursors for cutin and plasma membrane synthesis
Tr_GIPC_pm132	transport, glycosyl-ceramide	Glc-GlcA-IPC-t18_E1-hC18_0[g] -> Glc-GlcA-IPC-t18_E1-hC18_0[pm]		Reaction added for the trafficking of lipidic precursors for cutin and plasma membrane synthesis
Tr_GIPC_pm133	transport, glycosyl-ceramide	Glc-GlcA-IPC-t18_E1-hC20_0[g] -> Glc-GlcA-IPC-t18_E1-hC20_0[pm]		Reaction added for the trafficking of lipidic precursors for cutin and plasma membrane synthesis
Tr_GIPC_pm134	transport, glycosyl-ceramide	Glc-GlcA-IPC-t18_E1-hC20_1[g] -> Glc-GlcA-IPC-t18_E1-hC20_1[pm]		Reaction added for the trafficking of lipidic precursors for cutin and plasma membrane synthesis
Tr_GIPC_pm135	transport, glycosyl-ceramide	Glc-GlcA-IPC-t18_E1-hC22_0[g] -> Glc-GlcA-IPC-t18_E1-hC22_0[pm]		Reaction added for the trafficking of lipidic precursors for cutin and plasma membrane synthesis
Tr_GIPC_pm136	transport, glycosyl-ceramide	Glc-GlcA-IPC-t18_E1-hC22_1[g] -> Glc-GlcA-IPC-t18_E1-hC22_1[pm]		Reaction added for the trafficking of lipidic precursors for cutin and plasma membrane synthesis
Tr_GIPC_pm137	transport, glycosyl-ceramide	Glc-GlcA-IPC-t18_E1-hC24_0[g] -> Glc-GlcA-IPC-t18_E1-hC24_0[pm]		Reaction added for the trafficking of lipidic precursors for cutin and plasma membrane synthesis
Tr_GIPC_pm138	transport, glycosyl-ceramide	Glc-GlcA-IPC-t18_E1-hC24_1[g] -> Glc-GlcA-IPC-t18_E1-hC24_1[pm]		Reaction added for the trafficking of lipidic precursors for cutin and plasma membrane synthesis
Tr_GIPC_pm139	transport, glycosyl-ceramide	Glc-GlcA-IPC-t18_E1-hC26_0[g] -> Glc-GlcA-IPC-t18_E1-hC26_0[pm]		Reaction added for the trafficking of lipidic precursors for cutin and plasma membrane synthesis
Tr_GIPC_pm14	transport, glycosyl-ceramide	Gal-GlcA-IPC-d18_1-hC20_1[g] -> Gal-GlcA-IPC-d18_1-hC20_1[pm]		Reaction added for the trafficking of lipidic precursors for cutin and plasma membrane synthesis
Tr_GIPC_pm140	transport, glycosyl-ceramide	Glc-GlcA-IPC-t18_E1-hC26_1[g] -> Glc-GlcA-IPC-t18_E1-hC26_1[pm]		Reaction added for the trafficking of lipidic precursors for cutin and plasma membrane synthesis
Tr_GIPC_pm141	transport, glycosyl-ceramide	Glc-GlcA-IPC-t18_Z1-hC16_0[g] -> Glc-GlcA-IPC-t18_Z1-hC16_0[pm]		Reaction added for the trafficking of lipidic precursors for cutin and plasma membrane synthesis
Tr_GIPC_pm142	transport, glycosyl-ceramide	Glc-GlcA-IPC-t18_Z1-hC18_0[g] -> Glc-GlcA-IPC-t18_Z1-hC18_0[pm]		Reaction added for the trafficking of lipidic precursors for cutin and plasma membrane synthesis
Tr_GIPC_pm143	transport, glycosyl-ceramide	Glc-GlcA-IPC-t18_Z1-hC20_0[g] -> Glc-GlcA-IPC-t18_Z1-hC20_0[pm]		Reaction added for the trafficking of lipidic precursors for cutin and plasma membrane synthesis
Tr_GIPC_pm144	transport, glycosyl-ceramide	Glc-GlcA-IPC-t18_Z1-hC20_1[g] -> Glc-GlcA-IPC-t18_Z1-hC20_1[pm]		Reaction added for the trafficking of lipidic precursors for cutin and plasma membrane synthesis
Tr_GIPC_pm145	transport, glycosyl-ceramide	Glc-GlcA-IPC-t18_Z1-hC22_0[g] -> Glc-GlcA-IPC-t18_Z1-hC22_0[pm]		Reaction added for the trafficking of lipidic precursors for cutin and plasma membrane synthesis
Tr_GIPC_pm146	transport, glycosyl-ceramide	Glc-GlcA-IPC-t18_Z1-hC22_1[g] -> Glc-GlcA-IPC-t18_Z1-hC22_1[pm]		Reaction added for the trafficking of lipidic precursors for cutin and plasma membrane synthesis
Tr_GIPC_pm147	transport, glycosyl-ceramide	Glc-GlcA-IPC-t18_Z1-hC24_0[g] -> Glc-GlcA-IPC-t18_Z1-hC24_0[pm]		Reaction added for the trafficking of lipidic precursors for cutin and plasma membrane synthesis
Tr_GIPC_pm148	transport, glycosyl-ceramide	Glc-GlcA-IPC-t18_Z1-hC24_1[g] -> Glc-GlcA-IPC-t18_Z1-hC24_1[pm]		Reaction added for the trafficking of lipidic precursors for cutin and plasma membrane synthesis
Tr_GIPC_pm149	transport, glycosyl-ceramide	Glc-GlcA-IPC-t18_Z1-hC26_0[g] -> Glc-GlcA-IPC-t18_Z1-hC26_0[pm]		Reaction added for the trafficking of lipidic precursors for cutin and plasma membrane synthesis
Tr_GIPC_pm15	transport, glycosyl-ceramide	Gal-GlcA-IPC-d18_1-hC22_0[g] -> Gal-GlcA-IPC-d18_1-hC22_0[pm]		Reaction added for the trafficking of lipidic precursors for cutin and plasma membrane synthesis
Tr_GIPC_pm150	transport, glycosyl-ceramide	Glc-GlcA-IPC-t18_Z1-hC26_1[g] -> Glc-GlcA-IPC-t18_Z1-hC26_1[pm]		Reaction added for the trafficking of lipidic precursors for cutin and plasma membrane synthesis
Tr_GIPC_pm151	transport, glycosyl-ceramide	Ara-GlcA-IPC-d18_0-hC16_0[g] -> Ara-GlcA-IPC-d18_0-hC16_0[pm]		Reaction added for the trafficking of lipidic precursors for cutin and plasma membrane synthesis
Tr_GIPC_pm152	transport, glycosyl-ceramide	Ara-GlcA-IPC-d18_0-hC18_0[g] -> Ara-GlcA-IPC-d18_0-hC18_0[pm]		Reaction added for the trafficking of lipidic precursors for cutin and plasma membrane synthesis
Tr_GIPC_pm153	transport, glycosyl-ceramide	Ara-GlcA-IPC-d18_0-hC20_0[g] -> Ara-GlcA-IPC-d18_0-hC20_0[pm]		Reaction added for the trafficking of lipidic precursors for cutin and plasma membrane synthesis
Tr_GIPC_pm154	transport, glycosyl-ceramide	Ara-GlcA-IPC-d18_0-hC20_1[g] -> Ara-GlcA-IPC-d18_0-hC20_1[pm]		Reaction added for the trafficking of lipidic precursors for cutin and plasma membrane synthesis
Tr_GIPC_pm155	transport, glycosyl-ceramide	Ara-GlcA-IPC-d18_0-hC22_0[g] -> Ara-GlcA-IPC-d18_0-hC22_0[pm]		Reaction added for the trafficking of lipidic precursors for cutin and plasma membrane synthesis
Tr_GIPC_pm156	transport, glycosyl-ceramide	Ara-GlcA-IPC-d18_0-hC22_1[g] -> Ara-GlcA-IPC-d18_0-hC22_1[pm]		Reaction added for the trafficking of lipidic precursors for cutin and plasma membrane synthesis
Tr_GIPC_pm157	transport, glycosyl-ceramide	Ara-GlcA-IPC-d18_0-hC24_0[g] -> Ara-GlcA-IPC-d18_0-hC24_0[pm]		Reaction added for the trafficking of lipidic precursors for cutin and plasma membrane synthesis
Tr_GIPC_pm158	transport, glycosyl-ceramide	Ara-GlcA-IPC-d18_0-hC24_1[g] -> Ara-GlcA-IPC-d18_0-hC24_1[pm]		Reaction added for the trafficking of lipidic precursors for cutin and plasma membrane synthesis
Tr_GIPC_pm159	transport, glycosyl-ceramide	Ara-GlcA-IPC-d18_0-hC26_0[g] -> Ara-GlcA-IPC-d18_0-hC26_0[pm]		Reaction added for the trafficking of lipidic precursors for cutin and plasma membrane synthesis
Tr_GIPC_pm16	transport, glycosyl-ceramide	Gal-GlcA-IPC-d18_1-hC22_1[g] -> Gal-GlcA-IPC-d18_1-hC22_1[pm]		Reaction added for the trafficking of lipidic precursors for cutin and plasma membrane synthesis
Tr_GIPC_pm160	transport, glycosyl-ceramide	Ara-GlcA-IPC-d18_0-hC26_1[g] -> Ara-GlcA-IPC-d18_0-hC26_1[pm]		Reaction added for the trafficking of lipidic precursors for cutin and plasma membrane synthesis
Tr_GIPC_pm161	transport, glycosyl-ceramide	Ara-GlcA-IPC-d18_1-hC16_0[g] -> Ara-GlcA-IPC-d18_1-hC16_0[pm]		Reaction added for the trafficking of lipidic precursors for cutin and plasma membrane synthesis
Tr_GIPC_pm162	transport, glycosyl-ceramide	Ara-GlcA-IPC-d18_1-hC18_0[g] -> Ara-GlcA-IPC-d18_1-hC18_0[pm]		Reaction added for the trafficking of lipidic precursors for cutin and plasma membrane synthesis
Tr_GIPC_pm163	transport, glycosyl-ceramide	Ara-GlcA-IPC-d18_1-hC20_0[g] -> Ara-GlcA-IPC-d18_1-hC20_0[pm]		Reaction added for the trafficking of lipidic precursors for cutin and plasma membrane synthesis
Tr_GIPC_pm164	transport, glycosyl-ceramide	Ara-GlcA-IPC-d18_1-hC20_1[g] -> Ara-GlcA-IPC-d18_1-hC20_1[pm]		Reaction added for the trafficking of lipidic precursors for cutin and plasma membrane synthesis
Tr_GIPC_pm165	transport, glycosyl-ceramide	Ara-GlcA-IPC-d18_1-hC22_0[g] -> Ara-GlcA-IPC-d18_1-hC22_0[pm]		Reaction added for the trafficking of lipidic precursors for cutin and plasma membrane synthesis
Tr_GIPC_pm166	transport, glycosyl-ceramide	Ara-GlcA-IPC-d18_1-hC22_1[g] -> Ara-GlcA-IPC-d18_1-hC22_1[pm]		Reaction added for the trafficking of lipidic precursors for cutin and plasma membrane synthesis
Tr_GIPC_pm167	transport, glycosyl-ceramide	Ara-GlcA-IPC-d18_1-hC24_0[g] -> Ara-GlcA-IPC-d18_1-hC24_0[pm]		Reaction added for the trafficking of lipidic precursors for cutin and plasma membrane synthesis
Tr_GIPC_pm168	transport, glycosyl-ceramide	Ara-GlcA-IPC-d18_1-hC24_1[g] -> Ara-GlcA-IPC-d18_1-hC24_1[pm]		Reaction added for the trafficking of lipidic precursors for cutin and plasma membrane synthesis
Tr_GIPC_pm169	transport, glycosyl-ceramide	Ara-GlcA-IPC-d18_1-hC26_0[g] -> Ara-GlcA-IPC-d18_1-hC26_0[pm]		Reaction added for the trafficking of lipidic precursors for cutin and plasma membrane synthesis
Tr_GIPC_pm17	transport, glycosyl-ceramide	Gal-GlcA-IPC-d18_1-hC24_0[g] -> Gal-GlcA-IPC-d18_1-hC24_0[pm]		Reaction added for the trafficking of lipidic precursors for cutin and plasma membrane synthesis
Tr_GIPC_pm170	transport, glycosyl-ceramide	Ara-GlcA-IPC-d18_1-hC26_1[g] -> Ara-GlcA-IPC-d18_1-hC26_1[pm]		Reaction added for the trafficking of lipidic precursors for cutin and plasma membrane synthesis
Tr_GIPC_pm171	transport, glycosyl-ceramide	Ara-GlcA-IPC-t18_0-hC16_0[g] -> Ara-GlcA-IPC-t18_0-hC16_0[pm]		Reaction added for the trafficking of lipidic precursors for cutin and plasma membrane synthesis
Tr_GIPC_pm172	transport, glycosyl-ceramide	Ara-GlcA-IPC-t18_0-hC18_0[g] -> Ara-GlcA-IPC-t18_0-hC18_0[pm]		Reaction added for the trafficking of lipidic precursors for cutin and plasma membrane synthesis
Tr_GIPC_pm173	transport, glycosyl-ceramide	Ara-GlcA-IPC-t18_0-hC20_0[g] -> Ara-GlcA-IPC-t18_0-hC20_0[pm]		Reaction added for the trafficking of lipidic precursors for cutin and plasma membrane synthesis
Tr_GIPC_pm174	transport, glycosyl-ceramide	Ara-GlcA-IPC-t18_0-hC20_1[g] -> Ara-GlcA-IPC-t18_0-hC20_1[pm]		Reaction added for the trafficking of lipidic precursors for cutin and plasma membrane synthesis
Tr_GIPC_pm175	transport, glycosyl-ceramide	Ara-GlcA-IPC-t18_0-hC22_0[g] -> Ara-GlcA-IPC-t18_0-hC22_0[pm]		Reaction added for the trafficking of lipidic precursors for cutin and plasma membrane synthesis
Tr_GIPC_pm176	transport, glycosyl-ceramide	Ara-GlcA-IPC-t18_0-hC22_1[g] -> Ara-GlcA-IPC-t18_0-hC22_1[pm]		Reaction added for the trafficking of lipidic precursors for cutin and plasma membrane synthesis
Tr_GIPC_pm177	transport, glycosyl-ceramide	Ara-GlcA-IPC-t18_0-hC24_0[g] -> Ara-GlcA-IPC-t18_0-hC24_0[pm]		Reaction added for the trafficking of lipidic precursors for cutin and plasma membrane synthesis
Tr_GIPC_pm178	transport, glycosyl-ceramide	Ara-GlcA-IPC-t18_0-hC24_1[g] -> Ara-GlcA-IPC-t18_0-hC24_1[pm]		Reaction added for the trafficking of lipidic precursors for cutin and plasma membrane synthesis
Tr_GIPC_pm179	transport, glycosyl-ceramide	Ara-GlcA-IPC-t18_0-hC26_0[g] -> Ara-GlcA-IPC-t18_0-hC26_0[pm]		Reaction added for the trafficking of lipidic precursors for cutin and plasma membrane synthesis
Tr_GIPC_pm18	transport, glycosyl-ceramide	Gal-GlcA-IPC-d18_1-hC24_1[g] -> Gal-GlcA-IPC-d18_1-hC24_1[pm]		Reaction added for the trafficking of lipidic precursors for cutin and plasma membrane synthesis
Tr_GIPC_pm180	transport, glycosyl-ceramide	Ara-GlcA-IPC-t18_0-hC26_1[g] -> Ara-GlcA-IPC-t18_0-hC26_1[pm]		Reaction added for the trafficking of lipidic precursors for cutin and plasma membrane synthesis
Tr_GIPC_pm181	transport, glycosyl-ceramide	Ara-GlcA-IPC-t18_E1-hC16_0[g] -> Ara-GlcA-IPC-t18_E1-hC16_0[pm]		Reaction added for the trafficking of lipidic precursors for cutin and plasma membrane synthesis
Tr_GIPC_pm182	transport, glycosyl-ceramide	Ara-GlcA-IPC-t18_E1-hC18_0[g] -> Ara-GlcA-IPC-t18_E1-hC18_0[pm]		Reaction added for the trafficking of lipidic precursors for cutin and plasma membrane synthesis
Tr_GIPC_pm183	transport, glycosyl-ceramide	Ara-GlcA-IPC-t18_E1-hC20_0[g] -> Ara-GlcA-IPC-t18_E1-hC20_0[pm]		Reaction added for the trafficking of lipidic precursors for cutin and plasma membrane synthesis
Tr_GIPC_pm184	transport, glycosyl-ceramide	Ara-GlcA-IPC-t18_E1-hC20_1[g] -> Ara-GlcA-IPC-t18_E1-hC20_1[pm]		Reaction added for the trafficking of lipidic precursors for cutin and plasma membrane synthesis
Tr_GIPC_pm185	transport, glycosyl-ceramide	Ara-GlcA-IPC-t18_E1-hC22_0[g] -> Ara-GlcA-IPC-t18_E1-hC22_0[pm]		Reaction added for the trafficking of lipidic precursors for cutin and plasma membrane synthesis
Tr_GIPC_pm186	transport, glycosyl-ceramide	Ara-GlcA-IPC-t18_E1-hC22_1[g] -> Ara-GlcA-IPC-t18_E1-hC22_1[pm]		Reaction added for the trafficking of lipidic precursors for cutin and plasma membrane synthesis
Tr_GIPC_pm187	transport, glycosyl-ceramide	Ara-GlcA-IPC-t18_E1-hC24_0[g] -> Ara-GlcA-IPC-t18_E1-hC24_0[pm]		Reaction added for the trafficking of lipidic precursors for cutin and plasma membrane synthesis
Tr_GIPC_pm188	transport, glycosyl-ceramide	Ara-GlcA-IPC-t18_E1-hC24_1[g] -> Ara-GlcA-IPC-t18_E1-hC24_1[pm]		Reaction added for the trafficking of lipidic precursors for cutin and plasma membrane synthesis
Tr_GIPC_pm189	transport, glycosyl-ceramide	Ara-GlcA-IPC-t18_E1-hC26_0[g] -> Ara-GlcA-IPC-t18_E1-hC26_0[pm]		Reaction added for the trafficking of lipidic precursors for cutin and plasma membrane synthesis
Tr_GIPC_pm19	transport, glycosyl-ceramide	Gal-GlcA-IPC-d18_1-hC26_0[g] -> Gal-GlcA-IPC-d18_1-hC26_0[pm]		Reaction added for the trafficking of lipidic precursors for cutin and plasma membrane synthesis
Tr_GIPC_pm190	transport, glycosyl-ceramide	Ara-GlcA-IPC-t18_E1-hC26_1[g] -> Ara-GlcA-IPC-t18_E1-hC26_1[pm]		Reaction added for the trafficking of lipidic precursors for cutin and plasma membrane synthesis
Tr_GIPC_pm191	transport, glycosyl-ceramide	Ara-GlcA-IPC-t18_Z1-hC16_0[g] -> Ara-GlcA-IPC-t18_Z1-hC16_0[pm]		Reaction added for the trafficking of lipidic precursors for cutin and plasma membrane synthesis
Tr_GIPC_pm192	transport, glycosyl-ceramide	Ara-GlcA-IPC-t18_Z1-hC18_0[g] -> Ara-GlcA-IPC-t18_Z1-hC18_0[pm]		Reaction added for the trafficking of lipidic precursors for cutin and plasma membrane synthesis
Tr_GIPC_pm193	transport, glycosyl-ceramide	Ara-GlcA-IPC-t18_Z1-hC20_0[g] -> Ara-GlcA-IPC-t18_Z1-hC20_0[pm]		Reaction added for the trafficking of lipidic precursors for cutin and plasma membrane synthesis
Tr_GIPC_pm194	transport, glycosyl-ceramide	Ara-GlcA-IPC-t18_Z1-hC20_1[g] -> Ara-GlcA-IPC-t18_Z1-hC20_1[pm]		Reaction added for the trafficking of lipidic precursors for cutin and plasma membrane synthesis
Tr_GIPC_pm195	transport, glycosyl-ceramide	Ara-GlcA-IPC-t18_Z1-hC22_0[g] -> Ara-GlcA-IPC-t18_Z1-hC22_0[pm]		Reaction added for the trafficking of lipidic precursors for cutin and plasma membrane synthesis
Tr_GIPC_pm196	transport, glycosyl-ceramide	Ara-GlcA-IPC-t18_Z1-hC22_1[g] -> Ara-GlcA-IPC-t18_Z1-hC22_1[pm]		Reaction added for the trafficking of lipidic precursors for cutin and plasma membrane synthesis
Tr_GIPC_pm197	transport, glycosyl-ceramide	Ara-GlcA-IPC-t18_Z1-hC24_0[g] -> Ara-GlcA-IPC-t18_Z1-hC24_0[pm]		Reaction added for the trafficking of lipidic precursors for cutin and plasma membrane synthesis
Tr_GIPC_pm198	transport, glycosyl-ceramide	Ara-GlcA-IPC-t18_Z1-hC24_1[g] -> Ara-GlcA-IPC-t18_Z1-hC24_1[pm]		Reaction added for the trafficking of lipidic precursors for cutin and plasma membrane synthesis
Tr_GIPC_pm199	transport, glycosyl-ceramide	Ara-GlcA-IPC-t18_Z1-hC26_0[g] -> Ara-GlcA-IPC-t18_Z1-hC26_0[pm]		Reaction added for the trafficking of lipidic precursors for cutin and plasma membrane synthesis
Tr_GIPC_pm2	transport, glycosyl-ceramide	Gal-GlcA-IPC-d18_0-hC18_0[g] -> Gal-GlcA-IPC-d18_0-hC18_0[pm]		Reaction added for the trafficking of lipidic precursors for cutin and plasma membrane synthesis
Tr_GIPC_pm20	transport, glycosyl-ceramide	Gal-GlcA-IPC-d18_1-hC26_1[g] -> Gal-GlcA-IPC-d18_1-hC26_1[pm]		Reaction added for the trafficking of lipidic precursors for cutin and plasma membrane synthesis
Tr_GIPC_pm200	transport, glycosyl-ceramide	Ara-GlcA-IPC-t18_Z1-hC26_1[g] -> Ara-GlcA-IPC-t18_Z1-hC26_1[pm]		Reaction added for the trafficking of lipidic precursors for cutin and plasma membrane synthesis
Tr_GIPC_pm21	transport, glycosyl-ceramide	Gal-GlcA-IPC-t18_0-hC16_0[g] -> Gal-GlcA-IPC-t18_0-hC16_0[pm]		Reaction added for the trafficking of lipidic precursors for cutin and plasma membrane synthesis
Tr_GIPC_pm22	transport, glycosyl-ceramide	Gal-GlcA-IPC-t18_0-hC18_0[g] -> Gal-GlcA-IPC-t18_0-hC18_0[pm]		Reaction added for the trafficking of lipidic precursors for cutin and plasma membrane synthesis
Tr_GIPC_pm23	transport, glycosyl-ceramide	Gal-GlcA-IPC-t18_0-hC20_0[g] -> Gal-GlcA-IPC-t18_0-hC20_0[pm]		Reaction added for the trafficking of lipidic precursors for cutin and plasma membrane synthesis
Tr_GIPC_pm24	transport, glycosyl-ceramide	Gal-GlcA-IPC-t18_0-hC20_1[g] -> Gal-GlcA-IPC-t18_0-hC20_1[pm]		Reaction added for the trafficking of lipidic precursors for cutin and plasma membrane synthesis
Tr_GIPC_pm25	transport, glycosyl-ceramide	Gal-GlcA-IPC-t18_0-hC22_0[g] -> Gal-GlcA-IPC-t18_0-hC22_0[pm]		Reaction added for the trafficking of lipidic precursors for cutin and plasma membrane synthesis
Tr_GIPC_pm26	transport, glycosyl-ceramide	Gal-GlcA-IPC-t18_0-hC22_1[g] -> Gal-GlcA-IPC-t18_0-hC22_1[pm]		Reaction added for the trafficking of lipidic precursors for cutin and plasma membrane synthesis
Tr_GIPC_pm27	transport, glycosyl-ceramide	Gal-GlcA-IPC-t18_0-hC24_0[g] -> Gal-GlcA-IPC-t18_0-hC24_0[pm]		Reaction added for the trafficking of lipidic precursors for cutin and plasma membrane synthesis
Tr_GIPC_pm28	transport, glycosyl-ceramide	Gal-GlcA-IPC-t18_0-hC24_1[g] -> Gal-GlcA-IPC-t18_0-hC24_1[pm]		Reaction added for the trafficking of lipidic precursors for cutin and plasma membrane synthesis
Tr_GIPC_pm29	transport, glycosyl-ceramide	Gal-GlcA-IPC-t18_0-hC26_0[g] -> Gal-GlcA-IPC-t18_0-hC26_0[pm]		Reaction added for the trafficking of lipidic precursors for cutin and plasma membrane synthesis
Tr_GIPC_pm3	transport, glycosyl-ceramide	Gal-GlcA-IPC-d18_0-hC20_0[g] -> Gal-GlcA-IPC-d18_0-hC20_0[pm]		Reaction added for the trafficking of lipidic precursors for cutin and plasma membrane synthesis
Tr_GIPC_pm30	transport, glycosyl-ceramide	Gal-GlcA-IPC-t18_0-hC26_1[g] -> Gal-GlcA-IPC-t18_0-hC26_1[pm]		Reaction added for the trafficking of lipidic precursors for cutin and plasma membrane synthesis
Tr_GIPC_pm31	transport, glycosyl-ceramide	Gal-GlcA-IPC-t18_E1-hC16_0[g] -> Gal-GlcA-IPC-t18_E1-hC16_0[pm]		Reaction added for the trafficking of lipidic precursors for cutin and plasma membrane synthesis
Tr_GIPC_pm32	transport, glycosyl-ceramide	Gal-GlcA-IPC-t18_E1-hC18_0[g] -> Gal-GlcA-IPC-t18_E1-hC18_0[pm]		Reaction added for the trafficking of lipidic precursors for cutin and plasma membrane synthesis
Tr_GIPC_pm33	transport, glycosyl-ceramide	Gal-GlcA-IPC-t18_E1-hC20_0[g] -> Gal-GlcA-IPC-t18_E1-hC20_0[pm]		Reaction added for the trafficking of lipidic precursors for cutin and plasma membrane synthesis
Tr_GIPC_pm34	transport, glycosyl-ceramide	Gal-GlcA-IPC-t18_E1-hC20_1[g] -> Gal-GlcA-IPC-t18_E1-hC20_1[pm]		Reaction added for the trafficking of lipidic precursors for cutin and plasma membrane synthesis
Tr_GIPC_pm35	transport, glycosyl-ceramide	Gal-GlcA-IPC-t18_E1-hC22_0[g] -> Gal-GlcA-IPC-t18_E1-hC22_0[pm]		Reaction added for the trafficking of lipidic precursors for cutin and plasma membrane synthesis
Tr_GIPC_pm36	transport, glycosyl-ceramide	Gal-GlcA-IPC-t18_E1-hC22_1[g] -> Gal-GlcA-IPC-t18_E1-hC22_1[pm]		Reaction added for the trafficking of lipidic precursors for cutin and plasma membrane synthesis
Tr_GIPC_pm37	transport, glycosyl-ceramide	Gal-GlcA-IPC-t18_E1-hC24_0[g] -> Gal-GlcA-IPC-t18_E1-hC24_0[pm]		Reaction added for the trafficking of lipidic precursors for cutin and plasma membrane synthesis
Tr_GIPC_pm38	transport, glycosyl-ceramide	Gal-GlcA-IPC-t18_E1-hC24_1[g] -> Gal-GlcA-IPC-t18_E1-hC24_1[pm]		Reaction added for the trafficking of lipidic precursors for cutin and plasma membrane synthesis
Tr_GIPC_pm39	transport, glycosyl-ceramide	Gal-GlcA-IPC-t18_E1-hC26_0[g] -> Gal-GlcA-IPC-t18_E1-hC26_0[pm]		Reaction added for the trafficking of lipidic precursors for cutin and plasma membrane synthesis
Tr_GIPC_pm4	transport, glycosyl-ceramide	Gal-GlcA-IPC-d18_0-hC20_1[g] -> Gal-GlcA-IPC-d18_0-hC20_1[pm]		Reaction added for the trafficking of lipidic precursors for cutin and plasma membrane synthesis
Tr_GIPC_pm40	transport, glycosyl-ceramide	Gal-GlcA-IPC-t18_E1-hC26_1[g] -> Gal-GlcA-IPC-t18_E1-hC26_1[pm]		Reaction added for the trafficking of lipidic precursors for cutin and plasma membrane synthesis
Tr_GIPC_pm41	transport, glycosyl-ceramide	Gal-GlcA-IPC-t18_Z1-hC16_0[g] -> Gal-GlcA-IPC-t18_Z1-hC16_0[pm]		Reaction added for the trafficking of lipidic precursors for cutin and plasma membrane synthesis
Tr_GIPC_pm42	transport, glycosyl-ceramide	Gal-GlcA-IPC-t18_Z1-hC18_0[g] -> Gal-GlcA-IPC-t18_Z1-hC18_0[pm]		Reaction added for the trafficking of lipidic precursors for cutin and plasma membrane synthesis
Tr_GIPC_pm43	transport, glycosyl-ceramide	Gal-GlcA-IPC-t18_Z1-hC20_0[g] -> Gal-GlcA-IPC-t18_Z1-hC20_0[pm]		Reaction added for the trafficking of lipidic precursors for cutin and plasma membrane synthesis
Tr_GIPC_pm44	transport, glycosyl-ceramide	Gal-GlcA-IPC-t18_Z1-hC20_1[g] -> Gal-GlcA-IPC-t18_Z1-hC20_1[pm]		Reaction added for the trafficking of lipidic precursors for cutin and plasma membrane synthesis
Tr_GIPC_pm45	transport, glycosyl-ceramide	Gal-GlcA-IPC-t18_Z1-hC22_0[g] -> Gal-GlcA-IPC-t18_Z1-hC22_0[pm]		Reaction added for the trafficking of lipidic precursors for cutin and plasma membrane synthesis
Tr_GIPC_pm46	transport, glycosyl-ceramide	Gal-GlcA-IPC-t18_Z1-hC22_1[g] -> Gal-GlcA-IPC-t18_Z1-hC22_1[pm]		Reaction added for the trafficking of lipidic precursors for cutin and plasma membrane synthesis
Tr_GIPC_pm47	transport, glycosyl-ceramide	Gal-GlcA-IPC-t18_Z1-hC24_0[g] -> Gal-GlcA-IPC-t18_Z1-hC24_0[pm]		Reaction added for the trafficking of lipidic precursors for cutin and plasma membrane synthesis
Tr_GIPC_pm48	transport, glycosyl-ceramide	Gal-GlcA-IPC-t18_Z1-hC24_1[g] -> Gal-GlcA-IPC-t18_Z1-hC24_1[pm]		Reaction added for the trafficking of lipidic precursors for cutin and plasma membrane synthesis
Tr_GIPC_pm49	transport, glycosyl-ceramide	Gal-GlcA-IPC-t18_Z1-hC26_0[g] -> Gal-GlcA-IPC-t18_Z1-hC26_0[pm]		Reaction added for the trafficking of lipidic precursors for cutin and plasma membrane synthesis
Tr_GIPC_pm5	transport, glycosyl-ceramide	Gal-GlcA-IPC-d18_0-hC22_0[g] -> Gal-GlcA-IPC-d18_0-hC22_0[pm]		Reaction added for the trafficking of lipidic precursors for cutin and plasma membrane synthesis
Tr_GIPC_pm50	transport, glycosyl-ceramide	Gal-GlcA-IPC-t18_Z1-hC26_1[g] -> Gal-GlcA-IPC-t18_Z1-hC26_1[pm]		Reaction added for the trafficking of lipidic precursors for cutin and plasma membrane synthesis
Tr_GIPC_pm51	transport, glycosyl-ceramide	Man-GlcA-IPC-d18_0-hC16_0[g] -> Man-GlcA-IPC-d18_0-hC16_0[pm]		Reaction added for the trafficking of lipidic precursors for cutin and plasma membrane synthesis
Tr_GIPC_pm52	transport, glycosyl-ceramide	Man-GlcA-IPC-d18_0-hC18_0[g] -> Man-GlcA-IPC-d18_0-hC18_0[pm]		Reaction added for the trafficking of lipidic precursors for cutin and plasma membrane synthesis
Tr_GIPC_pm53	transport, glycosyl-ceramide	Man-GlcA-IPC-d18_0-hC20_0[g] -> Man-GlcA-IPC-d18_0-hC20_0[pm]		Reaction added for the trafficking of lipidic precursors for cutin and plasma membrane synthesis
Tr_GIPC_pm54	transport, glycosyl-ceramide	Man-GlcA-IPC-d18_0-hC20_1[g] -> Man-GlcA-IPC-d18_0-hC20_1[pm]		Reaction added for the trafficking of lipidic precursors for cutin and plasma membrane synthesis
Tr_GIPC_pm55	transport, glycosyl-ceramide	Man-GlcA-IPC-d18_0-hC22_0[g] -> Man-GlcA-IPC-d18_0-hC22_0[pm]		Reaction added for the trafficking of lipidic precursors for cutin and plasma membrane synthesis
Tr_GIPC_pm56	transport, glycosyl-ceramide	Man-GlcA-IPC-d18_0-hC22_1[g] -> Man-GlcA-IPC-d18_0-hC22_1[pm]		Reaction added for the trafficking of lipidic precursors for cutin and plasma membrane synthesis
Tr_GIPC_pm57	transport, glycosyl-ceramide	Man-GlcA-IPC-d18_0-hC24_0[g] -> Man-GlcA-IPC-d18_0-hC24_0[pm]		Reaction added for the trafficking of lipidic precursors for cutin and plasma membrane synthesis
Tr_GIPC_pm58	transport, glycosyl-ceramide	Man-GlcA-IPC-d18_0-hC24_1[g] -> Man-GlcA-IPC-d18_0-hC24_1[pm]		Reaction added for the trafficking of lipidic precursors for cutin and plasma membrane synthesis
Tr_GIPC_pm59	transport, glycosyl-ceramide	Man-GlcA-IPC-d18_0-hC26_0[g] -> Man-GlcA-IPC-d18_0-hC26_0[pm]		Reaction added for the trafficking of lipidic precursors for cutin and plasma membrane synthesis
Tr_GIPC_pm6	transport, glycosyl-ceramide	Gal-GlcA-IPC-d18_0-hC22_1[g] -> Gal-GlcA-IPC-d18_0-hC22_1[pm]		Reaction added for the trafficking of lipidic precursors for cutin and plasma membrane synthesis
Tr_GIPC_pm60	transport, glycosyl-ceramide	Man-GlcA-IPC-d18_0-hC26_1[g] -> Man-GlcA-IPC-d18_0-hC26_1[pm]		Reaction added for the trafficking of lipidic precursors for cutin and plasma membrane synthesis
Tr_GIPC_pm61	transport, glycosyl-ceramide	Man-GlcA-IPC-d18_1-hC16_0[g] -> Man-GlcA-IPC-d18_1-hC16_0[pm]		Reaction added for the trafficking of lipidic precursors for cutin and plasma membrane synthesis
Tr_GIPC_pm62	transport, glycosyl-ceramide	Man-GlcA-IPC-d18_1-hC18_0[g] -> Man-GlcA-IPC-d18_1-hC18_0[pm]		Reaction added for the trafficking of lipidic precursors for cutin and plasma membrane synthesis
Tr_GIPC_pm63	transport, glycosyl-ceramide	Man-GlcA-IPC-d18_1-hC20_0[g] -> Man-GlcA-IPC-d18_1-hC20_0[pm]		Reaction added for the trafficking of lipidic precursors for cutin and plasma membrane synthesis
Tr_GIPC_pm64	transport, glycosyl-ceramide	Man-GlcA-IPC-d18_1-hC20_1[g] -> Man-GlcA-IPC-d18_1-hC20_1[pm]		Reaction added for the trafficking of lipidic precursors for cutin and plasma membrane synthesis
Tr_GIPC_pm65	transport, glycosyl-ceramide	Man-GlcA-IPC-d18_1-hC22_0[g] -> Man-GlcA-IPC-d18_1-hC22_0[pm]		Reaction added for the trafficking of lipidic precursors for cutin and plasma membrane synthesis
Tr_GIPC_pm66	transport, glycosyl-ceramide	Man-GlcA-IPC-d18_1-hC22_1[g] -> Man-GlcA-IPC-d18_1-hC22_1[pm]		Reaction added for the trafficking of lipidic precursors for cutin and plasma membrane synthesis
Tr_GIPC_pm67	transport, glycosyl-ceramide	Man-GlcA-IPC-d18_1-hC24_0[g] -> Man-GlcA-IPC-d18_1-hC24_0[pm]		Reaction added for the trafficking of lipidic precursors for cutin and plasma membrane synthesis
Tr_GIPC_pm68	transport, glycosyl-ceramide	Man-GlcA-IPC-d18_1-hC24_1[g] -> Man-GlcA-IPC-d18_1-hC24_1[pm]		Reaction added for the trafficking of lipidic precursors for cutin and plasma membrane synthesis
Tr_GIPC_pm69	transport, glycosyl-ceramide	Man-GlcA-IPC-d18_1-hC26_0[g] -> Man-GlcA-IPC-d18_1-hC26_0[pm]		Reaction added for the trafficking of lipidic precursors for cutin and plasma membrane synthesis
Tr_GIPC_pm7	transport, glycosyl-ceramide	Gal-GlcA-IPC-d18_0-hC24_0[g] -> Gal-GlcA-IPC-d18_0-hC24_0[pm]		Reaction added for the trafficking of lipidic precursors for cutin and plasma membrane synthesis
Tr_GIPC_pm70	transport, glycosyl-ceramide	Man-GlcA-IPC-d18_1-hC26_1[g] -> Man-GlcA-IPC-d18_1-hC26_1[pm]		Reaction added for the trafficking of lipidic precursors for cutin and plasma membrane synthesis
Tr_GIPC_pm71	transport, glycosyl-ceramide	Man-GlcA-IPC-t18_0-hC16_0[g] -> Man-GlcA-IPC-t18_0-hC16_0[pm]		Reaction added for the trafficking of lipidic precursors for cutin and plasma membrane synthesis
Tr_GIPC_pm72	transport, glycosyl-ceramide	Man-GlcA-IPC-t18_0-hC18_0[g] -> Man-GlcA-IPC-t18_0-hC18_0[pm]		Reaction added for the trafficking of lipidic precursors for cutin and plasma membrane synthesis
Tr_GIPC_pm73	transport, glycosyl-ceramide	Man-GlcA-IPC-t18_0-hC20_0[g] -> Man-GlcA-IPC-t18_0-hC20_0[pm]		Reaction added for the trafficking of lipidic precursors for cutin and plasma membrane synthesis
Tr_GIPC_pm74	transport, glycosyl-ceramide	Man-GlcA-IPC-t18_0-hC20_1[g] -> Man-GlcA-IPC-t18_0-hC20_1[pm]		Reaction added for the trafficking of lipidic precursors for cutin and plasma membrane synthesis
Tr_GIPC_pm75	transport, glycosyl-ceramide	Man-GlcA-IPC-t18_0-hC22_0[g] -> Man-GlcA-IPC-t18_0-hC22_0[pm]		Reaction added for the trafficking of lipidic precursors for cutin and plasma membrane synthesis
Tr_GIPC_pm76	transport, glycosyl-ceramide	Man-GlcA-IPC-t18_0-hC22_1[g] -> Man-GlcA-IPC-t18_0-hC22_1[pm]		Reaction added for the trafficking of lipidic precursors for cutin and plasma membrane synthesis
Tr_GIPC_pm77	transport, glycosyl-ceramide	Man-GlcA-IPC-t18_0-hC24_0[g] -> Man-GlcA-IPC-t18_0-hC24_0[pm]		Reaction added for the trafficking of lipidic precursors for cutin and plasma membrane synthesis
Tr_GIPC_pm78	transport, glycosyl-ceramide	Man-GlcA-IPC-t18_0-hC24_1[g] -> Man-GlcA-IPC-t18_0-hC24_1[pm]		Reaction added for the trafficking of lipidic precursors for cutin and plasma membrane synthesis
Tr_GIPC_pm79	transport, glycosyl-ceramide	Man-GlcA-IPC-t18_0-hC26_0[g] -> Man-GlcA-IPC-t18_0-hC26_0[pm]		Reaction added for the trafficking of lipidic precursors for cutin and plasma membrane synthesis
Tr_GIPC_pm8	transport, glycosyl-ceramide	Gal-GlcA-IPC-d18_0-hC24_1[g] -> Gal-GlcA-IPC-d18_0-hC24_1[pm]		Reaction added for the trafficking of lipidic precursors for cutin and plasma membrane synthesis
Tr_GIPC_pm80	transport, glycosyl-ceramide	Man-GlcA-IPC-t18_0-hC26_1[g] -> Man-GlcA-IPC-t18_0-hC26_1[pm]		Reaction added for the trafficking of lipidic precursors for cutin and plasma membrane synthesis
Tr_GIPC_pm81	transport, glycosyl-ceramide	Man-GlcA-IPC-t18_E1-hC16_0[g] -> Man-GlcA-IPC-t18_E1-hC16_0[pm]		Reaction added for the trafficking of lipidic precursors for cutin and plasma membrane synthesis
Tr_GIPC_pm82	transport, glycosyl-ceramide	Man-GlcA-IPC-t18_E1-hC18_0[g] -> Man-GlcA-IPC-t18_E1-hC18_0[pm]		Reaction added for the trafficking of lipidic precursors for cutin and plasma membrane synthesis
Tr_GIPC_pm83	transport, glycosyl-ceramide	Man-GlcA-IPC-t18_E1-hC20_0[g] -> Man-GlcA-IPC-t18_E1-hC20_0[pm]		Reaction added for the trafficking of lipidic precursors for cutin and plasma membrane synthesis
Tr_GIPC_pm84	transport, glycosyl-ceramide	Man-GlcA-IPC-t18_E1-hC20_1[g] -> Man-GlcA-IPC-t18_E1-hC20_1[pm]		Reaction added for the trafficking of lipidic precursors for cutin and plasma membrane synthesis
Tr_GIPC_pm85	transport, glycosyl-ceramide	Man-GlcA-IPC-t18_E1-hC22_0[g] -> Man-GlcA-IPC-t18_E1-hC22_0[pm]		Reaction added for the trafficking of lipidic precursors for cutin and plasma membrane synthesis
Tr_GIPC_pm86	transport, glycosyl-ceramide	Man-GlcA-IPC-t18_E1-hC22_1[g] -> Man-GlcA-IPC-t18_E1-hC22_1[pm]		Reaction added for the trafficking of lipidic precursors for cutin and plasma membrane synthesis
Tr_GIPC_pm87	transport, glycosyl-ceramide	Man-GlcA-IPC-t18_E1-hC24_0[g] -> Man-GlcA-IPC-t18_E1-hC24_0[pm]		Reaction added for the trafficking of lipidic precursors for cutin and plasma membrane synthesis
Tr_GIPC_pm88	transport, glycosyl-ceramide	Man-GlcA-IPC-t18_E1-hC24_1[g] -> Man-GlcA-IPC-t18_E1-hC24_1[pm]		Reaction added for the trafficking of lipidic precursors for cutin and plasma membrane synthesis
Tr_GIPC_pm89	transport, glycosyl-ceramide	Man-GlcA-IPC-t18_E1-hC26_0[g] -> Man-GlcA-IPC-t18_E1-hC26_0[pm]		Reaction added for the trafficking of lipidic precursors for cutin and plasma membrane synthesis
Tr_GIPC_pm9	transport, glycosyl-ceramide	Gal-GlcA-IPC-d18_0-hC26_0[g] -> Gal-GlcA-IPC-d18_0-hC26_0[pm]		Reaction added for the trafficking of lipidic precursors for cutin and plasma membrane synthesis
Tr_GIPC_pm90	transport, glycosyl-ceramide	Man-GlcA-IPC-t18_E1-hC26_1[g] -> Man-GlcA-IPC-t18_E1-hC26_1[pm]		Reaction added for the trafficking of lipidic precursors for cutin and plasma membrane synthesis
Tr_GIPC_pm91	transport, glycosyl-ceramide	Man-GlcA-IPC-t18_Z1-hC16_0[g] -> Man-GlcA-IPC-t18_Z1-hC16_0[pm]		Reaction added for the trafficking of lipidic precursors for cutin and plasma membrane synthesis
Tr_GIPC_pm92	transport, glycosyl-ceramide	Man-GlcA-IPC-t18_Z1-hC18_0[g] -> Man-GlcA-IPC-t18_Z1-hC18_0[pm]		Reaction added for the trafficking of lipidic precursors for cutin and plasma membrane synthesis
Tr_GIPC_pm93	transport, glycosyl-ceramide	Man-GlcA-IPC-t18_Z1-hC20_0[g] -> Man-GlcA-IPC-t18_Z1-hC20_0[pm]		Reaction added for the trafficking of lipidic precursors for cutin and plasma membrane synthesis
Tr_GIPC_pm94	transport, glycosyl-ceramide	Man-GlcA-IPC-t18_Z1-hC20_1[g] -> Man-GlcA-IPC-t18_Z1-hC20_1[pm]		Reaction added for the trafficking of lipidic precursors for cutin and plasma membrane synthesis
Tr_GIPC_pm95	transport, glycosyl-ceramide	Man-GlcA-IPC-t18_Z1-hC22_0[g] -> Man-GlcA-IPC-t18_Z1-hC22_0[pm]		Reaction added for the trafficking of lipidic precursors for cutin and plasma membrane synthesis
Tr_GIPC_pm96	transport, glycosyl-ceramide	Man-GlcA-IPC-t18_Z1-hC22_1[g] -> Man-GlcA-IPC-t18_Z1-hC22_1[pm]		Reaction added for the trafficking of lipidic precursors for cutin and plasma membrane synthesis
Tr_GIPC_pm97	transport, glycosyl-ceramide	Man-GlcA-IPC-t18_Z1-hC24_0[g] -> Man-GlcA-IPC-t18_Z1-hC24_0[pm]		Reaction added for the trafficking of lipidic precursors for cutin and plasma membrane synthesis
Tr_GIPC_pm98	transport, glycosyl-ceramide	Man-GlcA-IPC-t18_Z1-hC24_1[g] -> Man-GlcA-IPC-t18_Z1-hC24_1[pm]		Reaction added for the trafficking of lipidic precursors for cutin and plasma membrane synthesis
Tr_GIPC_pm99	transport, glycosyl-ceramide	Man-GlcA-IPC-t18_Z1-hC26_0[g] -> Man-GlcA-IPC-t18_Z1-hC26_0[pm]		Reaction added for the trafficking of lipidic precursors for cutin and plasma membrane synthesis
Tr_GLE1	transport, PC	PC-34_2[rm] -> PC-34_2[ohm]	https://doi.org/10.1016/j.tplants.2015.10.011; https://www.sciencedirect.com/science/article/abs/pii/S0300908411001027?via%3Dihub	Reaction added for the trafficking lipid species across compartments
Tr_GLE2	transport, PC	PC-36_4_2[rm] -> PC-36_4_2[ohm]	https://doi.org/10.1016/j.tplants.2015.10.011; https://www.sciencedirect.com/science/article/abs/pii/S0300908411001027?via%3Dihub	Reaction added for the trafficking lipid species across compartments
Tr_GLE3	transport, PC	PC-36_3_2[rm] -> PC-36_3_2[ohm]	https://doi.org/10.1016/j.tplants.2015.10.011; https://www.sciencedirect.com/science/article/abs/pii/S0300908411001027?via%3Dihub	Reaction added for the trafficking lipid species across compartments
Tr_BAT13	B0,+-type amino acid transporter 1	Glu[c] <=> Glu[m]	https://doi.org/10.1111/j.1365-313X.2011.04612.x	Reaction added for the transport of amino acids across compartments
Tr_Glyc_ob	transport, Gycerol	Glyc[ob] -> Glyc[c]		Reaction added for the transport of metabolic intermediates of central metabolism across compartments
Tr_glyc_r	transport, glycerol	Glyc[r] <=> Glyc[c]		Reaction added for the transport of metabolic intermediates of central metabolism across compartments
Tr_H2Og	H2O diffusion	H2O[c] <=> H2O[g]		Reaction added for the transport of inorganic compounds across compartments
Tr_H2Or	H2O diffusion	H2O[c] <=> H2O[r]		Reaction added for the transport of inorganic compounds across compartments
Tr_Hg	Proton diffusion	H[c] <=> H[g]		Reaction added for the transport of inorganic compounds across compartments
Tr_Hr	transport, H	H[c] <=> H[r]		Reaction added for the transport of inorganic compounds across compartments
Tr_iCit	transport, Isocitrate	iCit[c] <=> iCit[p]		Reaction added for the transport of metabolic intermediates of central metabolism across compartments
Tr_Ino	transport, Inositol	Ino[c] -> Ino[r]		Reaction added for the transport of metabolic intermediates of central metabolism across compartments
Tr_JA	transport, JA	JA-CoA[p] + H2O[p] -> JA[c] + CoA[p] + H[p]		Reaction added for the trafficking lipid species across compartments
Tr_LCBs_pm1	transport, long chain bases	Cer-d18_2-hC16_0[r] -> Cer-d18_2-hC16_0[pm]		Reaction added for the trafficking of lipidic precursors for cutin and plasma membrane synthesis
Tr_LCBs_pm10	transport, long chain bases	Cer-d18_2-hC26_1[r] -> Cer-d18_2-hC26_1[pm]		Reaction added for the trafficking of lipidic precursors for cutin and plasma membrane synthesis
Tr_LCBs_pm2	transport, long chain bases	Cer-d18_2-hC18_0[r] -> Cer-d18_2-hC18_0[pm]		Reaction added for the trafficking of lipidic precursors for cutin and plasma membrane synthesis
Tr_LCBs_pm3	transport, long chain bases	Cer-d18_2-hC20_0[r] -> Cer-d18_2-hC20_0[pm]		Reaction added for the trafficking of lipidic precursors for cutin and plasma membrane synthesis
Tr_LCBs_pm4	transport, long chain bases	Cer-d18_2-hC20_1[r] -> Cer-d18_2-hC20_1[pm]		Reaction added for the trafficking of lipidic precursors for cutin and plasma membrane synthesis
Tr_LCBs_pm5	transport, long chain bases	Cer-d18_2-hC22_0[r] -> Cer-d18_2-hC22_0[pm]		Reaction added for the trafficking of lipidic precursors for cutin and plasma membrane synthesis
Tr_LCBs_pm6	transport, long chain bases	Cer-d18_2-hC22_1[r] -> Cer-d18_2-hC22_1[pm]		Reaction added for the trafficking of lipidic precursors for cutin and plasma membrane synthesis
Tr_LCBs_pm7	transport, long chain bases	Cer-d18_2-hC24_0[r] -> Cer-d18_2-hC24_0[pm]		Reaction added for the trafficking of lipidic precursors for cutin and plasma membrane synthesis
Tr_LCBs_pm8	transport, long chain bases	Cer-d18_2-hC24_1[r] -> Cer-d18_2-hC24_1[pm]		Reaction added for the trafficking of lipidic precursors for cutin and plasma membrane synthesis
Tr_LCBs_pm9	transport, long chain bases	Cer-d18_2-hC26_0[r] -> Cer-d18_2-hC26_0[pm]		Reaction added for the trafficking of lipidic precursors for cutin and plasma membrane synthesis
Tr_MAG-Cut_1	transport, cutine	MAG-C16_0-diOH[r] -> MAG-C16_0-diOH[cut]		Reaction added for the trafficking of lipidic precursors for cutin and plasma membrane synthesis
Tr_MAG-Cut_2	transport, cutine	MAG-C16_0-DCA[r] -> MAG-C16_0-DCA[cut]		Reaction added for the trafficking of lipidic precursors for cutin and plasma membrane synthesis
Tr_MAG-Cut_3	transport, cutine	MAG-C18_0-DCA[r] -> MAG-C18_0-DCA[cut]		Reaction added for the trafficking of lipidic precursors for cutin and plasma membrane synthesis
Tr_MAG-Cut_4	transport, cutine	MAG-C18_1-DCA[r] -> MAG-C18_1-DCA[cut]		Reaction added for the trafficking of lipidic precursors for cutin and plasma membrane synthesis
Tr_MAG-Cut_5	transport, cutine	MAG-C18_2-DCA[r] -> MAG-C18_2-DCA[cut]		Reaction added for the trafficking of lipidic precursors for cutin and plasma membrane synthesis
Tr_MAG-Cut_6	transport, cutine	MAG-C18-triOH[r] -> MAG-C18-triOH[cut]		Reaction added for the trafficking of lipidic precursors for cutin and plasma membrane synthesis
Tr_MCoA	transport, CoA	M-CoA[c] -> M-CoA[r]		Reaction added for the trafficking lipid species across compartments
Tr_MLN	transport, Malonate	MLN[c] -> MLN[m]	https://doi.org/10.1074/jbc.275.7.5016	Reaction added for the transport of metabolic intermediates of central metabolism across compartments
Tr_O2r	O2 diffusion	O2[c] <=> O2[r]	https://doi.org/10.1046/j.1365-3040.2003.00846.x	Reaction added for the transport of inorganic compounds across compartments
Tr_O2p	O2 diffusion	O2[c] <=> O2[p]		Reaction added for the transport of inorganic compounds across compartments
Tr_OAA	OAA diffusion	OAA[c] <=> OAA[p]		Reaction added for the transport of metabolic intermediates of central metabolism across compartments
Tr_OPDA_c1	transport, OPDA	12-OPDA[hm] <=> 12-OPDA[c]		Reaction added for the trafficking lipid species across compartments
Tr_OPDA_c2	transport, OPDA	12-OPDA[c] <=> 12-OPDA[p]		Reaction added for the trafficking lipid species across compartments
Tr_PCr1	transport, PC	PC-34_0[rm] <=> PC-34_0[mm]	https://doi.org/10.1111/febs.13812; https://doi.org/10.1016/j.cub.2016.01.011; https://doi.org/10.1101/cshperspect.a013235	Reaction added for the trafficking lipid species across compartments
Tr_PCr10	transport, PC	PC-36_3_2[rm] <=> PC-36_3_2[mm]	https://doi.org/10.1111/febs.13812; https://doi.org/10.1016/j.cub.2016.01.011; https://doi.org/10.1101/cshperspect.a013235	Reaction added for the trafficking lipid species across compartments
Tr_PCr11	transport, PC	PC-36_4_1[rm] <=> PC-36_4_1[mm]	https://doi.org/10.1111/febs.13812; https://doi.org/10.1016/j.cub.2016.01.011; https://doi.org/10.1101/cshperspect.a013235	Reaction added for the trafficking lipid species across compartments
Tr_PCr12	transport, PC	PC-36_4_2[rm] <=> PC-36_4_2[mm]	https://doi.org/10.1111/febs.13812; https://doi.org/10.1016/j.cub.2016.01.011; https://doi.org/10.1101/cshperspect.a013235	Reaction added for the trafficking lipid species across compartments
Tr_PCr13	transport, PC	PC-36_5[rm] <=> PC-36_5[mm]	https://doi.org/10.1111/febs.13812; https://doi.org/10.1016/j.cub.2016.01.011; https://doi.org/10.1101/cshperspect.a013235	Reaction added for the trafficking lipid species across compartments
Tr_PCr14	transport, PC	PC-36_6[rm] <=> PC-36_6[mm]	https://doi.org/10.1111/febs.13812; https://doi.org/10.1016/j.cub.2016.01.011; https://doi.org/10.1101/cshperspect.a013235	Reaction added for the trafficking lipid species across compartments
Tr_PCr2	transport, PC	PC-34_1[rm] <=> PC-34_1[mm]	https://doi.org/10.1111/febs.13812; https://doi.org/10.1016/j.cub.2016.01.011; https://doi.org/10.1101/cshperspect.a013235	Reaction added for the trafficking lipid species across compartments
Tr_PCr3	transport, PC	PC-34_2[rm] <=> PC-34_2[mm]	https://doi.org/10.1111/febs.13812; https://doi.org/10.1016/j.cub.2016.01.011; https://doi.org/10.1101/cshperspect.a013235	Reaction added for the trafficking lipid species across compartments
Tr_PCr4	transport, PC	PC-34_3[rm] <=> PC-34_3[mm]	https://doi.org/10.1111/febs.13812; https://doi.org/10.1016/j.cub.2016.01.011; https://doi.org/10.1101/cshperspect.a013235	Reaction added for the trafficking lipid species across compartments
Tr_PCr5	transport, PC	PC-36_0_2[rm] <=> PC-36_0_2[mm]	https://doi.org/10.1111/febs.13812; https://doi.org/10.1016/j.cub.2016.01.011; https://doi.org/10.1101/cshperspect.a013235	Reaction added for the trafficking lipid species across compartments
Tr_PCr6	transport, PC	PC-36_1_2[rm] <=> PC-36_1_2[mm]	https://doi.org/10.1111/febs.13812; https://doi.org/10.1016/j.cub.2016.01.011; https://doi.org/10.1101/cshperspect.a013235	Reaction added for the trafficking lipid species across compartments
Tr_PCr7	transport, PC	PC-36_2_2[rm] <=> PC-36_2_2[mm]	https://doi.org/10.1111/febs.13812; https://doi.org/10.1016/j.cub.2016.01.011; https://doi.org/10.1101/cshperspect.a013235	Reaction added for the trafficking lipid species across compartments
Tr_PCr8	transport, PC	PC-36_3_1[rm] <=> PC-36_3_1[mm]	https://doi.org/10.1111/febs.13812; https://doi.org/10.1016/j.cub.2016.01.011; https://doi.org/10.1101/cshperspect.a013235	Reaction added for the trafficking lipid species across compartments
Tr_PCr9	transport, PC	PC-36_2_3[rm] <=> PC-36_2_3[mm]	https://doi.org/10.1111/febs.13812; https://doi.org/10.1016/j.cub.2016.01.011; https://doi.org/10.1101/cshperspect.a013235	Reaction added for the trafficking lipid species across compartments
Tr_PGr1	transport, PG	PG-34_0[rm] <=> PG-34_0[mm]	https://doi.org/10.1111/febs.13812; https://doi.org/10.1016/j.cub.2016.01.011; https://doi.org/10.1101/cshperspect.a013235	Reaction added for the trafficking lipid species across compartments
Tr_PGr10	transport, PG	PG-36_3_2[rm] <=> PG-36_3_2[mm]	https://doi.org/10.1111/febs.13812; https://doi.org/10.1016/j.cub.2016.01.011; https://doi.org/10.1101/cshperspect.a013235	Reaction added for the trafficking lipid species across compartments
Tr_PGr11	transport, PG	PG-36_4_1[rm] <=> PG-36_4_1[mm]	https://doi.org/10.1111/febs.13812; https://doi.org/10.1016/j.cub.2016.01.011; https://doi.org/10.1101/cshperspect.a013235	Reaction added for the trafficking lipid species across compartments
Tr_PGr12	transport, PG	PG-36_4_2[rm] <=> PG-36_4_2[mm]	https://doi.org/10.1111/febs.13812; https://doi.org/10.1016/j.cub.2016.01.011; https://doi.org/10.1101/cshperspect.a013235	Reaction added for the trafficking lipid species across compartments
Tr_PGr13	transport, PG	PG-36_5[rm] <=> PG-36_5[mm]	https://doi.org/10.1111/febs.13812; https://doi.org/10.1016/j.cub.2016.01.011; https://doi.org/10.1101/cshperspect.a013235	Reaction added for the trafficking lipid species across compartments
Tr_PGr14	transport, PG	PG-36_6[rm] <=> PG-36_6[mm]	https://doi.org/10.1111/febs.13812; https://doi.org/10.1016/j.cub.2016.01.011; https://doi.org/10.1101/cshperspect.a013235	Reaction added for the trafficking lipid species across compartments
Tr_PGr2	transport, PG	PG-34_1[rm] <=> PG-34_1[mm]	https://doi.org/10.1111/febs.13812; https://doi.org/10.1016/j.cub.2016.01.011; https://doi.org/10.1101/cshperspect.a013235	Reaction added for the trafficking lipid species across compartments
Tr_PGr3	transport, PG	PG-34_2[rm] <=> PG-34_2[mm]	https://doi.org/10.1111/febs.13812; https://doi.org/10.1016/j.cub.2016.01.011; https://doi.org/10.1101/cshperspect.a013235	Reaction added for the trafficking lipid species across compartments
Tr_PGr4	transport, PG	PG-34_3[rm] <=> PG-34_3[mm]	https://doi.org/10.1111/febs.13812; https://doi.org/10.1016/j.cub.2016.01.011; https://doi.org/10.1101/cshperspect.a013235	Reaction added for the trafficking lipid species across compartments
Tr_PGr5	transport, PG	PG-36_0_2[rm] <=> PG-36_0[mm]	https://doi.org/10.1111/febs.13812; https://doi.org/10.1016/j.cub.2016.01.011; https://doi.org/10.1101/cshperspect.a013235	Reaction added for the trafficking lipid species across compartments
Tr_PGr6	transport, PG	PG-36_1_2[rm] <=> PG-36_1[mm]	https://doi.org/10.1111/febs.13812; https://doi.org/10.1016/j.cub.2016.01.011; https://doi.org/10.1101/cshperspect.a013235	Reaction added for the trafficking lipid species across compartments
Tr_PGr7	transport, PG	PG-36_2_2[rm] <=> PG-36_2_2[mm]	https://doi.org/10.1111/febs.13812; https://doi.org/10.1016/j.cub.2016.01.011; https://doi.org/10.1101/cshperspect.a013235	Reaction added for the trafficking lipid species across compartments
Tr_PGr8	transport, PG	PG-36_2_3[rm] <=> PG-36_2_3[mm]	https://doi.org/10.1111/febs.13812; https://doi.org/10.1016/j.cub.2016.01.011; https://doi.org/10.1101/cshperspect.a013235	Reaction added for the trafficking lipid species across compartments
Tr_PGr9	transport, PG	PG-36_3_1[rm] <=> PG-36_3_1[mm]	https://doi.org/10.1111/febs.13812; https://doi.org/10.1016/j.cub.2016.01.011; https://doi.org/10.1101/cshperspect.a013235	Reaction added for the trafficking lipid species across compartments
Tr_PI_g	transport, PI	PI-34_2[rm] -> PI-34_2[g]		Reaction added for the trafficking lipid species across compartments
Tr_Pip	transport, Pi	Pi[p] <=> Pi[c]	https://doi.org/10.1016/j.bbamcr.2006.08.012	Reaction added for the transport of inorganic nutrients across compartments
Tr_Pir	transport, Pi	H[r] + Pi[r] <=> H[c] + Pi[c]		Reaction added for the transport of inorganic nutrients across compartments
Tr_PIr1	transport, PI	PI-34_0[rm] <=> PI-34_0[mm]	https://doi.org/10.1111/febs.13812; https://doi.org/10.1016/j.cub.2016.01.011; https://doi.org/10.1101/cshperspect.a013235	Reaction added for the trafficking lipid species across compartments
Tr_PIr10	transport, PI	PI-36_3_2[rm] <=> PI-36_3_2[mm]	https://doi.org/10.1111/febs.13812; https://doi.org/10.1016/j.cub.2016.01.011; https://doi.org/10.1101/cshperspect.a013235	Reaction added for the trafficking lipid species across compartments
Tr_PIr11	transport, PI	PI-36_4_1[rm] <=> PI-36_4_1[mm]	https://doi.org/10.1111/febs.13812; https://doi.org/10.1016/j.cub.2016.01.011; https://doi.org/10.1101/cshperspect.a013235	Reaction added for the trafficking lipid species across compartments
Tr_PIr12	transport, PI	PI-36_4_2[rm] <=> PI-36_4_2[mm]	https://doi.org/10.1111/febs.13812; https://doi.org/10.1016/j.cub.2016.01.011; https://doi.org/10.1101/cshperspect.a013235	Reaction added for the trafficking lipid species across compartments
Tr_PIr13	transport, PI	PI-36_5[rm] <=> PI-36_5[mm]	https://doi.org/10.1111/febs.13812; https://doi.org/10.1016/j.cub.2016.01.011; https://doi.org/10.1101/cshperspect.a013235	Reaction added for the trafficking lipid species across compartments
Tr_PIr14	transport, PI	PI-36_6[rm] <=> PI-36_6[mm]	https://doi.org/10.1111/febs.13812; https://doi.org/10.1016/j.cub.2016.01.011; https://doi.org/10.1101/cshperspect.a013235	Reaction added for the trafficking lipid species across compartments
Tr_PIr2	transport, PI	PI-34_1[rm] <=> PI-34_1[mm]	https://doi.org/10.1111/febs.13812; https://doi.org/10.1016/j.cub.2016.01.011; https://doi.org/10.1101/cshperspect.a013235	Reaction added for the trafficking lipid species across compartments
Tr_PIr3	transport, PI	PI-34_2[rm] <=> PI-34_2[mm]	https://doi.org/10.1111/febs.13812; https://doi.org/10.1016/j.cub.2016.01.011; https://doi.org/10.1101/cshperspect.a013235	Reaction added for the trafficking lipid species across compartments
Tr_PIr4	transport, PI	PI-34_3[rm] <=> PI-34_3[mm]	https://doi.org/10.1111/febs.13812; https://doi.org/10.1016/j.cub.2016.01.011; https://doi.org/10.1101/cshperspect.a013235	Reaction added for the trafficking lipid species across compartments
Tr_PIr5	transport, PI	PI-36_0_2[rm] <=> PI-36_0[mm]	https://doi.org/10.1111/febs.13812; https://doi.org/10.1016/j.cub.2016.01.011; https://doi.org/10.1101/cshperspect.a013235	Reaction added for the trafficking lipid species across compartments
Tr_PIr6	transport, PI	PI-36_1_2[rm] <=> PI-36_1[mm]	https://doi.org/10.1111/febs.13812; https://doi.org/10.1016/j.cub.2016.01.011; https://doi.org/10.1101/cshperspect.a013235	Reaction added for the trafficking lipid species across compartments
Tr_PIr7	transport, PI	PI-36_2_2[rm] <=> PI-36_2_2[mm]	https://doi.org/10.1111/febs.13812; https://doi.org/10.1016/j.cub.2016.01.011; https://doi.org/10.1101/cshperspect.a013235	Reaction added for the trafficking lipid species across compartments
Tr_PIr8	transport, PI	PI-36_3_1[rm] <=> PI-36_3_1[mm]	https://doi.org/10.1111/febs.13812; https://doi.org/10.1016/j.cub.2016.01.011; https://doi.org/10.1101/cshperspect.a013235	Reaction added for the trafficking lipid species across compartments
Tr_PIr9	transport, PI	PI-36_2_3[rm] <=> PI-36_2_3[mm]	https://doi.org/10.1111/febs.13812; https://doi.org/10.1016/j.cub.2016.01.011; https://doi.org/10.1101/cshperspect.a013235	Reaction added for the trafficking lipid species across compartments
Tr_PSr1	transport, PS	PS-34_0[rm] <=> PS-34_0[mm]	https://doi.org/10.1111/febs.13812; https://doi.org/10.1016/j.cub.2016.01.011; https://doi.org/10.1101/cshperspect.a013235	Reaction added for the trafficking lipid species across compartments
Tr_PSr10	transport, PS	PS-36_2_2[rm] <=> PS-36_2_2[mm]	https://doi.org/10.1111/febs.13812; https://doi.org/10.1016/j.cub.2016.01.011; https://doi.org/10.1101/cshperspect.a013235	Reaction added for the trafficking lipid species across compartments
Tr_PSr11	transport, PS	PS-36_2_3[rm] <=> PS-36_2_3[mm]	https://doi.org/10.1111/febs.13812; https://doi.org/10.1016/j.cub.2016.01.011; https://doi.org/10.1101/cshperspect.a013235	Reaction added for the trafficking lipid species across compartments
Tr_PSr12	transport, PS	PS-36_3_1[rm] <=> PS-36_3_1[mm]	https://doi.org/10.1111/febs.13812; https://doi.org/10.1016/j.cub.2016.01.011; https://doi.org/10.1101/cshperspect.a013235	Reaction added for the trafficking lipid species across compartments
Tr_PSr13	transport, PS	PS-36_3_2[rm] <=> PS-36_3_2[mm]	https://doi.org/10.1111/febs.13812; https://doi.org/10.1016/j.cub.2016.01.011; https://doi.org/10.1101/cshperspect.a013235	Reaction added for the trafficking lipid species across compartments
Tr_PSr14	transport, PS	PS-36_4_1[rm] <=> PS-36_4_1[mm]	https://doi.org/10.1111/febs.13812; https://doi.org/10.1016/j.cub.2016.01.011; https://doi.org/10.1101/cshperspect.a013235	Reaction added for the trafficking lipid species across compartments
Tr_PSr15	transport, PS	PS-36_4_2[rm] <=> PS-36_4_2[mm]	https://doi.org/10.1111/febs.13812; https://doi.org/10.1016/j.cub.2016.01.011; https://doi.org/10.1101/cshperspect.a013235	Reaction added for the trafficking lipid species across compartments
Tr_PSr16	transport, PS	PS-36_5[rm] <=> PS-36_5[mm]	https://doi.org/10.1111/febs.13812; https://doi.org/10.1016/j.cub.2016.01.011; https://doi.org/10.1101/cshperspect.a013235	Reaction added for the trafficking lipid species across compartments
Tr_PSr17	transport, PS	PS-36_6[rm] <=> PS-36_6[mm]	https://doi.org/10.1111/febs.13812; https://doi.org/10.1016/j.cub.2016.01.011; https://doi.org/10.1101/cshperspect.a013235	Reaction added for the trafficking lipid species across compartments
Tr_PSr18	transport, PS	PS-38_0_1[rm] <=> PS-38_0_1[mm]	https://doi.org/10.1111/febs.13812; https://doi.org/10.1016/j.cub.2016.01.011; https://doi.org/10.1101/cshperspect.a013235	Reaction added for the trafficking lipid species across compartments
Tr_PSr19	transport, PS	PS-38_0_2[rm] <=> PS-38_0_2[mm]	https://doi.org/10.1111/febs.13812; https://doi.org/10.1016/j.cub.2016.01.011; https://doi.org/10.1101/cshperspect.a013235	Reaction added for the trafficking lipid species across compartments
Tr_PSr2	transport, PS	PS-34_1[rm] <=> PS-34_1[mm]	https://doi.org/10.1111/febs.13812; https://doi.org/10.1016/j.cub.2016.01.011; https://doi.org/10.1101/cshperspect.a013235	Reaction added for the trafficking lipid species across compartments
Tr_PSr20	transport, PS	PS-38_1_1[rm] <=> PS-38_1_1[mm]	https://doi.org/10.1111/febs.13812; https://doi.org/10.1016/j.cub.2016.01.011; https://doi.org/10.1101/cshperspect.a013235	Reaction added for the trafficking lipid species across compartments
Tr_PSr21	transport, PS	PS-38_1_2[rm] <=> PS-38_1_2[mm]	https://doi.org/10.1111/febs.13812; https://doi.org/10.1016/j.cub.2016.01.011; https://doi.org/10.1101/cshperspect.a013235	Reaction added for the trafficking lipid species across compartments
Tr_PSr22	transport, PS	PS-38_1_3[rm] <=> PS-38_1_3[mm]	https://doi.org/10.1111/febs.13812; https://doi.org/10.1016/j.cub.2016.01.011; https://doi.org/10.1101/cshperspect.a013235	Reaction added for the trafficking lipid species across compartments
Tr_PSr23	transport, PS	PS-38_2_1[rm] <=> PS-38_2_1[mm]	https://doi.org/10.1111/febs.13812; https://doi.org/10.1016/j.cub.2016.01.011; https://doi.org/10.1101/cshperspect.a013235	Reaction added for the trafficking lipid species across compartments
Tr_PSr24	transport, PS	PS-38_2_2[rm] <=> PS-38_2_2[mm]	https://doi.org/10.1111/febs.13812; https://doi.org/10.1016/j.cub.2016.01.011; https://doi.org/10.1101/cshperspect.a013235	Reaction added for the trafficking lipid species across compartments
Tr_PSr25	transport, PS	PS-38_2_3[rm] <=> PS-38_2_3[mm]	https://doi.org/10.1111/febs.13812; https://doi.org/10.1016/j.cub.2016.01.011; https://doi.org/10.1101/cshperspect.a013235	Reaction added for the trafficking lipid species across compartments
Tr_PSr26	transport, PS	PS-38_2_4[rm] <=> PS-38_2_4[mm]	https://doi.org/10.1111/febs.13812; https://doi.org/10.1016/j.cub.2016.01.011; https://doi.org/10.1101/cshperspect.a013235	Reaction added for the trafficking lipid species across compartments
Tr_PSr27	transport, PS	PS-38_3_1[rm] <=> PS-38_3_1[mm]	https://doi.org/10.1111/febs.13812; https://doi.org/10.1016/j.cub.2016.01.011; https://doi.org/10.1101/cshperspect.a013235	Reaction added for the trafficking lipid species across compartments
Tr_PSr28	transport, PS	PS-38_3_2[rm] <=> PS-38_3_2[mm]	https://doi.org/10.1111/febs.13812; https://doi.org/10.1016/j.cub.2016.01.011; https://doi.org/10.1101/cshperspect.a013235	Reaction added for the trafficking lipid species across compartments
Tr_PSr29	transport, PS	PS-38_3_3[rm] <=> PS-38_3_3[mm]	https://doi.org/10.1111/febs.13812; https://doi.org/10.1016/j.cub.2016.01.011; https://doi.org/10.1101/cshperspect.a013235	Reaction added for the trafficking lipid species across compartments
Tr_PSr3	transport, PS	PS-34_2[rm] <=> PS-34_2[mm]	https://doi.org/10.1111/febs.13812; https://doi.org/10.1016/j.cub.2016.01.011; https://doi.org/10.1101/cshperspect.a013235	Reaction added for the trafficking lipid species across compartments
Tr_PSr30	transport, PS	PS-38_4_1[rm] <=> PS-38_4_1[mm]	https://doi.org/10.1111/febs.13812; https://doi.org/10.1016/j.cub.2016.01.011; https://doi.org/10.1101/cshperspect.a013235	Reaction added for the trafficking lipid species across compartments
Tr_PSr31	transport, PS	PS-38_4_2[rm] <=> PS-38_4_2[mm]	https://doi.org/10.1111/febs.13812; https://doi.org/10.1016/j.cub.2016.01.011; https://doi.org/10.1101/cshperspect.a013235	Reaction added for the trafficking lipid species across compartments
Tr_PSr32	transport, PS	PS-38_5[rm] <=> PS-38_5[mm]	https://doi.org/10.1111/febs.13812; https://doi.org/10.1016/j.cub.2016.01.011; https://doi.org/10.1101/cshperspect.a013235	Reaction added for the trafficking lipid species across compartments
Tr_PSr33	transport, PS	PS-40_0_1[rm] <=> PS-40_0_1[mm]	https://doi.org/10.1111/febs.13812; https://doi.org/10.1016/j.cub.2016.01.011; https://doi.org/10.1101/cshperspect.a013235	Reaction added for the trafficking lipid species across compartments
Tr_PSr34	transport, PS	PS-40_0_2[rm] <=> PS-40_0_2[mm]	https://doi.org/10.1111/febs.13812; https://doi.org/10.1016/j.cub.2016.01.011; https://doi.org/10.1101/cshperspect.a013235	Reaction added for the trafficking lipid species across compartments
Tr_PSr35	transport, PS	PS-40_1_1[rm] <=> PS-40_1_1[mm]	https://doi.org/10.1111/febs.13812; https://doi.org/10.1016/j.cub.2016.01.011; https://doi.org/10.1101/cshperspect.a013235	Reaction added for the trafficking lipid species across compartments
Tr_PSr36	transport, PS	PS-40_1_2[rm] <=> PS-40_1_2[mm]	https://doi.org/10.1111/febs.13812; https://doi.org/10.1016/j.cub.2016.01.011; https://doi.org/10.1101/cshperspect.a013235	Reaction added for the trafficking lipid species across compartments
Tr_PSr37	transport, PS	PS-40_1_3[rm] <=> PS-40_1_3[mm]	https://doi.org/10.1111/febs.13812; https://doi.org/10.1016/j.cub.2016.01.011; https://doi.org/10.1101/cshperspect.a013235	Reaction added for the trafficking lipid species across compartments
Tr_PSr38	transport, PS	PS-40_2_1[rm] <=> PS-40_2_1[mm]	https://doi.org/10.1111/febs.13812; https://doi.org/10.1016/j.cub.2016.01.011; https://doi.org/10.1101/cshperspect.a013235	Reaction added for the trafficking lipid species across compartments
Tr_PSr39	transport, PS	PS-40_2_2[rm] <=> PS-40_2_2[mm]	https://doi.org/10.1111/febs.13812; https://doi.org/10.1016/j.cub.2016.01.011; https://doi.org/10.1101/cshperspect.a013235	Reaction added for the trafficking lipid species across compartments
Tr_PSr4	transport, PS	PS-34_3[rm] <=> PS-34_3[mm]	https://doi.org/10.1111/febs.13812; https://doi.org/10.1016/j.cub.2016.01.011; https://doi.org/10.1101/cshperspect.a013235	Reaction added for the trafficking lipid species across compartments
Tr_PSr40	transport, PS	PS-40_2_3[rm] <=> PS-40_2_3[mm]	https://doi.org/10.1111/febs.13812; https://doi.org/10.1016/j.cub.2016.01.011; https://doi.org/10.1101/cshperspect.a013235	Reaction added for the trafficking lipid species across compartments
Tr_PSr41	transport, PS	PS-40_2_4[rm] <=> PS-40_2_4[mm]	https://doi.org/10.1111/febs.13812; https://doi.org/10.1016/j.cub.2016.01.011; https://doi.org/10.1101/cshperspect.a013235	Reaction added for the trafficking lipid species across compartments
Tr_PSr42	transport, PS	PS-40_2_5[rm] <=> PS-40_2_5[mm]	https://doi.org/10.1111/febs.13812; https://doi.org/10.1016/j.cub.2016.01.011; https://doi.org/10.1101/cshperspect.a013235	Reaction added for the trafficking lipid species across compartments
Tr_PSr43	transport, PS	PS-40_3_1[rm] <=> PS-40_3_1[mm]	https://doi.org/10.1111/febs.13812; https://doi.org/10.1016/j.cub.2016.01.011; https://doi.org/10.1101/cshperspect.a013235	Reaction added for the trafficking lipid species across compartments
Tr_PSr44	transport, PS	PS-40_3_2[rm] <=> PS-40_3_2[mm]	https://doi.org/10.1111/febs.13812; https://doi.org/10.1016/j.cub.2016.01.011; https://doi.org/10.1101/cshperspect.a013235	Reaction added for the trafficking lipid species across compartments
Tr_PSr45	transport, PS	PS-40_3_3[rm] <=> PS-40_3_3[mm]	https://doi.org/10.1111/febs.13812; https://doi.org/10.1016/j.cub.2016.01.011; https://doi.org/10.1101/cshperspect.a013235	Reaction added for the trafficking lipid species across compartments
Tr_PSr46	transport, PS	PS-40_3_4[rm] <=> PS-40_3_4[mm]	https://doi.org/10.1111/febs.13812; https://doi.org/10.1016/j.cub.2016.01.011; https://doi.org/10.1101/cshperspect.a013235	Reaction added for the trafficking lipid species across compartments
Tr_PSr5	transport, PS	PS-36_0_1[rm] <=> PS-36_0_1[mm]	https://doi.org/10.1111/febs.13812; https://doi.org/10.1016/j.cub.2016.01.011; https://doi.org/10.1101/cshperspect.a013235	Reaction added for the trafficking lipid species across compartments
Tr_PSr6	transport, PS	PS-36_0_2[rm] <=> PS-36_0_2[mm]	https://doi.org/10.1111/febs.13812; https://doi.org/10.1016/j.cub.2016.01.011; https://doi.org/10.1101/cshperspect.a013235	Reaction added for the trafficking lipid species across compartments
Tr_PSr7	transport, PS	PS-36_1_1[rm] <=> PS-36_1_1[mm]	https://doi.org/10.1111/febs.13812; https://doi.org/10.1016/j.cub.2016.01.011; https://doi.org/10.1101/cshperspect.a013235	Reaction added for the trafficking lipid species across compartments
Tr_PSr8	transport, PS	PS-36_1_2[rm] <=> PS-36_1_2[mm]	https://doi.org/10.1111/febs.13812; https://doi.org/10.1016/j.cub.2016.01.011; https://doi.org/10.1101/cshperspect.a013235	Reaction added for the trafficking lipid species across compartments
Tr_PSr9	transport, PS	PS-36_2_1[rm] <=> PS-36_2_1[mm]	https://doi.org/10.1111/febs.13812; https://doi.org/10.1016/j.cub.2016.01.011; https://doi.org/10.1101/cshperspect.a013235	Reaction added for the trafficking lipid species across compartments
Tr_SA	transport, SA	SA[h] <=> SA[c]		Reaction added for the transport across compartments of intermediates for the synthesis of cofactors and other compounds
Tr_SCA	transport, Succinate	SCA[p] <=> SCA[c]		Reaction added for the transport of metabolic intermediates of central metabolism across compartments
Tr_Ser	transport, Serine	Ser[c] <=> Ser[r]		Reaction added for the transport of amino acids across compartments
Tr_TGD_1	transport, PA	PA-34_2[ohm] -> PAe-34_2[hm]	http://www.plantcell.org/content/20/8/2190; https://doi.org/10.1074/jbc.M704385200	Reaction added for the trafficking lipid species across compartments
Tr_TGD_2	transport, PA	PA-36_4_2[ohm] -> PA-36_4_2[hm]	http://www.plantcell.org/content/20/8/2190; https://doi.org/10.1074/jbc.M704385200	Reaction added for the trafficking lipid species across compartments
Tr_TGD_3	transport, PA	PA-36_3_2[ohm] -> PA-36_3_2[hm]	http://www.plantcell.org/content/20/8/2190; https://doi.org/10.1074/jbc.M704385200	Reaction added for the trafficking lipid species across compartments
Tr_UDPG	transport, UDP-glucose	UDPG[c] <=> UDPG[r]		Reaction added for the transport of sugar nucleotides across compartments
Tr_UDPGal	transport, UDP-galactose	UDPGal[c] -> UDPGal[h]	https://doi.org/10.1371/journal.pgen.1002196	Reaction added for the transport of sugar nucleotides across compartments
Tr_wax_1	transport, wax ester	WE-38_0_1[r] -> WE-38_0_1[cut]		Reaction added for the trafficking of lipidic precursors for cutin and plasma membrane synthesis
Tr_wax_10	transport, wax ester	WE-42_0_3[r] -> WE-42_0_3[cut]		Reaction added for the trafficking of lipidic precursors for cutin and plasma membrane synthesis
Tr_wax_11	transport, wax ester	WE-42_0_4[r] -> WE-42_0_4[cut]		Reaction added for the trafficking of lipidic precursors for cutin and plasma membrane synthesis
Tr_wax_12	transport, wax ester	WE-42_0_5[r] -> WE-42_0_5[cut]		Reaction added for the trafficking of lipidic precursors for cutin and plasma membrane synthesis
Tr_wax_13	transport, wax ester	WE-44_0_1[r] -> WE-44_0_1[cut]		Reaction added for the trafficking of lipidic precursors for cutin and plasma membrane synthesis
Tr_wax_14	transport, wax ester	WE-44_0_2[r] -> WE-44_0_2[cut]		Reaction added for the trafficking of lipidic precursors for cutin and plasma membrane synthesis
Tr_wax_15	transport, wax ester	WE-44_0_3[r] -> WE-44_0_3[cut]		Reaction added for the trafficking of lipidic precursors for cutin and plasma membrane synthesis
Tr_wax_16	transport, wax ester	WE-44_0_4[r] -> WE-44_0_4[cut]		Reaction added for the trafficking of lipidic precursors for cutin and plasma membrane synthesis
Tr_wax_17	transport, wax ester	WE-44_0_5[r] -> WE-44_0_5[cut]		Reaction added for the trafficking of lipidic precursors for cutin and plasma membrane synthesis
Tr_wax_18	transport, wax ester	WE-46_0_1[r] -> WE-46_0_1[cut]		Reaction added for the trafficking of lipidic precursors for cutin and plasma membrane synthesis
Tr_wax_19	transport, wax ester	WE-46_0_2[r] -> WE-46_0_2[cut]		Reaction added for the trafficking of lipidic precursors for cutin and plasma membrane synthesis
Tr_wax_2	transport, wax ester	WE-38_0_2[r] -> WE-38_0_2[cut]		Reaction added for the trafficking of lipidic precursors for cutin and plasma membrane synthesis
Tr_wax_20	transport, wax ester	WE-46_0_3[r] -> WE-46_0_3[cut]		Reaction added for the trafficking of lipidic precursors for cutin and plasma membrane synthesis
Tr_wax_21	transport, wax ester	WE-46_0_4[r] -> WE-46_0_4[cut]		Reaction added for the trafficking of lipidic precursors for cutin and plasma membrane synthesis
Tr_wax_22	transport, wax ester	WE-46_0_5[r] -> WE-46_0_5[cut]		Reaction added for the trafficking of lipidic precursors for cutin and plasma membrane synthesis
Tr_wax_23	transport, wax ester	WE-48_0_1[r] -> WE-48_0_1[cut]		Reaction added for the trafficking of lipidic precursors for cutin and plasma membrane synthesis
Tr_wax_24	transport, wax ester	WE-48_0_2[r] -> WE-48_0_2[cut]		Reaction added for the trafficking of lipidic precursors for cutin and plasma membrane synthesis
Tr_wax_25	transport, wax ester	WE-48_0_3[r] -> WE-48_0_3[cut]		Reaction added for the trafficking of lipidic precursors for cutin and plasma membrane synthesis
Tr_wax_26	transport, wax ester	WE-48_0_4[r] -> WE-48_0_4[cut]		Reaction added for the trafficking of lipidic precursors for cutin and plasma membrane synthesis
Tr_wax_27	transport, wax ester	WE-48_0_5[r] -> WE-48_0_5[cut]		Reaction added for the trafficking of lipidic precursors for cutin and plasma membrane synthesis
Tr_wax_28	transport, wax ester	WE-50_0_1[r] -> WE-50_0_1[cut]		Reaction added for the trafficking of lipidic precursors for cutin and plasma membrane synthesis
Tr_wax_29	transport, wax ester	WE-50_0_2[r] -> WE-50_0_2[cut]		Reaction added for the trafficking of lipidic precursors for cutin and plasma membrane synthesis
Tr_wax_3	transport, wax ester	WE-38_0_3[r] -> WE-38_0_3[cut]		Reaction added for the trafficking of lipidic precursors for cutin and plasma membrane synthesis
Tr_wax_30	transport, wax ester	WE-50_0_3[r] -> WE-50_0_3[cut]		Reaction added for the trafficking of lipidic precursors for cutin and plasma membrane synthesis
Tr_wax_31	transport, wax ester	WE-50_0_4[r] -> WE-50_0_4[cut]		Reaction added for the trafficking of lipidic precursors for cutin and plasma membrane synthesis
Tr_wax_32	transport, wax ester	WE-52_0_1[r] -> WE-52_0_1[cut]		Reaction added for the trafficking of lipidic precursors for cutin and plasma membrane synthesis
Tr_wax_33	transport, wax ester	WE-52_0_2[r] -> WE-52_0_2[cut]		Reaction added for the trafficking of lipidic precursors for cutin and plasma membrane synthesis
Tr_wax_34	transport, wax ester	WE-52_0_3[r] -> WE-52_0_3[cut]		Reaction added for the trafficking of lipidic precursors for cutin and plasma membrane synthesis
Tr_wax_35	transport, wax monomer	FAL-20_0[r] -> FAL-20_0[cut]		Reaction added for the trafficking of lipidic precursors for cutin and plasma membrane synthesis
Tr_wax_36	transport, wax monomer	FAL-22_0[r] -> FAL-22_0[cut]		Reaction added for the trafficking of lipidic precursors for cutin and plasma membrane synthesis
Tr_wax_37	transport, wax monomer	FAL-24_0[r] -> FAL-24_0[cut]		Reaction added for the trafficking of lipidic precursors for cutin and plasma membrane synthesis
Tr_wax_38	transport, wax monomer	FAL-26_0[r] -> FAL-26_0[cut]		Reaction added for the trafficking of lipidic precursors for cutin and plasma membrane synthesis
Tr_wax_39	transport, wax monomer	FAL-28_0[r] -> FAL-28_0[cut]		Reaction added for the trafficking of lipidic precursors for cutin and plasma membrane synthesis
Tr_wax_4	transport, wax ester	WE-40_0_1[r] -> WE-40_0_1[cut]		Reaction added for the trafficking of lipidic precursors for cutin and plasma membrane synthesis
Tr_wax_40	transport, wax monomer	FAL-30_0[r] -> FAL-30_0[cut]		Reaction added for the trafficking of lipidic precursors for cutin and plasma membrane synthesis
Tr_wax_41	transport, wax monomer	FAL-32_0[r] -> FAL-32_0[cut]		Reaction added for the trafficking of lipidic precursors for cutin and plasma membrane synthesis
Tr_wax_42	transport, wax monomer	FAL-34_0[r] -> FAL-34_0[cut]		Reaction added for the trafficking of lipidic precursors for cutin and plasma membrane synthesis
Tr_wax_43	transport, wax monomer	FOH-18_0[r] -> FOH-18_0[cut]		Reaction added for the trafficking of lipidic precursors for cutin and plasma membrane synthesis
Tr_wax_44	transport, wax monomer	FOH-20_0[r] -> FOH-20_0[cut]		Reaction added for the trafficking of lipidic precursors for cutin and plasma membrane synthesis
Tr_wax_45	transport, wax monomer	FOH-22_0[r] -> FOH-22_0[cut]		Reaction added for the trafficking of lipidic precursors for cutin and plasma membrane synthesis
Tr_wax_46	transport, wax monomer	FOH-24_0[r] -> FOH-24_0[cut]		Reaction added for the trafficking of lipidic precursors for cutin and plasma membrane synthesis
Tr_wax_47	transport, wax monomer	FOH-26_0[r] -> FOH-26_0[cut]		Reaction added for the trafficking of lipidic precursors for cutin and plasma membrane synthesis
Tr_wax_48	transport, wax monomer	FOH-28_0[r] -> FOH-28_0[cut]		Reaction added for the trafficking of lipidic precursors for cutin and plasma membrane synthesis
Tr_wax_49	transport, wax monomer	FOH-30_0[r] -> FOH-30_0[cut]		Reaction added for the trafficking of lipidic precursors for cutin and plasma membrane synthesis
Tr_wax_5	transport, wax ester	WE-40_0_2[r] -> WE-40_0_2[cut]		Reaction added for the trafficking of lipidic precursors for cutin and plasma membrane synthesis
Tr_wax_50	transport, wax monomer	FOH-32_0[r] -> FOH-32_0[cut]		Reaction added for the trafficking of lipidic precursors for cutin and plasma membrane synthesis
Tr_wax_51	transport, wax monomer	C20_0[r] -> C20_0[cut]		Reaction added for the trafficking of lipidic precursors for cutin and plasma membrane synthesis
Tr_wax_52	transport, wax monomer	C22_0[r] -> C22_0[cut]		Reaction added for the trafficking of lipidic precursors for cutin and plasma membrane synthesis
Tr_wax_53	transport, wax monomer	C24_0[r] -> C24_0[cut]		Reaction added for the trafficking of lipidic precursors for cutin and plasma membrane synthesis
Tr_wax_54	transport, wax monomer	C26_0[r] -> C26_0[cut]		Reaction added for the trafficking of lipidic precursors for cutin and plasma membrane synthesis
Tr_wax_55	transport, wax monomer	C28_0[r] -> C28_0[cut]		Reaction added for the trafficking of lipidic precursors for cutin and plasma membrane synthesis
Tr_wax_56	transport, wax monomer	C30_0[r] -> C30_0[cut]		Reaction added for the trafficking of lipidic precursors for cutin and plasma membrane synthesis
Tr_wax_57	transport, wax monomer	C32_0[r] -> C32_0[cut]		Reaction added for the trafficking of lipidic precursors for cutin and plasma membrane synthesis
Tr_wax_58	transport, wax monomer	C34_0[r] -> C34_0[cut]		Reaction added for the trafficking of lipidic precursors for cutin and plasma membrane synthesis
Tr_wax_59	transport, wax monomer	C27_0[r] -> C27_0[cut]		Reaction added for the trafficking of lipidic precursors for cutin and plasma membrane synthesis
Tr_wax_6	transport, wax ester	WE-40_0_3[r] -> WE-40_0_3[cut]		Reaction added for the trafficking of lipidic precursors for cutin and plasma membrane synthesis
Tr_wax_60	transport, wax monomer	C29_0[r] -> C29_0[cut]		Reaction added for the trafficking of lipidic precursors for cutin and plasma membrane synthesis
Tr_wax_61	transport, wax monomer	C31_0[r] -> C31_0[cut]		Reaction added for the trafficking of lipidic precursors for cutin and plasma membrane synthesis
Tr_wax_62	transport, wax monomer	C33_0[r] -> C33_0[cut]		Reaction added for the trafficking of lipidic precursors for cutin and plasma membrane synthesis
Tr_wax_63	transport, wax monomer	C27-12OH[r] -> C27-12OH[cut]		Reaction added for the trafficking of lipidic precursors for cutin and plasma membrane synthesis
Tr_wax_64	transport, wax monomer	C27-13OH[r] -> C27-13OH[cut]		Reaction added for the trafficking of lipidic precursors for cutin and plasma membrane synthesis
Tr_wax_65	transport, wax monomer	C27-14OH[r] -> C27-14OH[cut]		Reaction added for the trafficking of lipidic precursors for cutin and plasma membrane synthesis
Tr_wax_66	transport, wax monomer	C29-13OH[r] -> C29-13OH[cut]		Reaction added for the trafficking of lipidic precursors for cutin and plasma membrane synthesis
Tr_wax_67	transport, wax monomer	C29-14OH[r] -> C29-14OH[cut]		Reaction added for the trafficking of lipidic precursors for cutin and plasma membrane synthesis
Tr_wax_68	transport, wax monomer	C29-15OH[r] -> C29-15OH[cut]		Reaction added for the trafficking of lipidic precursors for cutin and plasma membrane synthesis
Tr_wax_69	transport, wax monomer	C31-14OH[r] -> C31-14OH[cut]		Reaction added for the trafficking of lipidic precursors for cutin and plasma membrane synthesis
Tr_wax_7	transport, wax ester	WE-40_0_4[r] -> WE-40_0_4[cut]		Reaction added for the trafficking of lipidic precursors for cutin and plasma membrane synthesis
Tr_wax_70	transport, wax monomer	C31-15OH[r] -> C31-15OH[cut]		Reaction added for the trafficking of lipidic precursors for cutin and plasma membrane synthesis
Tr_wax_71	transport, wax monomer	C31-16OH[r] -> C31-16OH[cut]		Reaction added for the trafficking of lipidic precursors for cutin and plasma membrane synthesis
Tr_wax_72	transport, wax monomer	C29-13k[r] -> C29-13k[cut]		Reaction added for the trafficking of lipidic precursors for cutin and plasma membrane synthesis
Tr_wax_73	transport, wax monomer	C29-14k[r] -> C29-14k[cut]		Reaction added for the trafficking of lipidic precursors for cutin and plasma membrane synthesis
Tr_wax_74	transport, wax monomer	C29-15k[r] -> C29-15k[cut]		Reaction added for the trafficking of lipidic precursors for cutin and plasma membrane synthesis
Tr_wax_8	transport, wax ester	WE-42_0_1[r] -> WE-42_0_1[cut]		Reaction added for the trafficking of lipidic precursors for cutin and plasma membrane synthesis
Tr_wax_9	transport, wax ester	WE-42_0_2[r] -> WE-42_0_2[cut]		Reaction added for the trafficking of lipidic precursors for cutin and plasma membrane synthesis
Tr_H2S2	H2S diffusion	H2S[c] <=> H2S[m]		Reaction added for the transport of inorganic nutrients across compartments
Tr_Lys2	Lys exporter	Lys[h] -> Lys[c]		Reaction added for the transport of amino acids across compartments
Tr_BAT14	B0,+-type amino acid transporter 1	Lys[c] <=> Lys[m]	https://doi.org/10.1111/j.1365-313X.2011.04612.x	Reaction added for the transport of amino acids across compartments
Tr_Mex1	Mas exporter	Mas[h] -> Mas[c]	https://doi.org/10.1105/tpc.104.026641	Reaction added for the transport of metabolic intermediates of central metabolism across compartments
Tr_pGlc	Glc transporter	Glc[h] -> Glc[c]	https://doi.org/10.1104/pp.110.170241	Reaction added for the transport of metabolic intermediates of central metabolism across compartments
Tr_cAT_r	transport, McAT	McAT[c] <=> McAT[r]		Reaction added for the trafficking lipid species across compartments
Tr_Form_c	transport, Form	For[r] <=> For[c]		Reaction added for the transport of metabolic intermediates of central metabolism across compartments
Tr_dSterol_c	transport, Sterol	dSterol[r] <=> dSterol[c]		Reaction added for the trafficking lipid species across compartments
Tr_MLP_r	transport, MLP	MLP[c] <=> MLP[r]		Reaction added for the trafficking lipid species across compartments
Tr_aMet_r	transport, aMet	aMet[c] <=> aMet[r]		Reaction added for the transport across compartments of intermediates for the synthesis of cofactors and other compounds
Tr_aH-Cys_r	transport, aH-Cys	aH-Cys[c] <=> aH-Cys[r]		Reaction added for the transport across compartments of intermediates for the synthesis of cofactors and other compounds
Im_Mg	transport, Mg	-> Mg[c]		Reactions added for the import of nutrients
Tr_Mg_h	transport, Mg	Mg[c] <=> Mg[h]		Reaction added for the transport of inorganic nutrients across compartments
Tr_aMet_h	transport, aMet	aMet[c] <=> aMet[h]		Reaction added for the transport across compartments of intermediates for the synthesis of cofactors and other compounds
Tr_aH-Cys_h	transport, aH-Cys	aH-Cys[c] <=> aH-Cys[h]		Reaction added for the transport across compartments of intermediates for the synthesis of cofactors and other compounds
