# Supplementary material for: Identification of gene function based on models capturing natural variability of Arabidopsis thaliana lipid metabolism
Source: Nat Commun. 2023 Aug 14;14:4897. doi: 10.1038/s41467-023-40644-9 (PMC10425450; doi:10.1038/s41467-023-40644-9)
Supplement: Supplementary file 20 — Supplementary Data 17 [file 41467_2023_40644_MOESM20_ESM.xlsx]

## Sheet: solution_FVA
Rxn	subSystem	lb	ub	c	MinFlux	MaxFlux	Difference MaxFlux-MinFlux		Difference between MinFlux and MaxFlux (mmol g-1DW)	No. Reactions	%
PSII_h	light reactions	0	1000	0	125	125	0.000216222		0 (Inactive)	2376	38.083
Cytb6f_h	light reactions	0	1000	0	250	250	0.000432443		Condition-specific	1428
PSI_h	light reactions	0	1000	0	499.999	500	0.000864886		Produce metabolites not in biomass reaction	948
Fd-NADPR_h_f	light reactions	0	1000	0	0	1000	1000		0< <1E-4	499	7.99808
ATPase_h_f	light reactions	0	1000	0	115.384	1000	884.616		1E-4< <1E-2	2506	40.1667
RBC_h	Calvin-Benson cycle	0	1000	0	81.4751	81.4761	0.00104032		1E-2< <1E-1	56	0.89758			No. Reactions	%
PGAK_h_f	Calvin-Benson cycle, glycolysis	0	1000	0	189.671	1000	810.329		3< <164	258	4.13528		Irreversible Rxns	281	35.0374
GAPDH1_h	Calvin-Benson cycle	0	1000	0	0	1000	1000		>800	544	8.71935		Reversible Rxns	521	64.9626
TPI_h_f	Calvin-Benson cycle, glycolysis	0	1000	0	0	1000	1000
FBPA_h_f	Calvin-Benson cycle, glycolysis	0	1000	0	0	1000	1000
FBPase_h	Calvin-Benson cycle, glycolysis	0	1000	0	0	75.4222	75.4222
FTK_h_f	Calvin-Benson cycle, pentose phosphate pathway	0	1000	0	36.9116	1000	963.088
SBPA_h	Calvin-Benson cycle	0	1000	0	0	75.4222	75.4222
SBPase_h	Calvin-Benson cycle	0	1000	0	0	75.4222	75.4222
STK_h_f	Calvin-Benson cycle, pentose phosphate pathway	0	1000	0	36.5064	1000	963.494
Ru5PE_h_f	Calvin-Benson cycle, pentose phosphate pathway	0	1000	0	73.418	1000	926.582
R5PI_h_f	Calvin-Benson cycle, pentose phosphate pathway	0	1000	0	36.383	1000	963.617
Ru5PK_h	Calvin-Benson cycle	0	1000	0	109.801	109.802	0.001402
PGI_h_f	starch synthesis	0	1000	0	0	1000	1000
PGM_h_f	starch synthesis	0	1000	0	2.00326	1000	997.997
AGPase_h	starch synthesis	0	1000	0	1.98553	1.98613	0.000598768
StS_h1	starch synthesis	0	1000	0	0.984057	0.984655	0.000598768
StS_h2	starch synthesis	0	1000	0	0.992766	0.993365	0.000598768
StS_h3	starch synthesis	0	1000	0	0.00870915	0.00930792	0.000598768
bAMY1_h	starch degradation	0	1000	0	0	0.000598768	0.000598768
bAMY2_h	starch degradation	0	1000	0	0.00811038	0.00930792	0.00119754
DPE11_h	starch degradation	0	1000	0	0	0.000598767	0.000598767
DPE12_h	starch degradation	0	1000	0	0	0	0
DPE13_h	starch degradation	0	1000	0	0	0	0
DPE2_c	starch degradation	0	1000	0	0	0	0
HEXK_c	starch degradation, sucrose degradation	0	1000	0	0	41.5532	41.5532
StP1_h	starch degradation	0	1000	0	0	0	0
StP21_c	starch degradation	0	1000	0	0	0	0
TPI_c_f	sucrose synthesis, gluconeogenesis, glycolysis	0	1000	0	0	1000	1000
FBPA_c_f	sucrose synthesis, gluconeogenesis, glycolysis	0	1000	0	2.75125	1000	997.249
FBPase_c	sucrose synthesis, gluconeogenesis, glycolysis	0	1000	0	0	164.357	164.357
F6PK2_c	sucrose synthesis	0	1000	0	0	83.1064	83.1064
F26BPPh_c_f	sucrose synthesis	0	1000	0	0	1000	1000
PGI_c_f	sucrose synthesis, sucrose degradation, gluconeogenesis	0	1000	0	2.60874	1000	997.391
PGM_c_f	sucrose synthesis, sucrose degradation	0	1000	0	2.59488	1000	997.405
UGPase_c_f	sucrose synthesis, sucrose degradation, pyrophosphate recycling	0	1000	0	2.59488	1000	997.405
S6PS_c	sucrose synthesis	0	1000	0	0.142516	83.2489	83.1064
S6PPh_c	sucrose synthesis	0	1000	0	0.142516	83.2489	83.1064
SucS_c_f	sucrose degradation	0	1000	0	0	1000	1000
FrcFD_c	sucrose degradation	0	1000	0	0.0610711	41.6149	41.5538
FrcK_c	sucrose degradation	0	1000	0	0	83.1064	83.1064
TPS_c	trehalose synthesis	0	1000	0	0.00192685	0.00193663	9.77598e-06
TPP_c	trehalose synthesis	0	1000	0	0.00192685	0.00193663	9.77598e-06
CeS_c1	cellulose synthesis	0	1000	0	1.21441	1.21442	9.77598e-06
CeS_c2	cellulose synthesis	0	1000	0	1.21441	1.21442	9.77598e-06
CeS_c3	cellulose synthesis	0	1000	0	0	0	0
MalDH1_c_f	gluconeogenesis	0	1000	0	0	1000	1000
PEPC1_c	gluconeogenesis	0	1000	0	0	83.1064	83.1064
PEPC2_c_f	gluconeogenesis	0	1000	0	0	991.782	991.782
Enol_c_f	gluconeogenesis, glycolysis	0	1000	0	0	991.782	991.782
PGAM_c_f	gluconeogenesis, glycolysis	0	1000	0	0	991.782	991.782
PGAK_c_f	gluconeogenesis, glycolysis	0	1000	0	0	1000	1000
GAPDH2_c_f	gluconeogenesis, glycolysis	0	1000	0	0	1000	1000
GAPDH3_c	glycolysis	0	1000	0	0	83.1064	83.1064
F6PK1_c	glycolysis	0	1000	0	0	83.1064	83.1064
F6PK1_h	glycolysis	0	1000	0	0	0	0
GAPDH2_h_f	glycolysis	0	1000	0	0	1000	1000
PGAM_h_f	glycolysis	0	1000	0	0	1000	1000
Enol_h_f	glycolysis	0	1000	0	0	1000	1000
PyrK_c	glycolysis	0	1000	0	0	0	0
PyrK_h	glycolysis	0	1000	0	0	0	0
PyrDH1_m	pyruvate decarboxylation	0	1000	0	0	0.000572985	0.000572985
PyrDH2_m	pyruvate decarboxylation	0	1000	0	0	0.000572985	0.000572985
DHLAcT_m	pyruvate decarboxylation	0	1000	0	0	0.000572985	0.000572985
DHLDH2_m	pyruvate decarboxylation, tricarboxylic acid cycle	0	1000	0	16.026	16.0266	0.000562831
CitS_m	tricarboxylic acid cycle, glyoxylate cycle	0	1000	0	0	0.000572985	0.000572985
cACNDHA_m	tricarboxylic acid cycle, glyoxylate cycle	0	1000	0	0	0.00538891	0.00538891
cACNHA_m	tricarboxylic acid cycle, glyoxylate cycle	0	1000	0	0	0.00538891	0.00538891
iCitDHNAD_m_f	tricarboxylic acid cycle	0	1000	0	0	1000	1000
KGDH_m	tricarboxylic acid cycle	0	1000	0	0	0	0
DHLST_m	tricarboxylic acid cycle	0	1000	0	0	0	0
SCACoAL_m	tricarboxylic acid cycle	0	1000	0	0	0	0
cplx2_m	tricarboxylic acid cycle, oxidative phosphorylation	0	1000	0	0	0	0
FumHA_m_f	tricarboxylic acid cycle	0	1000	0	0	999.776	999.776
MalDH1_m_f	tricarboxylic acid cycle, glyoxylate cycle	0	1000	0	0	1000	1000
cplx1_m	oxidative phosphorylation	0	1000	0	0	44.2206	44.2206
cplx3_m	oxidative phosphorylation	0	1000	0	10.9714	44.228	33.2567
cplx4_m	oxidative phosphorylation	0	1000	0	5.48568	22.114	16.6283
cplx5_m_f	oxidative phosphorylation	0	1000	0	27.421	1000	972.579
RBO_h	photorespiration	0	1000	0	28.3259	28.3263	0.00036168
PGP_h	photorespiration	0	1000	0	28.3259	28.3263	0.00036168
GCAO_p	photorespiration	0	1000	0	28.3191	28.3195	0.000397549
CAT_p	photorespiration	0	1000	0	14.3712	14.4963	0.125116
GGAT_p	photorespiration, glycine synthesis	0	1000	0	13.2022	13.2031	0.000898151
GlyDH_m	photorespiration	0	1000	0	16.026	16.0262	0.000225406
AMT_m	photorespiration	0	1000	0	16.026	16.0262	0.000225406
GlyHMT_m_f	photorespiration	0	1000	0	16.026	1000	983.974
SGAT_p	photorespiration, glycine synthesis	0	1000	0	15.1193	15.1202	0.000898151
GCEADH_p	photorespiration	0	1000	0	15.1193	15.1202	0.000898151
MalDH1_p_f	photorespiration	0	1000	0	0	1000	1000
GCEAK_h	photorespiration	0	1000	0	15.1193	15.1205	0.00119754
G6PDH_h	pentose phosphate pathway	0	1000	0	0	0	0
6PGL_h	pentose phosphate pathway	0	1000	0	0	0	0
6PGDHNAD_h_f	pentose phosphate pathway	0	1000	0	0	1000	1000
6PGDHNADP_h_f	pentose phosphate pathway	0	1000	0	0	1000	1000
TA_h_f	pentose phosphate pathway	0	1000	0	0	1000	1000
DAHPS_h	Shikimate pathway	0	1000	0	0.405191	0.405208	1.67588e-05
DHQS_h	Shikimate pathway	0	1000	0	0.405191	0.405208	1.67588e-05
DHQDH_h	Shikimate pathway	0	1000	0	0.405191	0.405208	1.67588e-05
SADH_h	Shikimate pathway	0	1000	0	0.405191	0.405208	1.67588e-05
SAK_h	Shikimate pathway	0	1000	0	0.403925	0.403937	1.19656e-05
EPSPS_h	Shikimate pathway	0	1000	0	0.403925	0.403937	1.19656e-05
CHRS_h	Shikimate pathway	0	1000	0	0.403925	0.403937	1.19656e-05
R5PDPK_h	PRPP synthesis	0	1000	0	0.123467	0.123766	0.000299384
PyrPiDK_h_f	pyruvate metabolism	0	1000	0	0	996.36	996.36
MalDH2NADP_c	pyruvate metabolism	0	1000	0	0	0	0
MalDH2NADP_h	pyruvate metabolism	0	1000	0	0	0	0
MalDH1_h_f	pyruvate metabolism	0	1000	0	7.58606	1000	992.414
MalDH3_c	pyruvate metabolism	0	1000	0	0	1000	1000
MalDH3_h	pyruvate metabolism	0	1000	0	0	992.414	992.414
MalDH3_m	pyruvate metabolism	0	1000	0	0	1000	1000
CitS_c	pyruvate metabolism	0	1000	0	0	83.1064	83.1064
CitS_h	pyruvate metabolism	0	1000	0	1.7005	1.70601	0.00550866
cACNDHA_c	pyruvate metabolism	0	1000	0	0	0.00538891	0.00538891
cACNDHA_h	pyruvate metabolism	0	1000	0	1.7005	1.70601	0.00550866
cACNHA_c	pyruvate metabolism	0	1000	0	0	0.00538891	0.00538891
cACNHA_h	pyruvate metabolism	0	1000	0	1.7005	1.70601	0.00550866
iCitDHNAD_c_f	pyruvate metabolism	0	1000	0	0	1000	1000
iCitDHNADP_c_f	pyruvate metabolism	0	1000	0	0	1000	1000
iCitDHNADP_h	pyruvate metabolism	0	1000	0	1.7005	1.70601	0.00550866
iCitDHNADP_m	pyruvate metabolism	0	1000	0	0	1000	1000
iCitL_c	pyruvate metabolism	0	1000	0	0	0	0
MalS_c	pyruvate metabolism	0	1000	0	0	0	0
ATPCitL_c	acetyl-coenzyme A synthesis	0	1000	0	0.403744	83.6002	83.1965
ACoAS_h	acetyl-coenzyme A synthesis	0	1000	0	4.49469	4.4954	0.000718631
ACoAC_h	fatty acid synthesis	0	1000	0	1.89163	1.89702	0.00538891
ACPM_h	fatty acid synthesis	0	1000	0	1.89163	1.89702	0.00538891
PPiase_h	pyrophosphate recycling	0	1000	0	4.55103	4.55284	0.0018084
PPIase_c	pyrophosphate recycling	0	1000	0	0	164.357	164.357
PPIF6PK_c_f	pyrophosphate recycling	0	1000	0	0	1000	1000
ForDH_h_f	THF recycling	0	1000	0	0.0719884	1000	999.928
ForTHFL_h	THF recycling	0	1000	0	0.0719884	0.072014	2.56561e-05
DHFR_c	THF recycling	0	1000	0	0.00231215	0.00232284	1.06944e-05
TRXR_c	TRX recycling	0	1000	0	0.00716188	0.00718409	2.22109e-05
ADNK_c_f	ADN salvage	0	1000	0	0.195331	1000	999.805
ADNN_c	ADN salvage	0	1000	0	0	0.000299384	0.000299384
ADPRPPT_c	ADN salvage	0	1000	0	0	0.000299384	0.000299384
RibK_h	ADN salvage	0	1000	0	0	0.000299384	0.000299384
NO3R1_c	nitrate assimilation	0	1000	0	0	1000	1000
NO3R2_c_f	nitrate assimilation	0	1000	0	0	1000	1000
NO2R_h	nitrate assimilation	0	1000	0	8.78493	8.78535	0.000415512
ATPSL_h	sulfur assimilation	0	1000	0	0	0.000598768	0.000598768
APSR_h	sulfur assimilation	0	1000	0	0	0.000598768	0.000598768
GSSGR_h	sulfur assimilation	0	1000	0	0	0.000598768	0.000598768
SO3R_h	sulfur assimilation	0	1000	0	0	0.000598768	0.000598768
HCO3DHA_c	carbon fixation	0	1000	0	8.33346	91.4575	83.124
HCO3DHA_h	carbon fixation	0	1000	0	2.16481	2.17019	0.00538891
AlaTA_h_f	alanine synthesis	0	1000	0	0	1000	1000
AlaTA_m_f	alanine synthesis	0	1000	0	0	1000	1000
AlaTA_p_f	alanine synthesis	0	1000	0	0	1000	1000
AGluK	arginine synthesis	0	1000	0	0.271106	0.271172	6.65297e-05
AGluPR_h	arginine synthesis	0	1000	0	0.271106	0.271172	6.65297e-05
AOrnTA_h	arginine synthesis	0	1000	0	0.271106	0.271172	6.65297e-05
AOrnAGluAcT_h	arginine synthesis	0	1000	0	0.271106	0.271172	6.65297e-05
CBPS_h	arginine synthesis, UMP synthesis	0	1000	0	0.273173	0.273239	6.65297e-05
OrnCMT_h_f	arginine synthesis	0	1000	0	0.265811	1000	999.734
ArgSCAS_h	arginine synthesis	0	1000	0	0.265811	0.265878	6.65297e-05
ArgSCAL_h	arginine synthesis	0	1000	0	0.265811	0.265878	6.65297e-05
FumHA_c_f	arginine synthesis, IMP synthesis, AMP synthesis	0	1000	0	0.337799	1000	999.662
AsnS_c	asparagine synthesis, lysine synthesis, methionine synthesis	0	1000	0	0.234457	27.9366	27.7021
AspAT_c_f	aspartate synthesis	0	1000	0	0	1000	1000
AspAT_h_f	aspartate synthesis	0	1000	0	5.88499	1000	994.115
AspAT_m_f	aspartate synthesis	0	1000	0	0	1000	1000
AspAT_p_f	aspartate synthesis	0	1000	0	0	1000	1000
Asnase_c	aspartate synthesis	0	1000	0	0	27.7021	27.7021
SerAcT_c	cysteine synthesis	0	1000	0	0.0483458	0.0483873	4.15138e-05
SerAcT_h	cysteine synthesis	0	1000	0	0.111923	0.111962	3.91039e-05
SerAcT_m	cysteine synthesis	0	1000	0	0	0	0
CysS_c	cysteine synthesis	0	1000	0	0.0483458	0.0483873	4.15138e-05
CysS_h	cysteine synthesis	0	1000	0	0.111923	0.111962	3.91039e-05
CysS_m	cysteine synthesis	0	1000	0	0	0	0
GluSNADP_h_f	glutamate synthesis	0	1000	0	0	1000	1000
GluDH3NADP_c_f	glutamate synthesis	0	1000	0	0	1000	1000
Glnase_c	glutamate synthesis	0	1000	0	0	83.1064	83.1064
GluSNAD_h	glutamate synthesis	0	1000	0	0	1000	1000
GluSFd_h	glutamate synthesis	0	1000	0	0	1000	1000
GluDH1NAD_m_f	glutamate synthesis	0	1000	0	0	1000	1000
GluDH1NADP_m_f	glutamate synthesis	0	1000	0	0	1000	1000
GluDC_c	glutamate degradation	0	1000	0	0.000313744	0.000397417	8.36722e-05
GABATA1_m_f	glutamate degradation	0	1000	0	0	1000	1000
GABATA2_m	glutamate degradation	0	1000	0	0	1000	1000
SCASeADH_m	glutamate degradation	0	1000	0	0	0	0
GlnS_c	glutamine synthesis	0	1000	0	0.411871	83.5182	83.1064
GlnS_h	glutamine synthesis	0	1000	0	10.5526	10.5586	0.00598768
GlnS_m	glutamine synthesis	0	1000	0	0	0	0
ThrA_c	glycine synthesis	0	1000	0	4.33442	4.33514	0.000718631
ACDOxRed_c	glycine synthesis	0	1000	0	4.33442	4.33514	0.000718631
GCAO_h	glycine synthesis	0	1000	0	0.00682157	0.00691884	9.7264e-05
CAT_h	glycine synthesis	0	1000	0	0.102099	0.102148	4.8632e-05
SGAT_h	glycine synthesis	0	1000	0	0	0.000598768	0.000598768
GCEADH_h	glycine synthesis	0	1000	0	0	0.000598768	0.000598768
GGAT_h	glycine synthesis	0	1000	0	0.0062228	0.00691884	0.000696032
ATPPRT_h	histidine synthesis	0	1000	0	0.0583452	0.0583642	1.89962e-05
PrATPDP_h	histidine synthesis	0	1000	0	0.0583452	0.0583642	1.89962e-05
PrAMPCy_h	histidine synthesis	0	1000	0	0.0583452	0.0583642	1.89962e-05
PAICARPI_h	histidine synthesis	0	1000	0	0.0583452	0.0583642	1.89962e-05
IGPS_h	histidine synthesis	0	1000	0	0.0583452	0.0583642	1.89962e-05
IGPDA_h	histidine synthesis	0	1000	0	0.0583452	0.0583642	1.89962e-05
HisolPTA_h	histidine synthesis	0	1000	0	0.0583452	0.0583642	1.89962e-05
HisolPP_h	histidine synthesis	0	1000	0	0.0583452	0.0583642	1.89962e-05
HisolPDH_h	histidine synthesis	0	1000	0	0.0583452	0.0583642	1.89962e-05
HisalPDH_h	histidine synthesis	0	1000	0	0.0583452	0.0583642	1.89962e-05
ThrDA_h	isoleucine synthesis	0	1000	0	0.316761	0.316782	2.09181e-05
ALS1_h	isoleucine synthesis, leucine synthesis, valine synthesis	0	1000	0	1.36351	1.36403	0.000517916
ALS2_h	isoleucine synthesis	0	1000	0	0.316761	0.316782	2.09181e-05
KARI1_h_f	isoleucine synthesis	0	1000	0	0.316761	1000	999.683
KARI2_h	isoleucine synthesis	0	1000	0	0.316761	0.316782	2.09181e-05
DHADA1_h	isoleucine synthesis	0	1000	0	0.316761	0.316782	2.09181e-05
BAATA1_h_f	isoleucine synthesis	0	1000	0	0.316761	1000	999.683
ALS3_h	leucine synthesis, valine synthesis	0	1000	0	1.04675	1.04677	2.4316e-05
KARI3_h_f	leucine synthesis, valine synthesis	0	1000	0	0	1000	1000
KARI4_h	leucine synthesis, valine synthesis	0	1000	0	0	1000	1000
DHADA2_h	leucine synthesis, valine synthesis	0	1000	0	1.04675	1.04677	2.4316e-05
2IPMS_h	leucine synthesis	0	1000	0	0.541884	0.5419	1.67344e-05
3IPMDA1_h	leucine synthesis	0	1000	0	0.541884	0.5419	1.67344e-05
3IPMDA2_h	leucine synthesis	0	1000	0	0.541884	0.5419	1.67344e-05
3IPMDH_h	leucine synthesis	0	1000	0	0.541884	0.5419	1.67344e-05
IPODC_h	leucine synthesis	0	1000	0	0.541884	0.5419	1.67344e-05
BAATA2_h_f	leucine synthesis	0	1000	0	0.541884	1000	999.458
AspK_h	lysine synthesis, methionine synthesis, threonine synthesis	0	1000	0	5.53983	5.54054	0.000718631
Asp-SeADH_h	lysine synthesis	0	1000	0	5.53983	5.54054	0.000718631
DHDS_h	lysine synthesis	0	1000	0	0	0.354867	0.354867
DHDRNAD_h	lysine synthesis	0	1000	0	0	0.354867	0.354867
DHDRNADP_h	lysine synthesis	0	1000	0	0	0.354867	0.354867
DAPAT_h	lysine synthesis	0	1000	0	0.354844	0.354867	2.33671e-05
DAPE_h	lysine synthesis	0	1000	0	0.354844	0.354867	2.33671e-05
DAPDC_h	lysine synthesis	0	1000	0	0.354844	0.354867	2.33671e-05
HSerDHNADP_h	methionine synthesis, threonine synthesis	0	1000	0	0	5.1857	5.1857
HSerDHNAD_h	methionine synthesis, threonine synthesis	0	1000	0	0	5.1857	5.1857
HSerK_h	methionine synthesis, threonine synthesis	0	1000	0	5.18498	5.1857	0.000718631
CTHS_h	methionine synthesis	0	1000	0	0.111923	0.111946	2.2622e-05
CTHL_h	methionine synthesis	0	1000	0	0.111923	0.111946	2.2622e-05
5M-THFOR_c	methionine synthesis, THF recycling	0	1000	0	0.307553	0.307637	8.36722e-05
MetS_c	methionine synthesis	0	1000	0	0.307553	0.307637	8.36722e-05
GlyHMT_c_f	methionine synthesis, THF recycling	0	1000	0	0	999.708	999.708
MetAdT_h	methionine synthesis	0	1000	0	0.19563	27.8978	27.7021
HCysMT_c	methionine synthesis	0	1000	0	0	27.7021	27.7021
Cysase_c_f	methionine synthesis	0	1000	0	0.19563	1000	999.804
CHRM_c	phenylalanine synthesis, tyrosine synthesis	0	1000	0	0.35299	0.353002	1.19656e-05
GPAT_h_f	phenylalanine synthesis, tyrosine synthesis	0	1000	0	0.35299	1000	999.647
AGNDA_h	phenylalanine synthesis	0	1000	0	0.214289	0.214301	1.19656e-05
Arginase_m	proline synthesis	0	1000	0	0.00947941	0.00954594	6.65297e-05
Urease_m	proline synthesis	0	1000	0	0	0	0
OrnAT_m_f	proline synthesis	0	1000	0	0.00947941	1000	999.991
GluK_c	proline synthesis	0	1000	0	0	83.4454	83.4454
GluK_h	proline synthesis	0	1000	0	0	0.000598768	0.000598768
GluK_m	proline synthesis	0	1000	0	0	83.4454	83.4454
GluSeADH_c	proline synthesis	0	1000	0	0	83.4454	83.4454
GluSeADH_h	proline synthesis	0	1000	0	0	0.000598768	0.000598768
GluSeADH_m	proline synthesis	0	1000	0	0	83.4454	83.4454
GluSeADA_c	proline synthesis	0	1000	0	0	83.4454	83.4454
GluSeADA_h	proline synthesis	0	1000	0	0	0.000598768	0.000598768
GluSeADA_m	proline synthesis	0	1000	0	0.00947941	83.4548	83.4454
P5CRNAD_c	proline synthesis	0	1000	0	0.348474	1000	999.652
ProDHNAD_m	proline degradation	0	1000	0	0	999.652	999.652
ProDHNADP_m	proline degradation	0	1000	0	0	999.652	999.652
P5CDHNAD_h	proline degradation	0	1000	0	0	0	0
P5CDHNAD_m	proline degradation	0	1000	0	0	83.1064	83.1064
P5CDHNADP_m	proline degradation	0	1000	0	0	83.1064	83.1064
PGADH_h_f	serine synthesis	0	1000	0	0.162859	1000	999.837
PSerAT_h	serine synthesis	0	1000	0	0.162859	0.163457	0.000598768
PSerP_h	serine synthesis	0	1000	0	0.162859	0.163457	0.000598768
SerRM_c	serine racemization	0	1000	0	0	0	0
ThrS_h	threonine synthesis	0	1000	0	5.07306	5.07378	0.000718631
ANTS_h	tryptophan synthesis	0	1000	0	0.0509356	0.050945	9.3195e-06
ANTPRT_h	tryptophan synthesis	0	1000	0	0.0509356	0.050945	9.3195e-06
PRANTI_h	tryptophan synthesis	0	1000	0	0.0509356	0.050945	9.3195e-06
IndGPS_h	tryptophan synthesis	0	1000	0	0.0509356	0.050945	9.3195e-06
IndGPL_h	tryptophan synthesis	0	1000	0	0.0509356	0.050945	9.3195e-06
TrpS_h	tryptophan synthesis	0	1000	0	0.0509356	0.050945	9.3195e-06
AGNDH_h	tyrosine synthesis	0	1000	0	0.138701	0.138713	1.19656e-05
BAATA3_h_f	valine synthesis	0	1000	0	0.504863	1000	999.495
ATase_h	IMP synthesis	0	1000	0	0.00682157	0.0068344	1.2828e-05
PRAGlyL_h	IMP synthesis	0	1000	0	0.00682157	0.0068344	1.2828e-05
GARFT_h	IMP synthesis	0	1000	0	0.00682157	0.0068344	1.2828e-05
FGAMS_h	IMP synthesis	0	1000	0	0.00682157	0.0068344	1.2828e-05
FGAMCL_h	IMP synthesis	0	1000	0	0.00682157	0.0068344	1.2828e-05
AIRC_h	IMP synthesis	0	1000	0	0.00682157	0.0068344	1.2828e-05
SAICARS_h	IMP synthesis	0	1000	0	0.00682157	0.0068344	1.2828e-05
DCAMPL1_h	IMP synthesis	0	1000	0	0.00682157	0.0068344	1.2828e-05
AICARFT_h	IMP synthesis	0	1000	0	0.0651668	0.0651858	1.89962e-05
IMPCH_h	IMP synthesis	0	1000	0	0.0651668	0.0651858	1.89962e-05
AMPDA_c	GMP synthesis	0	1000	0	0.00259042	0.00260325	1.2828e-05
IMPDH_c	GMP synthesis	0	1000	0	0.00259042	0.00260325	1.2828e-05
GMPS_c	GMP synthesis	0	1000	0	0.00259042	0.00260325	1.2828e-05
DCAMPS_h	AMP synthesis	0	1000	0	0	0.0651858	0.0651858
DCAMPL2_h	AMP synthesis	0	1000	0	0	0.0651858	0.0651858
AspCT_h	UMP synthesis	0	1000	0	0.00676316	0.00739293	0.000629772
DHOase_h	UMP synthesis	0	1000	0	0.00676316	0.00739293	0.000629772
DHODH_m_f	UMP synthesis	0	1000	0	0.00736193	1000	999.993
OROPRT_c	UMP synthesis	0	1000	0	0	0.00739293	0.00739293
OMPDC_c	UMP synthesis	0	1000	0	0	0.00739293	0.00739293
CTPS_c	CTP synthesis	0	1000	0	0.00300375	0.00301773	1.39793e-05
AMPK_c	nucleotide metabolism	0	1000	0	0	43.993	43.993
AMPK_h	nucleotide metabolism	0	1000	0	0	2.71024	2.71024
GMPK_c	nucleotide metabolism	0	1000	0	0.00259042	0.00260325	1.2828e-05
NMPK_c	nucleotide metabolism	0	1000	0	0.00847133	0.00848531	1.39793e-05
CTPP_c	nucleotide metabolism	0	1000	0	0	83.1064	83.1064
ADPR_c	nucleotide metabolism	0	1000	0	0.00226305	0.00228526	2.22109e-05
CDPR_c	nucleotide metabolism	0	1000	0	0.00134716	0.00135994	1.27853e-05
GDPR_c	nucleotide metabolism	0	1000	0	0.00123953	0.00125235	1.2828e-05
UDPR_c	nucleotide metabolism	0	1000	0	0.00231215	0.00232284	1.06944e-05
dUTPP_c	nucleotide metabolism	0	1000	0	0.00231215	0.00232284	1.06944e-05
dTMPS_c	nucleotide metabolism	0	1000	0	0.00231215	0.00232284	1.06944e-05
dTMPK_c	nucleotide metabolism	0	1000	0	0.00231215	0.00232284	1.06944e-05
GDPK_c	nucleotide metabolism	0	1000	0	0	0.0665367	0.0665367
GDPK_h	nucleotide metabolism	0	1000	0	0	0.0665367	0.0665367
UDPK_c	nucleotide metabolism	0	1000	0	2.60104	44.1548	41.5538
dADPK_c	nucleotide metabolism	0	1000	0	0.00227244	0.00228526	1.2828e-05
dCDPK_c	nucleotide metabolism	0	1000	0	0.00134716	0.00135994	1.27853e-05
dGDPK_c	nucleotide metabolism	0	1000	0	0.00123953	0.00125235	1.2828e-05
dTDPK_c	nucleotide metabolism	0	1000	0	0.00231215	0.00232284	1.06944e-05
dUDPK_c	nucleotide metabolism	0	1000	0	0.00231215	0.00232284	1.06944e-05
Tr_SO4_f	transport	0	1000	0	0	1000	1000
Tr_NO2	transport	0	1000	0	8.78493	8.78535	0.000415512
Tr_NTT	transport	0	1000	0	0	15.2394	15.2394
Tr_AAC	transport	0	1000	0	26.937	110.418	83.4806
Tr_BT11	transport	0	1000	0	0	999.698	999.698
Tr_BT12	transport	0	1000	0	0	1000	1000
Tr_BT13	transport	0	1000	0	0	2.71024	2.71024
Tr_NDT1_f	transport	0	1000	0	0	1000	1000
Tr_NDT2_f	transport	0	1000	0	0	1000	1000
Tr_TPT1_f	transport	0	1000	0	0	1000	1000
Tr_TPT2_f	transport	0	1000	0	0	1000	1000
Tr_TPT3_f	transport	0	1000	0	0	1000	1000
Tr_PPT	transport	0	1000	0	0	991.782	991.782
Tr_GCA1	transport	0	1000	0	28.3191	28.3195	0.000397549
Tr_GCEA1	transport	0	1000	0	15.1193	15.1202	0.000898151
Tr_GPT1	transport	0	1000	0	0	75.4222	75.4222
Tr_pGlc	transport	0	1000	0	0	0.000598768	0.000598768
Tr_Mex1	transport	0	1000	0	0.00870915	0.00900853	0.000299384
Tr_PLT5	transport	0	1000	0	0	0.000299384	0.000299384
Tr_DIC1_f	transport	0	1000	0	0	1000	1000
Tr_DIC2_f	transport	0	1000	0	0	1000	1000
Tr_DIT1	transport	0	1000	0	0	0	0
Tr_DIT2	transport	0	1000	0	7.58606	7.59205	0.00598768
Tr_DTC1A_f	transport	0	1000	0	0	1000	1000
Tr_DTC1B_f	transport	0	1000	0	0	1000	1000
Tr_DTC1C_f	transport	0	1000	0	0	1000	1000
Tr_DTC2A_f	transport	0	1000	0	0	1000	1000
Tr_DTC2B_f	transport	0	1000	0	0	1000	1000
Tr_DTC2C_f	transport	0	1000	0	0	1000	1000
Tr_DTC3A_f	transport	0	1000	0	0	1000	1000
Tr_DTC3B_f	transport	0	1000	0	0	1000	1000
Tr_DTC3C_f	transport	0	1000	0	0	1000	1000
Tr_DTC4A_f	transport	0	1000	0	0	1000	1000
Tr_DTC4B_f	transport	0	1000	0	0	1000	1000
Tr_DTC4C_f	transport	0	1000	0	0	1000	1000
Tr_SFC	transport	0	1000	0	0	999.662	999.662
Tr_BAT11_f	transport	0	1000	0	0	1000	1000
Tr_BAT12_f	transport	0	1000	0	0	1000	1000
Tr_BAT13_f	transport	0	1000	0	0	1000	1000
Tr_BAT14_f	transport	0	1000	0	0	1000	1000
Tr_BAT15_f	transport	0	1000	0	0	1000	1000
Tr_BAC1	transport	0	1000	0	0	1000	1000
Tr_BAC2	transport	0	1000	0	0	1000	1000
Tr_ProU	transport	0	1000	0	0	999.652	999.652
Tr_ProA	transport	0	1000	0	0	999.652	999.652
Tr_P5C1	transport	0	1000	0	0	0.000598768	0.000598768
Tr_P5C2	transport	0	1000	0	0	1000	1000
Tr_PRPP	transport	0	1000	0	0.00736193	0.00766131	0.000299384
Tr_Fum	transport	0	1000	0	0.337799	0.337866	6.65297e-05
Tr_HCys	transport	0	1000	0	0.111923	0.111946	2.2622e-05
Tr_ORO_f	transport	0	1000	0	0.00736193	1000	999.993
Tr_DHO1	transport	0	1000	0	0.00676316	0.00739293	0.000629772
Tr_DHO2	transport	0	1000	0	0.00676316	0.00739293	0.000629772
Tr_GlySer	transport	0	1000	0	32.052	32.0524	0.000450811
Tr_O2h_f	transport	0	1000	0	0	911.629	911.629
Tr_O2m_f	transport	0	1000	0	5.48568	1000	994.514
Tr_O2p_f	transport	0	1000	0	14.3712	1000	985.629
Tr_CO2h_f	transport	0	1000	0	76.7985	1000	923.202
Tr_CO2m_f	transport	0	1000	0	0	1000	1000
Tr_H2Oh_f	transport	0	1000	0	0	1000	1000
Tr_H2Om_f	transport	0	1000	0	0	1000	1000
Tr_H2Op_f	transport	0	1000	0	0	1000	1000
Tr_Hp_f	transport	0	1000	0	0	1000	1000
Tr_NH41_f	transport	0	1000	0	1.07555	1000	998.924
Tr_NH42_f	transport	0	1000	0	0	1000	1000
Tr_H2S1_f	transport	0	1000	0	0.111324	1000	999.889
Tr_H2S2_f	transport	0	1000	0	107.388	1000	892.612
Tr_AC1_f	transport	0	1000	0	4.38276	1000	995.617
Tr_AC2_f	transport	0	1000	0	0	1000	1000
Tr_Pyr1_f	transport	0	1000	0	0	999.225	999.225
Tr_Pyr2_f	transport	0	1000	0	0	1000	1000
Tr_Pyr3_f	transport	0	1000	0	0	1000	1000
Tr_GCA2_f	transport	0	1000	0	28.3191	1000	971.681
Tr_GCEA2_f	transport	0	1000	0	0	984.881	984.881
Tr_Mal_f	transport	0	1000	0	0	1000	1000
Tr_OAA_f	transport	0	1000	0	0	1000	1000
Tr_KG_f	transport	0	1000	0	0	1000	1000
Tr_Ala1_f	transport	0	1000	0	0	1000	1000
Tr_Arg1_f	transport	0	1000	0	0	1000	1000
Tr_Asn1_f	transport	0	1000	0	0	1000	1000
Tr_Asp_f	transport	0	1000	0	0	1000	1000
Tr_Cys_f	transport	0	1000	0	0	1000	1000
Tr_Glu1_f	transport	0	1000	0	0	1000	1000
Tr_Gln_f	transport	0	1000	0	0	1000	1000
Tr_Gly_f	transport	0	1000	0	0	971.678	971.678
Tr_His1_f	transport	0	1000	0	0	1000	1000
Tr_Ile1_f	transport	0	1000	0	0	1000	1000
Tr_Leu1_f	transport	0	1000	0	0	1000	1000
Tr_Lys1_f	transport	0	1000	0	0	1000	1000
Tr_Met1_f	transport	0	1000	0	0	1000	1000
Tr_Phe1_f	transport	0	1000	0	0	1000	1000
Tr_Pro1_f	transport	0	1000	0	0	1000	1000
Tr_Ser1_f	transport	0	1000	0	15.1193	1000	984.881
Tr_Thr1_f	transport	0	1000	0	0	1000	1000
Tr_Trp1_f	transport	0	1000	0	0	1000	1000
Tr_Tyr1_f	transport	0	1000	0	0	1000	1000
Tr_Val1_f	transport	0	1000	0	0	1000	1000
Tr_Ala2	transport	0	1000	0	0	0	0
Tr_Arg2	transport	0	1000	0	0.265811	0.265878	6.65297e-05
Tr_Asn2	transport	0	1000	0	0	0	0
Tr_Asn3	transport	0	1000	0	0	0	0
Tr_Glu2	transport	0	1000	0	6.68243	6.6836	0.00117175
Tr_His2	transport	0	1000	0	0.0583452	0.0583642	1.89962e-05
Tr_His3	transport	0	1000	0	0	1000	1000
Tr_Ile2	transport	0	1000	0	0.316761	0.316782	2.09181e-05
Tr_Ile3	transport	0	1000	0	0	0	0
Tr_Leu2	transport	0	1000	0	0.541884	0.5419	1.67344e-05
Tr_Leu3	transport	0	1000	0	0	0	0
Tr_Lys2	transport	0	1000	0	0.354844	0.354867	2.33671e-05
Tr_Met2	transport	0	1000	0	0	0	0
Tr_Met3	transport	0	1000	0	0	0	0
Tr_Phe2	transport	0	1000	0	0.214289	0.214301	1.19656e-05
Tr_Phe3	transport	0	1000	0	0	0	0
Tr_Pro2	transport	0	1000	0	0	0	0
Tr_Ser2	transport	0	1000	0	0	0	0
Tr_Ser3	transport	0	1000	0	16.026	16.0262	0.000225406
Tr_Thr2	transport	0	1000	0	4.7563	4.75702	0.000718631
Tr_Thr3	transport	0	1000	0	0	0	0
Tr_Trp2	transport	0	1000	0	0.0509356	0.050945	9.3195e-06
Tr_Trp3	transport	0	1000	0	0	0	0
Tr_Tyr2	transport	0	1000	0	0.138701	0.138713	1.19656e-05
Tr_Tyr3	transport	0	1000	0	0	0	0
Tr_Val2	transport	0	1000	0	0.504863	0.504887	2.4316e-05
Tr_Val3	transport	0	1000	0	0	0	0
Si_H_f	im-/export	0	1000	0	0	954.438	954.438
Im_hnu	import	0	1000	0	999.998	1000	0.00172977
Im_CO2	import	0	1000	0	68.808	68.8083	0.000232256
Im_H2O	import	0	1000	0	0	33.2425	33.2425
Im_Pi	import	0	1000	0	0.107704	0.107742	3.84841e-05
Im_NO3	import	0	1000	0	8.78493	8.78535	0.000415512
Im_NH4	import	0	1000	0	0	0	0
Im_SO4	import	0	1000	0	0	0.000598768	0.000598768
Im_H2S	import	0	1000	0	107.548	240.782	133.234
Ex_O2	export	0	1000	0	59.3803	76.0023	16.622
Ex_Ala_c	export	0	1000	0	0	0	0
Ex_Ala_h	export	0	1000	0	0	0	0
Ex_Ala_m	export	0	1000	0	0	0	0
Ex_Ala_p	export	0	1000	0	0	0	0
Ex_Arg_c	export	0	1000	0	0	0	0
Ex_Arg_h	export	0	1000	0	0	0	0
Ex_Arg_m	export	0	1000	0	0	0	0
Ex_Arg_p	export	0	1000	0	0	0	0
Ex_Asn_c	export	0	1000	0	0	0	0
Ex_Asn_h	export	0	1000	0	0	0	0
Ex_Asn_m	export	0	1000	0	0	0	0
Ex_Asn_p	export	0	1000	0	0	0	0
Ex_Asp_c	export	0	1000	0	0	0	0
Ex_Asp_h	export	0	1000	0	0	0	0
Ex_Asp_m	export	0	1000	0	0	0	0
Ex_Asp_p	export	0	1000	0	0	0	0
Ex_Cys_c	export	0	1000	0	0	0	0
Ex_Cys_h	export	0	1000	0	0	0	0
Ex_Cys_m	export	0	1000	0	0	0	0
Ex_Cys_p	export	0	1000	0	0	0	0
Ex_Gln_c	export	0	1000	0	0	0	0
Ex_Gln_h	export	0	1000	0	0	0	0
Ex_Gln_m	export	0	1000	0	0	0	0
Ex_Gln_p	export	0	1000	0	0	0	0
Ex_Glu_c	export	0	1000	0	0	0	0
Ex_Glu_h	export	0	1000	0	0	0	0
Ex_Glu_m	export	0	1000	0	0	0	0
Ex_Glu_p	export	0	1000	0	0	0	0
Ex_Gly_c	export	0	1000	0	0	0	0
Ex_Gly_h	export	0	1000	0	0	0	0
Ex_Gly_m	export	0	1000	0	0	0	0
Ex_Gly_p	export	0	1000	0	0	0	0
Ex_His_c	export	0	1000	0	0	0	0
Ex_His_h	export	0	1000	0	0	0	0
Ex_His_m	export	0	1000	0	0	0	0
Ex_His_p	export	0	1000	0	0	0	0
Ex_Ile_c	export	0	1000	0	0	0	0
Ex_Ile_h	export	0	1000	0	0	0	0
Ex_Ile_m	export	0	1000	0	0	0	0
Ex_Ile_p	export	0	1000	0	0	0	0
Ex_Leu_c	export	0	1000	0	0	0	0
Ex_Leu_h	export	0	1000	0	0	0	0
Ex_Leu_m	export	0	1000	0	0	0	0
Ex_Leu_p	export	0	1000	0	0	0	0
Ex_Lys_c	export	0	1000	0	0	0	0
Ex_Lys_h	export	0	1000	0	0	0	0
Ex_Lys_m	export	0	1000	0	0	0	0
Ex_Lys_p	export	0	1000	0	0	0	0
Ex_Met_c	export	0	1000	0	0	0	0
Ex_Met_h	export	0	1000	0	0	0	0
Ex_Met_m	export	0	1000	0	0	0	0
Ex_Met_p	export	0	1000	0	0	0	0
Ex_Phe_c	export	0	1000	0	0	0	0
Ex_Phe_h	export	0	1000	0	0	0	0
Ex_Phe_m	export	0	1000	0	0	0	0
Ex_Phe_p	export	0	1000	0	0	0	0
Ex_Pro_c	export	0	1000	0	0	0	0
Ex_Pro_h	export	0	1000	0	0	0	0
Ex_Pro_m	export	0	1000	0	0	0	0
Ex_Pro_p	export	0	1000	0	0	0	0
Ex_Ser_c	export	0	1000	0	0	0	0
Ex_Ser_h	export	0	1000	0	0	0	0
Ex_Ser_m	export	0	1000	0	0	0	0
Ex_Ser_p	export	0	1000	0	0	0	0
Ex_Thr_c	export	0	1000	0	0	0	0
Ex_Thr_h	export	0	1000	0	0	0	0
Ex_Thr_m	export	0	1000	0	0	0	0
Ex_Thr_p	export	0	1000	0	0	0	0
Ex_Trp_c	export	0	1000	0	0	0	0
Ex_Trp_h	export	0	1000	0	0	0	0
Ex_Trp_m	export	0	1000	0	0	0	0
Ex_Trp_p	export	0	1000	0	0	0	0
Ex_Tyr_c	export	0	1000	0	0	0	0
Ex_Tyr_h	export	0	1000	0	0	0	0
Ex_Tyr_m	export	0	1000	0	0	0	0
Ex_Tyr_p	export	0	1000	0	0	0	0
Ex_Val_c	export	0	1000	0	0	0	0
Ex_Val_h	export	0	1000	0	0	0	0
Ex_Val_m	export	0	1000	0	0	0	0
Ex_Val_p	export	0	1000	0	0	0	0
Ex_starch	export	0	1000	0	0	0	0
Ex_Glc	export	0	1000	0	0	0	0
Ex_Frc	export	0	1000	0	0	0	0
Ex_Suc	export	0	1000	0	0	0	0
Ex_cellulose	export	0	1000	0	0	0	0
Ex_Mas	export	0	1000	0	0	0	0
Ex_MACP	export	0	1000	0	0	0	0
Ex_Tre	export	0	1000	0	0	0	0
NGAM_c	maintenance	0	1000	0	0	83.1064	83.1064
NGAM_h	maintenance	0	1000	0	0	0	0
NGAM_m	maintenance	0	1000	0	0	83.1064	83.1064
Bio_AA	biomass reaction	0	1000	0	0	0	0
Bio_CLim	biomass reaction	0	1000	0	0	0	0
Bio_NLim	biomass reaction	0	1000	0	0	0	0
Bio_opt	biomass reaction	0	1000	0	0	0	0
Ex_pho_loss[h]	Exchange	0	1000	0	999.998	1000	0.00172977
ADENOL_h	AMP synthesis, Purine metabolism	0	1000	0	0	0.0651858	0.0651858
AO_h	NAD synthesis	0	1000	0	2.50301e-06	8.44191e-06	5.9389e-06
ATCase_h	UMP synthesis, Pyrimidine metabolism	0	1000	0	0	0	0
CoAK_c	CoA synthesis	0	1000	0	1.89562e-06	7.48152e-06	5.58591e-06
DHOase_m_f	UMP synthesis, Pyrimidine metabolism	0	1000	0	0	1000	1000
DHPR_m_f	pantothenate and CoA biosynthesis	0	1000	0	1.89562e-06	1000	1000
Im_Fe	import	0	1000	0	107.388	240.622	133.234
IMPAL_h	AMP synthesis, Purine metabolism	0	1000	0	0	0.0651858	0.0651858
KAI_h_f	pantothenate and CoA biosynthesis	0	1000	0	0	1000	1000
KPHMT_m_f	pantothenate and CoA biosynthesis	0	1000	0	1.89562e-06	1000	1000
LADC_c_f	pantothenate and CoA biosynthesis	0	1000	0	1.89562e-06	1000	1000
NADHK_c	NADP synthesis	0	1000	0	0	0	0
NADK_h	NADP synthesis	0	1000	0	0	0	0
NADK_m	NADP synthesis	0	1000	0	0	0	0
NADK_p	NADP synthesis	0	1000	0	0	0	0
NADS_c	NAD synthesis	0	1000	0	2.50301e-06	8.44191e-06	5.9389e-06
NaMN-Atase_c	NAD synthesis	0	1000	0	2.50301e-06	8.44191e-06	5.9389e-06
NDK	nucleotide metabolism	0	1000	0	0.331321	83.438	83.1067
NMPK_h	nucleotide metabolism	0	1000	0	0	0	0
ODCase_c	UMP synthesis, Pyrimidine metabolism	0	1000	0	0	0.00739293	0.00739293
OPRTase_c_f	UMP synthesis, Pyrimidine metabolism	0	1000	0	0	1000	1000
PANK_c	CoA synthesis	0	1000	0	1.89562e-06	7.48152e-06	5.58591e-06
PPAT_c	CoA synthesis	0	1000	0	1.89562e-06	7.48152e-06	5.58591e-06
PPCD_c	CoA synthesis	0	1000	0	1.89562e-06	7.48152e-06	5.58591e-06
PPCS_c	CoA synthesis	0	1000	0	1.89562e-06	7.48152e-06	5.58591e-06
PtS_c	pantothenate and CoA biosynthesis	0	1000	0	1.89562e-06	7.48152e-06	5.58591e-06
QAPRTase_h	NAD synthesis	0	1000	0	2.50301e-06	8.44191e-06	5.9389e-06
QS_h	NAD synthesis	0	1000	0	2.50301e-06	8.44191e-06	5.9389e-06
Tr_ADP_f	transport	0	1000	0	0	1000	1000
Tr_aMet_m	transport	0	1000	0	0	0	0
Tr_AMP_f	transport	0	1000	0	0	1000	1000
Tr_Cas_c_f	transport	0	1000	0	0	1000	1000
Tr_Cas_h_f	transport	0	1000	0	0	1000	1000
Tr_CMPh_f	transport	0	1000	0	0.271086	1000	999.729
Tr_CMPm_f	transport	0	1000	0	0.00121187	1000	999.999
Tr_CMPr_f	transport	0	1000	0	0.0586371	1000	999.941
Tr_CoA_c1_f	transport	0	1000	0	0.193305	1000	999.807
Tr_CoA_c2_f	transport	0	1000	0	0	1000	1000
Tr_CoA_p_f	transport	0	1000	0	0	1000	1000
Tr_CTPh_f	transport	0	1000	0	0.271086	1000	999.729
Tr_CTPm_f	transport	0	1000	0	0.00280452	1000	999.997
Tr_CTPr_f	transport	0	1000	0	0.0427165	1000	999.957
Tr_Fe_m	transport	0	1000	0	107.388	240.622	133.234
Tr_GDP_f	transport	0	1000	0	0	1000	1000
Tr_GTP_f	transport	0	1000	0	0	1000	1000
Tr_Hm_f	transport	0	1000	0	0	1000	1000
Tr_MOB_c1_f	transport	0	1000	0	1.89562e-06	1000	1000
Tr_MOB_c2_f	transport	0	1000	0	1.89562e-06	1000	1000
Tr_NAD_f	transport	0	1000	0	0	1000	1000
Tr_NAD_c1_f	transport	0	1000	0	0	1000	1000
Tr_NAD_c2_f	transport	0	1000	0	0	999.965	999.965
Tr_NADH_f	transport	0	1000	0	0	1000	1000
Tr_NADP_f	transport	0	1000	0	0.347681	1000	999.652
Tr_NAR_f	transport	0	1000	0	2.50301e-06	1000	1000
Tr_NDT3_f	transport	0	1000	0	0	1000	1000
Tr_PNC_f	transport	0	1000	0	0.0529149	1000	999.947
Tr_PTE_f	transport	0	1000	0	1.89562e-06	1000	1000
Tr_UDP_f	transport	0	1000	0	0	999.999	999.999
Tr_Ura	transport	0	1000	0	0	0	0
UDPK_h	nucleotide metabolism	0	1000	0	0.0177403	0.0178615	0.00012125
UMK	nucleotide metabolism	0	1000	0	0.332668	41.8862	41.5535
UMPPH_c	pyrimidine salvage	0	1000	0	0	0	0
UPP_h	pyrimidine salvage	0	1000	0	0	0	0
URH_c	pyrimidine salvage	0	1000	0	0	0	0
4CL_c1	phenylpropanoid pathway	0	1000	0	0	0	0
4CL_c2	phenylpropanoid pathway	0	1000	0	0	0	0
AACPS_m	fatty acid synthesis, mitochondrion	0	1000	0	0	0.0308672	0.0308672
ABCAT_h1	transport	0	1000	0	0.0237061	0.0291443	0.00543816
ABCAT_h2	transport	0	1000	0	0.00232897	0.102733	0.100404
ABCAT_h3	transport	0	1000	0	0.0205635	0.162495	0.141931
ABCAT_h4	transport	0	1000	0	0	0.000239507	0.000239507
ABCAT_h5	transport	0	1000	0	0	0.141732	0.141732
ACC_c	fatty acid elongation	0	1000	0	0.0420013	0.386649	0.344648
ACR_r1	wax biosynthesis	0	1000	0	2.8764e-05	8.24554e-05	5.36914e-05
ACR_r2	wax biosynthesis	0	1000	0	0	0	0
ACR_r3	wax biosynthesis	0	1000	0	0	0	0
ACR_r4	wax biosynthesis	0	1000	0	0	0	0
ACR_r5	wax biosynthesis	0	1000	0	0.00174527	0.00180629	6.1013e-05
ACR_r6	wax biosynthesis	0	1000	0	0.00114658	0.00119539	4.88104e-05
ACR_r7	wax biosynthesis	0	1000	0	0.00190382	0.00192822	2.44052e-05
ACR_r8	wax biosynthesis	0	1000	0	0.000493782	0.000510052	1.62701e-05
ACT_p1	beta-oxidation	0	1000	0	0	41.5532	41.5532
ACT_p10	beta-oxidation	0	1000	0	0	41.5532	41.5532
ACT_p11	beta-oxidation	0	1000	0	0	41.5532	41.5532
ACT_p2	beta-oxidation	0	1000	0	0	41.5532	41.5532
ACT_p3	beta-oxidation	0	1000	0	0	41.5532	41.5532
ACT_p4	beta-oxidation	0	1000	0	0	41.5532	41.5532
ACT_p5	beta-oxidation	0	1000	0	0	41.5532	41.5532
ACT_p6	beta-oxidation	0	1000	0	0	41.5532	41.5532
ACT_p7	beta-oxidation	0	1000	0	0	41.5532	41.5532
ACT_p8	beta-oxidation	0	1000	0	0	41.5532	41.5532
ACT_p9	beta-oxidation	0	1000	0	0	41.5532	41.5532
ACT_r1	wax biosynthesis	0	1000	0	0	41.5532	41.5532
ACT_r2	wax biosynthesis	0	1000	0	0	41.5532	41.5532
ACT_r3	wax biosynthesis	0	1000	0	0.000120181	41.5534	41.5532
ACT_r4	wax biosynthesis	0	1000	0	3.52685e-05	41.5533	41.5532
ACT_r5	wax biosynthesis	0	1000	0	0.00012652	41.5533	41.5532
ACT_r6	wax biosynthesis	0	1000	0	0.000170386	41.5534	41.5532
ACT_r7	wax biosynthesis	0	1000	0	0	41.5532	41.5532
ACT_r8	wax biosynthesis	0	1000	0	0	41.5532	41.5532
ACX_p1	beta-oxidation	0	1000	0	0	0.0748391	0.0748391
ACX_p10	beta-oxidation	0	1000	0	0	0.0748391	0.0748391
ACX_p11	beta-oxidation	0	1000	0	0	0.0748391	0.0748391
ACX_p12	beta-oxidation	0	1000	0	0	0.0748391	0.0748391
ACX_p13	beta-oxidation	0	1000	0	0	0.0748391	0.0748391
ACX_p14	beta-oxidation	0	1000	0	0	0.0748391	0.0748391
ACX_p15	beta-oxidation	0	1000	0	0	0.0748391	0.0748391
ACX_p16	beta-oxidation	0	1000	0	0	0.0748391	0.0748391
ACX_p17	beta-oxidation	0	1000	0	0	0.0748391	0.0748391
ACX_p18	beta-oxidation	0	1000	0	0	0.0748391	0.0748391
ACX_p19	beta-oxidation	0	1000	0	0	0.0748391	0.0748391
ACX_p2	beta-oxidation	0	1000	0	0	0.0748391	0.0748391
ACX_p20	beta-oxidation	0	1000	0	0	0.0748391	0.0748391
ACX_p21	beta-oxidation	0	1000	0	0	0.0748391	0.0748391
ACX_p22	beta-oxidation	0	1000	0	0	0.0748391	0.0748391
ACX_p23	beta-oxidation	0	1000	0	0	0.0748391	0.0748391
ACX_p24	beta-oxidation	0	1000	0	0	0.0748391	0.0748391
ACX_p25	beta-oxidation	0	1000	0	0	0.0748391	0.0748391
ACX_p26	beta-oxidation	0	1000	0	0	0.0303353	0.0303353
ACX_p27	beta-oxidation	0	1000	0	0	0.0303353	0.0303353
ACX_p28	beta-oxidation	0	1000	0	0	0.0303353	0.0303353
ACX_p29	oxylipin metabolism	0	1000	0	0	0	0
ACX_p3	beta-oxidation	0	1000	0	0	0.0748391	0.0748391
ACX_p30	oxylipin metabolism	0	1000	0	0	0	0
ACX_p31	oxylipin metabolism	0	1000	0	0	0	0
ACX_p4	beta-oxidation	0	1000	0	0	0.0748391	0.0748391
ACX_p5	beta-oxidation	0	1000	0	0	0.0748391	0.0748391
ACX_p6	beta-oxidation	0	1000	0	0.0529149	0.0748391	0.0219242
ACX_p7	beta-oxidation	0	1000	0	0.0529149	0.0748391	0.0219242
ACX_p8	beta-oxidation	0	1000	0	0	0.0748391	0.0748391
ACX_p9	beta-oxidation	0	1000	0	0	0.0748391	0.0748391
ADC_r1	wax biosynthesis	0	1000	0	0.0016612	0.00171977	5.85724e-05
ADC_r2	wax biosynthesis	0	1000	0	0.0010616	0.00111041	4.88104e-05
ADC_r3	wax biosynthesis	0	1000	0	0.00190382	0.00192822	2.44052e-05
ADC_r4	wax biosynthesis	0	1000	0	0.000493782	0.000510052	1.62701e-05
Ex_CO	export	0	1000	0	0.00516921	0.00517897	9.76207e-06
ADKm_m	nucleotide metabolism	0	1000	0	0.0724915	0.267944	0.195453
AMPase_c_f	nucleotide metabolism	0	1000	0	0	1000	1000
AOS_h	oxylipin metabolism	0	1000	0	0	0	0
AOX_h	oxylipin metabolism	0	1000	0	0	0	0
AT_c1	transport	0	1000	0	0.0218133	0.0272515	0.00543816
AT_c2	transport	0	1000	0	0.00232897	0.102733	0.100404
AT_c3	transport	0	1000	0	0.0205635	0.162495	0.141931
AT_c4	transport	0	1000	0	0	0.000239507	0.000239507
AT_c5	transport	0	1000	0	0	0.141732	0.141732
BDG_r1	cutin synthesis	0	1000	0	0	0.000285198	0.000285198
BDG_r10	cutin synthesis	0	1000	0	0	0.000478791	0.000478791
BDG_r11	cutin synthesis	0	1000	0	0	0.00262103	0.00262103
BDG_r12	cutin synthesis	0	1000	0	0	0	0
BDG_r2	cutin synthesis	0	1000	0	0	0.00218242	0.00218242
BDG_r3	cutin synthesis	0	1000	0	0	0.000269238	0.000269238
BDG_r4	cutin synthesis	0	1000	0	0	0.000478791	0.000478791
BDG_r5	cutin synthesis	0	1000	0	0	0.00262103	0.00262103
BDG_r6	cutin synthesis	0	1000	0	0	0	0
BDG_r7	cutin synthesis	0	1000	0	0	0.000285198	0.000285198
BDG_r8	cutin synthesis	0	1000	0	0	0.00218242	0.00218242
BDG_r9	cutin synthesis	0	1000	0	0	0.000269238	0.000269238
BDG_r13	cutin synthesis	0	1000	0	0.000285457	0.000340808	5.53509e-05
BDG_r14	cutin synthesis	0	1000	0	0	0	0
BDG_r15	cutin synthesis	0	1000	0	0.000218685	0.000267941	4.92565e-05
BDG_r16	cutin synthesis	0	1000	0	0.000299833	0.000349089	4.92565e-05
C3H_c	phenylpropanoid pathway	0	1000	0	0	0	0
CCoAOMT_c	phenylpropanoid pathway	0	1000	0	0	0	0
CDS_h	CDP-diacylglycerol synthesis, chloroplast	0	1000	0	0.00791971	0.0081294	0.000209688
CDS_m1	CDP-diacylglycerol synthesis, mitochondrion	0	1000	0	0.00280452	0.00840069	0.00559617
CDS_m2	CDP-diacylglycerol synthesis, mitochondrion	0	1000	0	0	0.00425896	0.00425896
CDS_r1	CDP-diacylglycerol synthesis, endoplasmic reticulum	0	1000	0	0	0.00538891	0.00538891
CDS_r10	CDP-diacylglycerol synthesis, endoplasmic reticulum	0	1000	0	0	0.00303189	0.00303189
CDS_r11	CDP-diacylglycerol synthesis, endoplasmic reticulum	0	1000	0	0	0.00303189	0.00303189
CDS_r12	CDP-diacylglycerol synthesis, endoplasmic reticulum	0	1000	0	0	0.00303189	0.00303189
CDS_r13	CDP-diacylglycerol synthesis, endoplasmic reticulum	0	1000	0	0	0.00425896	0.00425896
CDS_r14	CDP-diacylglycerol synthesis, endoplasmic reticulum	0	1000	0	0	0.00425896	0.00425896
CDS_r15	CDP-diacylglycerol synthesis, endoplasmic reticulum	0	1000	0	0	0.00425896	0.00425896
CDS_r16	CDP-diacylglycerol synthesis, endoplasmic reticulum	0	1000	0	0	0.00425896	0.00425896
CDS_r17	CDP-diacylglycerol synthesis, endoplasmic reticulum	0	1000	0	0	0.00425896	0.00425896
CDS_r18	CDP-diacylglycerol synthesis, endoplasmic reticulum	0	1000	0	0	0	0
CDS_r19	CDP-diacylglycerol synthesis, endoplasmic reticulum	0	1000	0	0	0	0
CDS_r2	CDP-diacylglycerol synthesis, endoplasmic reticulum	0	1000	0	0	0.00538891	0.00538891
CDS_r20	CDP-diacylglycerol synthesis, endoplasmic reticulum	0	1000	0	0	0	0
CDS_r21	CDP-diacylglycerol synthesis, endoplasmic reticulum	0	1000	0	0	0	0
CDS_r22	CDP-diacylglycerol synthesis, endoplasmic reticulum	0	1000	0	0	0	0
CDS_r23	CDP-diacylglycerol synthesis, endoplasmic reticulum	0	1000	0	0	0	0
CDS_r24	CDP-diacylglycerol synthesis, endoplasmic reticulum	0	1000	0	0	0	0
CDS_r25	CDP-diacylglycerol synthesis, endoplasmic reticulum	0	1000	0	0	0	0
CDS_r26	CDP-diacylglycerol synthesis, endoplasmic reticulum	0	1000	0	0	0	0
CDS_r27	CDP-diacylglycerol synthesis, endoplasmic reticulum	0	1000	0	0	0	0
CDS_r28	CDP-diacylglycerol synthesis, endoplasmic reticulum	0	1000	0	0	0	0
CDS_r29	CDP-diacylglycerol synthesis, endoplasmic reticulum	0	1000	0	0	0	0
CDS_r3	CDP-diacylglycerol synthesis, endoplasmic reticulum	0	1000	0	0.0011094	0.00649831	0.00538891
CDS_r30	CDP-diacylglycerol synthesis, endoplasmic reticulum	0	1000	0	0	0	0
CDS_r31	CDP-diacylglycerol synthesis, endoplasmic reticulum	0	1000	0	0	0	0
CDS_r32	CDP-diacylglycerol synthesis, endoplasmic reticulum	0	1000	0	0	0	0
CDS_r33	CDP-diacylglycerol synthesis, endoplasmic reticulum	0	1000	0	0	0	0
CDS_r34	CDP-diacylglycerol synthesis, endoplasmic reticulum	0	1000	0	0	0	0
CDS_r35	CDP-diacylglycerol synthesis, endoplasmic reticulum	0	1000	0	0	0	0
CDS_r36	CDP-diacylglycerol synthesis, endoplasmic reticulum	0	1000	0	0	0	0
CDS_r37	CDP-diacylglycerol synthesis, endoplasmic reticulum	0	1000	0	0	0	0
CDS_r38	CDP-diacylglycerol synthesis, endoplasmic reticulum	0	1000	0	0	0	0
CDS_r39	CDP-diacylglycerol synthesis, endoplasmic reticulum	0	1000	0	0	0	0
CDS_r4	CDP-diacylglycerol synthesis, endoplasmic reticulum	0	1000	0	0	0.00538891	0.00538891
CDS_r40	CDP-diacylglycerol synthesis, endoplasmic reticulum	0	1000	0	0	0	0
CDS_r41	CDP-diacylglycerol synthesis, endoplasmic reticulum	0	1000	0	0	0	0
CDS_r42	CDP-diacylglycerol synthesis, endoplasmic reticulum	0	1000	0	0	0	0
CDS_r43	CDP-diacylglycerol synthesis, endoplasmic reticulum	0	1000	0	0	0	0
CDS_r44	CDP-diacylglycerol synthesis, endoplasmic reticulum	0	1000	0	0	0	0
CDS_r45	CDP-diacylglycerol synthesis, endoplasmic reticulum	0	1000	0	0	0	0
CDS_r46	CDP-diacylglycerol synthesis, endoplasmic reticulum	0	1000	0	0	0	0
CDS_r5	CDP-diacylglycerol synthesis, endoplasmic reticulum	0	1000	0	0	0.00180523	0.00180523
CDS_r6	CDP-diacylglycerol synthesis, endoplasmic reticulum	0	1000	0	0	0.00425896	0.00425896
CDS_r7	CDP-diacylglycerol synthesis, endoplasmic reticulum	0	1000	0	0	0.00180523	0.00180523
CDS_r8	CDP-diacylglycerol synthesis, endoplasmic reticulum	0	1000	0	0	0.00303189	0.00303189
CDS_r9	CDP-diacylglycerol synthesis, endoplasmic reticulum	0	1000	0	0	0.00180523	0.00180523
CK_c	choline salvage	0	1000	0	0.00729501	0.0109344	0.00363941
CLS_m1	cardiolipin synthesis, mitochondrion	0	1000	0	0	0	0
CLS_m10	cardiolipin synthesis, mitochondrion	0	1000	0	0	0	0
CLS_m11	cardiolipin synthesis, mitochondrion	0	1000	0	0	0	0
CLS_m12	cardiolipin synthesis, mitochondrion	0	1000	0	0	0	0
CLS_m13	cardiolipin synthesis, mitochondrion	0	1000	0	0	0	0
CLS_m14	cardiolipin synthesis, mitochondrion	0	1000	0	0	0	0
CLS_m15	cardiolipin synthesis, mitochondrion	0	1000	0	0	0	0
CLS_m16	cardiolipin synthesis, mitochondrion	0	1000	0	0	0	0
CLS_m17	cardiolipin synthesis, mitochondrion	0	1000	0	0	0	0
CLS_m18	cardiolipin synthesis, mitochondrion	0	1000	0	0	0	0
CLS_m19	cardiolipin synthesis, mitochondrion	0	1000	0	0	0.00122706	0.00122706
CLS_m2	cardiolipin synthesis, mitochondrion	0	1000	0	0	0	0
CLS_m20	cardiolipin synthesis, mitochondrion	0	1000	0	0	0.00122706	0.00122706
CLS_m21	cardiolipin synthesis, mitochondrion	0	1000	0	0	0.00122706	0.00122706
CLS_m22	cardiolipin synthesis, mitochondrion	0	1000	0	0	0.00122706	0.00122706
CLS_m23	cardiolipin synthesis, mitochondrion	0	1000	0	0	0.00122706	0.00122706
CLS_m24	cardiolipin synthesis, mitochondrion	0	1000	0	0	0.00122706	0.00122706
CLS_m25	cardiolipin synthesis, mitochondrion	0	1000	0	0	0.00122706	0.00122706
CLS_m26	cardiolipin synthesis, mitochondrion	0	1000	0	0	0.00122706	0.00122706
CLS_m27	cardiolipin synthesis, mitochondrion	0	1000	0	0	0.00122706	0.00122706
CLS_m28	cardiolipin synthesis, mitochondrion	0	1000	0	0	0.00122706	0.00122706
CLS_m29	cardiolipin synthesis, mitochondrion	0	1000	0	0	0	0
CLS_m3	cardiolipin synthesis, mitochondrion	0	1000	0	0	0	0
CLS_m30	cardiolipin synthesis, mitochondrion	0	1000	0	0	0	0
CLS_m31	cardiolipin synthesis, mitochondrion	0	1000	0	0	0	0
CLS_m32	cardiolipin synthesis, mitochondrion	0	1000	0	0	0	0
CLS_m33	cardiolipin synthesis, mitochondrion	0	1000	0	0	0.00122706	0.00122706
CLS_m34	cardiolipin synthesis, mitochondrion	0	1000	0	0	0.00122706	0.00122706
CLS_m35	cardiolipin synthesis, mitochondrion	0	1000	0	0	0.00122706	0.00122706
CLS_m36	cardiolipin synthesis, mitochondrion	0	1000	0	0	0.00122706	0.00122706
CLS_m37	cardiolipin synthesis, mitochondrion	0	1000	0	0	0.00122706	0.00122706
CLS_m38	cardiolipin synthesis, mitochondrion	0	1000	0	0	0.00122706	0.00122706
CLS_m39	cardiolipin synthesis, mitochondrion	0	1000	0	0	0.00122706	0.00122706
CLS_m4	cardiolipin synthesis, mitochondrion	0	1000	0	0	0	0
CLS_m40	cardiolipin synthesis, mitochondrion	0	1000	0	0	0.00122706	0.00122706
CLS_m41	cardiolipin synthesis, mitochondrion	0	1000	0	0	0.00122706	0.00122706
CLS_m42	cardiolipin synthesis, mitochondrion	0	1000	0	0	0.00122706	0.00122706
CLS_m43	cardiolipin synthesis, mitochondrion	0	1000	0	0	0	0
CLS_m44	cardiolipin synthesis, mitochondrion	0	1000	0	0	0	0
CLS_m45	cardiolipin synthesis, mitochondrion	0	1000	0	0	0	0
CLS_m46	cardiolipin synthesis, mitochondrion	0	1000	0	0	0	0
CLS_m47	cardiolipin synthesis, mitochondrion	0	1000	0	0	0.00122706	0.00122706
CLS_m48	cardiolipin synthesis, mitochondrion	0	1000	0	0	0.00122706	0.00122706
CLS_m49	cardiolipin synthesis, mitochondrion	0	1000	0	0	0.00122706	0.00122706
CLS_m5	cardiolipin synthesis, mitochondrion	0	1000	0	0	0	0
CLS_m50	cardiolipin synthesis, mitochondrion	0	1000	0	0	0.00122706	0.00122706
CLS_m51	cardiolipin synthesis, mitochondrion	0	1000	0	0	0.00122706	0.00122706
CLS_m52	cardiolipin synthesis, mitochondrion	0	1000	0	0	0.00122706	0.00122706
CLS_m53	cardiolipin synthesis, mitochondrion	0	1000	0	0	0.00122706	0.00122706
CLS_m54	cardiolipin synthesis, mitochondrion	0	1000	0	0	0.00122706	0.00122706
CLS_m55	cardiolipin synthesis, mitochondrion	0	1000	0	0	0.00122706	0.00122706
CLS_m56	cardiolipin synthesis, mitochondrion	0	1000	0	0	0.00122706	0.00122706
CLS_m57	cardiolipin synthesis, mitochondrion	0	1000	0	0	0	0
CLS_m58	cardiolipin synthesis, mitochondrion	0	1000	0	0	0	0
CLS_m59	cardiolipin synthesis, mitochondrion	0	1000	0	0	0	0
CLS_m6	cardiolipin synthesis, mitochondrion	0	1000	0	0	0	0
CLS_m60	cardiolipin synthesis, mitochondrion	0	1000	0	0	0	0
CLS_m61	cardiolipin synthesis, mitochondrion	0	1000	0	0	0.00122706	0.00122706
CLS_m62	cardiolipin synthesis, mitochondrion	0	1000	0	0	0.00122706	0.00122706
CLS_m63	cardiolipin synthesis, mitochondrion	0	1000	0	0	0.00122706	0.00122706
CLS_m64	cardiolipin synthesis, mitochondrion	0	1000	0	0	0.00122706	0.00122706
CLS_m65	cardiolipin synthesis, mitochondrion	0	1000	0	0	0.00122706	0.00122706
CLS_m66	cardiolipin synthesis, mitochondrion	0	1000	0	0	0.00122706	0.00122706
CLS_m67	cardiolipin synthesis, mitochondrion	0	1000	0	0	0.00122706	0.00122706
CLS_m68	cardiolipin synthesis, mitochondrion	0	1000	0	0	0.00122706	0.00122706
CLS_m69	cardiolipin synthesis, mitochondrion	0	1000	0	0	0.00122706	0.00122706
CLS_m7	cardiolipin synthesis, mitochondrion	0	1000	0	0	0	0
CLS_m70	cardiolipin synthesis, mitochondrion	0	1000	0	0	0.00122706	0.00122706
CLS_m71	cardiolipin synthesis, mitochondrion	0	1000	0	0	0	0
CLS_m72	cardiolipin synthesis, mitochondrion	0	1000	0	0	0	0
CLS_m73	cardiolipin synthesis, mitochondrion	0	1000	0	0	0	0
CLS_m74	cardiolipin synthesis, mitochondrion	0	1000	0	0	0	0
CLS_m75	cardiolipin synthesis, mitochondrion	0	1000	0	0	0.00122706	0.00122706
CLS_m76	cardiolipin synthesis, mitochondrion	0	1000	0	0	0.00122706	0.00122706
CLS_m77	cardiolipin synthesis, mitochondrion	0	1000	0	0	0.00122706	0.00122706
CLS_m78	cardiolipin synthesis, mitochondrion	0	1000	0	0	0.00122706	0.00122706
CLS_m79	cardiolipin synthesis, mitochondrion	0	1000	0	0	0.00122706	0.00122706
CLS_m8	cardiolipin synthesis, mitochondrion	0	1000	0	0	0	0
CLS_m80	cardiolipin synthesis, mitochondrion	0	1000	0	0	0.00122706	0.00122706
CLS_m81	cardiolipin synthesis, mitochondrion	0	1000	0	0	0.00122706	0.00122706
CLS_m82	cardiolipin synthesis, mitochondrion	0	1000	0	0	0.00122706	0.00122706
CLS_m83	cardiolipin synthesis, mitochondrion	0	1000	0	0	0.00122706	0.00122706
CLS_m84	cardiolipin synthesis, mitochondrion	0	1000	0	0	0.00122706	0.00122706
CLS_m85	cardiolipin synthesis, mitochondrion	0	1000	0	0	0	0
CLS_m86	cardiolipin synthesis, mitochondrion	0	1000	0	0	0	0
CLS_m87	cardiolipin synthesis, mitochondrion	0	1000	0	0	0	0
CLS_m88	cardiolipin synthesis, mitochondrion	0	1000	0	0	0	0
CLS_m89	cardiolipin synthesis, mitochondrion	0	1000	0	0	0.00122706	0.00122706
CLS_m9	cardiolipin synthesis, mitochondrion	0	1000	0	0	0	0
CLS_m90	cardiolipin synthesis, mitochondrion	0	1000	0	0	0.00122706	0.00122706
CLS_m91	cardiolipin synthesis, mitochondrion	0	1000	0	0	0.00122706	0.00122706
CLS_m92	cardiolipin synthesis, mitochondrion	0	1000	0	0	0.00122706	0.00122706
CLS_m93	cardiolipin synthesis, mitochondrion	0	1000	0	0	0.00122706	0.00122706
CLS_m94	cardiolipin synthesis, mitochondrion	0	1000	0	0	0.00122706	0.00122706
CLS_m95	cardiolipin synthesis, mitochondrion	0	1000	0	0	0.00122706	0.00122706
CLS_m96	cardiolipin synthesis, mitochondrion	0	1000	0	0	0.00122706	0.00122706
CLS_m97	cardiolipin synthesis, mitochondrion	0	1000	0	0	0.00122706	0.00122706
CLS_m98	cardiolipin synthesis, mitochondrion	0	1000	0	0	0.00122706	0.00122706
CPCT_r	glycerophospholipid metabolism	0	1000	0	0.0416071	41.5951	41.5535
CS_p	glyoxylate cycle	0	1000	0	0.476234	0.748391	0.272157
CS_r1	sphingolipid biosynthesis, endoplasmic reticulum	0	1000	0	0	0.000872355	0.000872355
CS_r10	sphingolipid biosynthesis, endoplasmic reticulum	0	1000	0	0	5.16924e-05	5.16924e-05
CS_r11	sphingolipid biosynthesis, endoplasmic reticulum	0	1000	0	0	0.000618166	0.000618166
CS_r12	sphingolipid biosynthesis, endoplasmic reticulum	0	1000	0	0	0	0
CS_r13	sphingolipid biosynthesis, endoplasmic reticulum	0	1000	0	0	0	0
CS_r14	sphingolipid biosynthesis, endoplasmic reticulum	0	1000	0	0	0	0
CS_r15	sphingolipid biosynthesis, endoplasmic reticulum	0	1000	0	0	0.000151484	0.000151484
CS_r16	sphingolipid biosynthesis, endoplasmic reticulum	0	1000	0	0	0	0
CS_r17	sphingolipid biosynthesis, endoplasmic reticulum	0	1000	0	0	0.000383998	0.000383998
CS_r18	sphingolipid biosynthesis, endoplasmic reticulum	0	1000	0	0	0.000438245	0.000438245
CS_r19	sphingolipid biosynthesis, endoplasmic reticulum	0	1000	0	0	0.000157277	0.000157277
CS_r2	sphingolipid biosynthesis, endoplasmic reticulum	0	1000	0	0	5.17773e-05	5.17773e-05
CS_r20	sphingolipid biosynthesis, endoplasmic reticulum	0	1000	0	0	5.16924e-05	5.16924e-05
CS_r21	sphingolipid biosynthesis, endoplasmic reticulum	0	1000	0	0	0.000785223	0.000785223
CS_r22	sphingolipid biosynthesis, endoplasmic reticulum	0	1000	0	0	0	0
CS_r23	sphingolipid biosynthesis, endoplasmic reticulum	0	1000	0	0	0	0
CS_r24	sphingolipid biosynthesis, endoplasmic reticulum	0	1000	0	0	0	0
CS_r25	sphingolipid biosynthesis, endoplasmic reticulum	0	1000	0	0	0.000151484	0.000151484
CS_r26	sphingolipid biosynthesis, endoplasmic reticulum	0	1000	0	0	0	0
CS_r27	sphingolipid biosynthesis, endoplasmic reticulum	0	1000	0	0	0.000383998	0.000383998
CS_r28	sphingolipid biosynthesis, endoplasmic reticulum	0	1000	0	0	0.000438245	0.000438245
CS_r29	sphingolipid biosynthesis, endoplasmic reticulum	0	1000	0	0	0.000157277	0.000157277
CS_r3	sphingolipid biosynthesis, endoplasmic reticulum	0	1000	0	0	4.00931e-05	4.00931e-05
CS_r30	sphingolipid biosynthesis, endoplasmic reticulum	0	1000	0	0	5.16923e-05	5.16923e-05
CS_r4	sphingolipid biosynthesis, endoplasmic reticulum	0	1000	0	0	0	0
CS_r5	sphingolipid biosynthesis, endoplasmic reticulum	0	1000	0	0	0.000151484	0.000151484
CS_r6	sphingolipid biosynthesis, endoplasmic reticulum	0	1000	0	0	2.02131e-05	2.02131e-05
CS_r7	sphingolipid biosynthesis, endoplasmic reticulum	0	1000	0	0	0.000383998	0.000383998
CS_r8	sphingolipid biosynthesis, endoplasmic reticulum	0	1000	0	0	0.000438245	0.000438245
CS_r9	sphingolipid biosynthesis, endoplasmic reticulum	0	1000	0	0	0.000157277	0.000157277
CSE_c	phenylpropanoid pathway	0	1000	0	0	0	0
CST_m1	transport	0	1000	0	0	0	0
CST_m10	transport	0	1000	0	0	0.000925962	0.000925962
CST_m11	transport	0	1000	0	0	0.000149692	0.000149692
CST_m12	transport	0	1000	0	0	0.000925962	0.000925962
CST_m13	transport	0	1000	0	0	0.000925962	0.000925962
CST_m14	transport	0	1000	0	0	0.000925962	0.000925962
CST_m15	transport	0	1000	0	0	0.000925962	0.000925962
CST_m16	transport	0	1000	0	0	0.000925962	0.000925962
CST_m17	transport	0	1000	0	0	0.000925962	0.000925962
CST_m18	transport	0	1000	0	0	0.000925962	0.000925962
CST_m19	transport	0	1000	0	0	0.00182298	0.00182298
CST_m2	transport	0	1000	0	0	1.63842e-05	1.63842e-05
CST_m20	transport	0	1000	0	0	0.00182298	0.00182298
CST_m21	transport	0	1000	0	0	0.00182298	0.00182298
CST_m22	transport	0	1000	0	0	0.00182298	0.00182298
CST_m3	transport	0	1000	0	0	0	0
CST_m4	transport	0	1000	0	0	0	0
CST_m5	transport	0	1000	0	0	0	0
CST_m6	transport	0	1000	0	0	1.63842e-05	1.63842e-05
CST_m7	transport	0	1000	0	0	0.000925962	0.000925962
CST_m8	transport	0	1000	0	0	0	0
CST_m9	transport	0	1000	0	0	0.000925962	0.000925962
CTS_p1	transport	0	1000	0	0	0.0276408	0.0276408
CTS_p10	transport	0	1000	0	0	0.0303353	0.0303353
CTS_p11	transport	0	1000	0	0	0.0303353	0.0303353
CTS_p2	transport	0	1000	0	0	0.0498927	0.0498927
CTS_p3	transport	0	1000	0	0	0.0748391	0.0748391
CTS_p4	transport	0	1000	0	0	0.0748391	0.0748391
CTS_p5	transport	0	1000	0	0	0.0748391	0.0748391
CTS_p6	transport	0	1000	0	0	0.0748391	0.0748391
CTS_p7	transport	0	1000	0	0	0.0748391	0.0748391
CTS_p8	transport	0	1000	0	0	0.0748391	0.0748391
CTS_p9	transport	0	1000	0	0	0.0303353	0.0303353
DAG_CPT_r1	phosphatidylcholine synthesis, endoplasmic reticulum	0	1000	0	0	41.5664	41.5664
DAG_CPT_r10	phosphatidylcholine synthesis, endoplasmic reticulum	0	1000	0	0	41.5951	41.5951
DAG_CPT_r11	phosphatidylcholine synthesis, endoplasmic reticulum	0	1000	0	0	41.5951	41.5951
DAG_CPT_r12	phosphatidylcholine synthesis, endoplasmic reticulum	0	1000	0	0	41.5951	41.5951
DAG_CPT_r13	phosphatidylcholine synthesis, endoplasmic reticulum	0	1000	0	0	41.5951	41.5951
DAG_CPT_r14	phosphatidylcholine synthesis, endoplasmic reticulum	0	1000	0	0	41.5951	41.5951
DAG_CPT_r15	phosphatidylcholine synthesis, endoplasmic reticulum	0	1000	0	0	41.5951	41.5951
DAG_CPT_r16	phosphatidylcholine synthesis, endoplasmic reticulum	0	1000	0	0	41.5951	41.5951
DAG_CPT_r17	phosphatidylcholine synthesis, endoplasmic reticulum	0	1000	0	0	41.5951	41.5951
DAG_CPT_r18	phosphatidylcholine synthesis, endoplasmic reticulum	0	1000	0	0	41.5951	41.5951
DAG_CPT_r19	phosphatidylcholine synthesis, endoplasmic reticulum	0	1000	0	0	41.5951	41.5951
DAG_CPT_r2	phosphatidylcholine synthesis, endoplasmic reticulum	0	1000	0	0	41.5951	41.5951
DAG_CPT_r20	phosphatidylcholine synthesis, endoplasmic reticulum	0	1000	0	0	41.5951	41.5951
DAG_CPT_r21	phosphatidylcholine synthesis, endoplasmic reticulum	0	1000	0	0	41.5951	41.5951
DAG_CPT_r22	phosphatidylcholine synthesis, endoplasmic reticulum	0	1000	0	0	41.5951	41.5951
DAG_CPT_r23	phosphatidylcholine synthesis, endoplasmic reticulum	0	1000	0	0	41.5951	41.5951
DAG_CPT_r3	phosphatidylcholine synthesis, endoplasmic reticulum	0	1000	0	0	41.5951	41.5951
DAG_CPT_r4	phosphatidylcholine synthesis, endoplasmic reticulum	0	1000	0	0	41.5951	41.5951
DAG_CPT_r5	phosphatidylcholine synthesis, endoplasmic reticulum	0	1000	0	0	41.5711	41.5711
DAG_CPT_r6	phosphatidylcholine synthesis, endoplasmic reticulum	0	1000	0	0	41.5951	41.5951
DAG_CPT_r7	phosphatidylcholine synthesis, endoplasmic reticulum	0	1000	0	0	41.5951	41.5951
DAG_CPT_r8	phosphatidylcholine synthesis, endoplasmic reticulum	0	1000	0	0	41.5951	41.5951
DAG_CPT_r9	phosphatidylcholine synthesis, endoplasmic reticulum	0	1000	0	0	41.5951	41.5951
dAMPK_c_f	nucleotide metabolism	0	1000	0	0	1000	1000
DCI1_p1	beta-oxidation	0	1000	0	0	0.0748391	0.0748391
DCI1_p2	beta-oxidation	0	1000	0	0	0.0748391	0.0748391
DCI1_p3	beta-oxidation	0	1000	0	0	0.0748391	0.0748391
DCI1_p4	beta-oxidation	0	1000	0	0	0.0748391	0.0748391
DCI1_p5	beta-oxidation	0	1000	0	0	0.0748391	0.0748391
DCI1_p6	beta-oxidation	0	1000	0	0	0.0748391	0.0748391
DCR_p1	beta-oxidation	0	1000	0	0	0.0748391	0.0748391
DCR_p2	beta-oxidation	0	1000	0	0	0.0748391	0.0748391
DCR_p3	beta-oxidation	0	1000	0	0	0.0748391	0.0748391
DCR_p4	beta-oxidation	0	1000	0	0	0.0748391	0.0748391
DCR_p5	beta-oxidation	0	1000	0	0	0.0748391	0.0748391
DCR_p6	beta-oxidation	0	1000	0	0	0.0748391	0.0748391
DGAT_r1	triacylglycerol synthesis, endoplasmic reticulum	0	1000	0	0	0.00269445	0.00269445
DGAT_r10	triacylglycerol synthesis, endoplasmic reticulum	0	1000	0	0	0.00538891	0.00538891
DGAT_r100	triacylglycerol synthesis, endoplasmic reticulum	0	1000	0	0	0.00540028	0.00540028
DGAT_r101	triacylglycerol synthesis, endoplasmic reticulum	0	1000	0	0	0.00540028	0.00540028
DGAT_r102	triacylglycerol synthesis, endoplasmic reticulum	0	1000	0	0	0.00540028	0.00540028
DGAT_r103	triacylglycerol synthesis, endoplasmic reticulum	0	1000	0	0	0.00538891	0.00538891
DGAT_r104	triacylglycerol synthesis, endoplasmic reticulum	0	1000	0	0	0.00538891	0.00538891
DGAT_r105	triacylglycerol synthesis, endoplasmic reticulum	0	1000	0	0	0.00538891	0.00538891
DGAT_r106	triacylglycerol synthesis, endoplasmic reticulum	0	1000	0	0	0.00540028	0.00540028
DGAT_r107	triacylglycerol synthesis, endoplasmic reticulum	0	1000	0	0	0.00540028	0.00540028
DGAT_r108	triacylglycerol synthesis, endoplasmic reticulum	0	1000	0	0	0.00540028	0.00540028
DGAT_r109	triacylglycerol synthesis, endoplasmic reticulum	0	1000	0	0	0.00538891	0.00538891
DGAT_r11	triacylglycerol synthesis, endoplasmic reticulum	0	1000	0	0	0.00538891	0.00538891
DGAT_r110	triacylglycerol synthesis, endoplasmic reticulum	0	1000	0	0	0.00538891	0.00538891
DGAT_r111	triacylglycerol synthesis, endoplasmic reticulum	0	1000	0	0	0.00538891	0.00538891
DGAT_r112	triacylglycerol synthesis, endoplasmic reticulum	0	1000	0	0	0.0249577	0.0249577
DGAT_r113	triacylglycerol synthesis, endoplasmic reticulum	0	1000	0	0	0.0249577	0.0249577
DGAT_r114	triacylglycerol synthesis, endoplasmic reticulum	0	1000	0	0	0.0249487	0.0249487
DGAT_r115	triacylglycerol synthesis, endoplasmic reticulum	0	1000	0	0	0.0249487	0.0249487
DGAT_r116	triacylglycerol synthesis, endoplasmic reticulum	0	1000	0	0	0.0249487	0.0249487
DGAT_r117	triacylglycerol synthesis, endoplasmic reticulum	0	1000	0	0	0.0249577	0.0249577
DGAT_r118	triacylglycerol synthesis, endoplasmic reticulum	0	1000	0	0	0.0249577	0.0249577
DGAT_r119	triacylglycerol synthesis, endoplasmic reticulum	0	1000	0	0	0.0249577	0.0249577
DGAT_r12	triacylglycerol synthesis, endoplasmic reticulum	0	1000	0	0	0.00538891	0.00538891
DGAT_r120	triacylglycerol synthesis, endoplasmic reticulum	0	1000	0	0	0.0249487	0.0249487
DGAT_r121	triacylglycerol synthesis, endoplasmic reticulum	0	1000	0	0	0.0249487	0.0249487
DGAT_r122	triacylglycerol synthesis, endoplasmic reticulum	0	1000	0	0	0.0249487	0.0249487
DGAT_r123	triacylglycerol synthesis, endoplasmic reticulum	0	1000	0	0	0.0249577	0.0249577
DGAT_r124	triacylglycerol synthesis, endoplasmic reticulum	0	1000	0	0	0.0249577	0.0249577
DGAT_r125	triacylglycerol synthesis, endoplasmic reticulum	0	1000	0	0	0.0249577	0.0249577
DGAT_r126	triacylglycerol synthesis, endoplasmic reticulum	0	1000	0	0	0.0249487	0.0249487
DGAT_r127	triacylglycerol synthesis, endoplasmic reticulum	0	1000	0	0	0.0249487	0.0249487
DGAT_r128	triacylglycerol synthesis, endoplasmic reticulum	0	1000	0	0	0.0249487	0.0249487
DGAT_r129	triacylglycerol synthesis, endoplasmic reticulum	0	1000	0	0	0.0249577	0.0249577
DGAT_r13	triacylglycerol synthesis, endoplasmic reticulum	0	1000	0	0	0.00269445	0.00269445
DGAT_r130	triacylglycerol synthesis, endoplasmic reticulum	0	1000	0	0	0.0249577	0.0249577
DGAT_r131	triacylglycerol synthesis, endoplasmic reticulum	0	1000	0	0	0.0249577	0.0249577
DGAT_r132	triacylglycerol synthesis, endoplasmic reticulum	0	1000	0	0	0.0249487	0.0249487
DGAT_r133	triacylglycerol synthesis, endoplasmic reticulum	0	1000	0	0	0.0249487	0.0249487
DGAT_r134	triacylglycerol synthesis, endoplasmic reticulum	0	1000	0	0	0.0249487	0.0249487
DGAT_r135	triacylglycerol synthesis, endoplasmic reticulum	0	1000	0	0	0.00538891	0.00538891
DGAT_r136	triacylglycerol synthesis, endoplasmic reticulum	0	1000	0	0	0.0249577	0.0249577
DGAT_r137	triacylglycerol synthesis, endoplasmic reticulum	0	1000	0	0	0.0249577	0.0249577
DGAT_r138	triacylglycerol synthesis, endoplasmic reticulum	0	1000	0	0	0.0249577	0.0249577
DGAT_r139	triacylglycerol synthesis, endoplasmic reticulum	0	1000	0	0	0.0249487	0.0249487
DGAT_r14	triacylglycerol synthesis, endoplasmic reticulum	0	1000	0	0	0.00538891	0.00538891
DGAT_r140	triacylglycerol synthesis, endoplasmic reticulum	0	1000	0	0	0.0249487	0.0249487
DGAT_r141	triacylglycerol synthesis, endoplasmic reticulum	0	1000	0	0	0.0249487	0.0249487
DGAT_r142	triacylglycerol synthesis, endoplasmic reticulum	0	1000	0	0	0.0249475	0.0249475
DGAT_r143	triacylglycerol synthesis, endoplasmic reticulum	0	1000	0	0	0.0249475	0.0249475
DGAT_r144	triacylglycerol synthesis, endoplasmic reticulum	0	1000	0	0	0.0249475	0.0249475
DGAT_r145	triacylglycerol synthesis, endoplasmic reticulum	0	1000	0	0	0.00538891	0.00538891
DGAT_r146	triacylglycerol synthesis, endoplasmic reticulum	0	1000	0	0	0.0249577	0.0249577
DGAT_r147	triacylglycerol synthesis, endoplasmic reticulum	0	1000	0	0	0.0249577	0.0249577
DGAT_r148	triacylglycerol synthesis, endoplasmic reticulum	0	1000	0	0	0.0249577	0.0249577
DGAT_r149	triacylglycerol synthesis, endoplasmic reticulum	0	1000	0	0	0.0249488	0.0249488
DGAT_r15	triacylglycerol synthesis, endoplasmic reticulum	0	1000	0	0	0.00538891	0.00538891
DGAT_r150	triacylglycerol synthesis, endoplasmic reticulum	0	1000	0	0	0.0249487	0.0249487
DGAT_r151	triacylglycerol synthesis, endoplasmic reticulum	0	1000	0	0	0.0249487	0.0249487
DGAT_r152	triacylglycerol synthesis, endoplasmic reticulum	0	1000	0	0	0.0249475	0.0249475
DGAT_r153	triacylglycerol synthesis, endoplasmic reticulum	0	1000	0	0	0.0249475	0.0249475
DGAT_r154	triacylglycerol synthesis, endoplasmic reticulum	0	1000	0	0	0.0249475	0.0249475
DGAT_r155	triacylglycerol synthesis, endoplasmic reticulum	0	1000	0	0	0.00538891	0.00538891
DGAT_r156	triacylglycerol synthesis, endoplasmic reticulum	0	1000	0	0	0.0249577	0.0249577
DGAT_r157	triacylglycerol synthesis, endoplasmic reticulum	0	1000	0	0	0.0249577	0.0249577
DGAT_r158	triacylglycerol synthesis, endoplasmic reticulum	0	1000	0	0	0.0249577	0.0249577
DGAT_r159	triacylglycerol synthesis, endoplasmic reticulum	0	1000	0	0	0.0249487	0.0249487
DGAT_r16	triacylglycerol synthesis, endoplasmic reticulum	0	1000	0	0	0.00538891	0.00538891
DGAT_r160	triacylglycerol synthesis, endoplasmic reticulum	0	1000	0	0	0.0249487	0.0249487
DGAT_r161	triacylglycerol synthesis, endoplasmic reticulum	0	1000	0	0	0.0249487	0.0249487
DGAT_r162	triacylglycerol synthesis, endoplasmic reticulum	0	1000	0	0	0.0249475	0.0249475
DGAT_r163	triacylglycerol synthesis, endoplasmic reticulum	0	1000	0	0	0.0249475	0.0249475
DGAT_r164	triacylglycerol synthesis, endoplasmic reticulum	0	1000	0	0	0.0249475	0.0249475
DGAT_r165	triacylglycerol synthesis, endoplasmic reticulum	0	1000	0	0	0.00538891	0.00538891
DGAT_r166	triacylglycerol synthesis, endoplasmic reticulum	0	1000	0	0	0.0249577	0.0249577
DGAT_r167	triacylglycerol synthesis, endoplasmic reticulum	0	1000	0	0	0.0249577	0.0249577
DGAT_r168	triacylglycerol synthesis, endoplasmic reticulum	0	1000	0	0	0.0249577	0.0249577
DGAT_r169	triacylglycerol synthesis, endoplasmic reticulum	0	1000	0	0	0.0249577	0.0249577
DGAT_r17	triacylglycerol synthesis, endoplasmic reticulum	0	1000	0	0	0.00538891	0.00538891
DGAT_r170	triacylglycerol synthesis, endoplasmic reticulum	0	1000	0	0	0.0249577	0.0249577
DGAT_r171	triacylglycerol synthesis, endoplasmic reticulum	0	1000	0	0	0.0249577	0.0249577
DGAT_r172	triacylglycerol synthesis, endoplasmic reticulum	0	1000	0	0	0.0249487	0.0249487
DGAT_r173	triacylglycerol synthesis, endoplasmic reticulum	0	1000	0	0	0.0249487	0.0249487
DGAT_r174	triacylglycerol synthesis, endoplasmic reticulum	0	1000	0	0	0.0249487	0.0249487
DGAT_r175	triacylglycerol synthesis, endoplasmic reticulum	0	1000	0	0	0.0249577	0.0249577
DGAT_r176	triacylglycerol synthesis, endoplasmic reticulum	0	1000	0	0	0.0249577	0.0249577
DGAT_r177	triacylglycerol synthesis, endoplasmic reticulum	0	1000	0	0	0.0249577	0.0249577
DGAT_r178	triacylglycerol synthesis, endoplasmic reticulum	0	1000	0	0	0.0249487	0.0249487
DGAT_r179	triacylglycerol synthesis, endoplasmic reticulum	0	1000	0	0	0.0249487	0.0249487
DGAT_r18	triacylglycerol synthesis, endoplasmic reticulum	0	1000	0	0	0.0250462	0.0250462
DGAT_r180	triacylglycerol synthesis, endoplasmic reticulum	0	1000	0	0	0.0249487	0.0249487
DGAT_r181	triacylglycerol synthesis, endoplasmic reticulum	0	1000	0	0	0.0249577	0.0249577
DGAT_r182	triacylglycerol synthesis, endoplasmic reticulum	0	1000	0	0	0.0249577	0.0249577
DGAT_r183	triacylglycerol synthesis, endoplasmic reticulum	0	1000	0	0	0.0249577	0.0249577
DGAT_r184	triacylglycerol synthesis, endoplasmic reticulum	0	1000	0	0	0.0249487	0.0249487
DGAT_r185	triacylglycerol synthesis, endoplasmic reticulum	0	1000	0	0	0.0249487	0.0249487
DGAT_r186	triacylglycerol synthesis, endoplasmic reticulum	0	1000	0	0	0.0249487	0.0249487
DGAT_r187	triacylglycerol synthesis, endoplasmic reticulum	0	1000	0	0	0.0249487	0.0249487
DGAT_r188	triacylglycerol synthesis, endoplasmic reticulum	0	1000	0	0	0.0249487	0.0249487
DGAT_r189	triacylglycerol synthesis, endoplasmic reticulum	0	1000	0	0	0.0249487	0.0249487
DGAT_r19	triacylglycerol synthesis, endoplasmic reticulum	0	1000	0	0	0.0250462	0.0250462
DGAT_r190	triacylglycerol synthesis, endoplasmic reticulum	0	1000	0	0	0.0249475	0.0249475
DGAT_r191	triacylglycerol synthesis, endoplasmic reticulum	0	1000	0	0	0.0249475	0.0249475
DGAT_r192	triacylglycerol synthesis, endoplasmic reticulum	0	1000	0	0	0.0249475	0.0249475
DGAT_r193	triacylglycerol synthesis, endoplasmic reticulum	0	1000	0	0	0.00538891	0.00538891
DGAT_r194	triacylglycerol synthesis, endoplasmic reticulum	0	1000	0	0	0.0249577	0.0249577
DGAT_r195	triacylglycerol synthesis, endoplasmic reticulum	0	1000	0	0	0.0249577	0.0249577
DGAT_r196	triacylglycerol synthesis, endoplasmic reticulum	0	1000	0	0	0.0249577	0.0249577
DGAT_r197	triacylglycerol synthesis, endoplasmic reticulum	0	1000	0	0	0.0249487	0.0249487
DGAT_r198	triacylglycerol synthesis, endoplasmic reticulum	0	1000	0	0	0.0249487	0.0249487
DGAT_r199	triacylglycerol synthesis, endoplasmic reticulum	0	1000	0	0	0.0249487	0.0249487
DGAT_r2	triacylglycerol synthesis, endoplasmic reticulum	0	1000	0	0	0.00538891	0.00538891
DGAT_r20	triacylglycerol synthesis, endoplasmic reticulum	0	1000	0	0	0.0250462	0.0250462
DGAT_r200	triacylglycerol synthesis, endoplasmic reticulum	0	1000	0	0	0.0249475	0.0249475
DGAT_r201	triacylglycerol synthesis, endoplasmic reticulum	0	1000	0	0	0.0249475	0.0249475
DGAT_r202	triacylglycerol synthesis, endoplasmic reticulum	0	1000	0	0	0.0249475	0.0249475
DGAT_r203	triacylglycerol synthesis, endoplasmic reticulum	0	1000	0	0	0.00538891	0.00538891
DGAT_r204	triacylglycerol synthesis, endoplasmic reticulum	0	1000	0	0	0.0249577	0.0249577
DGAT_r205	triacylglycerol synthesis, endoplasmic reticulum	0	1000	0	0	0.0249577	0.0249577
DGAT_r206	triacylglycerol synthesis, endoplasmic reticulum	0	1000	0	0	0.0249577	0.0249577
DGAT_r207	triacylglycerol synthesis, endoplasmic reticulum	0	1000	0	0	0.0249487	0.0249487
DGAT_r208	triacylglycerol synthesis, endoplasmic reticulum	0	1000	0	0	0.0249487	0.0249487
DGAT_r209	triacylglycerol synthesis, endoplasmic reticulum	0	1000	0	0	0.0249487	0.0249487
DGAT_r21	triacylglycerol synthesis, endoplasmic reticulum	0	1000	0	0	0.00538891	0.00538891
DGAT_r210	triacylglycerol synthesis, endoplasmic reticulum	0	1000	0	0	0.0249475	0.0249475
DGAT_r211	triacylglycerol synthesis, endoplasmic reticulum	0	1000	0	0	0.0249475	0.0249475
DGAT_r212	triacylglycerol synthesis, endoplasmic reticulum	0	1000	0	0	0.0249475	0.0249475
DGAT_r213	triacylglycerol synthesis, endoplasmic reticulum	0	1000	0	0	0.0249577	0.0249577
DGAT_r214	triacylglycerol synthesis, endoplasmic reticulum	0	1000	0	0	0.0249577	0.0249577
DGAT_r215	triacylglycerol synthesis, endoplasmic reticulum	0	1000	0	0	0.0249577	0.0249577
DGAT_r216	triacylglycerol synthesis, endoplasmic reticulum	0	1000	0	0	0.0249487	0.0249487
DGAT_r217	triacylglycerol synthesis, endoplasmic reticulum	0	1000	0	0	0.0249487	0.0249487
DGAT_r218	triacylglycerol synthesis, endoplasmic reticulum	0	1000	0	0	0.0249487	0.0249487
DGAT_r219	triacylglycerol synthesis, endoplasmic reticulum	0	1000	0	0	0.0249577	0.0249577
DGAT_r22	triacylglycerol synthesis, endoplasmic reticulum	0	1000	0	0	0.0250462	0.0250462
DGAT_r220	triacylglycerol synthesis, endoplasmic reticulum	0	1000	0	0	0.0249577	0.0249577
DGAT_r221	triacylglycerol synthesis, endoplasmic reticulum	0	1000	0	0	0.0249577	0.0249577
DGAT_r222	triacylglycerol synthesis, endoplasmic reticulum	0	1000	0	0	0.0249487	0.0249487
DGAT_r223	triacylglycerol synthesis, endoplasmic reticulum	0	1000	0	0	0.0249491	0.0249491
DGAT_r224	triacylglycerol synthesis, endoplasmic reticulum	0	1000	0	0	0.0249487	0.0249487
DGAT_r225	triacylglycerol synthesis, endoplasmic reticulum	0	1000	0	0	0.00538891	0.00538891
DGAT_r226	triacylglycerol synthesis, endoplasmic reticulum	0	1000	0	0	0.0249577	0.0249577
DGAT_r227	triacylglycerol synthesis, endoplasmic reticulum	0	1000	0	0	0.0249577	0.0249577
DGAT_r228	triacylglycerol synthesis, endoplasmic reticulum	0	1000	0	0	0.0249577	0.0249577
DGAT_r229	triacylglycerol synthesis, endoplasmic reticulum	0	1000	0	0	0.0249487	0.0249487
DGAT_r23	triacylglycerol synthesis, endoplasmic reticulum	0	1000	0	0	0.0250462	0.0250462
DGAT_r230	triacylglycerol synthesis, endoplasmic reticulum	0	1000	0	0	0.0249487	0.0249487
DGAT_r231	triacylglycerol synthesis, endoplasmic reticulum	0	1000	0	0	0.0249487	0.0249487
DGAT_r232	triacylglycerol synthesis, endoplasmic reticulum	0	1000	0	0	0.0249475	0.0249475
DGAT_r233	triacylglycerol synthesis, endoplasmic reticulum	0	1000	0	0	0.0249475	0.0249475
DGAT_r234	triacylglycerol synthesis, endoplasmic reticulum	0	1000	0	0	0.0249475	0.0249475
DGAT_r235	triacylglycerol synthesis, endoplasmic reticulum	0	1000	0	0	0.00538891	0.00538891
DGAT_r236	triacylglycerol synthesis, endoplasmic reticulum	0	1000	0	0	0.0249577	0.0249577
DGAT_r237	triacylglycerol synthesis, endoplasmic reticulum	0	1000	0	0	0.0249577	0.0249577
DGAT_r238	triacylglycerol synthesis, endoplasmic reticulum	0	1000	0	0	0.0249577	0.0249577
DGAT_r239	triacylglycerol synthesis, endoplasmic reticulum	0	1000	0	0	0.0249489	0.0249489
DGAT_r24	triacylglycerol synthesis, endoplasmic reticulum	0	1000	0	0	0.0250462	0.0250462
DGAT_r240	triacylglycerol synthesis, endoplasmic reticulum	0	1000	0	0	0.0249487	0.0249487
DGAT_r241	triacylglycerol synthesis, endoplasmic reticulum	0	1000	0	0	0.0249487	0.0249487
DGAT_r242	triacylglycerol synthesis, endoplasmic reticulum	0	1000	0	0	0.0249475	0.0249475
DGAT_r243	triacylglycerol synthesis, endoplasmic reticulum	0	1000	0	0	0.0249475	0.0249475
DGAT_r244	triacylglycerol synthesis, endoplasmic reticulum	0	1000	0	0	0.0249475	0.0249475
DGAT_r245	triacylglycerol synthesis, endoplasmic reticulum	0	1000	0	0	0.00538891	0.00538891
DGAT_r246	triacylglycerol synthesis, endoplasmic reticulum	0	1000	0	0	0.0249577	0.0249577
DGAT_r247	triacylglycerol synthesis, endoplasmic reticulum	0	1000	0	0	0.0249577	0.0249577
DGAT_r248	triacylglycerol synthesis, endoplasmic reticulum	0	1000	0	0	0.0249577	0.0249577
DGAT_r249	triacylglycerol synthesis, endoplasmic reticulum	0	1000	0	0	0.0249487	0.0249487
DGAT_r25	triacylglycerol synthesis, endoplasmic reticulum	0	1000	0	0	0.00538891	0.00538891
DGAT_r250	triacylglycerol synthesis, endoplasmic reticulum	0	1000	0	0	0.0249487	0.0249487
DGAT_r251	triacylglycerol synthesis, endoplasmic reticulum	0	1000	0	0	0.0249487	0.0249487
DGAT_r252	triacylglycerol synthesis, endoplasmic reticulum	0	1000	0	0	0.0249475	0.0249475
DGAT_r253	triacylglycerol synthesis, endoplasmic reticulum	0	1000	0	0	0.0249475	0.0249475
DGAT_r254	triacylglycerol synthesis, endoplasmic reticulum	0	1000	0	0	0.0249475	0.0249475
DGAT_r255	triacylglycerol synthesis, endoplasmic reticulum	0	1000	0	0	0.0249577	0.0249577
DGAT_r256	triacylglycerol synthesis, endoplasmic reticulum	0	1000	0	0	0.0249577	0.0249577
DGAT_r257	triacylglycerol synthesis, endoplasmic reticulum	0	1000	0	0	0.0249577	0.0249577
DGAT_r258	triacylglycerol synthesis, endoplasmic reticulum	0	1000	0	0	0.0249487	0.0249487
DGAT_r259	triacylglycerol synthesis, endoplasmic reticulum	0	1000	0	0	0.0249487	0.0249487
DGAT_r26	triacylglycerol synthesis, endoplasmic reticulum	0	1000	0	0	0.0250462	0.0250462
DGAT_r260	triacylglycerol synthesis, endoplasmic reticulum	0	1000	0	0	0.0249487	0.0249487
DGAT_r261	triacylglycerol synthesis, endoplasmic reticulum	0	1000	0	0	0.00538891	0.00538891
DGAT_r262	triacylglycerol synthesis, endoplasmic reticulum	0	1000	0	0	0.0249577	0.0249577
DGAT_r263	triacylglycerol synthesis, endoplasmic reticulum	0	1000	0	0	0.0249577	0.0249577
DGAT_r264	triacylglycerol synthesis, endoplasmic reticulum	0	1000	0	0	0.0249577	0.0249577
DGAT_r265	triacylglycerol synthesis, endoplasmic reticulum	0	1000	0	0	0.0249487	0.0249487
DGAT_r266	triacylglycerol synthesis, endoplasmic reticulum	0	1000	0	0	0.0249487	0.0249487
DGAT_r267	triacylglycerol synthesis, endoplasmic reticulum	0	1000	0	0	0.0249487	0.0249487
DGAT_r268	triacylglycerol synthesis, endoplasmic reticulum	0	1000	0	0	0.0249475	0.0249475
DGAT_r269	triacylglycerol synthesis, endoplasmic reticulum	0	1000	0	0	0.0249475	0.0249475
DGAT_r27	triacylglycerol synthesis, endoplasmic reticulum	0	1000	0	0	0.0250462	0.0250462
DGAT_r270	triacylglycerol synthesis, endoplasmic reticulum	0	1000	0	0	0.0249475	0.0249475
DGAT_r271	triacylglycerol synthesis, endoplasmic reticulum	0	1000	0	0	0.00538891	0.00538891
DGAT_r272	triacylglycerol synthesis, endoplasmic reticulum	0	1000	0	0	0.0249577	0.0249577
DGAT_r273	triacylglycerol synthesis, endoplasmic reticulum	0	1000	0	0	0.0249577	0.0249577
DGAT_r274	triacylglycerol synthesis, endoplasmic reticulum	0	1000	0	0	0.0249577	0.0249577
DGAT_r275	triacylglycerol synthesis, endoplasmic reticulum	0	1000	0	0	0.0249487	0.0249487
DGAT_r276	triacylglycerol synthesis, endoplasmic reticulum	0	1000	0	0	0.0249487	0.0249487
DGAT_r277	triacylglycerol synthesis, endoplasmic reticulum	0	1000	0	0	0.0249487	0.0249487
DGAT_r278	triacylglycerol synthesis, endoplasmic reticulum	0	1000	0	0	0.0249475	0.0249475
DGAT_r279	triacylglycerol synthesis, endoplasmic reticulum	0	1000	0	0	0.0249475	0.0249475
DGAT_r28	triacylglycerol synthesis, endoplasmic reticulum	0	1000	0	0	0.0250462	0.0250462
DGAT_r280	triacylglycerol synthesis, endoplasmic reticulum	0	1000	0	0	0.0249475	0.0249475
DGAT_r281	triacylglycerol synthesis, endoplasmic reticulum	0	1000	0	0	0.00540028	0.00540028
DGAT_r282	triacylglycerol synthesis, endoplasmic reticulum	0	1000	0	0	0.0249487	0.0249487
DGAT_r283	triacylglycerol synthesis, endoplasmic reticulum	0	1000	0	0	0.0249487	0.0249487
DGAT_r284	triacylglycerol synthesis, endoplasmic reticulum	0	1000	0	0	0.0249487	0.0249487
DGAT_r285	triacylglycerol synthesis, endoplasmic reticulum	0	1000	0	0	0.0249475	0.0249475
DGAT_r286	triacylglycerol synthesis, endoplasmic reticulum	0	1000	0	0	0.0249475	0.0249475
DGAT_r287	triacylglycerol synthesis, endoplasmic reticulum	0	1000	0	0	0.0249475	0.0249475
DGAT_r288	triacylglycerol synthesis, endoplasmic reticulum	0	1000	0	0	0.00540028	0.00540028
DGAT_r289	triacylglycerol synthesis, endoplasmic reticulum	0	1000	0	0	0.0249487	0.0249487
DGAT_r29	triacylglycerol synthesis, endoplasmic reticulum	0	1000	0	0	0.00538891	0.00538891
DGAT_r290	triacylglycerol synthesis, endoplasmic reticulum	0	1000	0	0	0.0249487	0.0249487
DGAT_r291	triacylglycerol synthesis, endoplasmic reticulum	0	1000	0	0	0.0249487	0.0249487
DGAT_r292	triacylglycerol synthesis, endoplasmic reticulum	0	1000	0	0	0.0249475	0.0249475
DGAT_r293	triacylglycerol synthesis, endoplasmic reticulum	0	1000	0	0	0.0249475	0.0249475
DGAT_r294	triacylglycerol synthesis, endoplasmic reticulum	0	1000	0	0	0.0249475	0.0249475
DGAT_r295	triacylglycerol synthesis, endoplasmic reticulum	0	1000	0	0	0.00540028	0.00540028
DGAT_r296	triacylglycerol synthesis, endoplasmic reticulum	0	1000	0	0	0.0249487	0.0249487
DGAT_r297	triacylglycerol synthesis, endoplasmic reticulum	0	1000	0	0	0.0249487	0.0249487
DGAT_r298	triacylglycerol synthesis, endoplasmic reticulum	0	1000	0	0	0.0249487	0.0249487
DGAT_r299	triacylglycerol synthesis, endoplasmic reticulum	0	1000	0	0	0.0249475	0.0249475
DGAT_r3	triacylglycerol synthesis, endoplasmic reticulum	0	1000	0	0	0.00269445	0.00269445
DGAT_r30	triacylglycerol synthesis, endoplasmic reticulum	0	1000	0	0	0.0250462	0.0250462
DGAT_r300	triacylglycerol synthesis, endoplasmic reticulum	0	1000	0	0	0.0249475	0.0249475
DGAT_r301	triacylglycerol synthesis, endoplasmic reticulum	0	1000	0	0	0.0249475	0.0249475
DGAT_r302	triacylglycerol synthesis, endoplasmic reticulum	0	1000	0	0	0.00540028	0.00540028
DGAT_r303	triacylglycerol synthesis, endoplasmic reticulum	0	1000	0	0	0.0249487	0.0249487
DGAT_r304	triacylglycerol synthesis, endoplasmic reticulum	0	1000	0	0	0.0249487	0.0249487
DGAT_r305	triacylglycerol synthesis, endoplasmic reticulum	0	1000	0	0	0.0249487	0.0249487
DGAT_r306	triacylglycerol synthesis, endoplasmic reticulum	0	1000	0	0	0.0249475	0.0249475
DGAT_r307	triacylglycerol synthesis, endoplasmic reticulum	0	1000	0	0	0.0249475	0.0249475
DGAT_r308	triacylglycerol synthesis, endoplasmic reticulum	0	1000	0	0	0.0249475	0.0249475
DGAT_r309	triacylglycerol synthesis, endoplasmic reticulum	0	1000	0	0	0.00540028	0.00540028
DGAT_r31	triacylglycerol synthesis, endoplasmic reticulum	0	1000	0	0	0.0250462	0.0250462
DGAT_r310	triacylglycerol synthesis, endoplasmic reticulum	0	1000	0	0	0.0249487	0.0249487
DGAT_r311	triacylglycerol synthesis, endoplasmic reticulum	0	1000	0	0	0.0249487	0.0249487
DGAT_r312	triacylglycerol synthesis, endoplasmic reticulum	0	1000	0	0	0.0249487	0.0249487
DGAT_r313	triacylglycerol synthesis, endoplasmic reticulum	0	1000	0	0	0.0249475	0.0249475
DGAT_r314	triacylglycerol synthesis, endoplasmic reticulum	0	1000	0	0	0.0249475	0.0249475
DGAT_r315	triacylglycerol synthesis, endoplasmic reticulum	0	1000	0	0	0.0249475	0.0249475
DGAT_r316	triacylglycerol synthesis, endoplasmic reticulum	0	1000	0	0	0.00538891	0.00538891
DGAT_r317	triacylglycerol synthesis, endoplasmic reticulum	0	1000	0	0	0.0249577	0.0249577
DGAT_r318	triacylglycerol synthesis, endoplasmic reticulum	0	1000	0	0	0.0249577	0.0249577
DGAT_r319	triacylglycerol synthesis, endoplasmic reticulum	0	1000	0	0	0.0249577	0.0249577
DGAT_r32	triacylglycerol synthesis, endoplasmic reticulum	0	1000	0	0	0.0250462	0.0250462
DGAT_r320	triacylglycerol synthesis, endoplasmic reticulum	0	1000	0	0	0.0249487	0.0249487
DGAT_r321	triacylglycerol synthesis, endoplasmic reticulum	0	1000	0	0	0.0249487	0.0249487
DGAT_r322	triacylglycerol synthesis, endoplasmic reticulum	0	1000	0	0	0.0249487	0.0249487
DGAT_r323	triacylglycerol synthesis, endoplasmic reticulum	0	1000	0	0	0.0249475	0.0249475
DGAT_r324	triacylglycerol synthesis, endoplasmic reticulum	0	1000	0	0	0.0249475	0.0249475
DGAT_r325	triacylglycerol synthesis, endoplasmic reticulum	0	1000	0	0	0.0249475	0.0249475
DGAT_r326	triacylglycerol synthesis, endoplasmic reticulum	0	1000	0	0	0.00540028	0.00540028
DGAT_r327	triacylglycerol synthesis, endoplasmic reticulum	0	1000	0	0	0.0249487	0.0249487
DGAT_r328	triacylglycerol synthesis, endoplasmic reticulum	0	1000	0	0	0.0249487	0.0249487
DGAT_r329	triacylglycerol synthesis, endoplasmic reticulum	0	1000	0	0	0.0249487	0.0249487
DGAT_r33	triacylglycerol synthesis, endoplasmic reticulum	0	1000	0	0	0.00538891	0.00538891
DGAT_r330	triacylglycerol synthesis, endoplasmic reticulum	0	1000	0	0	0.0249475	0.0249475
DGAT_r331	triacylglycerol synthesis, endoplasmic reticulum	0	1000	0	0	0.0249475	0.0249475
DGAT_r332	triacylglycerol synthesis, endoplasmic reticulum	0	1000	0	0	0.0249475	0.0249475
DGAT_r333	triacylglycerol synthesis, endoplasmic reticulum	0	1000	0	0	0.00269445	0.00269445
DGAT_r334	triacylglycerol synthesis, endoplasmic reticulum	0	1000	0	0	0.00540028	0.00540028
DGAT_r335	triacylglycerol synthesis, endoplasmic reticulum	0	1000	0	0	0.00540028	0.00540028
DGAT_r336	triacylglycerol synthesis, endoplasmic reticulum	0	1000	0	0	0.00540028	0.00540028
DGAT_r337	triacylglycerol synthesis, endoplasmic reticulum	0	1000	0	0	0.00538891	0.00538891
DGAT_r338	triacylglycerol synthesis, endoplasmic reticulum	0	1000	0	0	0.00538891	0.00538891
DGAT_r339	triacylglycerol synthesis, endoplasmic reticulum	0	1000	0	0	0.00538891	0.00538891
DGAT_r34	triacylglycerol synthesis, endoplasmic reticulum	0	1000	0	0	0.0250462	0.0250462
DGAT_r340	triacylglycerol synthesis, endoplasmic reticulum	0	1000	0	0	0.00539006	0.00539006
DGAT_r341	triacylglycerol synthesis, endoplasmic reticulum	0	1000	0	0	0.00539006	0.00539006
DGAT_r342	triacylglycerol synthesis, endoplasmic reticulum	0	1000	0	0	0.00539006	0.00539006
DGAT_r343	triacylglycerol synthesis, endoplasmic reticulum	0	1000	0	0	0.00269445	0.00269445
DGAT_r344	triacylglycerol synthesis, endoplasmic reticulum	0	1000	0	0	0.00540028	0.00540028
DGAT_r345	triacylglycerol synthesis, endoplasmic reticulum	0	1000	0	0	0.00540028	0.00540028
DGAT_r346	triacylglycerol synthesis, endoplasmic reticulum	0	1000	0	0	0.00540028	0.00540028
DGAT_r347	triacylglycerol synthesis, endoplasmic reticulum	0	1000	0	0	0.00538891	0.00538891
DGAT_r348	triacylglycerol synthesis, endoplasmic reticulum	0	1000	0	0	0.00538891	0.00538891
DGAT_r349	triacylglycerol synthesis, endoplasmic reticulum	0	1000	0	0	0.00538891	0.00538891
DGAT_r35	triacylglycerol synthesis, endoplasmic reticulum	0	1000	0	0	0.0250462	0.0250462
DGAT_r350	triacylglycerol synthesis, endoplasmic reticulum	0	1000	0	0	0.00539006	0.00539006
DGAT_r351	triacylglycerol synthesis, endoplasmic reticulum	0	1000	0	0	0.00539006	0.00539006
DGAT_r352	triacylglycerol synthesis, endoplasmic reticulum	0	1000	0	0	0.00539006	0.00539006
DGAT_r353	triacylglycerol synthesis, endoplasmic reticulum	0	1000	0	0	0.00269445	0.00269445
DGAT_r354	triacylglycerol synthesis, endoplasmic reticulum	0	1000	0	0	0.00540028	0.00540028
DGAT_r355	triacylglycerol synthesis, endoplasmic reticulum	0	1000	0	0	0.00540028	0.00540028
DGAT_r356	triacylglycerol synthesis, endoplasmic reticulum	0	1000	0	0	0.00540028	0.00540028
DGAT_r357	triacylglycerol synthesis, endoplasmic reticulum	0	1000	0	0	0.00538891	0.00538891
DGAT_r358	triacylglycerol synthesis, endoplasmic reticulum	0	1000	0	0	0.00538891	0.00538891
DGAT_r359	triacylglycerol synthesis, endoplasmic reticulum	0	1000	0	0	0.00538891	0.00538891
DGAT_r36	triacylglycerol synthesis, endoplasmic reticulum	0	1000	0	0	0.0250462	0.0250462
DGAT_r360	triacylglycerol synthesis, endoplasmic reticulum	0	1000	0	0	0.00539006	0.00539006
DGAT_r361	triacylglycerol synthesis, endoplasmic reticulum	0	1000	0	0	0.00539006	0.00539006
DGAT_r362	triacylglycerol synthesis, endoplasmic reticulum	0	1000	0	0	0.00539006	0.00539006
DGAT_r363	triacylglycerol synthesis, endoplasmic reticulum	0	1000	0	0	0.00540028	0.00540028
DGAT_r364	triacylglycerol synthesis, endoplasmic reticulum	0	1000	0	0	0.0249487	0.0249487
DGAT_r365	triacylglycerol synthesis, endoplasmic reticulum	0	1000	0	0	0.0249487	0.0249487
DGAT_r366	triacylglycerol synthesis, endoplasmic reticulum	0	1000	0	0	0.0249487	0.0249487
DGAT_r367	triacylglycerol synthesis, endoplasmic reticulum	0	1000	0	0	0.0249475	0.0249475
DGAT_r368	triacylglycerol synthesis, endoplasmic reticulum	0	1000	0	0	0.0249475	0.0249475
DGAT_r369	triacylglycerol synthesis, endoplasmic reticulum	0	1000	0	0	0.0249475	0.0249475
DGAT_r37	triacylglycerol synthesis, endoplasmic reticulum	0	1000	0	0	0.00538891	0.00538891
DGAT_r370	triacylglycerol synthesis, endoplasmic reticulum	0	1000	0	0	0.00540028	0.00540028
DGAT_r371	triacylglycerol synthesis, endoplasmic reticulum	0	1000	0	0	0.0249487	0.0249487
DGAT_r372	triacylglycerol synthesis, endoplasmic reticulum	0	1000	0	0	0.0249487	0.0249487
DGAT_r373	triacylglycerol synthesis, endoplasmic reticulum	0	1000	0	0	0.0249487	0.0249487
DGAT_r374	triacylglycerol synthesis, endoplasmic reticulum	0	1000	0	0	0.0249475	0.0249475
DGAT_r375	triacylglycerol synthesis, endoplasmic reticulum	0	1000	0	0	0.0249475	0.0249475
DGAT_r376	triacylglycerol synthesis, endoplasmic reticulum	0	1000	0	0	0.0249475	0.0249475
DGAT_r377	triacylglycerol synthesis, endoplasmic reticulum	0	1000	0	0	0.00540028	0.00540028
DGAT_r378	triacylglycerol synthesis, endoplasmic reticulum	0	1000	0	0	0.0249487	0.0249487
DGAT_r379	triacylglycerol synthesis, endoplasmic reticulum	0	1000	0	0	0.0249487	0.0249487
DGAT_r38	triacylglycerol synthesis, endoplasmic reticulum	0	1000	0	0	0.0250462	0.0250462
DGAT_r380	triacylglycerol synthesis, endoplasmic reticulum	0	1000	0	0	0.0249487	0.0249487
DGAT_r381	triacylglycerol synthesis, endoplasmic reticulum	0	1000	0	0	0.0249475	0.0249475
DGAT_r382	triacylglycerol synthesis, endoplasmic reticulum	0	1000	0	0	0.0249475	0.0249475
DGAT_r383	triacylglycerol synthesis, endoplasmic reticulum	0	1000	0	0	0.0249475	0.0249475
DGAT_r384	triacylglycerol synthesis, endoplasmic reticulum	0	1000	0	0	0.00540028	0.00540028
DGAT_r385	triacylglycerol synthesis, endoplasmic reticulum	0	1000	0	0	0.0249487	0.0249487
DGAT_r386	triacylglycerol synthesis, endoplasmic reticulum	0	1000	0	0	0.0249487	0.0249487
DGAT_r387	triacylglycerol synthesis, endoplasmic reticulum	0	1000	0	0	0.0249487	0.0249487
DGAT_r388	triacylglycerol synthesis, endoplasmic reticulum	0	1000	0	0	0.0249475	0.0249475
DGAT_r389	triacylglycerol synthesis, endoplasmic reticulum	0	1000	0	0	0.0249475	0.0249475
DGAT_r39	triacylglycerol synthesis, endoplasmic reticulum	0	1000	0	0	0.0250462	0.0250462
DGAT_r390	triacylglycerol synthesis, endoplasmic reticulum	0	1000	0	0	0.0249475	0.0249475
DGAT_r391	triacylglycerol synthesis, endoplasmic reticulum	0	1000	0	0	0.00540028	0.00540028
DGAT_r392	triacylglycerol synthesis, endoplasmic reticulum	0	1000	0	0	0.0249487	0.0249487
DGAT_r393	triacylglycerol synthesis, endoplasmic reticulum	0	1000	0	0	0.0249487	0.0249487
DGAT_r394	triacylglycerol synthesis, endoplasmic reticulum	0	1000	0	0	0.0249487	0.0249487
DGAT_r395	triacylglycerol synthesis, endoplasmic reticulum	0	1000	0	0	0.0249475	0.0249475
DGAT_r396	triacylglycerol synthesis, endoplasmic reticulum	0	1000	0	0	0.0249475	0.0249475
DGAT_r397	triacylglycerol synthesis, endoplasmic reticulum	0	1000	0	0	0.0249475	0.0249475
DGAT_r398	triacylglycerol synthesis, endoplasmic reticulum	0	1000	0	0	0.00540028	0.00540028
DGAT_r399	triacylglycerol synthesis, endoplasmic reticulum	0	1000	0	0	0.0249487	0.0249487
DGAT_r4	triacylglycerol synthesis, endoplasmic reticulum	0	1000	0	0	0.00538891	0.00538891
DGAT_r40	triacylglycerol synthesis, endoplasmic reticulum	0	1000	0	0	0.0250462	0.0250462
DGAT_r400	triacylglycerol synthesis, endoplasmic reticulum	0	1000	0	0	0.0249487	0.0249487
DGAT_r401	triacylglycerol synthesis, endoplasmic reticulum	0	1000	0	0	0.0249487	0.0249487
DGAT_r402	triacylglycerol synthesis, endoplasmic reticulum	0	1000	0	0	0.0249475	0.0249475
DGAT_r403	triacylglycerol synthesis, endoplasmic reticulum	0	1000	0	0	0.0249475	0.0249475
DGAT_r404	triacylglycerol synthesis, endoplasmic reticulum	0	1000	0	0	0.0249475	0.0249475
DGAT_r405	triacylglycerol synthesis, endoplasmic reticulum	0	1000	0	0	0.00540028	0.00540028
DGAT_r406	triacylglycerol synthesis, endoplasmic reticulum	0	1000	0	0	0.0249487	0.0249487
DGAT_r407	triacylglycerol synthesis, endoplasmic reticulum	0	1000	0	0	0.0249487	0.0249487
DGAT_r408	triacylglycerol synthesis, endoplasmic reticulum	0	1000	0	0	0.0249496	0.0249496
DGAT_r409	triacylglycerol synthesis, endoplasmic reticulum	0	1000	0	0	0.0249475	0.0249475
DGAT_r41	triacylglycerol synthesis, endoplasmic reticulum	0	1000	0	0	0.00538891	0.00538891
DGAT_r410	triacylglycerol synthesis, endoplasmic reticulum	0	1000	0	0	0.0249475	0.0249475
DGAT_r411	triacylglycerol synthesis, endoplasmic reticulum	0	1000	0	0	0.0249475	0.0249475
DGAT_r412	triacylglycerol synthesis, endoplasmic reticulum	0	1000	0	0	0.00540028	0.00540028
DGAT_r413	triacylglycerol synthesis, endoplasmic reticulum	0	1000	0	0	0.0249487	0.0249487
DGAT_r414	triacylglycerol synthesis, endoplasmic reticulum	0	1000	0	0	0.0249487	0.0249487
DGAT_r415	triacylglycerol synthesis, endoplasmic reticulum	0	1000	0	0	0.0249487	0.0249487
DGAT_r416	triacylglycerol synthesis, endoplasmic reticulum	0	1000	0	0	0.0249475	0.0249475
DGAT_r417	triacylglycerol synthesis, endoplasmic reticulum	0	1000	0	0	0.0249475	0.0249475
DGAT_r418	triacylglycerol synthesis, endoplasmic reticulum	0	1000	0	0	0.0249475	0.0249475
DGAT_r419	triacylglycerol synthesis, endoplasmic reticulum	0	1000	0	0	0.00540028	0.00540028
DGAT_r42	triacylglycerol synthesis, endoplasmic reticulum	0	1000	0	0	0.0250462	0.0250462
DGAT_r420	triacylglycerol synthesis, endoplasmic reticulum	0	1000	0	0	0.0249487	0.0249487
DGAT_r421	triacylglycerol synthesis, endoplasmic reticulum	0	1000	0	0	0.0249487	0.0249487
DGAT_r422	triacylglycerol synthesis, endoplasmic reticulum	0	1000	0	0	0.0249487	0.0249487
DGAT_r423	triacylglycerol synthesis, endoplasmic reticulum	0	1000	0	0	0.0249475	0.0249475
DGAT_r424	triacylglycerol synthesis, endoplasmic reticulum	0	1000	0	0	0.0249475	0.0249475
DGAT_r425	triacylglycerol synthesis, endoplasmic reticulum	0	1000	0	0	0.0249475	0.0249475
DGAT_r426	triacylglycerol synthesis, endoplasmic reticulum	0	1000	0	0	0.00540028	0.00540028
DGAT_r427	triacylglycerol synthesis, endoplasmic reticulum	0	1000	0	0	0.0249487	0.0249487
DGAT_r428	triacylglycerol synthesis, endoplasmic reticulum	0	1000	0	0	0.0249487	0.0249487
DGAT_r429	triacylglycerol synthesis, endoplasmic reticulum	0	1000	0	0	0.0249487	0.0249487
DGAT_r43	triacylglycerol synthesis, endoplasmic reticulum	0	1000	0	0	0.0250462	0.0250462
DGAT_r430	triacylglycerol synthesis, endoplasmic reticulum	0	1000	0	0	0.0249475	0.0249475
DGAT_r431	triacylglycerol synthesis, endoplasmic reticulum	0	1000	0	0	0.0249475	0.0249475
DGAT_r432	triacylglycerol synthesis, endoplasmic reticulum	0	1000	0	0	0.0249475	0.0249475
DGAT_r433	triacylglycerol synthesis, endoplasmic reticulum	0	1000	0	0	0.00540028	0.00540028
DGAT_r434	triacylglycerol synthesis, endoplasmic reticulum	0	1000	0	0	0.0249487	0.0249487
DGAT_r435	triacylglycerol synthesis, endoplasmic reticulum	0	1000	0	0	0.0249487	0.0249487
DGAT_r436	triacylglycerol synthesis, endoplasmic reticulum	0	1000	0	0	0.0249487	0.0249487
DGAT_r437	triacylglycerol synthesis, endoplasmic reticulum	0	1000	0	0	0.0249475	0.0249475
DGAT_r438	triacylglycerol synthesis, endoplasmic reticulum	0	1000	0	0	0.0249475	0.0249475
DGAT_r439	triacylglycerol synthesis, endoplasmic reticulum	0	1000	0	0	0.0249475	0.0249475
DGAT_r44	triacylglycerol synthesis, endoplasmic reticulum	0	1000	0	0	0.0250462	0.0250462
DGAT_r440	triacylglycerol synthesis, endoplasmic reticulum	0	1000	0	0	0.00540028	0.00540028
DGAT_r441	triacylglycerol synthesis, endoplasmic reticulum	0	1000	0	0	0.0249487	0.0249487
DGAT_r442	triacylglycerol synthesis, endoplasmic reticulum	0	1000	0	0	0.0249487	0.0249487
DGAT_r443	triacylglycerol synthesis, endoplasmic reticulum	0	1000	0	0	0.0249487	0.0249487
DGAT_r444	triacylglycerol synthesis, endoplasmic reticulum	0	1000	0	0	0.0249475	0.0249475
DGAT_r445	triacylglycerol synthesis, endoplasmic reticulum	0	1000	0	0	0.0249475	0.0249475
DGAT_r446	triacylglycerol synthesis, endoplasmic reticulum	0	1000	0	0	0.0249475	0.0249475
DGAT_r447	triacylglycerol synthesis, endoplasmic reticulum	0	1000	0	0	0.00538891	0.00538891
DGAT_r448	triacylglycerol synthesis, endoplasmic reticulum	0	1000	0	0	0.0249475	0.0249475
DGAT_r449	triacylglycerol synthesis, endoplasmic reticulum	0	1000	0	0	0.0249475	0.0249475
DGAT_r45	triacylglycerol synthesis, endoplasmic reticulum	0	1000	0	0	0.00538891	0.00538891
DGAT_r450	triacylglycerol synthesis, endoplasmic reticulum	0	1000	0	0	0.0249475	0.0249475
DGAT_r451	triacylglycerol synthesis, endoplasmic reticulum	0	1000	0	0	0.00538891	0.00538891
DGAT_r452	triacylglycerol synthesis, endoplasmic reticulum	0	1000	0	0	0.0249475	0.0249475
DGAT_r453	triacylglycerol synthesis, endoplasmic reticulum	0	1000	0	0	0.0249475	0.0249475
DGAT_r454	triacylglycerol synthesis, endoplasmic reticulum	0	1000	0	0	0.0249475	0.0249475
DGAT_r455	triacylglycerol synthesis, endoplasmic reticulum	0	1000	0	0	0.00538891	0.00538891
DGAT_r456	triacylglycerol synthesis, endoplasmic reticulum	0	1000	0	0	0.0249475	0.0249475
DGAT_r457	triacylglycerol synthesis, endoplasmic reticulum	0	1000	0	0	0.0249475	0.0249475
DGAT_r458	triacylglycerol synthesis, endoplasmic reticulum	0	1000	0	0	0.0249475	0.0249475
DGAT_r459	triacylglycerol synthesis, endoplasmic reticulum	0	1000	0	0	0.00538891	0.00538891
DGAT_r46	triacylglycerol synthesis, endoplasmic reticulum	0	1000	0	0	0.0250462	0.0250462
DGAT_r460	triacylglycerol synthesis, endoplasmic reticulum	0	1000	0	0	0.0249475	0.0249475
DGAT_r461	triacylglycerol synthesis, endoplasmic reticulum	0	1000	0	0	0.0249475	0.0249475
DGAT_r462	triacylglycerol synthesis, endoplasmic reticulum	0	1000	0	0	0.0249475	0.0249475
DGAT_r463	triacylglycerol synthesis, endoplasmic reticulum	0	1000	0	0	0.00538891	0.00538891
DGAT_r464	triacylglycerol synthesis, endoplasmic reticulum	0	1000	0	0	0.0249475	0.0249475
DGAT_r465	triacylglycerol synthesis, endoplasmic reticulum	0	1000	0	0	0.0249475	0.0249475
DGAT_r466	triacylglycerol synthesis, endoplasmic reticulum	0	1000	0	0	0.0249475	0.0249475
DGAT_r467	triacylglycerol synthesis, endoplasmic reticulum	0	1000	0	0	0.00538891	0.00538891
DGAT_r468	triacylglycerol synthesis, endoplasmic reticulum	0	1000	0	0	0.0249475	0.0249475
DGAT_r469	triacylglycerol synthesis, endoplasmic reticulum	0	1000	0	0	0.0249475	0.0249475
DGAT_r47	triacylglycerol synthesis, endoplasmic reticulum	0	1000	0	0	0.0250462	0.0250462
DGAT_r470	triacylglycerol synthesis, endoplasmic reticulum	0	1000	0	0	0.0249475	0.0249475
DGAT_r471	triacylglycerol synthesis, endoplasmic reticulum	0	1000	0	0	0.00538891	0.00538891
DGAT_r472	triacylglycerol synthesis, endoplasmic reticulum	0	1000	0	0	0.0249475	0.0249475
DGAT_r473	triacylglycerol synthesis, endoplasmic reticulum	0	1000	0	0	0.0249475	0.0249475
DGAT_r474	triacylglycerol synthesis, endoplasmic reticulum	0	1000	0	0	0.0249475	0.0249475
DGAT_r475	triacylglycerol synthesis, endoplasmic reticulum	0	1000	0	0	0.00538891	0.00538891
DGAT_r476	triacylglycerol synthesis, endoplasmic reticulum	0	1000	0	0	0.0249475	0.0249475
DGAT_r477	triacylglycerol synthesis, endoplasmic reticulum	0	1000	0	0	0.0249475	0.0249475
DGAT_r478	triacylglycerol synthesis, endoplasmic reticulum	0	1000	0	0	0.0249475	0.0249475
DGAT_r479	triacylglycerol synthesis, endoplasmic reticulum	0	1000	0	0	0.00538891	0.00538891
DGAT_r48	triacylglycerol synthesis, endoplasmic reticulum	0	1000	0	0	0.0250462	0.0250462
DGAT_r480	triacylglycerol synthesis, endoplasmic reticulum	0	1000	0	0	0.0249475	0.0249475
DGAT_r481	triacylglycerol synthesis, endoplasmic reticulum	0	1000	0	0	0.0249475	0.0249475
DGAT_r482	triacylglycerol synthesis, endoplasmic reticulum	0	1000	0	0	0.0249475	0.0249475
DGAT_r49	triacylglycerol synthesis, endoplasmic reticulum	0	1000	0	0	0.00538891	0.00538891
DGAT_r5	triacylglycerol synthesis, endoplasmic reticulum	0	1000	0	0	0.00538891	0.00538891
DGAT_r50	triacylglycerol synthesis, endoplasmic reticulum	0	1000	0	0	0.0250462	0.0250462
DGAT_r51	triacylglycerol synthesis, endoplasmic reticulum	0	1000	0	0	0.0250462	0.0250462
DGAT_r52	triacylglycerol synthesis, endoplasmic reticulum	0	1000	0	0	0.0250462	0.0250462
DGAT_r53	triacylglycerol synthesis, endoplasmic reticulum	0	1000	0	0	0.00538891	0.00538891
DGAT_r54	triacylglycerol synthesis, endoplasmic reticulum	0	1000	0	0	0.0250462	0.0250462
DGAT_r55	triacylglycerol synthesis, endoplasmic reticulum	0	1000	0	0	0.0250462	0.0250462
DGAT_r56	triacylglycerol synthesis, endoplasmic reticulum	0	1000	0	0	0.0250462	0.0250462
DGAT_r57	triacylglycerol synthesis, endoplasmic reticulum	0	1000	0	0	0.00269445	0.00269445
DGAT_r58	triacylglycerol synthesis, endoplasmic reticulum	0	1000	0	0	0.00538891	0.00538891
DGAT_r59	triacylglycerol synthesis, endoplasmic reticulum	0	1000	0	0	0.00538891	0.00538891
DGAT_r6	triacylglycerol synthesis, endoplasmic reticulum	0	1000	0	0	0.00538891	0.00538891
DGAT_r60	triacylglycerol synthesis, endoplasmic reticulum	0	1000	0	0	0.00538891	0.00538891
DGAT_r61	triacylglycerol synthesis, endoplasmic reticulum	0	1000	0	0	0.00269445	0.00269445
DGAT_r62	triacylglycerol synthesis, endoplasmic reticulum	0	1000	0	0	0.00538891	0.00538891
DGAT_r63	triacylglycerol synthesis, endoplasmic reticulum	0	1000	0	0	0.00538891	0.00538891
DGAT_r64	triacylglycerol synthesis, endoplasmic reticulum	0	1000	0	0	0.00538891	0.00538891
DGAT_r65	triacylglycerol synthesis, endoplasmic reticulum	0	1000	0	0	0.00269445	0.00269445
DGAT_r66	triacylglycerol synthesis, endoplasmic reticulum	0	1000	0	0	0.00538891	0.00538891
DGAT_r67	triacylglycerol synthesis, endoplasmic reticulum	0	1000	0	0	0.00538891	0.00538891
DGAT_r68	triacylglycerol synthesis, endoplasmic reticulum	0	1000	0	0	0.00538891	0.00538891
DGAT_r69	triacylglycerol synthesis, endoplasmic reticulum	0	1000	0	0	0.0249577	0.0249577
DGAT_r7	triacylglycerol synthesis, endoplasmic reticulum	0	1000	0	0	0.00538891	0.00538891
DGAT_r70	triacylglycerol synthesis, endoplasmic reticulum	0	1000	0	0	0.00538891	0.00538891
DGAT_r71	triacylglycerol synthesis, endoplasmic reticulum	0	1000	0	0	0.00538891	0.00538891
DGAT_r72	triacylglycerol synthesis, endoplasmic reticulum	0	1000	0	0	0.00538891	0.00538891
DGAT_r73	triacylglycerol synthesis, endoplasmic reticulum	0	1000	0	0	0.00540028	0.00540028
DGAT_r74	triacylglycerol synthesis, endoplasmic reticulum	0	1000	0	0	0.00540028	0.00540028
DGAT_r75	triacylglycerol synthesis, endoplasmic reticulum	0	1000	0	0	0.00540028	0.00540028
DGAT_r76	triacylglycerol synthesis, endoplasmic reticulum	0	1000	0	0	0.00538891	0.00538891
DGAT_r77	triacylglycerol synthesis, endoplasmic reticulum	0	1000	0	0	0.00538891	0.00538891
DGAT_r78	triacylglycerol synthesis, endoplasmic reticulum	0	1000	0	0	0.00538891	0.00538891
DGAT_r79	triacylglycerol synthesis, endoplasmic reticulum	0	1000	0	0	0.00540028	0.00540028
DGAT_r8	triacylglycerol synthesis, endoplasmic reticulum	0	1000	0	0	0.00538891	0.00538891
DGAT_r80	triacylglycerol synthesis, endoplasmic reticulum	0	1000	0	0	0.00540028	0.00540028
DGAT_r81	triacylglycerol synthesis, endoplasmic reticulum	0	1000	0	0	0.00540028	0.00540028
DGAT_r82	triacylglycerol synthesis, endoplasmic reticulum	0	1000	0	0	0.00538891	0.00538891
DGAT_r83	triacylglycerol synthesis, endoplasmic reticulum	0	1000	0	0	0.00538891	0.00538891
DGAT_r84	triacylglycerol synthesis, endoplasmic reticulum	0	1000	0	0	0.00538891	0.00538891
DGAT_r85	triacylglycerol synthesis, endoplasmic reticulum	0	1000	0	0	0.00540028	0.00540028
DGAT_r86	triacylglycerol synthesis, endoplasmic reticulum	0	1000	0	0	0.00540028	0.00540028
DGAT_r87	triacylglycerol synthesis, endoplasmic reticulum	0	1000	0	0	0.00540028	0.00540028
DGAT_r88	triacylglycerol synthesis, endoplasmic reticulum	0	1000	0	0	0.00538891	0.00538891
DGAT_r89	triacylglycerol synthesis, endoplasmic reticulum	0	1000	0	0	0.00538891	0.00538891
DGAT_r9	triacylglycerol synthesis, endoplasmic reticulum	0	1000	0	0	0.00269445	0.00269445
DGAT_r90	triacylglycerol synthesis, endoplasmic reticulum	0	1000	0	0	0.00538891	0.00538891
DGAT_r91	triacylglycerol synthesis, endoplasmic reticulum	0	1000	0	0	0.00540028	0.00540028
DGAT_r92	triacylglycerol synthesis, endoplasmic reticulum	0	1000	0	0	0.00540028	0.00540028
DGAT_r93	triacylglycerol synthesis, endoplasmic reticulum	0	1000	0	0	0.00540028	0.00540028
DGAT_r94	triacylglycerol synthesis, endoplasmic reticulum	0	1000	0	0	0.00540028	0.00540028
DGAT_r95	triacylglycerol synthesis, endoplasmic reticulum	0	1000	0	0	0.00540028	0.00540028
DGAT_r96	triacylglycerol synthesis, endoplasmic reticulum	0	1000	0	0	0.00540028	0.00540028
DGAT_r97	triacylglycerol synthesis, endoplasmic reticulum	0	1000	0	0	0.00538891	0.00538891
DGAT_r98	triacylglycerol synthesis, endoplasmic reticulum	0	1000	0	0	0.00538891	0.00538891
DGAT_r99	triacylglycerol synthesis, endoplasmic reticulum	0	1000	0	0	0.0249487	0.0249487
DGDGS_h1	galactolipid synthesis, prokaryotic pathway	0	1000	0	0	0	0
DGDGS_h10	galactolipid synthesis, prokaryotic pathway	0	1000	0	0	0.000927394	0.000927394
DGDGS_h11	galactolipid synthesis, prokaryotic pathway	0	1000	0	0	0.000927394	0.000927394
DGDGS_h12	galactolipid synthesis, prokaryotic pathway	0	1000	0	0	0.000927394	0.000927394
DGDGS_h13	galactolipid synthesis, eukaryotic pathway	0	1000	0	0	0.000149692	0.000149692
DGDGS_h14	galactolipid synthesis, eukaryotic pathway	0	1000	0	0	0.00182364	0.00182364
DGDGS_h15	galactolipid synthesis, eukaryotic pathway	0	1000	0	0	0.00182364	0.00182364
DGDGS_h2	galactolipid synthesis, prokaryotic pathway	0	1000	0	0	1.63842e-05	1.63842e-05
DGDGS_h3	galactolipid synthesis, prokaryotic pathway	0	1000	0	0	0	0
DGDGS_h4	galactolipid synthesis, prokaryotic pathway	0	1000	0	0	0	0
DGDGS_h5	galactolipid synthesis, prokaryotic pathway	0	1000	0	0	0	0
DGDGS_h6	galactolipid synthesis, prokaryotic pathway	0	1000	0	0	0	0
DGDGS_h7	galactolipid synthesis, prokaryotic pathway	0	1000	0	0	0.000925962	0.000925962
DGDGS_h8	galactolipid synthesis, prokaryotic pathway	0	1000	0	0	0.000925962	0.000925962
DGDGS_h9	galactolipid synthesis, prokaryotic pathway	0	1000	0	0	0.000927394	0.000927394
DGE_c	nucleotide sugars salvage	0	1000	0	0	0.00012125	0.00012125
DGK_c_f	Myo-Inositol metabolism	0	1000	0	0	1000	1000
DGL_h1	lipid remodeling, cold stress	0	1000	0	0	0	0
DGL_h10	lipid remodeling, cold stress	0	1000	0	0	0	0
DGL_h11	lipid remodeling, cold stress	0	1000	0	0	0	0
DGL_h12	lipid remodeling, cold stress	0	1000	0	0	0.000119754	0.000119754
DGL_h13	lipid remodeling, cold stress	0	1000	0	0	0	0
DGL_h14	lipid remodeling, cold stress	0	1000	0	0	0	0
DGL_h2	lipid remodeling, cold stress	0	1000	0	0	0	0
DGL_h3	lipid remodeling, cold stress	0	1000	0	0	0	0
DGL_h4	lipid remodeling, cold stress	0	1000	0	0	0	0
DGL_h5	lipid remodeling, cold stress	0	1000	0	0	0	0
DGL_h6	lipid remodeling, cold stress	0	1000	0	0	0	0
DGL_h7	lipid remodeling, cold stress	0	1000	0	0	0	0
DGL_h8	lipid remodeling, cold stress	0	1000	0	0	8.76754e-05	8.76754e-05
DGL_h9	lipid remodeling, cold stress	0	1000	0	0	0	0
DHLAcT_h_f	pyruvate decarboxylation	0	1000	0	0	1000	1000
DHLDH2_h_f	pyruvate decarboxylation, tricarboxylic acid cycle	0	1000	0	0	1000	1000
DSD_r1	sphingolipid biosynthesis, endoplasmic reticulum	0	1000	0	0.000186984	0.000785223	0.00059824
DSR_r	sphingolipid biosynthesis, endoplasmic reticulum	0	1000	0	0.00189276	0.00189564	2.88132e-06
ECH_r1	fatty acid elongation	0	1000	0	0	0.00538891	0.00538891
ECH_r10	fatty acid elongation	0	1000	0	0.00620794	0.00622421	1.62701e-05
ECH_r11	fatty acid elongation	0	1000	0	4.19126e-05	5.16923e-05	9.77979e-06
ECH_r12	fatty acid elongation	0	1000	0	0.00589299	0.00590519	1.22026e-05
ECH_r13	fatty acid elongation	0	1000	0	0.00376155	0.00381036	4.88104e-05
ECH_r14	fatty acid elongation	0	1000	0	0.0023976	0.002422	2.44052e-05
ECH_r15	fatty acid elongation	0	1000	0	0.000493782	0.000510052	1.62701e-05
ECH_r2	fatty acid elongation	0	1000	0	0.00731297	0.0860244	0.0787114
ECH_r3	fatty acid elongation	0	1000	0	0.00079405	0.0795031	0.078709
ECH_r4	fatty acid elongation	0	1000	0	0.0069855	0.0373208	0.0303353
ECH_r5	fatty acid elongation	0	1000	0	0.000537083	0.0308724	0.0303353
ECH_r6	fatty acid elongation	0	1000	0	0.000333798	0.0790428	0.078709
ECH_r7	fatty acid elongation	0	1000	0	7.07798e-05	0.0304061	0.0303353
ECH_r8	fatty acid elongation	0	1000	0	0.00670277	0.00672718	2.44052e-05
ECH_r9	fatty acid elongation	0	1000	0	0.000467927	0.000480158	1.22303e-05
ECI_p1	beta-oxidation	0	1000	0	0	0.0748391	0.0748391
ECI_p10	beta-oxidation	0	1000	0	0	0.0748391	0.0748391
ECI_p2	beta-oxidation	0	1000	0	0	0.0748391	0.0748391
ECI_p3	beta-oxidation	0	1000	0	0	0.0748391	0.0748391
ECI_p4	beta-oxidation	0	1000	0	0	0.0748391	0.0748391
ECI_p5	beta-oxidation	0	1000	0	0	0.0748391	0.0748391
ECI_p6	beta-oxidation	0	1000	0	0	0.0748391	0.0748391
ECI_p7	beta-oxidation	0	1000	0	0	0.0748391	0.0748391
ECI_p8	beta-oxidation	0	1000	0	0	0.0748391	0.0748391
ECI_p9	beta-oxidation	0	1000	0	0	0.0748391	0.0748391
ECR_r1	fatty acid elongation	0	1000	0	0	0.00538891	0.00538891
ECR_r10	fatty acid elongation	0	1000	0	0.00620794	0.00622421	1.62701e-05
ECR_r11	fatty acid elongation	0	1000	0	4.19126e-05	5.16923e-05	9.77979e-06
ECR_r12	fatty acid elongation	0	1000	0	0.00589299	0.00590519	1.22026e-05
ECR_r13	fatty acid elongation	0	1000	0	0.00376155	0.00381036	4.88104e-05
ECR_r14	fatty acid elongation	0	1000	0	0.0023976	0.002422	2.44052e-05
ECR_r15	fatty acid elongation	0	1000	0	0.000493782	0.000510052	1.62701e-05
ECR_r2	fatty acid elongation	0	1000	0	0.00731297	0.0860244	0.0787114
ECR_r3	fatty acid elongation	0	1000	0	0.00079405	0.0795031	0.078709
ECR_r4	fatty acid elongation	0	1000	0	0.000333798	0.0790428	0.078709
ECR_r5	fatty acid elongation	0	1000	0	0.0069855	0.0373208	0.0303353
ECR_r6	fatty acid elongation	0	1000	0	0.000537083	0.0308724	0.0303353
ECR_r7	fatty acid elongation	0	1000	0	7.07798e-05	0.0304061	0.0303353
ECR_r8	fatty acid elongation	0	1000	0	0.00670277	0.00672718	2.44052e-05
ECR_r9	fatty acid elongation	0	1000	0	0.000467927	0.000480158	1.22303e-05
EH_r	cutin synthesis	0	1000	0	0	0	0
EK_c_f	phosphocholine synthesis	0	1000	0	0.0405187	1000	999.959
ENR_NADH_h1	fatty acid synthesis	0	1000	0	0.243267	0.243929	0.000662433
ENR_NADH_h2	fatty acid synthesis	0	1000	0	0.243267	0.243929	0.000662433
ENR_NADH_h3	fatty acid synthesis	0	1000	0	0.243267	0.243929	0.000662433
ENR_NADH_h4	fatty acid synthesis	0	1000	0	0.243267	0.243929	0.000662433
ENR_NADH_h5	fatty acid synthesis	0	1000	0	0.243267	0.243929	0.000662433
ENR_NADH_h6	fatty acid synthesis	0	1000	0	0.243267	0.243929	0.000662433
ENR_NADH_h7	fatty acid synthesis	0	1000	0	0.243267	0.243929	0.000662433
ENR_NADH_h8	fatty acid synthesis	0	1000	0	0.184126	0.189515	0.00538891
EPT_r1	phosphatidylethanolamine synthesis, endoplasmic reticulum	0	1000	0	0	41.5569	41.5569
EPT_r10	phosphatidylethanolamine synthesis, endoplasmic reticulum	0	1000	0	0	41.5551	41.5551
EPT_r11	phosphatidylethanolamine synthesis, endoplasmic reticulum	0	1000	0	0	41.5535	41.5535
EPT_r12	phosphatidylethanolamine synthesis, endoplasmic reticulum	0	1000	0	0	41.5551	41.5551
EPT_r13	phosphatidylethanolamine synthesis, endoplasmic reticulum	0	1000	0	0	41.5537	41.5537
EPT_r14	phosphatidylethanolamine synthesis, endoplasmic reticulum	0	1000	0	0	41.5537	41.5537
EPT_r15	phosphatidylethanolamine synthesis, endoplasmic reticulum	0	1000	0	0	41.5551	41.5551
EPT_r16	phosphatidylethanolamine synthesis, endoplasmic reticulum	0	1000	0	0	41.5551	41.5551
EPT_r17	phosphatidylethanolamine synthesis, endoplasmic reticulum	0	1000	0	0	41.5551	41.5551
EPT_r18	phosphatidylethanolamine synthesis, endoplasmic reticulum	0	1000	0	0	41.5534	41.5534
EPT_r19	phosphatidylethanolamine synthesis, endoplasmic reticulum	0	1000	0	0	41.5533	41.5533
EPT_r2	phosphatidylethanolamine synthesis, endoplasmic reticulum	0	1000	0	0	41.5537	41.5537
EPT_r20	phosphatidylethanolamine synthesis, endoplasmic reticulum	0	1000	0	0	41.5534	41.5534
EPT_r21	phosphatidylethanolamine synthesis, endoplasmic reticulum	0	1000	0	0	41.5534	41.5534
EPT_r22	phosphatidylethanolamine synthesis, endoplasmic reticulum	0	1000	0	0	41.5533	41.5533
EPT_r23	phosphatidylethanolamine synthesis, endoplasmic reticulum	0	1000	0	0	41.5534	41.5534
EPT_r24	phosphatidylethanolamine synthesis, endoplasmic reticulum	0	1000	0	0	41.5534	41.5534
EPT_r25	phosphatidylethanolamine synthesis, endoplasmic reticulum	0	1000	0	0	41.5534	41.5534
EPT_r26	phosphatidylethanolamine synthesis, endoplasmic reticulum	0	1000	0	0	41.5533	41.5533
EPT_r27	phosphatidylethanolamine synthesis, endoplasmic reticulum	0	1000	0	0	41.5534	41.5534
EPT_r28	phosphatidylethanolamine synthesis, endoplasmic reticulum	0	1000	0	0	41.5534	41.5534
EPT_r29	phosphatidylethanolamine synthesis, endoplasmic reticulum	0	1000	0	0	41.5534	41.5534
EPT_r3	phosphatidylethanolamine synthesis, endoplasmic reticulum	0	1000	0	0	41.5569	41.5569
EPT_r30	phosphatidylethanolamine synthesis, endoplasmic reticulum	0	1000	0	0	41.5534	41.5534
EPT_r31	phosphatidylethanolamine synthesis, endoplasmic reticulum	0	1000	0	0	41.5534	41.5534
EPT_r32	phosphatidylethanolamine synthesis, endoplasmic reticulum	0	1000	0	0	41.5534	41.5534
EPT_r33	phosphatidylethanolamine synthesis, endoplasmic reticulum	0	1000	0	0	41.5533	41.5533
EPT_r34	phosphatidylethanolamine synthesis, endoplasmic reticulum	0	1000	0	0	41.5533	41.5533
EPT_r35	phosphatidylethanolamine synthesis, endoplasmic reticulum	0	1000	0	0	41.5534	41.5534
EPT_r36	phosphatidylethanolamine synthesis, endoplasmic reticulum	0	1000	0	0	41.5533	41.5533
EPT_r37	phosphatidylethanolamine synthesis, endoplasmic reticulum	0	1000	0	0	41.5533	41.5533
EPT_r38	phosphatidylethanolamine synthesis, endoplasmic reticulum	0	1000	0	0	41.5534	41.5534
EPT_r39	phosphatidylethanolamine synthesis, endoplasmic reticulum	0	1000	0	0	41.5533	41.5533
EPT_r4	phosphatidylethanolamine synthesis, endoplasmic reticulum	0	1000	0	0	41.5569	41.5569
EPT_r40	phosphatidylethanolamine synthesis, endoplasmic reticulum	0	1000	0	0	41.5533	41.5533
EPT_r41	phosphatidylethanolamine synthesis, endoplasmic reticulum	0	1000	0	0	41.5533	41.5533
EPT_r42	phosphatidylethanolamine synthesis, endoplasmic reticulum	0	1000	0	0	41.5533	41.5533
EPT_r43	phosphatidylethanolamine synthesis, endoplasmic reticulum	0	1000	0	0	41.5534	41.5534
EPT_r44	phosphatidylethanolamine synthesis, endoplasmic reticulum	0	1000	0	0	41.5533	41.5533
EPT_r45	phosphatidylethanolamine synthesis, endoplasmic reticulum	0	1000	0	0	41.5533	41.5533
EPT_r46	phosphatidylethanolamine synthesis, endoplasmic reticulum	0	1000	0	0	41.5533	41.5533
EPT_r5	phosphatidylethanolamine synthesis, endoplasmic reticulum	0	1000	0	0	41.5534	41.5534
EPT_r6	phosphatidylethanolamine synthesis, endoplasmic reticulum	0	1000	0	0	41.5551	41.5551
EPT_r7	phosphatidylethanolamine synthesis, endoplasmic reticulum	0	1000	0	0	41.5534	41.5534
EPT_r8	phosphatidylethanolamine synthesis, endoplasmic reticulum	0	1000	0	0	41.5537	41.5537
EPT_r9	phosphatidylethanolamine synthesis, endoplasmic reticulum	0	1000	0	0	41.5534	41.5534
ER_m1	fatty acid synthesis, mitochondrion	0	1000	0	0	0.0308672	0.0308672
ER_m2	fatty acid synthesis, mitochondrion	0	1000	0	0	0.0308672	0.0308672
ER_m3	fatty acid synthesis, mitochondrion	0	1000	0	0	0.0308672	0.0308672
ER_m4	fatty acid synthesis, mitochondrion	0	1000	0	0.00852841	0.0308672	0.0223387
ER_m5	fatty acid synthesis, mitochondrion	0	1000	0	0.00852841	0.0308672	0.0223387
ER_m6	fatty acid synthesis, mitochondrion	0	1000	0	0.00852841	0.0308672	0.0223387
ER_m7	fatty acid synthesis, mitochondrion	0	1000	0	0.00852841	0.0308672	0.0223387
ER_m8	fatty acid synthesis, mitochondrion	0	1000	0	0.0042642	0.0210068	0.0167426
Ex_1	export	0	1000	0	0	0	0
Ex_2	export	0	1000	0	0	0	0
Ex_3	export	0	1000	0	0	0	0
Ex_4	export	0	1000	0	0.0150299	0.0290585	0.0140286
Ex_5	export	0	1000	0	0	0.00853923	0.00853923
Ex_6	export	0	1000	0	0	0.00470949	0.00470949
Ex_7	export	0	1000	0	0	0.00470949	0.00470949
Ex_8	export	0	1000	0	0	0.0340613	0.0340613
Ex_9	export	0	1000	0	0	0.0340368	0.0340368
Ex_10	export	0	1000	0	0	0.0340368	0.0340368
Ex_11	export	0	1000	0	0	0.0340368	0.0340368
Ex_12	export	0	1000	0	0	0.00538891	0.00538891
Ex_13	export	0	1000	0	0	0.00538891	0.00538891
Ex_14	export	0	1000	0	0	0.00538891	0.00538891
Ex_15	export	0	1000	0	0	0.000585871	0.000585871
Ex_16	export	0	1000	0	0	0.000585871	0.000585871
Ex_17	export	0	1000	0	0	0.000585871	0.000585871
Ex_18	export	0	1000	0	0	0	0
Ex_19	export	0	1000	0	0	0	0
Ex_20	export	0	1000	0	0	0	0
Ex_21	export	0	1000	0	0	0	0
Ex_22	export	0	1000	0	0.00156371	0.00161601	5.22968e-05
Ex_23	export	0	1000	0	0	0	0
Ex_24	export	0	1000	0	0	0	0
Ex_25	export	0	1000	0	0	0	0
Ex_26	export	0	1000	0	0	0	0
Ex_27	export	0	1000	0	0	0	0
Ex_28	export	0	1000	0	0	0	0
Ex_29	export	0	1000	0	0	0	0
Ex_30	export	0	1000	0	0.000128839	0.000183072	5.42338e-05
Ex_31	export	0	1000	0	0	0	0
Ex_32	export	0	1000	0	0	0	0
Ex_33	export	0	1000	0	0	0	0
Ex_34	export	0	1000	0	0	0	0
Ex_35	export	0	1000	0	0	0	0
Ex_36	export	0	1000	0	0	0	0
Ex_37	export	0	1000	0	0	0	0
Ex_38	export	0	1000	0	2.8764e-05	8.24554e-05	5.36914e-05
Ex_39	export	0	1000	0	0	0	0
Ex_40	export	0	1000	0	0	0	0
Ex_41	export	0	1000	0	0	0	0
Ex_42	export	0	1000	0	0	0	0
Ex_43	export	0	1000	0	0	0	0
Ex_44	export	0	1000	0	0	0	0
Ex_45	export	0	1000	0	0	0	0
Ex_46	export	0	1000	0	0	0	0
Ex_47	export	0	1000	0	0	0	0
Ex_48	export	0	1000	0	0	0	0
Ex_49	export	0	1000	0	0	0	0
Ex_50	export	0	1000	0	0	0	0
Ex_51	export	0	1000	0	0	0	0
Ex_52	export	0	1000	0	0	0	0
Ex_53	export	0	1000	0	0	0	0
Ex_54	export	0	1000	0	0	0	0
Ex_55	export	0	1000	0	0	0	0
Ex_56	export	0	1000	0	0	1.66827e-05	1.66827e-05
Ex_57	export	0	1000	0	0	1.66827e-05	1.66827e-05
Ex_58	export	0	1000	0	3.85343e-05	9.38852e-05	5.53509e-05
Ex_59	export	0	1000	0	0.00164854	0.00170389	5.53509e-05
Ex_60	export	0	1000	0	0	0	0
Ex_61	export	0	1000	0	0	0	0
Ex_62	export	0	1000	0	0	0	0
Ex_63	export	0	1000	0	0	0	0
Ex_64	export	0	1000	0	0	0.00059824	0.00059824
Ex_65	export	0	1000	0	0	0.00059824	0.00059824
Ex_66	export	0	1000	0	0	6.83697e-05	6.83697e-05
Ex_67	export	0	1000	0	0	0.00059824	0.00059824
Ex_68	export	0	1000	0	0	0.00059824	0.00059824
Ex_69	export	0	1000	0	0.000503032	0.00061555	0.000112518
Ex_70	export	0	1000	0	0	0	0
Ex_71	export	0	1000	0	0	0	0
Ex_72	export	0	1000	0	0	0	0
Ex_73	export	0	1000	0	0	0	0
Ex_74	export	0	1000	0	0	0	0
Ex_75	export	0	1000	0	0	0	0
Ex_76	export	0	1000	0	0	0	0
Ex_77	export	0	1000	0	0	0	0
Ex_78	export	0	1000	0	0	0	0
Ex_79	export	0	1000	0	0	0.0054792	0.0054792
Ex_80	export	0	1000	0	0	0	0
Ex_81	export	0	1000	0	0	0	0
Ex_82	export	0	1000	0	0	0.0054792	0.0054792
Ex_83	export	0	1000	0	0.0206079	0.0206962	8.82593e-05
Ex_84	export	0	1000	0	0	0	0
Ex_85	export	0	1000	0	0	0	0
Ex_86	export	0	1000	0	0	0	0
Ex_87	export	0	1000	0	0	0	0
Ex_88	export	0	1000	0	0	0	0
Ex_89	export	0	1000	0	0	0	0
Ex_90	export	0	1000	0	0	0	0
Ex_91	export	0	1000	0	0	0	0
Ex_92	export	0	1000	0	0	0	0
Ex_93	export	0	1000	0	0	0	0
Ex_94	export	0	1000	0	0	0	0
Ex_95	export	0	1000	0	0	0	0
Ex_96	export	0	1000	0	0	0	0
Ex_97	export	0	1000	0	0	0	0
Ex_98	export	0	1000	0	0	0	0
Ex_99	export	0	1000	0	0	0	0
Ex_100	export	0	1000	0	0	0	0
Ex_101	export	0	1000	0	0	0	0
Ex_102	export	0	1000	0	0	0	0
Ex_103	export	0	1000	0	0	0	0
Ex_104	export	0	1000	0	0	0	0
Ex_105	export	0	1000	0	0	0	0
Ex_106	export	0	1000	0	0	0	0
Ex_107	export	0	1000	0	0	0	0
Ex_108	export	0	1000	0	0	0	0
Ex_109	export	0	1000	0	0	0	0
Ex_110	export	0	1000	0	0	0	0
Ex_111	export	0	1000	0	0	0	0
Ex_112	export	0	1000	0	0	0	0
Ex_114	export	0	1000	0	0.000219124	0.000274474	5.53509e-05
Ex_115	export	0	1000	0	0	0	0
Ex_116	export	0	1000	0	0	0	0
Ex_117	export	0	1000	0	0	0	0
Ex_118	export	0	1000	0	0	0	0
Ex_119	export	0	1000	0	0	0	0
Ex_120	export	0	1000	0	0	0	0
Ex_121	export	0	1000	0	0	0	0
Ex_122	export	0	1000	0	0	0	0
Ex_123	export	0	1000	0	0	0	0
Ex_124	export	0	1000	0	0	0	0
Ex_125	export	0	1000	0	0	0	0
Ex_126	export	0	1000	0	0	0	0
Ex_127	export	0	1000	0	0	0	0
Ex_128	export	0	1000	0	0	0	0
Ex_129	export	0	1000	0	0	0	0
Ex_130	export	0	1000	0	0	0	0
Ex_131	export	0	1000	0	0	0	0
Ex_132	export	0	1000	0	0	0	0
Ex_133	export	0	1000	0	0	0	0
Ex_134	export	0	1000	0	0	0	0
Ex_135	export	0	1000	0	0	0	0
Ex_136	export	0	1000	0	0	0	0
Ex_137	export	0	1000	0	0	0	0
FA2H_r1	sphingolipid biosynthesis, endoplasmic reticulum	0	1000	0	0	0.000618166	0.000618166
FA2H_r10	sphingolipid biosynthesis, endoplasmic reticulum	0	1000	0	0	5.05485e-05	5.05485e-05
FA2H_r11	sphingolipid biosynthesis, endoplasmic reticulum	0	1000	0	0	0.000785223	0.000785223
FA2H_r12	sphingolipid biosynthesis, endoplasmic reticulum	0	1000	0	0	0	0
FA2H_r13	sphingolipid biosynthesis, endoplasmic reticulum	0	1000	0	0	0	0
FA2H_r14	sphingolipid biosynthesis, endoplasmic reticulum	0	1000	0	0	0	0
FA2H_r15	sphingolipid biosynthesis, endoplasmic reticulum	0	1000	0	0	0.000151484	0.000151484
FA2H_r16	sphingolipid biosynthesis, endoplasmic reticulum	0	1000	0	0	0	0
FA2H_r17	sphingolipid biosynthesis, endoplasmic reticulum	0	1000	0	0	0.000323314	0.000323314
FA2H_r18	sphingolipid biosynthesis, endoplasmic reticulum	0	1000	0	0	0.000434585	0.000434585
FA2H_r19	sphingolipid biosynthesis, endoplasmic reticulum	0	1000	0	0	9.65921e-05	9.65921e-05
FA2H_r2	sphingolipid biosynthesis, endoplasmic reticulum	0	1000	0	0	0	0
FA2H_r20	sphingolipid biosynthesis, endoplasmic reticulum	0	1000	0	0	5.05485e-05	5.05485e-05
FA2H_r21	sphingolipid biosynthesis, endoplasmic reticulum	0	1000	0	0	0.000673621	0.000673621
FA2H_r22	sphingolipid biosynthesis, endoplasmic reticulum	0	1000	0	0	0	0
FA2H_r23	sphingolipid biosynthesis, endoplasmic reticulum	0	1000	0	0	0	0
FA2H_r24	sphingolipid biosynthesis, endoplasmic reticulum	0	1000	0	0	0	0
FA2H_r25	sphingolipid biosynthesis, endoplasmic reticulum	0	1000	0	0	0.000151484	0.000151484
FA2H_r26	sphingolipid biosynthesis, endoplasmic reticulum	0	1000	0	0	0	0
FA2H_r27	sphingolipid biosynthesis, endoplasmic reticulum	0	1000	0	0	0.000323314	0.000323314
FA2H_r28	sphingolipid biosynthesis, endoplasmic reticulum	0	1000	0	0	0.000434585	0.000434585
FA2H_r29	sphingolipid biosynthesis, endoplasmic reticulum	0	1000	0	0	9.65921e-05	9.65921e-05
FA2H_r3	sphingolipid biosynthesis, endoplasmic reticulum	0	1000	0	0	0	0
FA2H_r30	sphingolipid biosynthesis, endoplasmic reticulum	0	1000	0	0	0	0
FA2H_r31	sphingolipid biosynthesis, endoplasmic reticulum	0	1000	0	0	0.000872355	0.000872355
FA2H_r32	sphingolipid biosynthesis, endoplasmic reticulum	0	1000	0	0	5.17773e-05	5.17773e-05
FA2H_r33	sphingolipid biosynthesis, endoplasmic reticulum	0	1000	0	0	4.00931e-05	4.00931e-05
FA2H_r34	sphingolipid biosynthesis, endoplasmic reticulum	0	1000	0	0	0	0
FA2H_r35	sphingolipid biosynthesis, endoplasmic reticulum	0	1000	0	0	0.000151484	0.000151484
FA2H_r36	sphingolipid biosynthesis, endoplasmic reticulum	0	1000	0	0	2.02131e-05	2.02131e-05
FA2H_r37	sphingolipid biosynthesis, endoplasmic reticulum	0	1000	0	0	0.000323314	0.000323314
FA2H_r38	sphingolipid biosynthesis, endoplasmic reticulum	0	1000	0	0	0.000434585	0.000434585
FA2H_r39	sphingolipid biosynthesis, endoplasmic reticulum	0	1000	0	0	9.65921e-05	9.65921e-05
FA2H_r4	sphingolipid biosynthesis, endoplasmic reticulum	0	1000	0	0	0	0
FA2H_r40	sphingolipid biosynthesis, endoplasmic reticulum	0	1000	0	0	5.05485e-05	5.05485e-05
FA2H_r41	sphingolipid biosynthesis, endoplasmic reticulum	0	1000	0	0	0.000872355	0.000872355
FA2H_r42	sphingolipid biosynthesis, endoplasmic reticulum	0	1000	0	0	0	0
FA2H_r43	sphingolipid biosynthesis, endoplasmic reticulum	0	1000	0	0	4.00931e-05	4.00931e-05
FA2H_r44	sphingolipid biosynthesis, endoplasmic reticulum	0	1000	0	0	0	0
FA2H_r45	sphingolipid biosynthesis, endoplasmic reticulum	0	1000	0	0	0.000151484	0.000151484
FA2H_r46	sphingolipid biosynthesis, endoplasmic reticulum	0	1000	0	0	0	0
FA2H_r47	sphingolipid biosynthesis, endoplasmic reticulum	0	1000	0	0	0.000323314	0.000323314
FA2H_r48	sphingolipid biosynthesis, endoplasmic reticulum	0	1000	0	0	0.000434585	0.000434585
FA2H_r49	sphingolipid biosynthesis, endoplasmic reticulum	0	1000	0	0	9.65921e-05	9.65921e-05
FA2H_r5	sphingolipid biosynthesis, endoplasmic reticulum	0	1000	0	0	0.000151484	0.000151484
FA2H_r50	sphingolipid biosynthesis, endoplasmic reticulum	0	1000	0	0	5.05485e-05	5.05485e-05
FA2H_r51	sphingolipid biosynthesis, endoplasmic reticulum	0	1000	0	0	6.32613e-05	6.32613e-05
FA2H_r52	sphingolipid biosynthesis, endoplasmic reticulum	0	1000	0	0	0	0
FA2H_r53	sphingolipid biosynthesis, endoplasmic reticulum	0	1000	0	0	0	0
FA2H_r54	sphingolipid biosynthesis, endoplasmic reticulum	0	1000	0	0	0	0
FA2H_r55	sphingolipid biosynthesis, endoplasmic reticulum	0	1000	0	0	6.32613e-05	6.32613e-05
FA2H_r56	sphingolipid biosynthesis, endoplasmic reticulum	0	1000	0	0	0	0
FA2H_r57	sphingolipid biosynthesis, endoplasmic reticulum	0	1000	0	0	6.32613e-05	6.32613e-05
FA2H_r58	sphingolipid biosynthesis, endoplasmic reticulum	0	1000	0	0	6.32613e-05	6.32613e-05
FA2H_r59	sphingolipid biosynthesis, endoplasmic reticulum	0	1000	0	0	0	0
FA2H_r6	sphingolipid biosynthesis, endoplasmic reticulum	0	1000	0	0	0	0
FA2H_r60	sphingolipid biosynthesis, endoplasmic reticulum	0	1000	0	0	0	0
FA2H_r7	sphingolipid biosynthesis, endoplasmic reticulum	0	1000	0	0	0.000323314	0.000323314
FA2H_r8	sphingolipid biosynthesis, endoplasmic reticulum	0	1000	0	0	0.000434585	0.000434585
FA2H_r9	sphingolipid biosynthesis, endoplasmic reticulum	0	1000	0	0	9.65921e-05	9.65921e-05
FAD2_r1	acyl editing	0	1000	0	0	0.161052	0.161052
FAD2_r2	acyl editing	0	1000	0	0	0.161052	0.161052
FAD2_r3	acyl editing	0	1000	0	0	0.161052	0.161052
FAD2_r4	acyl editing	0	1000	0	0	0.161052	0.161052
FAD2_r5	acyl editing	0	1000	0	0	0.161052	0.161052
FAD2_r6	acyl editing	0	1000	0	0	0.161052	0.161052
FAD2_r7	acyl editing	0	1000	0	0	0.161052	0.161052
FAD2_r8	acyl editing	0	1000	0	0	0.161052	0.161052
FAD3_r1	acyl editing	0	1000	0	0	0.141732	0.141732
FAD3_r2	acyl editing	0	1000	0	0	0.141732	0.141732
FAD3_r3	acyl editing	0	1000	0	0	0.141732	0.141732
FAD3_r4	acyl editing	0	1000	0	0	0.141732	0.141732
FAD3_r5	acyl editing	0	1000	0	0	0.141732	0.141732
FAD3_r6	acyl editing	0	1000	0	0	0.141732	0.141732
FAD3_r7	acyl editing	0	1000	0	0	0.141732	0.141732
FAD3_r8	acyl editing	0	1000	0	0	0.141732	0.141732
FAD4	phosphatidylglycerol synthesis, chloroplast	0	1000	0	0	0.0081294	0.0081294
FAD5_h1	galactolipid synthesis, prokaryotic pathway	0	1000	0	0	0.000178031	0.000178031
FAD5_h2	galactolipid synthesis, prokaryotic pathway	0	1000	0	0	0.000178031	0.000178031
FAD5_h3	galactolipid synthesis, prokaryotic pathway	0	1000	0	0.00491576	0.0097388	0.00482303
FAD6_h1	galactolipid synthesis, prokaryotic pathway	0	1000	0	0	0.000178031	0.000178031
FAD6_h10	galactolipid synthesis, prokaryotic pathway	0	1000	0	0	0.000925962	0.000925962
FAD6_h11	galactolipid synthesis, prokaryotic pathway	0	1000	0	0	0.000927394	0.000927394
FAD6_h12	galactolipid synthesis, eukaryotic pathway	0	1000	0	0	0.148991	0.148991
FAD6_h13	galactolipid synthesis, eukaryotic pathway	0	1000	0	0	0.00182364	0.00182364
FAD6_h14	phosphatidylglycerol synthesis, chloroplast	0	1000	0	0	0.0081294	0.0081294
FAD6_h15	phosphatidylglycerol synthesis, chloroplast	0	1000	0	0	0	0
FAD6_h2	galactolipid synthesis, prokaryotic pathway	0	1000	0	0	0.000178031	0.000178031
FAD6_h3	galactolipid synthesis, prokaryotic pathway	0	1000	0	0	0.0097388	0.0097388
FAD6_h4	galactolipid synthesis, prokaryotic pathway	0	1000	0	0	0.0097388	0.0097388
FAD6_h5	galactolipid synthesis, prokaryotic pathway	0	1000	0	0	0.0097388	0.0097388
FAD6_h6	galactolipid synthesis, prokaryotic pathway	0	1000	0	0	0.150152	0.150152
FAD6_h7	galactolipid synthesis, prokaryotic pathway	0	1000	0	0	1.59189e-05	1.59189e-05
FAD6_h8	galactolipid synthesis, prokaryotic pathway	0	1000	0	0	1.85811e-05	1.85811e-05
FAD6_h9	galactolipid synthesis, prokaryotic pathway	0	1000	0	0	1.85811e-05	1.85811e-05
FAD7_8_h1	galactolipid synthesis, prokaryotic pathway	0	1000	0	0	0.000178031	0.000178031
FAD7_8_h10	galactolipid synthesis, prokaryotic pathway	0	1000	0	0	0.000927394	0.000927394
FAD7_8_h11	galactolipid synthesis, eukaryotic pathway	0	1000	0	0	0.000149692	0.000149692
FAD7_8_h12	galactolipid synthesis, eukaryotic pathway	0	1000	0	0	0.142099	0.142099
FAD7_8_h13	galactolipid synthesis, eukaryotic pathway	0	1000	0	0	0.00798317	0.00798317
FAD7_8_h14	galactolipid synthesis, eukaryotic pathway	0	1000	0	0	0.000149692	0.000149692
FAD7_8_h15	galactolipid synthesis, eukaryotic pathway	0	1000	0	0	0.00182364	0.00182364
FAD7_8_h16	galactolipid synthesis, eukaryotic pathway	0	1000	0	0	0.00182364	0.00182364
FAD7_8_h17	phosphatidylglycerol synthesis, chloroplast	0	1000	0	0	0.0081294	0.0081294
FAD7_8_h18	sulfolipid synthesis, prokaryotic pathway	0	1000	0	0	0	0
FAD7_8_h19	sulfolipid synthesis, eukaryotic pathway	0	1000	0	0	0	0
FAD7_8_h2	galactolipid synthesis, prokaryotic pathway	0	1000	0	0	1.59189e-05	1.59189e-05
FAD7_8_h3	galactolipid synthesis, prokaryotic pathway	0	1000	0	0	0.0091576	0.0091576
FAD7_8_h4	galactolipid synthesis, prokaryotic pathway	0	1000	0	0	0.142099	0.142099
FAD7_8_h5	galactolipid synthesis, prokaryotic pathway	0	1000	0	0	0.0091576	0.0091576
FAD7_8_h6	galactolipid synthesis, prokaryotic pathway	0	1000	0	0	0.0091576	0.0091576
FAD7_8_h7	galactolipid synthesis, prokaryotic pathway	0	1000	0	0	1.85811e-05	1.85811e-05
FAD7_8_h8	galactolipid synthesis, prokaryotic pathway	0	1000	0	0	0.000925962	0.000925962
FAD7_8_h9	galactolipid synthesis, prokaryotic pathway	0	1000	0	0	0.000927394	0.000927394
FAH_r1	cutin synthesis	0	1000	0	0.00274088	0.00279624	5.53509e-05
FAH_r2	cutin synthesis	0	1000	0	0.000219982	0.000269238	4.92565e-05
FAH_r3	cutin synthesis	0	1000	0	0.000648219	0.000697476	4.92565e-05
FAH_r4	cutin synthesis	0	1000	0	0.0028716	0.00292086	4.92565e-05
FAIH_r	cutin synthesis	0	1000	0	0.000229847	0.000285198	5.53509e-05
FAR_r1	wax biosynthesis, suberin synthesis	0	1000	0	0.000128839	0.000183072	5.42338e-05
FAR_r2	wax biosynthesis, suberin synthesis	0	1000	0	0	0	0
FAR_r3	wax biosynthesis, suberin synthesis	0	1000	0	0	0	0
FAR_r4	wax biosynthesis, suberin synthesis	0	1000	0	0	0	0
FAR_r5	wax biosynthesis	0	1000	0	0.000129307	0.00014151	1.22026e-05
FAR_r6	wax biosynthesis	0	1000	0	0.000210834	0.000220597	9.76207e-06
FAR_r7	wax biosynthesis	0	1000	0	4.69894e-05	5.51245e-05	8.13506e-06
FAR_r8	wax biosynthesis	0	1000	0	0	0	0
FAT_h1	fatty acid synthesis	0	1000	0	0.0361337	0.0415719	0.00543816
FAT_h2	fatty acid synthesis	0	1000	0	0.00232896	0.102733	0.100404
FAT_h3	fatty acid synthesis	0	1000	0	0.0205635	0.162495	0.141931
FAX1_h1	transport	0	1000	0	0.0361337	0.0415719	0.00543816
FAX1_h2	transport	0	1000	0	0.00232896	0.102733	0.100404
FAX1_h3	transport	0	1000	0	0.0205635	0.162495	0.141931
FDR_m_f	lipoylated protein synthesis	0	1000	0	0	973.153	973.153
FMNR_c	riboflavin metabolism	0	1000	0	0.0174108	0.0174184	7.60602e-06
FT_c1	cutin synthesis	0	1000	0	0	0	0
FT_c2	cutin synthesis	0	1000	0	0	0	0
FT_c3	cutin synthesis	0	1000	0	0	0	0
FT_c4	cutin synthesis	0	1000	0	0	0	0
FT_c5	cutin synthesis	0	1000	0	0	0	0
FT_c6	cutin synthesis	0	1000	0	0	0	0
GAL_c	nucleotide sugars salvage	0	1000	0	0	0.00012125	0.00012125
GalK_c	nucleotide sugars salvage	0	1000	0	0	0.00012125	0.00012125
GCS_r1	sphingolipid biosynthesis, endoplasmic reticulum	0	1000	0	0	0.000618166	0.000618166
GCS_r10	sphingolipid biosynthesis, endoplasmic reticulum	0	1000	0	0	0	0
GCS_r11	sphingolipid biosynthesis, endoplasmic reticulum	0	1000	0	0	0.000720366	0.000720366
GCS_r12	sphingolipid biosynthesis, endoplasmic reticulum	0	1000	0	0	0	0
GCS_r13	sphingolipid biosynthesis, endoplasmic reticulum	0	1000	0	0	0	0
GCS_r14	sphingolipid biosynthesis, endoplasmic reticulum	0	1000	0	0	0	0
GCS_r15	sphingolipid biosynthesis, endoplasmic reticulum	0	1000	0	0	0.000151484	0.000151484
GCS_r16	sphingolipid biosynthesis, endoplasmic reticulum	0	1000	0	0	0	0
GCS_r17	sphingolipid biosynthesis, endoplasmic reticulum	0	1000	0	0	0.000323314	0.000323314
GCS_r18	sphingolipid biosynthesis, endoplasmic reticulum	0	1000	0	0	0.000434585	0.000434585
GCS_r19	sphingolipid biosynthesis, endoplasmic reticulum	0	1000	0	0	9.65921e-05	9.65921e-05
GCS_r2	sphingolipid biosynthesis, endoplasmic reticulum	0	1000	0	0	0	0
GCS_r20	sphingolipid biosynthesis, endoplasmic reticulum	0	1000	0	0	0	0
GCS_r21	sphingolipid biosynthesis, endoplasmic reticulum	0	1000	0	0	0.000673621	0.000673621
GCS_r22	sphingolipid biosynthesis, endoplasmic reticulum	0	1000	0	0	0	0
GCS_r23	sphingolipid biosynthesis, endoplasmic reticulum	0	1000	0	0	0	0
GCS_r24	sphingolipid biosynthesis, endoplasmic reticulum	0	1000	0	0	0	0
GCS_r25	sphingolipid biosynthesis, endoplasmic reticulum	0	1000	0	0	0.000151484	0.000151484
GCS_r26	sphingolipid biosynthesis, endoplasmic reticulum	0	1000	0	0	0	0
GCS_r27	sphingolipid biosynthesis, endoplasmic reticulum	0	1000	0	0	0.000323314	0.000323314
GCS_r28	sphingolipid biosynthesis, endoplasmic reticulum	0	1000	0	0	0.000434585	0.000434585
GCS_r29	sphingolipid biosynthesis, endoplasmic reticulum	0	1000	0	0	0	0
GCS_r3	sphingolipid biosynthesis, endoplasmic reticulum	0	1000	0	0	0	0
GCS_r30	sphingolipid biosynthesis, endoplasmic reticulum	0	1000	0	0	0	0
GCS_r31	sphingolipid biosynthesis, endoplasmic reticulum	0	1000	0	0	0.000720366	0.000720366
GCS_r32	sphingolipid biosynthesis, endoplasmic reticulum	0	1000	0	0	0	0
GCS_r33	sphingolipid biosynthesis, endoplasmic reticulum	0	1000	0	0	0	0
GCS_r34	sphingolipid biosynthesis, endoplasmic reticulum	0	1000	0	0	0	0
GCS_r35	sphingolipid biosynthesis, endoplasmic reticulum	0	1000	0	0	0.000151484	0.000151484
GCS_r36	sphingolipid biosynthesis, endoplasmic reticulum	0	1000	0	0	0	0
GCS_r37	sphingolipid biosynthesis, endoplasmic reticulum	0	1000	0	0	0.000323314	0.000323314
GCS_r38	sphingolipid biosynthesis, endoplasmic reticulum	0	1000	0	0	0.000434585	0.000434585
GCS_r39	sphingolipid biosynthesis, endoplasmic reticulum	0	1000	0	0	9.65921e-05	9.65921e-05
GCS_r4	sphingolipid biosynthesis, endoplasmic reticulum	0	1000	0	0	0	0
GCS_r40	sphingolipid biosynthesis, endoplasmic reticulum	0	1000	0	0	0	0
GCS_r41	sphingolipid biosynthesis, endoplasmic reticulum	0	1000	0	0	0.000720366	0.000720366
GCS_r42	sphingolipid biosynthesis, endoplasmic reticulum	0	1000	0	0	0	0
GCS_r43	sphingolipid biosynthesis, endoplasmic reticulum	0	1000	0	0	0	0
GCS_r44	sphingolipid biosynthesis, endoplasmic reticulum	0	1000	0	0	0	0
GCS_r45	sphingolipid biosynthesis, endoplasmic reticulum	0	1000	0	0	0.000151484	0.000151484
GCS_r46	sphingolipid biosynthesis, endoplasmic reticulum	0	1000	0	0	0	0
GCS_r47	sphingolipid biosynthesis, endoplasmic reticulum	0	1000	0	0	0.000323314	0.000323314
GCS_r48	sphingolipid biosynthesis, endoplasmic reticulum	0	1000	0	0	0.000434585	0.000434585
GCS_r49	sphingolipid biosynthesis, endoplasmic reticulum	0	1000	0	0	9.65921e-05	9.65921e-05
GCS_r5	sphingolipid biosynthesis, endoplasmic reticulum	0	1000	0	0	0.000151484	0.000151484
GCS_r50	sphingolipid biosynthesis, endoplasmic reticulum	0	1000	0	0	0	0
GCS_r6	sphingolipid biosynthesis, endoplasmic reticulum	0	1000	0	0	0	0
GCS_r7	sphingolipid biosynthesis, endoplasmic reticulum	0	1000	0	0	0.000323314	0.000323314
GCS_r8	sphingolipid biosynthesis, endoplasmic reticulum	0	1000	0	0	0.000434585	0.000434585
GCS_r9	sphingolipid biosynthesis, endoplasmic reticulum	0	1000	0	0	9.65921e-05	9.65921e-05
GDH_m	beta-oxidation	0	1000	0	0	44.2206	44.2206
GGAT_h1	lipid remodeling, heat shock stress	0	1000	0	0	1.59189e-05	1.59189e-05
GGAT_h10	lipid remodeling, heat shock stress	0	1000	0	0	0	0
GGAT_h11	lipid remodeling, heat shock stress	0	1000	0	0	0.00507115	0.00507115
GGAT_h12	lipid remodeling, heat shock stress	0	1000	0	0	0.00507115	0.00507115
GGAT_h2	lipid remodeling, heat shock stress	0	1000	0	0	0.00540397	0.00540397
GGAT_h3	lipid remodeling, heat shock stress	0	1000	0	0	0.141732	0.141732
GGAT_h4	lipid remodeling, heat shock stress	0	1000	0	0	0	0
GGAT_h5	lipid remodeling, heat shock stress	0	1000	0	0	0.00712892	0.00712892
GGAT_h6	lipid remodeling, heat shock stress	0	1000	0	0	0.00712892	0.00712892
GGAT_h7	lipid remodeling, heat shock stress	0	1000	0	0	0	0
GGAT_h8	lipid remodeling, heat shock stress	0	1000	0	0	0.00507115	0.00507115
GGAT_h9	lipid remodeling, heat shock stress	0	1000	0	0	0.141732	0.141732
GIPCS_g1	sphingolipid biosynthesis, golgi	0	1000	0	0	0	0
GIPCS_g10	sphingolipid biosynthesis, golgi	0	1000	0	0	0	0
GIPCS_g100	sphingolipid biosynthesis, golgi	0	1000	0	0	0	0
GIPCS_g101	sphingolipid biosynthesis, golgi	0	1000	0	0	0	0
GIPCS_g102	sphingolipid biosynthesis, golgi	0	1000	0	0	0	0
GIPCS_g103	sphingolipid biosynthesis, golgi	0	1000	0	0	0	0
GIPCS_g104	sphingolipid biosynthesis, golgi	0	1000	0	0	0	0
GIPCS_g105	sphingolipid biosynthesis, golgi	0	1000	0	0	0	0
GIPCS_g106	sphingolipid biosynthesis, golgi	0	1000	0	0	0	0
GIPCS_g107	sphingolipid biosynthesis, golgi	0	1000	0	0	0	0
GIPCS_g108	sphingolipid biosynthesis, golgi	0	1000	0	0	0	0
GIPCS_g109	sphingolipid biosynthesis, golgi	0	1000	0	0	0	0
GIPCS_g11	sphingolipid biosynthesis, golgi	0	1000	0	0	0	0
GIPCS_g110	sphingolipid biosynthesis, golgi	0	1000	0	0	0	0
GIPCS_g111	sphingolipid biosynthesis, golgi	0	1000	0	0	0	0
GIPCS_g112	sphingolipid biosynthesis, golgi	0	1000	0	0	0	0
GIPCS_g113	sphingolipid biosynthesis, golgi	0	1000	0	0	0	0
GIPCS_g114	sphingolipid biosynthesis, golgi	0	1000	0	0	0	0
GIPCS_g115	sphingolipid biosynthesis, golgi	0	1000	0	0	0	0
GIPCS_g116	sphingolipid biosynthesis, golgi	0	1000	0	0	0	0
GIPCS_g117	sphingolipid biosynthesis, golgi	0	1000	0	0	0	0
GIPCS_g118	sphingolipid biosynthesis, golgi	0	1000	0	0	0	0
GIPCS_g119	sphingolipid biosynthesis, golgi	0	1000	0	0	0	0
GIPCS_g12	sphingolipid biosynthesis, golgi	0	1000	0	0	0	0
GIPCS_g120	sphingolipid biosynthesis, golgi	0	1000	0	0	0	0
GIPCS_g121	sphingolipid biosynthesis, golgi	0	1000	0	0	0	0
GIPCS_g122	sphingolipid biosynthesis, golgi	0	1000	0	0	0	0
GIPCS_g123	sphingolipid biosynthesis, golgi	0	1000	0	0	0	0
GIPCS_g124	sphingolipid biosynthesis, golgi	0	1000	0	0	0	0
GIPCS_g125	sphingolipid biosynthesis, golgi	0	1000	0	0	0	0
GIPCS_g126	sphingolipid biosynthesis, golgi	0	1000	0	0	0	0
GIPCS_g127	sphingolipid biosynthesis, golgi	0	1000	0	0	0	0
GIPCS_g128	sphingolipid biosynthesis, golgi	0	1000	0	0	0	0
GIPCS_g129	sphingolipid biosynthesis, golgi	0	1000	0	0	0	0
GIPCS_g13	sphingolipid biosynthesis, golgi	0	1000	0	0	0	0
GIPCS_g130	sphingolipid biosynthesis, golgi	0	1000	0	0	0	0
GIPCS_g131	sphingolipid biosynthesis, golgi	0	1000	0	0	0	0
GIPCS_g132	sphingolipid biosynthesis, golgi	0	1000	0	0	0	0
GIPCS_g133	sphingolipid biosynthesis, golgi	0	1000	0	0	0	0
GIPCS_g134	sphingolipid biosynthesis, golgi	0	1000	0	0	0	0
GIPCS_g135	sphingolipid biosynthesis, golgi	0	1000	0	0	0	0
GIPCS_g136	sphingolipid biosynthesis, golgi	0	1000	0	0	0	0
GIPCS_g137	sphingolipid biosynthesis, golgi	0	1000	0	0	0	0
GIPCS_g138	sphingolipid biosynthesis, golgi	0	1000	0	0	0	0
GIPCS_g139	sphingolipid biosynthesis, golgi	0	1000	0	0	0	0
GIPCS_g14	sphingolipid biosynthesis, golgi	0	1000	0	0	0	0
GIPCS_g140	sphingolipid biosynthesis, golgi	0	1000	0	0	0	0
GIPCS_g141	sphingolipid biosynthesis, golgi	0	1000	0	0	0	0
GIPCS_g142	sphingolipid biosynthesis, golgi	0	1000	0	0	0	0
GIPCS_g143	sphingolipid biosynthesis, golgi	0	1000	0	0	0	0
GIPCS_g144	sphingolipid biosynthesis, golgi	0	1000	0	0	0	0
GIPCS_g145	sphingolipid biosynthesis, golgi	0	1000	0	0	0	0
GIPCS_g146	sphingolipid biosynthesis, golgi	0	1000	0	0	0	0
GIPCS_g147	sphingolipid biosynthesis, golgi	0	1000	0	0	0	0
GIPCS_g148	sphingolipid biosynthesis, golgi	0	1000	0	0	0	0
GIPCS_g149	sphingolipid biosynthesis, golgi	0	1000	0	0	0	0
GIPCS_g15	sphingolipid biosynthesis, golgi	0	1000	0	0	0	0
GIPCS_g150	sphingolipid biosynthesis, golgi	0	1000	0	0	0	0
GIPCS_g151	sphingolipid biosynthesis, golgi	0	1000	0	0	0	0
GIPCS_g152	sphingolipid biosynthesis, golgi	0	1000	0	0	0	0
GIPCS_g153	sphingolipid biosynthesis, golgi	0	1000	0	0	0	0
GIPCS_g154	sphingolipid biosynthesis, golgi	0	1000	0	0	0	0
GIPCS_g155	sphingolipid biosynthesis, golgi	0	1000	0	0	0	0
GIPCS_g156	sphingolipid biosynthesis, golgi	0	1000	0	0	0	0
GIPCS_g157	sphingolipid biosynthesis, golgi	0	1000	0	0	0	0
GIPCS_g158	sphingolipid biosynthesis, golgi	0	1000	0	0	0	0
GIPCS_g159	sphingolipid biosynthesis, golgi	0	1000	0	0	0	0
GIPCS_g16	sphingolipid biosynthesis, golgi	0	1000	0	0	0	0
GIPCS_g160	sphingolipid biosynthesis, golgi	0	1000	0	0	0	0
GIPCS_g161	sphingolipid biosynthesis, golgi	0	1000	0	0	0	0
GIPCS_g162	sphingolipid biosynthesis, golgi	0	1000	0	0	0	0
GIPCS_g163	sphingolipid biosynthesis, golgi	0	1000	0	0	0	0
GIPCS_g164	sphingolipid biosynthesis, golgi	0	1000	0	0	0	0
GIPCS_g165	sphingolipid biosynthesis, golgi	0	1000	0	0	0	0
GIPCS_g166	sphingolipid biosynthesis, golgi	0	1000	0	0	0	0
[truncated: 4,762 more rows]
