# Supplementary material for: Identification of gene function based on models capturing natural variability of Arabidopsis thaliana lipid metabolism
Source: Nat Commun. 2023 Aug 14;14:4897. doi: 10.1038/s41467-023-40644-9 (PMC10425450; doi:10.1038/s41467-023-40644-9)
Supplement: Supplementary file 21 — Supplementary Data 18 [file 41467_2023_40644_MOESM21_ESM.xlsx]

## Sheet: Analysis_validated_candidates
																								trait	candidate gene	condition	SNP_chr	SNP_pos	SNP_logP	gene_chr	gene_pos1	gene_pos2	allele_1	allele_2
																								LPAT_r15_dark	AT3G57650	3DD	3	210922	7.1107	3	21349507	21353174	AA	GG
																								PAP_r12_dark	AT3G57650	3DD	3	210922	7.1107	3	21349507	21353174	AA	GG
																								PAP_r5_dark	AT3G44830	3DD	3	16361938	6.8885	3	16368890	16372356	CC	TT
																								PDCT_r96_dark	AT3G44830	3DD	3	16381810	7.125	3	16368890	16372356	CC	GG
																								DGAT_r259_dark	AT4G35550	3DD	4	16879455	6.3009	4	16875521	16877306	AA	TT
																								DGAT_r52_dark	AT2G28550	3DD	2	1220635	7.1565	2	12225842	12228543	AA	GG
																								DGAT_r52_dark	AT5G61850	3DD	5	2482657	6.3274	5	24844295	24846933	AA	CC
																								DGAT_r52_dark	AT5G62020	3DD	5	2482657	6.3274	5	24916089	24917643	AA	CC
																								IPCS_g37_dark	AT1G63480	3DD	1	23542723	7.7312	1	23539557	23542137	AA	TT
																								LPAT_r15_dark	AT3G54320	3DD	3	210922	7.1107	3	20114684	20118639	AA	GG
																								LPAT_r15_dark	AT3G58780	3DD	3	210922	7.1107	3	21738460	21742517	AA	GG
																								LPAT_r15_dark	AT3G59060	3DD	3	210922	7.1107	3	21827978	21830507	AA	GG
																								LPCAT_r1_dark	AT1G42990	3DD	1	163398	6.3321	1	16135852	16137463	AA	GG
																								LPCAT_r1_dark	AT1G43160	3DD	1	163398	6.3321	1	16263813	16264818	AA	GG
																								LPCAT_r23_dark	AT2G33810	3DD	2	1438704	7.4194	2	14305001	14306072	CC	TT
																								LPCAT_r23_dark	AT2G33860	3DD	2	1438704	7.4194	2	14325269	14328978	CC	TT
																								LPCAT_r23_dark	AT5G59780	3DD	5	2400994	6.7816	5	24082197	24083431	AA	GG
																								LPCAT_r23_dark	AT5G60120	3DD	5	2412346	6.7786	5	24207689	24211743	AA	GG
																								PAP_r12_dark	AT3G54320	3DD	3	210922	7.1107	3	20114684	20118639	AA	GG
																								PAP_r12_dark	AT3G58780	3DD	3	210922	7.1107	3	21738460	21742517	AA	GG
																								PAP_r12_dark	AT3G59060	3DD	3	210922	7.1107	3	21827978	21830507	AA	GG
																								TAGL_ob51_dark	AT2G28550	3DD	2	1220635	7.0339	2	12225842	12228543	AA	GG
																								TAGL_ob51_dark	AT5G61850	3DD	5	2482657	6.2171	5	24844295	24846933	AA	CC
																								TAGL_ob51_dark	AT5G62020	3DD	5	2482657	6.2171	5	24916089	24917643	AA	CC
																								PAP_r5_dark	AT3G44830	3DD	3	16377581	6.2305	3	16368890	16372356	AA	GG
																								LPCAT_r23_dark	AT5G59780	3DD	5	2412346	6.7786	5	24082197	24083431	AA	GG
																								LPCAT_r23_dark	AT5G60120	3DD	5	2429894	6.7716	5	24207689	24211743	AA	GG
																								LPCAT_r17_light	AT1G69690	Control-3DD	1	26220594	6.1469	1	26216224	26217851	CC	TT
																								LPCAT_r20_light	AT1G69690	Control-3DD	1	26220594	6.1611	1	26216224	26217851	CC	TT
																								DGAT_r260_dark	AT5G42870	6DD	5	17197134	7.5487	5	17185463	17189943	AA	GG
																								LPCAT_r22_dark	AT1G63050	6DD	1	23379635	6.7407	1	23375884	23378291	AA	TT
																								PAP_r4_dark	AT5G42870	6DD	5	25379	6.8951	5	17185463	17189943	CC	GG
																								PLA2_r12_dark	AT1G63050	6DD	1	23379635	6.7168	1	23375884	23378291	AA	TT
																								SFR_h51_dark	AT1G54570	6DD	1	20389168	6.1605	1	20380478	20385125	AA	TT
																								DGAT_r260_dark	AT1G74930	6DD	1	28136611	7.5607	1	28144132	28145049	AA	GG
																								IPCS_g10_dark	AT3G58780	6DD	3	217137	6.6408	3	21738460	21742517	AA	GG
																								IPCS_g10_dark	AT3G59060	6DD	3	217137	6.6408	3	21827978	21830507	AA	GG
																								LPAT_r15_dark	AT4G31800	6DD	4	15380029	6.6381	4	15383201	15385029	AA	TT
																								LPCAT_r20_dark	AT5G46760	6DD	5	18972752	6.3042	5	18974231	18976009	AA	TT
																								LPCAT_r24_dark	AT5G53660	6DD	5	21803123	7.3193	5	21794536	21796046	AA	CC
																								PAP_r12_dark	AT4G31800	6DD	4	15380029	6.6429	4	15383201	15385029	AA	TT
																								PAP_r4_dark	AT1G42990	6DD	1	159806	6.4714	1	16135852	16137463	AA	GG
																								PAP_r4_dark	AT1G43160	6DD	1	159806	6.4714	1	16263813	16264818	AA	GG
																								PAP_r4_dark	AT5G42630	6DD	5	25379	6.8951	5	17073779	17075856	CC	GG
																								PAP_r4_dark	AT5G46760	6DD	5	25379	6.8951	5	18974231	18976009	CC	GG
																								PAP_r4_dark	AT5G49330	6DD	5	25379	6.8951	5	19998952	20001378	CC	GG
																								PAP_r4_dark	AT5G53660	6DD	5	25379	6.8951	5	21794536	21796046	CC	GG
																								PAP_r4_dark	AT5G59780	6DD	5	25379	6.8951	5	24082197	24083431	CC	GG
																								PAP_r4_dark	AT5G60120	6DD	5	25379	6.8951	5	24207689	24211743	CC	GG
																								PAP_r4_dark	AT5G61850	6DD	5	25379	6.8951	5	24844295	24846933	CC	GG
																								PAP_r4_dark	AT5G62020	6DD	5	25379	6.8951	5	24916089	24917643	CC	GG
																								PAP_r4_dark	AT5G65590	6DD	5	25379	6.8951	5	26211746	26213136	CC	GG
																								PES_pg37_dark	AT1G42990	6DD	1	16139865	7.3758	1	16135852	16137463	AA	GG
																								DGAT_r260_dark	AT1G74930	6DD	1	28148807	6.7382	1	28144132	28145049	GG	TT
																								PAP_r4_dark	AT1G42990	6DD	1	16137190	6.7483	1	16135852	16137463	CC	TT
																								PLD_h3_light	AT2G42010	Control-6DD	2	181017	6.1905	2	17532813	17538400	AA	GG
																								Tr_GLE3_light	AT2G42010	Control-6DD	2	181017	6.1905	2	17532813	17538400	AA	GG
																								PLD_h3_light	AT1G67710	Control-6DD	1	258591	6.9754	1	25376751	25379144	AA	GG
																								PLD_h3_light	AT1G69690	Control-6DD	1	258591	6.9754	1	26216224	26217851	AA	GG
																								PLD_h3_light	AT2G42430	Control-6DD	2	181017	6.1905	2	17663444	17665295	AA	GG
																								PLD_h3_light	AT2G43010	Control-6DD	2	181017	6.1905	2	17886427	17889050	AA	GG
																								PLD_h3_light	AT2G44745	Control-6DD	2	181017	6.1905	2	18447273	18449009	AA	GG
																								PLD_h3_light	AT2G45050	Control-6DD	2	181017	6.1905	2	18582872	18584083	AA	GG
																								PLD_h3_light	AT2G45190	Control-6DD	2	181017	6.1905	2	18628265	18630712	AA	GG
																								PLD_h3_light	AT2G45660	Control-6DD	2	181017	6.1905	2	18807538	18811047	AA	GG
																								PLD_h3_light	AT2G46130	Control-6DD	2	181017	6.1905	2	18957226	18957911	AA	GG
																								PLD_h3_light	AT4G31550	Control-6DD	4	155989	6.366	4	15289947	15291539	GG	TT
																								PLD_h3_light	AT4G31610	Control-6DD	4	155989	6.366	4	15317499	15320020	GG	TT
																								PLD_h3_light	AT4G31800	Control-6DD	4	155989	6.366	4	15383201	15385029	GG	TT
																								PLD_h3_light	AT4G31920	Control-6DD	4	155989	6.366	4	15444117	15446959	GG	TT
																								PLD_h3_light	AT4G34410	Control-6DD	4	155989	6.366	4	16451876	16453260	GG	TT
																								PLD_h3_light	AT4G34680	Control-6DD	4	155989	6.366	4	16553390	16554740	GG	TT
																								PLD_h3_light	AT4G35040	Control-6DD	4	167614	6.6935	4	16680323	16682093	AA	TT
																								PLD_h3_light	AT4G35390	Control-6DD	4	167614	6.6935	4	16829326	16830692	AA	TT
																								PLD_h3_light	AT4G35550	Control-6DD	4	167614	6.6935	4	16875521	16877306	AA	TT
																								PLD_h3_light	AT4G35610	Control-6DD	4	167614	6.6935	4	16899410	16900225	AA	TT
																								PLD_h3_light	AT4G36900	Control-6DD	4	167614	6.6935	4	17388814	17389837	AA	TT
																								PLD_h3_light	AT4G36990	Control-6DD	4	167614	6.6935	4	17440177	17442151	AA	TT
																								PLD_h3_light	AT4G31550	Control-6DD	4	1521015	6.819	4	15289947	15291539	AA	TT
																								PLD_h3_light	AT4G34410	Control-6DD	4	167614	6.6935	4	16451876	16453260	AA	TT
																								PLD_h3_light	AT4G34680	Control-6DD	4	167614	6.6935	4	16553390	16554740	AA	TT
