# Supplementary material for: Identification of gene function based on models capturing natural variability of Arabidopsis thaliana lipid metabolism
Source: Nat Commun. 2023 Aug 14;14:4897. doi: 10.1038/s41467-023-40644-9 (PMC10425450; doi:10.1038/s41467-023-40644-9)
Supplement: Supplementary file 23 — Source Data [file 41467_2023_40644_MOESM23_ESM.xlsx]

## Sheet: Figure 2a
									Phenotype description Arabidopsis mutants from SeedGenes Project database
SL gene set		DL gene set		Non-lethal gene set					Chromosome Locus	AraCore model genes with experimental evidence of mutant plants
AT1G08380		AT1G03130		AT1G01050	AT1G80380	AT3G49680	AT5G10240		AT1G08510	NA			Gene classification agrees with the phenotypic description of the mutant
AT1G08480		AT1G05610		AT1G02500	AT1G80560	AT3G50520	AT5G10870		AT1G08520	NA			Genes for which the classification in the lethality analysis does not correspond to the phenotypic description
AT1G09830		AT1G09795		AT1G04410	AT2G01140	AT3G50820	AT5G11160		AT1G11680	NA			Gene is not included in the model
AT1G14810		AT1G15120		AT1G06410	AT2G02000	AT3G52200	AT5G11520		AT1G19800	NA
AT1G15710		AT1G16350		AT1G06680	AT2G02010	AT3G52720	AT5G11670		AT1G20050	NA
AT1G18640		AT1G18500		AT1G07110	AT2G05710	AT3G52930	AT5G13110		AT1G31860	SLG		Summary results synthetic lethality analysis with AraCore model validated with phenotype information for Arabidopsis mutants from SeedGenes Project database
AT1G20020		AT1G31230		AT1G07780	AT2G06520	AT3G52990	AT5G13280		AT1G34430	NA
AT1G24807		AT1G36280		AT1G08065	AT2G13360	AT3G53620	AT5G13420		AT1G36160	NA
AT1G29900		AT1G48030		AT1G08080	AT2G16570	AT3G54050	AT5G14060		AT1G43710	NA			Non-lethal	SLG	DLG
AT1G30380		AT1G48860		AT1G08250	AT2G17130	AT3G54090	AT5G14200		AT1G48850	SLG		Total genes	406	108	113
AT1G31220		AT1G51980		AT1G08630	AT2G17420	AT3G54660	AT5G14590		AT1G63970	NA		No mutants available	396	95
AT1G31330		AT1G52230		AT1G09420	AT2G17640	AT3G55410	AT5G14740		AT1G67730	NA		Confirmed non-lethal	4	3
AT1G31860		AT1G55920		AT1G09430	AT2G18230	AT3G55610	AT5G16570		AT1G74960	NA		Lethality dependent on stage development	4
AT1G32060		AT1G58080		AT1G09780	AT2G18700	AT3G55650	AT5G17330		AT1G78580a	Non-lethal		Confirmed lethal	2	10
AT1G47420		AT1G71920		AT1G10070	AT2G19860	AT3G55800	AT5G17420		AT2G01140	Non-lethal
AT1G48850		AT1G72810		AT1G10670	AT2G19900	AT3G55810	AT5G17920		AT2G01350	NA
AT1G50480		AT1G74040		AT1G10700	AT2G20420	AT3G55870	AT5G18170		AT2G19450	NA
AT1G51650		AT1G79470		AT1G11720	AT2G21330	AT3G58750	AT5G18670		AT2G26830	NA
AT1G55670		AT1G80230		AT1G11790	AT2G21590	AT3G58990	AT5G19220		AT2G26930	NA
AT1G59900		AT2G01090		AT1G11860	AT2G21770	AT3G59480	AT5G19550		AT2G30200	SLG
AT1G63660		AT2G04400		AT1G12000	AT2G22190	AT3G59890	AT5G20830		AT2G36230	SLG
AT1G69830		AT2G07671		AT1G12230	AT2G22480	AT3G61440	AT5G20980		AT2G38280	SLG
AT1G74260		AT2G07727		AT1G12900	AT2G22780	AT3G62400	AT5G22630		AT2G38670	NA
AT1G75330		AT2G15620		AT1G13440	AT2G24270	AT3G63250	AT5G23250		AT2G39770	NA
AT1G80600		AT2G16370		AT1G13700	AT2G25540	AT3G66658	AT5G24300		AT3G06350	SLG
AT2G17265		AT2G17630		AT1G16300	AT2G26080	AT4G00490	AT5G24400		AT3G06960	NA
AT2G19940		AT2G18450		AT1G16700	AT2G27820	AT4G02120	AT5G24410		AT3G11670	NA
AT2G21790		AT2G20260		AT1G16980	AT2G28210	AT4G02610	AT5G24420		AT3G12670b	Non-lethal
AT2G22250		AT2G21170		AT1G17000	AT2G29560	AT4G04040	AT5G25880		AT3G25860	NA
AT2G26500		AT2G21550		AT1G17160	AT2G29690	AT4G04610	AT5G26780		AT3G51820	NA
AT2G30200		AT2G21940		AT1G17290	AT2G30570	AT4G05180	AT5G28020		AT3G52940	NA
AT2G33040		AT2G35840		AT1G17745	AT2G30970	AT4G09510	AT5G35170		AT3G54660	Non-lethal
AT2G35040		AT2G41880		AT1G19920	AT2G31390	AT4G11640	AT5G35630		AT3G55010	SLG
AT2G36230		AT2G44160		AT1G20620	AT2G32290	AT4G12430	AT5G35790		AT3G55610c	Non-lethal
AT2G37500		AT2G44350		AT1G20630	AT2G34890	AT4G12440	AT5G36700		AT4G03280	SLG
AT2G37690		AT2G45290		AT1G20950	AT2G35390	AT4G13890	AT5G36790		AT4G13940	Non-lethal
AT2G38040		AT2G45300		AT1G22020	AT2G36310	AT4G13930	AT5G37600		AT4G15560	NA
AT2G38280		AT2G45440		AT1G22170	AT2G36460	AT4G13940	AT5G38410		AT4G18480	NA
AT2G46390		AT3G03250		AT1G22210	AT2G36530	AT4G14680	AT5G38420		AT4G25080	NA
AT2G46505		AT3G06650		AT1G22410	AT2G36580	AT4G15210	AT5G38430		AT4G30580	NA
AT2G46820		AT3G10860		AT1G22450	AT2G36880	AT4G15530	AT5G38710		AT4G31780	NA
AT3G01120		AT3G13110		AT1G23190	AT2G37250	AT4G17090	AT5G40650		AT4G32410d	Non-lethal
AT3G02090		AT3G14390		AT1G23310	AT2G39800	AT4G18240	AT5G41670		AT4G33680	SLG
AT3G04080		AT3G14415		AT1G23730	AT2G40840	AT4G18360	AT5G43330		AT4G39120	SLG
AT3G04790		AT3G14420		AT1G24280	AT2G41220	AT4G18780	AT5G43780		AT5G10330	DLG
AT3G06350		AT3G15640		AT1G27450	AT2G41680	AT4G20320	AT5G44030		AT5G10480	NA
AT3G10050		AT3G16140		AT1G27680	AT2G42600	AT4G20990	AT5G47760		AT5G13710	NA
AT3G20330		AT3G16480		AT1G29410	AT2G42790	AT4G21000	AT5G47810		AT5G14760	NA
AT3G21110		AT3G17240		AT1G30820	AT2G43090	AT4G21280	AT5G47840		AT5G14800	SLG
AT3G23940		AT3G22425		AT1G31180	AT2G43100	AT4G21990	AT5G49190		AT5G16390	DLG
AT3G27740		AT3G22460		AT1G32380	AT2G43750	AT4G22570	AT5G50370		AT5G24400	Non-lethal
AT3G46940		AT3G23580		AT1G32440	AT2G44040	AT4G22590	AT5G51690		AT5G48230e	NA
AT3G48560		AT3G27060		AT1G32480	AT2G44530	AT4G26270	AT5G51820		AT5G48840	NA
AT3G52300		AT3G27240		AT1G35580	AT2G46860	AT4G26520	AT5G52100		AT5G50210	NA
AT3G52730		AT3G47833		AT1G35910	AT2G47380	AT4G26530	AT5G52920		AT5G50850	SLG
AT3G53580		AT3G52340		AT1G36370	AT2G47510	AT4G26910	AT5G53460		AT5G52920	Non-lethal
AT3G54470		AT3G55440		AT1G37130	AT3G01180	AT4G26970	AT5G55070		AT5G59440	SLG
AT3G54640		AT3G57550		AT1G42970	AT3G01500	AT4G28060	AT5G56630		AT5G60540	Non-lethal
AT3G55010		AT3G59970		AT1G43670	AT3G02020	AT4G29220	AT5G56720		AT5G60600	NA
AT3G57050		AT3G60100		AT1G44170	AT3G02360	AT4G31990	AT5G56760		AT5G62790	NA
AT3G57560		AT3G60750		AT1G44575	AT3G03630	AT4G32410	AT5G57815		a Mutants present an embryo lethal phenotype. In leaf tissues of mature plants, high levels of expression for isoenzyme-encoding genes (i.e. AT1G06410) are reported
AT3G57610		AT3G60880		AT1G48470	AT3G03780	AT4G32840	AT5G58330		b Mutants present an embryo lethal phenotype. In leaf tissues of mature plants, high levels of expression for isoenzyme-encoding genes (i.e. AT4G02120) are reported
AT3G58610		AT4G02580		AT1G51720	AT3G03910	AT4G33010	AT5G60540		c Mutants present an embryo lethal phenotype. In leaf tissues of mature plants, high levels of expression for isoenzyme-encoding genes (i.e. AT2G39800) are reported
AT4G03280		AT4G02770		AT1G53240	AT3G04050	AT4G33510	AT5G61310		d Mutants present an embryo lethal phenotype. In leaf tissues of mature plants, high levels of expression for isoenzyme-encoding genes (i.e. AT4G39350, AT5G05170, AT5G09870) are reported
AT4G12800		AT4G08870		AT1G53310	AT3G04120	AT4G33580	AT5G61580
AT4G13430		AT4G08900		AT1G54100	AT3G07630	AT4G34200	AT5G62530
AT4G22930		AT4G09320		AT1G54220	AT3G08590	AT4G34740	AT5G63400
AT4G24830		AT4G14880		AT1G54340	AT3G09810	AT4G35090	AT5G63680
AT4G26900		AT4G14910		AT1G56190	AT3G09820	AT4G35260	AT5G64740
AT4G33680		AT4G18440		AT1G58180	AT3G12670	AT4G35460	AT5G64860
AT4G37380		AT4G19710		AT1G60140	AT3G12780	AT4G35640	AT5G65010
AT4G39120		AT4G24620		AT1G60810	AT3G13930	AT4G35650	AT5G65140
AT5G09650		AT4G27070		AT1G62180	AT3G14150	AT4G35830	AT5G65165
AT5G10920		AT4G28750		AT1G62800	AT3G14940	AT4G36250	AT5G65690
AT5G14780		AT4G29840		AT1G62960	AT3G15020	AT4G37870	AT5G65750
AT5G14800		AT4G32210		AT1G64190	AT3G16150	AT4G37930	AT5G65780
AT5G17990		AT4G32470		AT1G65930	AT3G17760	AT4G38880	AT5G66570
AT5G20280		AT4G35630		AT1G65960	AT3G17820	AT4G38970	ATCG00020
AT5G23300		AT4G39540		AT1G66200	AT3G19480	AT4G39210	ATCG00070
AT5G26667		AT5G05370		AT1G67090	AT3G21055	AT4G39350	ATCG00080
AT5G35360		AT5G08530		AT1G67550	AT3G21720	AT4G39770	ATCG00220
AT5G36880		AT5G09600		AT1G67740	AT3G22200	AT4G39980	ATCG00270
AT5G46180		AT5G10330		AT1G68010	AT3G22740	AT5G03290	ATCG00280
AT5G50850		AT5G11770		AT1G68750	AT3G22890	AT5G03300	ATCG00300
AT5G50950		AT5G11880		AT1G69370	AT3G22960	AT5G03690	ATCG00550
AT5G59440		AT5G13430		AT1G70410	AT3G23810	AT5G03860	ATCG00560
AT5G61410		AT5G13440		AT1G70580	AT3G23920	AT5G04120	ATCG00570
AT5G63890		AT5G13450		AT1G70730	AT3G24503	AT5G04140	ATCG00580
AT5G64040		AT5G15530		AT1G72330	AT3G25900	AT5G04180	ATCG00680
AT5G66120		AT5G16390		AT1G74030	AT3G25960	AT5G04590	ATCG00690
AT5G66190		AT5G17310		AT1G76550	AT3G26650	AT5G05170	ATCG00700
ATCG00210		AT5G25450		AT1G77760	AT3G27300	AT5G05590	ATCG00710
ATCG00340		AT5G37510		AT1G78050	AT3G27380	AT5G05730	ATMG00060
ATCG00350		AT5G40810		AT1G78580	AT3G29200	AT5G07440	ATMG00285
ATCG00490		AT5G42740		AT1G79010	AT3G30775	AT5G08100	ATMG00513
ATCG00500		AT5G47030		AT1G79040	AT3G43190	AT5G08300	ATMG00516
ATCG00510		AT5G48220		AT1G79440	AT3G44720	AT5G08570	ATMG00580
ATCG00540		AT5G48300		AT1G79530	AT3G46970	AT5G08670	ATMG00650
ATCG00590		AT5G49460		AT1G79550	AT3G47340	AT5G08680	ATMG00665
ATCG00600		AT5G54810		AT1G79750	AT3G47520	AT5G08690	ATMG01120
ATCG00630		AT5G62575		AT1G80050	AT3G49360	AT5G09660	ATMG01275
ATCG00720		AT5G63310				AT5G09870	ATMG01320
ATCG00730		AT5G66760
ATCG01060		ATMG00070
ATMG00160		ATMG00220
ATMG00730		ATMG00270
ATMG01190		ATMG00410
ATMG01360		ATMG00480
		ATMG00510
		ATMG00640
		ATMG00990
		ATMG01080
		ATMG01170

## Sheet: Figure 2b
											Phenotype description Arabidopsis mutants from SeedGenes Project database
SL gene set		DL gene set		Non-lethal gene set							Chromosome Locus	Extended AraCore model genes with experimental evidence of mutant plants
AT1G03475		AT1G02500		AT1G01050	AT1G54340	AT2G31250	AT3G26650	AT4G22590	AT5G19980		AT1G08510	Non-lethal			Gene classification agrees with the phenotypic description of the mutant
AT1G08380		AT1G03130		AT1G01090	AT1G56190	AT2G31390	AT3G27300	AT4G22755	AT5G20410		AT1G08520	SLG			Genes for which the classification in the lethality analysis does not correspond to the phenotypic description
AT1G08520		AT1G03630		AT1G01120	AT1G58180	AT2G31690	AT3G27380	AT4G22756	AT5G20830		AT1G11680	SLG			Gene is not included in the model
AT1G09830		AT1G05610		AT1G01600	AT1G58290	AT2G32290	AT3G29200	AT4G23850	AT5G20980		AT1G19800	SLG
AT1G11680		AT1G05800		AT1G01610	AT1G58440	AT2G33150	AT3G29360	AT4G23900	AT5G22500		AT1G20050	SLG
AT1G14810		AT1G07420		AT1G01710	AT1G59900	AT2G34590	AT3G29430	AT4G23920	AT5G22630		AT1G31860	SLG		Summary results synthetic lethality analysis with AraCore model validated with phenotype information for Arabidopsis mutants from SeedGenes Project database
AT1G15710		AT1G09795		AT1G02390	AT1G60140	AT2G34850	AT3G30775	AT4G25280	AT5G23250		AT1G34430	Non-lethal
AT1G18640		AT1G12350		AT1G04220	AT1G60810	AT2G34890	AT3G32040	AT4G25970	AT5G24140		AT1G36160	SLG
AT1G19800		AT1G13560		AT1G04410	AT1G62180	AT2G35390	AT3G43190	AT4G26180	AT5G24160		AT1G43710	Non-lethal			Non-lethal	SLG	DLG
AT1G20020		AT1G13580		AT1G04620	AT1G62190	AT2G35690	AT3G44540	AT4G26220	AT5G24300		AT1G48850	SLG		Total genes	726	174	191
AT1G20050		AT1G14290		AT1G04640	AT1G62430	AT2G36310	AT3G44550	AT4G26260	AT5G24400		AT1G63970	SLG		No mutants available	708	141
AT1G24807		AT1G15110		AT1G04710	AT1G62610	AT2G36460	AT3G44720	AT4G26270	AT5G24410		AT1G67730	DLG		Confirmed non-lethal	10	4
AT1G25450		AT1G15120		AT1G06290	AT1G62800	AT2G36530	AT3G44830	AT4G26520	AT5G24420		AT1G74960	SLG		Lethality dependent on stage development	5
AT1G27695		AT1G15800		AT1G06310	AT1G62960	AT2G36580	AT3G45140	AT4G26530	AT5G25370		AT1G78580a	Non-lethal		Confirmed lethal	3	29
AT1G29900		AT1G16350		AT1G06410	AT1G63050	AT2G37040	AT3G45770	AT4G26770	AT5G25880		AT2G01140	Non-lethal
AT1G30380		AT1G18500		AT1G06520	AT1G63180	AT2G37250	AT3G46170	AT4G26910	AT5G26780		AT2G01350	SLG
AT1G31220		AT1G20330		AT1G06680	AT1G63380	AT2G37940	AT3G46440	AT4G26970	AT5G27520		AT2G19450	DLG
AT1G31330		AT1G24470		AT1G06890	AT1G63710	AT2G38110	AT3G46970	AT4G27030	AT5G27600		AT2G26830	SLG
AT1G31860		AT1G31230		AT1G07110	AT1G64190	AT2G38660	AT3G47340	AT4G27420	AT5G28020		AT2G26930	SLG
AT1G31910		AT1G32200		AT1G07290	AT1G64400	AT2G38680	AT3G47520	AT4G28060	AT5G35170		AT2G30200	SLG
AT1G32060		AT1G32940		AT1G07780	AT1G65060	AT2G39770	AT3G47800	AT4G29010	AT5G35630		AT2G36230	SLG
AT1G36160		AT1G36280		AT1G08065	AT1G65520	AT2G39800	AT3G47833	AT4G29070	AT5G35790		AT2G38280	SLG
AT1G48850		AT1G48605		AT1G08080	AT1G65930	AT2G39970	AT3G48720	AT4G29220	AT5G36700		AT2G38670	DLG
AT1G50430		AT1G48860		AT1G08250	AT1G66200	AT2G40840	AT3G49360	AT4G29460	AT5G36790		AT2G39770	Non-lethal
AT1G50480		AT1G51980		AT1G08480	AT1G67070	AT2G40890	AT3G49680	AT4G29470	AT5G37300		AT3G06350	SLG
AT1G51650		AT1G52230		AT1G08510	AT1G67090	AT2G41220	AT3G50520	AT4G31600	AT5G37510		AT3G06960	SLG
AT1G54350		AT1G54570		AT1G08630	AT1G67550	AT2G41680	AT3G50820	AT4G31780	AT5G37600		AT3G11670	Non-lethal
AT1G55090		AT1G55920		AT1G09420	AT1G67560	AT2G42010	AT3G50920	AT4G31990	AT5G38410		AT3G12670b	Non-lethal
AT1G55670		AT1G58080		AT1G09430	AT1G67740	AT2G42600	AT3G51840	AT4G32210	AT5G38420		AT3G25860	Non-lethal
AT1G57750		AT1G60440		AT1G09780	AT1G67980	AT2G42790	AT3G52200	AT4G32410	AT5G38430		AT3G51820	SLG
AT1G63660		AT1G62640		AT1G09940	AT1G67990	AT2G43090	AT3G52720	AT4G32840	AT5G38710		AT3G52940	SLG
AT1G63970		AT1G65960		AT1G10070	AT1G68010	AT2G43100	AT3G52930	AT4G33010	AT5G39320		AT3G54660	Non-lethal
AT1G64670		AT1G67730		AT1G10670	AT1G68530	AT2G43420	AT3G52990	AT4G33030	AT5G40650		AT3G55010	SLG
AT1G65410		AT1G68000		AT1G10700	AT1G68750	AT2G43710	AT3G53260	AT4G33510	AT5G41670		AT3G55610c	Non-lethal
AT1G69740		AT1G69640		AT1G11720	AT1G69370	AT2G43750	AT3G53520	AT4G33580	AT5G42420		AT4G03280	SLG
AT1G69830		AT1G71920		AT1G11790	AT1G70410	AT2G44040	AT3G53620	AT4G34050	AT5G42650		AT4G13940	DLG
AT1G72970		AT1G72810		AT1G11860	AT1G70580	AT2G44350	AT3G53900	AT4G34200	AT5G43280		AT4G15560	DLG
AT1G74260		AT1G73600		AT1G12000	AT1G70730	AT2G44530	AT3G54020	AT4G34510	AT5G43330		AT4G18480	DLG
AT1G74470		AT1G74040		AT1G12230	AT1G71697	AT2G45150	AT3G54050	AT4G34740	AT5G43760		AT4G25080	SLG
AT1G74960		AT1G76090		AT1G12640	AT1G72330	AT2G45790	AT3G54090	AT4G35090	AT5G43780		AT4G30580	SLG
AT1G75330		AT1G76490		AT1G12780	AT1G72520	AT2G45970	AT3G54660	AT4G35260	AT5G44030		AT4G31780	Non-lethal
AT1G80600		AT1G77590		AT1G12900	AT1G72880	AT2G46390	AT3G55180	AT4G35460	AT5G44480		AT4G32410d	Non-lethal
AT2G01350		AT1G79470		AT1G13280	AT1G73980	AT2G46505	AT3G55290	AT4G35640	AT5G47720		AT4G33680	SLG
AT2G02500		AT1G80230		AT1G13440	AT1G74030	AT2G46860	AT3G55310	AT4G35650	AT5G47760		AT4G39120	SLG
AT2G05990		AT1G80460		AT1G13700	AT1G74320	AT2G47240	AT3G55410	AT4G35830	AT5G47810		AT5G10330	DLG
AT2G07050		AT2G01090		AT1G14360	AT1G74910	AT2G47380	AT3G55610	AT4G36250	AT5G47840		AT5G10480	DLG
AT2G17265		AT2G02010		AT1G14520	AT1G75020	AT2G47510	AT3G55650	AT4G36810	AT5G48230		AT5G13710	SLG
AT2G18250		AT2G04350		AT1G14560	AT1G76340	AT2G47650	AT3G55800	AT4G37760	AT5G48370		AT5G14760	SLG
AT2G19880		AT2G04400		AT1G15080	AT1G76550	AT3G01020	AT3G55810	AT4G37870	AT5G48880		AT5G14800	SLG
AT2G19940		AT2G07671		AT1G16300	AT1G76670	AT3G01180	AT3G55870	AT4G37930	AT5G48930		AT5G16390	DLG
AT2G21790		AT2G07727		AT1G16700	AT1G77760	AT3G01500	AT3G57140	AT4G38460	AT5G49190		AT5G24400	Non-lethal
AT2G22250		AT2G16370		AT1G16980	AT1G78050	AT3G01640	AT3G57650	AT4G38880	AT5G50160		AT5G48230e	Non-lethal
AT2G26500		AT2G17370		AT1G17000	AT1G78510	AT3G01820	AT3G58490	AT4G38970	AT5G50370		AT5G48840	SLG
AT2G26540		AT2G17630		AT1G17050	AT1G78580	AT3G02020	AT3G58750	AT4G39210	AT5G50850		AT5G50210	SLG
AT2G26830		AT2G19450		AT1G17160	AT1G78590	AT3G02360	AT3G58990	AT4G39350	AT5G51690		AT5G50850	Non-lethal
AT2G26930		AT2G20260		AT1G17290	AT1G79010	AT3G02570	AT3G59480	AT4G39390	AT5G51820		AT5G52920	Non-lethal
AT2G27490		AT2G21170		AT1G17420	AT1G79040	AT3G02610	AT3G59890	AT4G39770	AT5G52100		AT5G59440	SLG
AT2G30200		AT2G21550		AT1G17745	AT1G79440	AT3G02620	AT3G60100	AT4G39800	AT5G52920		AT5G60540	Non-lethal
AT2G33040		AT2G21940		AT1G17840	AT1G79530	AT3G02630	AT3G60180	AT4G39850	AT5G53460		AT5G60600	SLG
AT2G34630		AT2G22230		AT1G19440	AT1G79550	AT3G03250	AT3G60620	AT4G39980	AT5G54160		AT5G62790	SLG
AT2G34770		AT2G29390		AT1G19640	AT1G79750	AT3G03540	AT3G61440	AT5G01220	AT5G55070		a Mutants present an embryo lethal phenotype. In leaf tissues of mature plants, high levels of expression for isoenzyme-encoding genes (i.e. AT1G06410) are reported
AT2G35040		AT2G32260		AT1G19920	AT1G80050	AT3G03630	AT3G62400	AT5G03080	AT5G56630		b Mutants present an embryo lethal phenotype. In leaf tissues of mature plants, high levels of expression for isoenzyme-encoding genes (i.e. AT4G02120) are reported
AT2G36230		AT2G34490		AT1G20620	AT1G80380	AT3G03780	AT3G62830	AT5G03290	AT5G56640		c Mutants present an embryo lethal phenotype. In leaf tissues of mature plants, high levels of expression for isoenzyme-encoding genes (i.e. AT2G39800) are reported
AT2G37500		AT2G34500		AT1G20630	AT1G80560	AT3G03910	AT3G62860	AT5G03300	AT5G56720		d Mutants present an embryo lethal phenotype. In leaf tissues of mature plants, high levels of expression for isoenzyme-encoding genes (i.e. AT4G39350, AT5G05170, AT5G09870) are reported
AT2G37690		AT2G35540		AT1G20950	AT1G80950	AT3G04050	AT3G63250	AT5G03555	AT5G56760		e Mutants present an embryo lethal phenotype. In leaf tissues of mature plants, high levels of expression for isoenzyme-encoding genes (i.e. AT5G47720) are reported
AT2G38040		AT2G35840		AT1G21070	AT2G01140	AT3G04120	AT3G66658	AT5G03690	AT5G57190
AT2G38280		AT2G36880		AT1G21640	AT2G01180	AT3G05290	AT4G00240	AT5G03860	AT5G57815
AT2G46820		AT2G38670		AT1G21870	AT2G02000	AT3G05630	AT4G00360	AT5G04040	AT5G58330
AT3G01120		AT2G38700		AT1G22020	AT2G04540	AT3G05970	AT4G00400	AT5G04120	AT5G58860
AT3G02090		AT2G39080		AT1G22170	AT2G05710	AT3G06510	AT4G00490	AT5G04140	AT5G59290
AT3G02870		AT2G39290		AT1G22210	AT2G06050	AT3G06690	AT4G00550	AT5G04180	AT5G60340
AT3G04790		AT2G40490		AT1G22410	AT2G06520	AT3G06860	AT4G00600	AT5G04230	AT5G60540
AT3G06350		AT2G40690		AT1G22450	AT2G11810	AT3G07630	AT4G00620	AT5G04590	AT5G61310
AT3G06960		AT2G41540		AT1G23020	AT2G13360	AT3G08590	AT4G01850	AT5G04900	AT5G61580
AT3G10050		AT2G41880		AT1G23190	AT2G13650	AT3G09810	AT4G01950	AT5G05170	AT5G62530
AT3G10570		AT2G44160		AT1G23310	AT2G15230	AT3G09820	AT4G02120	AT5G05590	AT5G62575
AT3G15850		AT2G45290		AT1G23730	AT2G15620	AT3G10340	AT4G02580	AT5G05730	AT5G63400
AT3G19260		AT2G45300		AT1G24280	AT2G16280	AT3G10370	AT4G02610	AT5G07440	AT5G63680
AT3G19820		AT2G45440		AT1G24360	AT2G16570	AT3G11670	AT4G04040	AT5G08100	AT5G64740
AT3G20320		AT2G46110		AT1G26190	AT2G17130	AT3G12290	AT4G04080	AT5G08300	AT5G64860
AT3G20330		AT2G46210		AT1G26570	AT2G17420	AT3G12670	AT4G04610	AT5G08530	AT5G65010
AT3G21110		AT3G02580		AT1G27450	AT2G17640	AT3G12780	AT4G05180	AT5G08570	AT5G65110
AT3G23940		AT3G02590		AT1G27680	AT2G18230	AT3G12800	AT4G09510	AT5G08670	AT5G65140
AT3G27740		AT3G02780		AT1G29410	AT2G18450	AT3G13220	AT4G09760	AT5G08680	AT5G65165
AT3G46940		AT3G04080		AT1G30120	AT2G18620	AT3G13930	AT4G09810	AT5G08690	AT5G65690
AT3G48560		AT3G06060		AT1G30620	AT2G18640	AT3G14150	AT4G10960	AT5G09600	AT5G65750
AT3G51820		AT3G06580		AT1G30820	AT2G18700	AT3G14360	AT4G11010	AT5G09650	AT5G65780
AT3G52300		AT3G06650		AT1G31180	AT2G19070	AT3G14510	AT4G11030	AT5G09660	AT5G66450
AT3G52730		AT3G07690		AT1G32380	AT2G19690	AT3G14530	AT4G11640	AT5G09870	AT5G66570
AT3G52940		AT3G09560		AT1G32440	AT2G19800	AT3G14550	AT4G11840	AT5G10170	AT5G66760
AT3G53580		AT3G10860		AT1G32480	AT2G19860	AT3G14940	AT4G11850	AT5G10240	ATCG00020
AT3G54470		AT3G11170		AT1G34020	AT2G19900	AT3G15020	AT4G12110	AT5G10870	ATCG00070
AT3G54640		AT3G12120		AT1G34430	AT2G20420	AT3G15730	AT4G12430	AT5G11160	ATCG00080
AT3G55010		AT3G13110		AT1G35580	AT2G20860	AT3G15820	AT4G12440	AT5G11520	ATCG00120
AT3G55360		AT3G14390		AT1G35910	AT2G21330	AT3G16150	AT4G13050	AT5G11670	ATCG00220
AT3G56940		AT3G14415		AT1G36370	AT2G21590	AT3G16170	AT4G13250	AT5G11770	ATCG00270
AT3G57050		AT3G14420		AT1G37130	AT2G21770	AT3G16785	AT4G13890	AT5G13110	ATCG00280
AT3G57280		AT3G14930		AT1G42970	AT2G22190	AT3G16950	AT4G13930	AT5G13280	ATCG00300
AT3G57560		AT3G15640		AT1G43670	AT2G22240	AT3G17240	AT4G14430	AT5G13420	ATCG00480
AT3G57610		AT3G16140		AT1G43710	AT2G22480	AT3G17390	AT4G14680	AT5G13640	ATCG00550
AT3G58610		AT3G16480		AT1G43800	AT2G22780	AT3G17760	AT4G14930	AT5G13800	ATCG00560
AT4G01690		AT3G18000		AT1G44170	AT2G22890	AT3G17820	AT4G15210	AT5G14060	ATCG00570
AT4G03280		AT3G18030		AT1G44446	AT2G23800	AT3G17940	AT4G15530	AT5G14180	ATCG00580
AT4G04870		AT3G21500		AT1G44575	AT2G24270	AT3G18850	AT4G16155	AT5G14200	ATCG00680
AT4G04930		AT3G22425		AT1G47290	AT2G25540	AT3G19480	AT4G16210	AT5G14470	ATCG00690
AT4G11820		AT3G22460		AT1G47420	AT2G26080	AT3G20160	AT4G16700	AT5G14590	ATCG00700
AT4G12800		AT3G23580		AT1G48030	AT2G26260	AT3G21055	AT4G16760	AT5G14740	ATCG00710
AT4G13430		AT3G23810		AT1G48470	AT2G26640	AT3G21720	AT4G17090	AT5G14930	ATMG00060
AT4G20870		AT3G25540		AT1G48600	AT2G26910	AT3G22200	AT4G18240	AT5G15490	ATMG00070
AT4G22930		AT3G25585		AT1G49430	AT2G27820	AT3G22740	AT4G18360	AT5G16120	ATMG00270
AT4G24830		AT3G26840		AT1G49530	AT2G28210	AT3G22890	AT4G18550	AT5G16230	ATMG00285
AT4G25080		AT3G27060		AT1G51260	AT2G28315	AT3G22960	AT4G18780	AT5G16240	ATMG00510
AT4G26900		AT3G27240		AT1G51460	AT2G28760	AT3G23920	AT4G20320	AT5G16570	ATMG00513
AT4G30580		AT3G48730		AT1G51500	AT2G29525	AT3G24503	AT4G20460	AT5G17310	ATMG00516
AT4G30950		AT3G48780		AT1G51680	AT2G29560	AT3G25110	AT4G20990	AT5G17330	ATMG00580
AT4G33680		AT3G51520		AT1G51720	AT2G29690	AT3G25760	AT4G21000	AT5G17420	ATMG00650
AT4G33790		AT3G52340		AT1G52760	AT2G29980	AT3G25770	AT4G21280	AT5G17920	ATMG00665
AT4G34350		AT3G54250		AT1G53240	AT2G30460	AT3G25780	AT4G21990	AT5G18170	ATMG00990
AT4G34520		AT3G55030		AT1G53310	AT2G30490	AT3G25860	AT4G22220	AT5G18670	ATMG01120
AT4G34650		AT3G55440		AT1G54100	AT2G30570	AT3G25900	AT4G22340	AT5G19220	ATMG01275
AT4G37380		AT3G56040		AT1G54220	AT2G30970	AT3G25960	AT4G22570	AT5G19550	ATMG01320
AT4G39120		AT3G57550
AT5G08280		AT3G58830
AT5G10920		AT3G59970
AT5G13630		AT3G60750
AT5G13710		AT3G60880
AT5G14760		AT3G61530
AT5G14780		AT3G61580
AT5G14800		AT4G02770
AT5G17990		AT4G08870
AT5G18480		AT4G08900
AT5G18660		AT4G09320
AT5G20280		AT4G13940
AT5G23300		AT4G14880
AT5G26667		AT4G14910
AT5G27450		AT4G15130
AT5G34780		AT4G15560
AT5G35360		AT4G17190
AT5G36880		AT4G18440
AT5G44370		AT4G18480
AT5G46180		AT4G19710
AT5G46290		AT4G24520
AT5G48840		AT4G24620
AT5G50210		AT4G27070
AT5G50375		AT4G27440
AT5G50950		AT4G28750
AT5G55810		AT4G29840
AT5G59440		AT4G30210
AT5G60600		AT4G32180
AT5G60620		AT4G32470
AT5G61410		AT4G35630
AT5G62790		AT4G38570
AT5G63890		AT4G39540
AT5G64040		AT5G02080
AT5G64050		AT5G05370
AT5G66120		AT5G05580
AT5G66190		AT5G10160
ATCG00210		AT5G10330
ATCG00340		AT5G10480
ATCG00350		AT5G11880
ATCG00490		AT5G13430
ATCG00500		AT5G13440
ATCG00510		AT5G13450
ATCG00540		AT5G15530
ATCG00590		AT5G16390
ATCG00600		AT5G16440
ATCG00630		AT5G18280
ATCG00720		AT5G19200
ATCG00730		AT5G23670
ATCG01060		AT5G25450
ATMG00160		AT5G40610
ATMG00730		AT5G40810
ATMG01190		AT5G42740
ATMG01360		AT5G42870
		AT5G45930
		AT5G47030
		AT5G47770
		AT5G48220
		AT5G48300
		AT5G49460
		AT5G52560
		AT5G54810
		AT5G59770
		AT5G63310
		AT5G63570
		ATMG00220
		ATMG00410
		ATMG00480
		ATMG00640
		ATMG01080
		ATMG01170

## Sheet: Figure 2c
											Phenotype description Arabidopsis mutants from ARALIPID website
SL gene set		DL gene set		Non-lethal gene set							Chromosome Locus	Description of Mutant Phenotype	Extended AraCore model genes with experimental evidence of mutant plants
AT1G03475		AT1G02500		AT1G01050	AT1G54340	AT2G31250	AT3G26650	AT4G22590	AT5G19980		AT1G34430	Embryo defective; Preglobular / Globular	Non-lethal			Gene classification agrees with the phenotypic description of the mutant
AT1G08380		AT1G03130		AT1G01090	AT1G56190	AT2G31390	AT3G27300	AT4G22755	AT5G20410		AT1G62640	Pale green leaves	DLG			Genes for which the classification in the lethality analysis does not correspond to the phenotypic description
AT1G08520		AT1G03630		AT1G01120	AT1G58180	AT2G31690	AT3G27380	AT4G22756	AT5G20830		AT2G05990	Semi-dwarf; Chlorotic, curled leaves; Distorted siliques; Reduced fertility; Early primary inflorescence senescence	SLG			Gene is not included in the model
AT1G09830		AT1G05610		AT1G01600	AT1G58290	AT2G32290	AT3G29200	AT4G23850	AT5G20980		AT2G30200a	Embryo defective; Preglobular / Embryo lethal (Globular stage arrest)	SLG
AT1G11680		AT1G05800		AT1G01610	AT1G58440	AT2G33150	AT3G29360	AT4G23900	AT5G22500		AT3G16950	Sensitive to arsenate	Non-lethal
AT1G14810		AT1G07420		AT1G01710	AT1G59900	AT2G34590	AT3G29430	AT4G23920	AT5G22630		AT3G25860	Embryo defective; Transition	Non-lethal		Summary results synthetic lethality analysis with AraCore model validated with phenotype information for Arabidopsis mutants from ARALIPID website
AT1G15710		AT1G09795		AT1G02390	AT1G60140	AT2G34850	AT3G30775	AT4G25280	AT5G23250		AT4G16155	Sensitive to arsenate	Non-lethal
AT1G18640		AT1G12350		AT1G04220	AT1G60810	AT2G34890	AT3G32040	AT4G25970	AT5G24140		AT5G16390	Embryo defective; Male gametophyte defective	DLG
AT1G19800		AT1G13560		AT1G04410	AT1G62180	AT2G35390	AT3G43190	AT4G26180	AT5G24160		AT5G46290	Embryo defective; Cotyledon; Homozygotes are viable: Semi-dwarf; Small, curled, variegated rosette leaves; Reduced fertility; Shriveled seeds; 2nd generation: Seedling lethal	SLG			Non-lethal	Lethal
AT1G20020		AT1G13580		AT1G04620	AT1G62190	AT2G35690	AT3G44540	AT4G26220	AT5G24300		AT1G74960	Null: Embryo lethal; Preglobular / Globular; Knockdown: Elevated 16:0 fatty acid levels; Sensitive to low temperature	SLG		Total genes	71	14
AT1G20050		AT1G14290		AT1G04640	AT1G62430	AT2G36310	AT3G44550	AT4G26260	AT5G24400		AT1G08510	Embryo defective; Cotyledon	Non-lethal		Classified as SLG	12	8
AT1G24807		AT1G15110		AT1G04710	AT1G62610	AT2G36460	AT3G44720	AT4G26270	AT5G24410		AT1G32200	Strong knockdown: Rosette lethal; Weak knockdown: Dwarf; Reduced fertility	DLG		Classified as DLG	12	1
AT1G25450		AT1G15120		AT1G06290	AT1G62800	AT2G36530	AT3G44830	AT4G26520	AT5G24420		AT2G43710	Necrotic lesions; Resistant to Phytophthora parasitica	Non-lethal		Classified as non-lethal	47	2
AT1G27695		AT1G15800		AT1G06310	AT1G62960	AT2G36580	AT3G45140	AT4G26530	AT5G25370		AT3G15850	Reduced thylakoid membrane unsaturation	SLG		Essential for germination		3
AT1G29900		AT1G16350		AT1G06410	AT1G63050	AT2G37040	AT3G45770	AT4G26770	AT5G25880		AT3G56040	Complete loss of sulfolipid accumulation; No other phenotypes detected	DLG
AT1G30380		AT1G18500		AT1G06520	AT1G63180	AT2G37250	AT3G46170	AT4G26910	AT5G26780		AT4G27030	Abnormal fatty acid composition; Elevated palmitic acid levels	Non-lethal
AT1G31220		AT1G20330		AT1G06680	AT1G63380	AT2G37940	AT3G46440	AT4G26970	AT5G27520		AT4G30580a	Embryo defective; Cotyledon / Seedling lethal - Albino - Accumulates 3% of WT Chl levels	SLG
AT1G31330		AT1G24470		AT1G06890	AT1G63710	AT2G38110	AT3G46970	AT4G27030	AT5G27600		AT4G30950	Chlorotic leaves and slow growth at low temperature; Sensitive to salt stress; Low trienoic fatty acid levels; Elevated monounsaturated fatty acid levels	SLG
AT1G31860		AT1G31230		AT1G07110	AT1G64190	AT2G38660	AT3G47340	AT4G27420	AT5G28020		AT3G05630	Short roots with reduced gravitropism; Insensitive to auxin	Non-lethal
AT1G31910		AT1G32200		AT1G07290	AT1G64400	AT2G38680	AT3G47520	AT4G28060	AT5G35170		AT3G06510	Sensitive to freezing	Non-lethal
AT1G32060		AT1G32940		AT1G07780	AT1G65060	AT2G39770	AT3G47800	AT4G29010	AT5G35630		AT3G11170	Decreased dienoic fatty acid desaturation in chloroplast lipids	DLG
AT1G36160		AT1G36280		AT1G08065	AT1G65520	AT2G39800	AT3G47833	AT4G29070	AT5G35790		AT3G11670	Pale green seeds and seedlings	Non-lethal
AT1G48850		AT1G48605		AT1G08080	AT1G65930	AT2G39970	AT3G48720	AT4G29220	AT5G36700		AT4G31780	Null: Embryo defective; Globular; Knockdown: Yellow-green	Non-lethal
AT1G50430		AT1G48860		AT1G08250	AT1G66200	AT2G40840	AT3G49360	AT4G29460	AT5G36790		AT4G33030	Low sulfolipid levels; No other phenotypes detected	Non-lethal
AT1G50480		AT1G51980		AT1G08480	AT1G67070	AT2G40890	AT3G49680	AT4G29470	AT5G37300		AT5G01220	Sensitive to limited phosphate; Low sulfolipid levels	Non-lethal
AT1G51650		AT1G52230		AT1G08510	AT1G67090	AT2G41220	AT3G50520	AT4G31600	AT5G37510		AT5G05580	Low trienoic acid levels	DLG
AT1G54350		AT1G54570		AT1G08630	AT1G67550	AT2G41680	AT3G50820	AT4G31780	AT5G37600		AT1G48600	Abnormal phosphatidylmethylethanolamine levels; No other phenotypes detected	Non-lethal
AT1G55090		AT1G55920		AT1G09420	AT1G67560	AT2G42010	AT3G50920	AT4G31990	AT5G38410		AT2G26830a	Embryo defective; Globular / Homozygous loss of function is embryo lethal (heart stage arrest)	SLG
AT1G55670		AT1G58080		AT1G09430	AT1G67740	AT2G42600	AT3G51840	AT4G32210	AT5G38420		AT2G38670	Embryo defective; Preglobular	DLG
AT1G57750		AT1G60440		AT1G09780	AT1G67980	AT2G42790	AT3G52200	AT4G32410	AT5G38430		AT4G39800	Short hypocotyl; Abnormal cotyledon shape; Necrotic lesions on leaves; Root cap disorganized; Abnormal veins in cotyledons	Non-lethal
AT1G63660		AT1G62640		AT1G09940	AT1G67990	AT2G43090	AT3G52720	AT4G32840	AT5G38710		AT5G10170	No homozygous mutant plants recovered	Non-lethal
AT1G63970		AT1G65960		AT1G10070	AT1G68010	AT2G43100	AT3G52930	AT4G33010	AT5G39320		AT2G19450	Embryo defective; Cotyledon; Wrinkled seeds; Delayed germination; Abnormal triacylglycerol levels and fatty acid composition in seeds	DLG
AT1G64670		AT1G67730		AT1G10670	AT1G68530	AT2G43420	AT3G52990	AT4G33030	AT5G40650		AT2G29980	Abnormal fatty acid composition	Non-lethal
AT1G65410		AT1G68000		AT1G10700	AT1G68750	AT2G43710	AT3G53260	AT4G33510	AT5G41670		AT2G41540	Germination and seedling growth sensitive to ABA; Sensitive to salt; Slightly early flowering	DLG
AT1G69740		AT1G69640		AT1G11720	AT1G69370	AT2G43750	AT3G53520	AT4G33580	AT5G42420		AT3G12120	Sensitive to low temperature	DLG
AT1G69830		AT1G71920		AT1G11790	AT1G70410	AT2G44040	AT3G53620	AT4G34050	AT5G42650		AT3G15820	Abnormal unsaturated fatty acid levels in seeds	Non-lethal
AT1G72970		AT1G72810		AT1G11860	AT1G70580	AT2G44350	AT3G53900	AT4G34200	AT5G43280		AT3G57650	Female gametophyte defective; Embryo defective (inferred); Heterozygotes: Slightly shorter rosette leaves	Non-lethal
AT1G74260		AT1G73600		AT1G12000	AT1G70730	AT2G44530	AT3G54020	AT4G34510	AT5G43330		AT1G06290	Insensitive to IBA	Non-lethal
AT1G74470		AT1G74040		AT1G12230	AT1G71697	AT2G45150	AT3G54050	AT4G34740	AT5G43760		AT1G52760	Sensitive to zinc and hydrogen peroxide	Non-lethal
AT1G74960		AT1G76090		AT1G12640	AT1G72330	AT2G45790	AT3G54090	AT4G35090	AT5G43780		AT2G33150b	Seedling lethal without exogenous sucrose; Insensitive to 2,4-DB	Non-lethal
AT1G75330		AT1G76490		AT1G12780	AT1G72520	AT2G45970	AT3G54660	AT4G35260	AT5G44030		AT3G06860c	Seedling lethal without exogenous sucrose	Non-lethal
AT1G80600		AT1G77590		AT1G12900	AT1G72880	AT2G46390	AT3G55180	AT4G35460	AT5G44480		AT3G51840	Resistant to 2,4-DB	Non-lethal
AT2G01350		AT1G79470		AT1G13280	AT1G73980	AT2G46505	AT3G55290	AT4G35640	AT5G47720		AT4G29010	Slightly smaller, darker green leaves; Increased branching; Few, abnormal flowers; Severely reduced fertility; Dark seeds with abnormal morphology; Disorganized floral meristems; Very small, twisted rosette leaves under short days	Non-lethal
AT2G02500		AT1G80230		AT1G13440	AT1G74030	AT2G46860	AT3G55310	AT4G35650	AT5G47760		AT4G39850	Seedling lethal; Insensitive to IBA	Non-lethal
AT2G05990		AT1G80460		AT1G13700	AT1G74320	AT2G47240	AT3G55410	AT4G35830	AT5G47810		AT5G04040d	Seedling lethal without exogenous sucrose	Non-lethal
AT2G07050		AT2G01090		AT1G14360	AT1G74910	AT2G47380	AT3G55610	AT4G36250	AT5G47840		AT5G14180	Susceptible to green peach aphid	Non-lethal
AT2G17265		AT2G02010		AT1G14520	AT1G75020	AT2G47510	AT3G55650	AT4G36810	AT5G48230		AT5G65110	Delayed lipid elongation and breakdown	Non-lethal
AT2G18250		AT2G04350		AT1G14560	AT1G76340	AT2G47650	AT3G55800	AT4G37760	AT5G48370		AT1G19800a	Embryo defective; Cotyledon / 50% lethality of embryos at heart stage	SLG
AT2G19880		AT2G04400		AT1G15080	AT1G76550	AT3G01020	AT3G55810	AT4G37870	AT5G48880		AT1G65410e	Slow growth; Few rosette leaves; Short roots; Sterile; Late flowering	SLG
AT2G19940		AT2G07671		AT1G16300	AT1G76670	AT3G01180	AT3G55870	AT4G37930	AT5G48930		AT3G06960	Seedling lethal (inferred from pigment defect)	SLG
AT2G21790		AT2G07727		AT1G16700	AT1G77760	AT3G01500	AT3G57140	AT4G38460	AT5G49190		AT3G20320e	Dwarf; Slightly pale green	SLG
AT2G22250		AT2G16370		AT1G16980	AT1G78050	AT3G01640	AT3G57650	AT4G38880	AT5G50160		AT2G39290	Pale green	DLG
AT2G26500		AT2G17370		AT1G17000	AT1G78510	AT3G01820	AT3G58490	AT4G38970	AT5G50370		AT3G10370	Seedling lethal without exogenous sucrose; Delayed germination	Non-lethal
AT2G26540		AT2G17630		AT1G17050	AT1G78580	AT3G02020	AT3G58750	AT4G39210	AT5G50850		AT1G06520	Reduced fertility; Pollen abortion (does not segregate in heterozygotes)	Non-lethal
AT2G26830		AT2G19450		AT1G17160	AT1G78590	AT3G02360	AT3G58990	AT4G39350	AT5G51690		AT1G49430	Dwarf; Few, small, wrinkled leaves	Non-lethal
AT2G26930		AT2G20260		AT1G17290	AT1G79010	AT3G02570	AT3G59480	AT4G39390	AT5G51820		AT1G64670f	Semi-dwarf; Increased branching; Curved, elongated, slightly serrated leaves; Incomplete penetrance of fused leaves; Sensitive to fungicides	SLG
AT2G27490		AT2G21170		AT1G17420	AT1G79040	AT3G02610	AT3G59890	AT4G39770	AT5G52100		AT1G72970f	Abnormal sepal development; Fused floral organs; Reduced fertility; Low penetrance of abnormal ovules	SLG
AT2G30200		AT2G21550		AT1G17745	AT1G79440	AT3G02620	AT3G60100	AT4G39800	AT5G52920		AT2G38110	Complete loss of cuticle and nanoridges on petals	Non-lethal
AT2G33040		AT2G21940		AT1G17840	AT1G79530	AT3G02630	AT3G60180	AT4G39850	AT5G53460		AT2G45970	Fused leaves	Non-lethal
AT2G34630		AT2G22230		AT1G19440	AT1G79550	AT3G03250	AT3G60620	AT4G39980	AT5G54160		AT3G10570f	Complete loss of cuticle and nanoridges on petals	SLG
AT2G34770		AT2G29390		AT1G19640	AT1G79750	AT3G03540	AT3G61440	AT5G01220	AT5G55070		AT2G30490	Dwarf; Increased branching; Thick lateral branch bases; Male sterile due to indehiscent anthers	Non-lethal
AT2G35040		AT2G32260		AT1G19920	AT1G80050	AT3G03630	AT3G62400	AT5G03080	AT5G56630		AT2G40890	Dwarf; Collapsed vessel elements; Reduced lignin	Non-lethal
AT2G36230		AT2G34490		AT1G20620	AT1G80380	AT3G03780	AT3G62830	AT5G03290	AT5G56640		AT1G01120	Thin inflorescence stems; Sensitive to low humidity	Non-lethal
AT2G37500		AT2G34500		AT1G20630	AT1G80560	AT3G03910	AT3G62860	AT5G03300	AT5G56720		AT1G04220	Short roots	Non-lethal
AT2G37690		AT2G35540		AT1G20950	AT1G80950	AT3G04050	AT3G63250	AT5G03555	AT5G56760		AT1G17840	Misshapen, torn rosette leaves; Short, thin inflorescence stems; Increased branching; Abnormal leaf venation; Abnormal cuticle	Non-lethal
AT2G38040		AT2G35840		AT1G21070	AT2G01140	AT3G04120	AT3G66658	AT5G03690	AT5G57190		AT1G36160a	Embryo defective; Gametophyte defective (inferred); The dessicated wrinkled seeds are unable to germinate after imbibition (embryo lethal)	SLG
AT2G38280		AT2G36880		AT1G21640	AT2G01180	AT3G05290	AT4G00240	AT5G03860	AT5G57815		AT1G51500	Glossy, bright green inflorescence stems; Cytoplasm protrudes into vacuoles	Non-lethal
AT2G46820		AT2G38670		AT1G21870	AT2G02000	AT3G05630	AT4G00360	AT5G04040	AT5G58330		AT1G57750f	Low secondary alcohol and ketone levels in stem wax	SLG
AT3G01120		AT2G38700		AT1G22020	AT2G04540	AT3G05970	AT4G00400	AT5G04120	AT5G58860		AT1G67730	Embryo defective; Globular	DLG
AT3G02090		AT2G39080		AT1G22170	AT2G05710	AT3G06510	AT4G00490	AT5G04140	AT5G59290		AT1G68530	Glossy, bright green inflorescence stems; Male sterile unless grown under high humidity	Non-lethal
AT3G02870		AT2G39290		AT1G22210	AT2G06050	AT3G06690	AT4G00550	AT5G04180	AT5G60340		AT2G47240	Glossy inflorescence stems	Non-lethal
AT3G04790		AT2G40490		AT1G22410	AT2G06520	AT3G06860	AT4G00600	AT5G04230	AT5G60540		AT3G13220	Reduced fertility; Large seeds	Non-lethal
AT3G06350		AT2G40690		AT1G22450	AT2G11810	AT3G07630	AT4G00620	AT5G04590	AT5G61310		AT3G44540	Abnormal suberin composition in roots and seed coat; No other phenotypes detected	Non-lethal
AT3G06960		AT2G41540		AT1G23020	AT2G13360	AT3G08590	AT4G01850	AT5G04900	AT5G61580		AT3G44550	Knockdown: Abnormal suberin composition in roots and seed coat; No other phenotypes detected	Non-lethal
AT3G10050		AT2G41880		AT1G23190	AT2G13650	AT3G09810	AT4G01950	AT5G05170	AT5G62530		AT3G55360	Downward-bending cotyledons; Dwarf; Glossy, thin, zig-zag inflorescences; Small, crinkled leaves; Fused floral buds; Short, crooked stamen filaments; Reduced male fertility	SLG
AT3G10570		AT2G44160		AT1G23310	AT2G15230	AT3G09820	AT4G02120	AT5G05590	AT5G62575		AT4G33790f	Glossy stems and inflorescences	SLG
AT3G15850		AT2G45290		AT1G23730	AT2G15620	AT3G10340	AT4G02580	AT5G05730	AT5G63400		AT4G34520	Thin inflorescence stems; Sensitive to low humidity	SLG
AT3G19260		AT2G45300		AT1G24280	AT2G16280	AT3G10370	AT4G02610	AT5G07440	AT5G63680		AT5G10480	Embryo defective; Cotyledon	DLG
AT3G19820		AT2G45440		AT1G24360	AT2G16570	AT3G11670	AT4G04040	AT5G08100	AT5G64740		AT5G22500	Knockdown: Abnormal suberin composition in roots and seed coat; No other phenotypes detected	Non-lethal
AT3G20320		AT2G46110		AT1G26190	AT2G17130	AT3G12290	AT4G04080	AT5G08300	AT5G64860		AT2G06050	Male sterile	Non-lethal
AT3G20330		AT2G46210		AT1G26570	AT2G17420	AT3G12670	AT4G04610	AT5G08530	AT5G65010		AT3G45140	Low levels of bound cyclopentenone jasmonates	Non-lethal
AT3G21110		AT3G02580		AT1G27450	AT2G17640	AT3G12780	AT4G05180	AT5G08570	AT5G65110		AT5G42650	Male sterile	Non-lethal
AT3G23940		AT3G02590		AT1G27680	AT2G18230	AT3G12800	AT4G09510	AT5G08670	AT5G65140		AT2G19690	Short inflorescence stems and petioles	Non-lethal
AT3G27740		AT3G02780		AT1G29410	AT2G18450	AT3G13220	AT4G09760	AT5G08680	AT5G65165		AT3G15730	Abnormal stomatal regulation in response to ABA	Non-lethal
AT3G46940		AT3G04080		AT1G30120	AT2G18620	AT3G13930	AT4G09810	AT5G08690	AT5G65690		AT5G25370	Late flowering; Sensitive to drought and salt	Non-lethal
AT3G48560		AT3G06060		AT1G30620	AT2G18640	AT3G14150	AT4G10960	AT5G09600	AT5G65750		a Information about phenotype was complemented using the Arabidopsis Information Resource (TAIR) (Berardini et al., 2015. The Arabidopsis Information Resource: Making and mining the "gold standard" annotated reference plant genome. genesis 53:474-485. doi: 10.1002/dvg.22877)
AT3G51820		AT3G06580		AT1G30820	AT2G18700	AT3G14360	AT4G11010	AT5G09650	AT5G65780		b Gene present high levels of expression in seeds, while the expression in leaves is lower. The existence of genes that code for isoenzymes (i.e. AT1G04710) and that are expressed in leaf tissues, is reported.
AT3G52300		AT3G06650		AT1G31180	AT2G19070	AT3G14510	AT4G11030	AT5G09660	AT5G66450		c Gene present high levels of expression in seeds, while the expression in leaves is lower. The existence of genes that code for isoenzymes (i.e. AT4G16210, AT4G29010) and that are expressed in leaf tissues, especially during the senescence stage, is reported.
AT3G52730		AT3G07690		AT1G32380	AT2G19690	AT3G14530	AT4G11640	AT5G09870	AT5G66570		d Gene present high levels of expression in seeds, while the expression in leaves is lower. The existence of genes that code for isoenzymes (i.e. AT5G14930, AT2G15230, AT3G14360) and that are expressed in leaf tissues, especially during the senescence stage, is reported.
AT3G52940		AT3G09560		AT1G32440	AT2G19800	AT3G14550	AT4G11840	AT5G10170	AT5G66760		e Code for component of phosphatidic acid/lipid transport complex (TGD) from the ER to plastids, which is necessary for thylakoids formation
AT3G53580		AT3G10860		AT1G32480	AT2G19860	AT3G14940	AT4G11850	AT5G10240	ATCG00020		f Genes code for enzymes that are part of the cutin and wax synthesis pathway
AT3G54470		AT3G11170		AT1G34020	AT2G19900	AT3G15020	AT4G12110	AT5G10870	ATCG00070
AT3G54640		AT3G12120		AT1G34430	AT2G20420	AT3G15730	AT4G12430	AT5G11160	ATCG00080
AT3G55010		AT3G13110		AT1G35580	AT2G20860	AT3G15820	AT4G12440	AT5G11520	ATCG00120
AT3G55360		AT3G14390		AT1G35910	AT2G21330	AT3G16150	AT4G13050	AT5G11670	ATCG00220
AT3G56940		AT3G14415		AT1G36370	AT2G21590	AT3G16170	AT4G13250	AT5G11770	ATCG00270
AT3G57050		AT3G14420		AT1G37130	AT2G21770	AT3G16785	AT4G13890	AT5G13110	ATCG00280
AT3G57280		AT3G14930		AT1G42970	AT2G22190	AT3G16950	AT4G13930	AT5G13280	ATCG00300
AT3G57560		AT3G15640		AT1G43670	AT2G22240	AT3G17240	AT4G14430	AT5G13420	ATCG00480
AT3G57610		AT3G16140		AT1G43710	AT2G22480	AT3G17390	AT4G14680	AT5G13640	ATCG00550
AT3G58610		AT3G16480		AT1G43800	AT2G22780	AT3G17760	AT4G14930	AT5G13800	ATCG00560
AT4G01690		AT3G18000		AT1G44170	AT2G22890	AT3G17820	AT4G15210	AT5G14060	ATCG00570
AT4G03280		AT3G18030		AT1G44446	AT2G23800	AT3G17940	AT4G15530	AT5G14180	ATCG00580
AT4G04870		AT3G21500		AT1G44575	AT2G24270	AT3G18850	AT4G16155	AT5G14200	ATCG00680
AT4G04930		AT3G22425		AT1G47290	AT2G25540	AT3G19480	AT4G16210	AT5G14470	ATCG00690
AT4G11820		AT3G22460		AT1G47420	AT2G26080	AT3G20160	AT4G16700	AT5G14590	ATCG00700
AT4G12800		AT3G23580		AT1G48030	AT2G26260	AT3G21055	AT4G16760	AT5G14740	ATCG00710
AT4G13430		AT3G23810		AT1G48470	AT2G26640	AT3G21720	AT4G17090	AT5G14930	ATMG00060
AT4G20870		AT3G25540		AT1G48600	AT2G26910	AT3G22200	AT4G18240	AT5G15490	ATMG00070
AT4G22930		AT3G25585		AT1G49430	AT2G27820	AT3G22740	AT4G18360	AT5G16120	ATMG00270
AT4G24830		AT3G26840		AT1G49530	AT2G28210	AT3G22890	AT4G18550	AT5G16230	ATMG00285
AT4G25080		AT3G27060		AT1G51260	AT2G28315	AT3G22960	AT4G18780	AT5G16240	ATMG00510
AT4G26900		AT3G27240		AT1G51460	AT2G28760	AT3G23920	AT4G20320	AT5G16570	ATMG00513
AT4G30580		AT3G48730		AT1G51500	AT2G29525	AT3G24503	AT4G20460	AT5G17310	ATMG00516
AT4G30950		AT3G48780		AT1G51680	AT2G29560	AT3G25110	AT4G20990	AT5G17330	ATMG00580
AT4G33680		AT3G51520		AT1G51720	AT2G29690	AT3G25760	AT4G21000	AT5G17420	ATMG00650
AT4G33790		AT3G52340		AT1G52760	AT2G29980	AT3G25770	AT4G21280	AT5G17920	ATMG00665
AT4G34350		AT3G54250		AT1G53240	AT2G30460	AT3G25780	AT4G21990	AT5G18170	ATMG00990
AT4G34520		AT3G55030		AT1G53310	AT2G30490	AT3G25860	AT4G22220	AT5G18670	ATMG01120
AT4G34650		AT3G55440		AT1G54100	AT2G30570	AT3G25900	AT4G22340	AT5G19220	ATMG01275
AT4G37380		AT3G56040		AT1G54220	AT2G30970	AT3G25960	AT4G22570	AT5G19550	ATMG01320
AT4G39120		AT3G57550
AT5G08280		AT3G58830
AT5G10920		AT3G59970
AT5G13630		AT3G60750
AT5G13710		AT3G60880
AT5G14760		AT3G61530
AT5G14780		AT3G61580
AT5G14800		AT4G02770
AT5G17990		AT4G08870
AT5G18480		AT4G08900
AT5G18660		AT4G09320
AT5G20280		AT4G13940
AT5G23300		AT4G14880
AT5G26667		AT4G14910
AT5G27450		AT4G15130
AT5G34780		AT4G15560
AT5G35360		AT4G17190
AT5G36880		AT4G18440
AT5G44370		AT4G18480
AT5G46180		AT4G19710
AT5G46290		AT4G24520
AT5G48840		AT4G24620
AT5G50210		AT4G27070
AT5G50375		AT4G27440
AT5G50950		AT4G28750
AT5G55810		AT4G29840
AT5G59440		AT4G30210
AT5G60600		AT4G32180
AT5G60620		AT4G32470
AT5G61410		AT4G35630
AT5G62790		AT4G38570
AT5G63890		AT4G39540
AT5G64040		AT5G02080
AT5G64050		AT5G05370
AT5G66120		AT5G05580
AT5G66190		AT5G10160
ATCG00210		AT5G10330
ATCG00340		AT5G10480
ATCG00350		AT5G11880
ATCG00490		AT5G13430
ATCG00500		AT5G13440
ATCG00510		AT5G13450
ATCG00540		AT5G15530
ATCG00590		AT5G16390
ATCG00600		AT5G16440
ATCG00630		AT5G18280
ATCG00720		AT5G19200
ATCG00730		AT5G23670
ATCG01060		AT5G25450
ATMG00160		AT5G40610
ATMG00730		AT5G40810
ATMG01190		AT5G42740
ATMG01360		AT5G42870
		AT5G45930
		AT5G47030
		AT5G47770
		AT5G48220
		AT5G48300
		AT5G49460
		AT5G52560
		AT5G54810
		AT5G59770
		AT5G63310
		AT5G63570
		ATMG00220
		ATMG00410
		ATMG00480
		ATMG00640
		ATMG01080
		ATMG01170

## Sheet: Figure 3a
subsystems	conditions	average proportions active reactions	CV	range CV	Symbol
DG synthesis	light	0.03885	0.0766001	<0.1	*
LPA synthesis	light	0.015239	0.103871	0.1< <0.5	**
PA synthesis	light	0.038292	0.0805206	<0.1	*
PE synthesis	light	0.030624	0.121013	0.1< <0.5	**
PG synthesis	light	0.005662	0.301292	0.1< <0.5	**
PGP synthesis	light	0.0056376	0.291689	0.1< <0.5	**
acyl editing	light	0.036832	0.107637	0.1< <0.5	**
β-oxidation	light	0.013811	2.34029	0.5< <5	***
fatty acid elongation	light	0.10817	0.0573205	<0.1	*
fatty acid synthesis	light	0.079829	0.0558154	<0.1	*
galactolipid synthesis, EP	light	0.0075482	0.184371	0.1< <0.5	**
galactolipid synthesis, PP	light	0.019008	0.113077	0.1< <0.5	**
lipid remodeling - DGL	light	0.00025657	4.72222	0.5< <5	***
lipid remodeling - PES	light	0.0091353	0.568086	0.5< <5	***
lipid remodeling - SFR	light	0.0002832	3.96373	0.5< <5	***
lipid remodeling - NPC	light	0.0022838	1.37772	0.5< <5	***
lipid remodeling - HIL	light	0.0039732	0.207085	0.1< <0.5	**
PC synthesis	light	0.0021873	0.34823	0.1< <0.5	**
PI synthesis	light	0.0019635	0.259293	0.1< <0.5	**
PS synthesis	light	0.020728	0.0949474	<0.1	*
phospholipid metabolism	light	0.21961	0.0560361	<0.1	*
TG hydrolysis	light	0.0095932	1.04941	0.5< <5	***
TG synthesis, ER	light	0.022865	0.483203	0.1< <0.5	**
DG synthesis	3DD	0.027793	0.176054	0.1< <0.5	**
LPA synthesis	3DD	0.012561	0.31464	0.1< <0.5	**
PA synthesis	3DD	0.020479	0.243354	0.1< <0.5	**
PE synthesis	3DD	0.022723	0.16139	0.1< <0.5	**
PG synthesis	3DD	0.0005317	2.22923	0.5< <5	***
PGP synthesis	3DD	0.00055716	2.3252	0.5< <5	***
acyl editing	3DD	0.047053	0.154708	0.1< <0.5	**
β-oxidation	3DD	0.1617	0.490439	0.1< <0.5	**
fatty acid elongation	3DD	0.10904	0.0944628	<0.1	*
fatty acid synthesis	3DD	0.11651	0.111682	0.1< <0.5	**
galactolipid synthesis, EP	3DD	0.00054252	2.02527	0.5< <5	***
galactolipid synthesis, PP	3DD	0.011852	0.667661	0.5< <5	***
lipid remodeling - DGL	3DD	0.0094233	0.256644	0.1< <0.5	**
lipid remodeling - PES	3DD	0.014991	0.252614	0.1< <0.5	**
lipid remodeling - SFR	3DD	0.0012261	1.52836	0.5< <5	***
lipid remodeling - NPC	3DD	0.021905	0.143808	0.1< <0.5	**
lipid remodeling - HIL	3DD	0.0015565	1.74911	0.5< <5	***
PC synthesis	3DD	0.0029119	0.342005	0.1< <0.5	**
PI synthesis	3DD	0.00017905	4.88045	0.5< <5	***
PS synthesis	3DD	0		<0.1	*
phospholipid metabolism	3DD	0.30039	0.108751	0.1< <0.5	**
TG hydrolysis	3DD	0.0070912	1.08092	0.5< <5	***
TG synthesis, ER	3DD	0.048147	0.197656	0.1< <0.5	**
DG synthesis	6DD	0.02417	0.156093	0.1< <0.5	**
LPA synthesis	6DD	0.0098252	0.23226	0.1< <0.5	**
PA synthesis	6DD	0.015898	0.234214	0.1< <0.5	**
PE synthesis	6DD	0.021001	0.157956	0.1< <0.5	**
PG synthesis	6DD	9.1631e-06	16.7929	>5	****
PGP synthesis	6DD	2.7827e-05	12.5297	>5	****
acyl editing	6DD	0.046319	0.0890664	<0.1	*
β-oxidation	6DD	0.21755	0.0862223	<0.1	*
fatty acid elongation	6DD	0.1152	0.0356054	<0.1	*
fatty acid synthesis	6DD	0.10976	0.0437556	<0.1	*
galactolipid synthesis, EP	6DD	0.00029107	3.04248	0.5< <5	***
galactolipid synthesis, PP	6DD	0.012519	0.328751	0.1< <0.5	**
lipid remodeling - DGL	6DD	0.01109	0.230897	0.1< <0.5	**
lipid remodeling - PES	6DD	0.013043	0.263767	0.1< <0.5	**
lipid remodeling - SFR	6DD	0.0030548	0.478806	0.1< <0.5	**
lipid remodeling - NPC	6DD	0.018087	0.0669458	<0.1	*
lipid remodeling - HIL	6DD	0.00627	0.36074	0.1< <0.5	**
PC synthesis	6DD	0.0021106	0.638502	0.5< <5	***
PI synthesis	6DD	1.4771e-05	11.8763	>5	****
PS synthesis	6DD	0		<0.1	*
phospholipid metabolism	6DD	0.29541	0.0351093	<0.1	*
TG hydrolysis	6DD	0.0053576	0.357662	0.1< <0.5	**
TG synthesis, ER	6DD	0.04123	0.120328	0.1< <0.5	**
subsystems	light	light	light	light	light	light	light	light	light	light	light	light	light	light	light	light	light	light	light	light	light	light	light	light	light	light	light	light	light	light	light	light	light	light	light	light	light	light	light	light	light	light	light	light	light	light	light	light	light
DG synthesis	0.0405904	0.0346821	0.0412758	0.0378486	0.0334507	0.0395257	0.0380228	0.0384615	0.0330275	0.0348624	0.0375671	0.0414313	0.0379242	0.0400729	0.0393701	0.0400802	0.0417495	0.042885	0.0354839	0.0409683	0.0364964	0.0395257	0.0418251	0.0461255	0.042065	0.0435644	0.0377734	0.0391791	0.0401606	0.0418327	0.038835	0.043152	0.0351562	0.0340136	0.0385356	0.039604	0.0402414	0.0390335	0.0402414	0.0341113	0.038961	0.0399202	0.0396825	0.0379061	0.0357143	0.036	0.0372439	0.0378486	0.0378007
LPA synthesis	0.0166052	0.017341	0.0150094	0.0159363	0.0140845	0.0177866	0.0152091	0.0182186	0.0165138	0.0146789	0.0143113	0.0131827	0.0159681	0.0145719	0.0137795	0.0180361	0.0159046	0.0136452	0.0145161	0.0148976	0.0145985	0.0177866	0.0171103	0.0147601	0.0152964	0.0178218	0.0139165	0.0149254	0.0160643	0.0159363	0.0174757	0.0150094	0.0136719	0.0136054	0.017341	0.0178218	0.0160966	0.0130112	0.0160966	0.0143627	0.0148423	0.0179641	0.0178571	0.0126354	0.0125	0.016	0.0148976	0.0159363	0.0154639
PA synthesis	0.0387454	0.0346821	0.0393996	0.0378486	0.0316901	0.0395257	0.0361217	0.0384615	0.0348624	0.0366972	0.0357782	0.0414313	0.0359281	0.0400729	0.0393701	0.0380762	0.0417495	0.0409357	0.0354839	0.0391061	0.0383212	0.041502	0.0456274	0.0461255	0.0382409	0.0415842	0.0357853	0.0373134	0.0381526	0.0398406	0.0368932	0.043152	0.0351562	0.0323129	0.0385356	0.0376238	0.0382294	0.0408922	0.0382294	0.0341113	0.0371058	0.0379242	0.0376984	0.034296	0.0339286	0.034	0.0353818	0.0378486	0.0378007
PE synthesis	0.0313653	0.0385356	0.0356473	0.0298805	0.0334507	0.0296443	0.0285171	0.0303644	0.0275229	0.0275229	0.0339893	0.0320151	0.0299401	0.0346084	0.0295276	0.0300601	0.0298211	0.042885	0.0322581	0.0353818	0.0346715	0.0296443	0.0323194	0.0313653	0.0305927	0.029703	0.0298211	0.0298507	0.0301205	0.0298805	0.0291262	0.0337711	0.0332031	0.0255102	0.0308285	0.029703	0.0301811	0.027881	0.0301811	0.0359066	0.0315399	0.0299401	0.0297619	0.0397112	0.0392857	0.03	0.0353818	0.0298805	0.0274914
PG synthesis	0.00553506	0.00770713	0.00562852	0.0059761	0.00352113	0.00592885	0.00380228	0.00404858	0.00550459	0.00733945	0.00536673	0.00564972	0.00598802	0.00910747	0.00590551	0.00400802	0.00596421	0.00389864	0.00645161	0.00744879	0.00547445	0.00790514	0.00570342	0.00553506	0.00573614	0.00594059	0.00596421	0.00559701	0.00401606	0.00796813	0.00582524	0.00562852	0.0078125	0.00680272	0.00578035	0.00792079	0.00402414	0.0130112	0.00402414	0.00359066	0.00556586	0.00598802	0.00396825	0.00541516	0.00535714	0.004	0.00931099	0.00796813	0.00515464
PGP synthesis	0.00553506	0.00770713	0.00562852	0.0059761	0.00352113	0.00592885	0.00380228	0.00404858	0.00550459	0.00733945	0.00536673	0.00564972	0.00598802	0.00910747	0.00590551	0.00400802	0.00596421	0.00389864	0.00483871	0.00744879	0.00547445	0.00790514	0.00570342	0.00553506	0.00573614	0.00594059	0.00596421	0.00559701	0.00401606	0.00796813	0.00582524	0.00562852	0.0078125	0.00680272	0.00578035	0.00792079	0.00402414	0.0130112	0.00402414	0.00359066	0.00556586	0.00598802	0.00396825	0.00541516	0.00535714	0.004	0.00931099	0.00796813	0.00515464
acyl editing	0.0461255	0.0346821	0.0337711	0.0418327	0.0369718	0.0375494	0.0380228	0.034413	0.0348624	0.0311927	0.0339893	0.0376648	0.0399202	0.0346084	0.0413386	0.0320641	0.0357853	0.0389864	0.0322581	0.0391061	0.0383212	0.041502	0.0380228	0.0350554	0.0458891	0.0316832	0.0377734	0.0391791	0.0421687	0.0298805	0.0349515	0.0393996	0.0371094	0.0340136	0.0423892	0.039604	0.0321932	0.0371747	0.0342052	0.032316	0.0352505	0.0319361	0.0396825	0.032491	0.0428571	0.034	0.0335196	0.0318725	0.0378007
β-oxidation	0	0	0.011257	0	0.0704225	0	0	0	0.0623853	0.0697248	0	0	0	0	0	0	0	0	0.0709677	0	0	0	0	0	0	0	0	0	0	0	0	0	0	0.10034	0	0	0	0	0	0.021544	0.0222635	0	0	0	0.0267857	0	0	0	0.0601375
fatty acid elongation	0.105166	0.109827	0.106942	0.113546	0.100352	0.112648	0.108365	0.115385	0.104587	0.104587	0.101968	0.107345	0.113772	0.103825	0.112205	0.114228	0.11332	0.111111	0.0919355	0.106145	0.104015	0.112648	0.108365	0.105166	0.108987	0.112871	0.11332	0.106343	0.114458	0.113546	0.11068	0.106942	0.111328	0.0969388	0.109827	0.112871	0.114688	0.105948	0.114688	0.102334	0.105751	0.113772	0.113095	0.102888	0.101786	0.114	0.106145	0.113546	0.0979381
fatty acid synthesis	0.0774908	0.0809249	0.0787992	0.0836653	0.0739437	0.083004	0.0798479	0.0850202	0.0770642	0.0770642	0.078712	0.079096	0.0838323	0.0765027	0.0826772	0.0841683	0.083499	0.0818713	0.0677419	0.0782123	0.0766423	0.083004	0.0798479	0.0774908	0.0803059	0.0831683	0.083499	0.0783582	0.0843373	0.0836653	0.0815534	0.0787992	0.0820312	0.0714286	0.0809249	0.0831683	0.084507	0.0780669	0.084507	0.0789946	0.0797774	0.0838323	0.0833333	0.0758123	0.075	0.084	0.0782123	0.0836653	0.0721649
galactolipid synthesis, EP	0.00738007	0.00578035	0.00750469	0.0059761	0.00704225	0.00790514	0.00760456	0.00809717	0.00733945	0.00550459	0.00536673	0.00753296	0.00798403	0.00728597	0.00787402	0.00801603	0.00596421	0.00779727	0.00483871	0.00744879	0.00729927	0.00790514	0.00760456	0.0147601	0.00764818	0.00990099	0.00795229	0.00932836	0.00803213	0.00796813	0.00970874	0.00938086	0.00976562	0.00680272	0.00770713	0.00792079	0.00804829	0.00743494	0.00603622	0.010772	0.00742115	0.00798403	0.00793651	0.00722022	0.00714286	0.006	0.00744879	0.00796813	0.0103093
galactolipid synthesis, PP	0.0184502	0.0211946	0.0187617	0.0179283	0.0158451	0.0197628	0.0171103	0.0182186	0.0183486	0.0201835	0.019678	0.0207156	0.0179641	0.0182149	0.019685	0.0220441	0.0218688	0.0194932	0.0225806	0.0148976	0.0182482	0.0177866	0.013308	0.0166052	0.0191205	0.019802	0.0198807	0.016791	0.0200803	0.0179283	0.0194175	0.0187617	0.015625	0.0153061	0.0211946	0.0217822	0.0201207	0.0167286	0.0201207	0.021544	0.0204082	0.0179641	0.0218254	0.0180505	0.0214286	0.022	0.018622	0.0199203	0.0189003
lipid remodeling - DGL	0	0	0	0	0	0	0.00760456	0	0	0	0.00715564	0	0	0	0	0	0	0	0.00645161	0	0	0	0	0	0	0	0	0	0	0	0	0	0	0	0	0	0	0	0	0.00718133	0.00371058	0	0	0	0	0	0	0	0
lipid remodeling - PES	0.00738007	0.00770713	0.00750469	0.00796813	0.00880282	0.00790514	0.0228137	0.00809717	0.00733945	0.00733945	0.0107335	0.00753296	0.00798403	0.00728597	0.00787402	0.00801603	0.00795229	0.00779727	0.0290323	0.00744879	0.0291971	0.00790514	0.00760456	0.0147601	0.00764818	0.00792079	0.00795229	0.00746269	0.00803213	0.00796813	0.00776699	0.00750469	0.0078125	0.00680272	0.00770713	0.00792079	0.00804829	0.00743494	0.00804829	0.0143627	0.00742115	0.00798403	0.00793651	0.032491	0.00714286	0.008	0.00744879	0.00796813	0.0120275
lipid remodeling - SFR	0	0	0	0	0	0	0.00380228	0	0	0	0.00178891	0	0	0	0	0	0	0	0.00322581	0	0	0	0	0.00369004	0	0	0	0	0	0	0	0	0	0	0	0	0	0	0	0.00359066	0	0	0	0.00361011	0	0	0	0	0.00171821
lipid remodeling - NPC	0.00184502	0	0	0	0.00176056	0	0	0	0	0	0.0125224	0.00376648	0	0.00728597	0	0	0	0.00194932	0.00645161	0.00372439	0.00182482	0	0.00760456	0.00553506	0.00382409	0	0	0	0	0	0	0.00375235	0.00390625	0	0.00385356	0	0	0	0	0.005386	0.00371058	0	0	0.00722022	0.00892857	0	0.00558659	0	0.00343643
lipid remodeling - HIL	0.00369004	0.00385356	0.00375235	0.00398406	0.00352113	0.00395257	0.00380228	0.00404858	0.00366972	0.00366972	0.00357782	0.00376648	0.00399202	0.00364299	0.00393701	0.00400802	0.00397614	0.00389864	0.00806452	0.00372439	0.00364964	0.00395257	0.00380228	0.00369004	0.00382409	0.0039604	0.00397614	0.00373134	0.00401606	0.00398406	0.0038835	0.00375235	0.00390625	0.00340136	0.00385356	0.0039604	0.00402414	0.00371747	0.00402414	0.00718133	0.00742115	0.00399202	0.00396825	0.00361011	0.00357143	0.004	0.00372439	0.00398406	0.00343643
PC synthesis	0.00184502	0.00192678	0.00187617	0.00199203	0.00176056	0.00197628	0.00190114	0.00202429	0.00183486	0.00183486	0.00178891	0.00188324	0.00199601	0.00182149	0.0019685	0.00200401	0.00198807	0.00194932	0.0016129	0.0018622	0.00182482	0.00197628	0.00190114	0.00184502	0.00191205	0.0019802	0.00198807	0.00186567	0.00200803	0.00199203	0.00194175	0.00187617	0.00195312	0.00170068	0.00192678	0.0019802	0.00201207	0.00185874	0.00201207	0.00179533	0.00185529	0.00199601	0.00396825	0.00180505	0.00178571	0.002	0.0018622	0.00398406	0.00171821
PI synthesis	0.00184502	0.00192678	0.00187617	0.00199203	0.00176056	0.00197628	0.00190114	0.00202429	0.00183486	0.00183486	0.00178891	0.00188324	0.00199601	0.00182149	0.0019685	0.00200401	0.00198807	0.00194932	0.0016129	0.0018622	0.00182482	0.00197628	0.00190114	0.00184502	0.00191205	0.0019802	0.00198807	0.00186567	0.00200803	0.00199203	0.00194175	0.00187617	0.00195312	0.00170068	0.00192678	0.0019802	0.00201207	0.00557621	0.00201207	0.00179533	0.00185529	0.00199601	0.00198413	0.00180505	0.00178571	0.002	0.0018622	0.00199203	0.00171821
PS synthesis	0.0221402	0.0231214	0.0206379	0.0219124	0.0246479	0.0217391	0.0209125	0.0222672	0.0201835	0.0201835	0.0214669	0.0207156	0.0219561	0.0236794	0.0216535	0.0220441	0.0218688	0.0214425	0.0193548	0.0223464	0.020073	0.0217391	0.0247148	0.0221402	0.0229446	0.0217822	0.0218688	0.0223881	0.0220884	0.0219124	0.0213592	0.0262664	0.0214844	0.0187075	0.0231214	0.0217822	0.0221328	0.0204461	0.0221328	0.0251346	0.0204082	0.0219561	0.0218254	0.0234657	0.0214286	0.022	0.0223464	0.0219124	0.0206186
phospholipid metabolism	0.215867	0.225434	0.21576	0.231076	0.202465	0.229249	0.220532	0.234818	0.211009	0.211009	0.207513	0.220339	0.231537	0.20765	0.230315	0.234469	0.230616	0.222222	0.18871	0.217877	0.213504	0.231225	0.222433	0.215867	0.223709	0.227723	0.230616	0.218284	0.228916	0.231076	0.225243	0.21576	0.216797	0.193878	0.223507	0.231683	0.231388	0.217472	0.2334	0.206463	0.211503	0.229541	0.232143	0.207581	0.208929	0.23	0.217877	0.231076	0.201031
TG hydrolysis	0.0258303	0	0.0206379	0	0.0176056	0	0	0	0.0146789	0.00733945	0.0161002	0.0169492	0	0.0182149	0	0	0	0	0.0112903	0.0204842	0.0237226	0	0	0	0	0	0.00596421	0.0223881	0	0	0	0.0187617	0.0117188	0.0187075	0.00770713	0	0	0	0	0.0143627	0.0111317	0.00598802	0	0	0.025	0	0.0148976	0	0.0223368
TG synthesis, ER	0.0239852	0.0250482	0.0243902	0.0119522	0.0264085	0.00988142	0.026616	0.00809717	0.012844	0.0110092	0.0286225	0.0207156	0.011976	0.0364299	0.015748	0.00801603	0.00795229	0.0194932	0.0258065	0.027933	0.0291971	0.00790514	0.0209125	0.0221402	0.0286807	0.0118812	0.0119284	0.0261194	0.0120482	0.00796813	0.0291262	0.0168856	0.0253906	0.0306122	0.0154143	0.00792079	0.0120724	0.035316	0.0160966	0.0305206	0.0222635	0.00998004	0.00793651	0.0216606	0.025	0.024	0.0316574	0.00796813	0.0189003
subsystems	3DD	3DD	3DD	3DD	3DD	3DD	3DD	3DD	3DD	3DD	3DD	3DD	3DD	3DD	3DD	3DD	3DD	3DD	3DD	3DD	3DD	3DD	3DD	3DD	3DD	3DD	3DD	3DD	3DD	3DD	3DD	3DD	3DD	3DD	3DD	3DD	3DD	3DD	3DD	3DD	3DD	3DD	3DD	3DD	3DD	3DD	3DD	3DD	3DD
DG synthesis	0.031348	0.0297767	0.0301508	0.03	0.0292683	0.033557	0.0299252	0.0225564	0.0275689	0.0277778	0.0224439	0.035503	0.0354839	0.02267	0.0278481	0.02457	0.0254453	0.0314465	0.0277778	0.0268097	0.0259067	0.0244499	0.0264423	0.0292208	0.0378549	0.0250627	0.0287206	0.0323383	0.028754	0.032345	0.0307692	0.031401	0.0227273	0.0196078	0.0290237	0.0286396	0.0198413	0.0304569	0.0268293	0.0255102	0.030303	0.0296296	0.0325815	0.0292208	0.0303797	0.0284238	0.0349206	0.0320513	0.0307692
LPA synthesis	0.015674	0.0124069	0.0100503	0.015	0.0146341	0.0167785	0.0124688	0.0150376	0.0150376	0.0126263	0.00498753	0.0207101	0.00967742	0.0100756	0.0126582	0.00737101	0.0127226	0.0125786	0.00505051	0.0134048	0.0103627	0.0122249	0.00961538	0.0194805	0.0157729	0.0150376	0.0078329	0.0149254	0.0159744	0.0107817	0.0128205	0.0120773	0.00757576	0.00980392	0.00791557	0.0119332	0.0119048	0.0126904	0.00731707	0.0102041	0.0151515	0.0123457	0.0125313	0.012987	0.0126582	0.0103359	0.0222222	0.0192308	0.0153846
PA synthesis	0.0282132	0.0173697	0.0201005	0.02	0.0243902	0.0234899	0.0199501	0.0175439	0.0225564	0.020202	0.0124688	0.0325444	0.0258065	0.0176322	0.0202532	0.017199	0.0178117	0.0188679	0.0176768	0.0187668	0.015544	0.0171149	0.0192308	0.0194805	0.0252366	0.0200501	0.0208877	0.0273632	0.0223642	0.0215633	0.0205128	0.0217391	0.0151515	0.0171569	0.0184697	0.0190931	0.0218254	0.0228426	0.0170732	0.0153061	0.0227273	0.017284	0.0200501	0.0194805	0.0227848	0.0206718	0.0349206	0.0288462	0.0246154
PE synthesis	0.031348	0.0198511	0.0201005	0.02	0.0219512	0.0268456	0.0199501	0.0200501	0.0200501	0.020202	0.0199501	0.0325444	0.0258065	0.02267	0.0202532	0.019656	0.0203562	0.0251572	0.020202	0.0268097	0.0207254	0.0220049	0.0216346	0.025974	0.0252366	0.0200501	0.0261097	0.0199005	0.0255591	0.0242588	0.0205128	0.0217391	0.0227273	0.0245098	0.0211082	0.0190931	0.015873	0.0203046	0.0195122	0.0204082	0.020202	0.0222222	0.0200501	0.025974	0.0227848	0.0206718	0.0253968	0.025641	0.0246154
PG synthesis	0.0031348	0	0	0	0.00243902	0	0	0	0	0	0.00249377	0.00295858	0	0	0.00253165	0	0	0	0	0	0	0	0.00240385	0	0	0	0.00261097	0	0	0.00269542	0	0	0.00252525	0	0	0	0	0	0	0	0	0.00246914	0	0	0	0	0	0	0
PGP synthesis	0.0031348	0	0	0	0.00243902	0	0	0	0	0	0.00249377	0.00295858	0	0	0.00253165	0	0	0	0	0	0	0	0.00240385	0	0	0	0.00261097	0	0	0.00269542	0	0	0.00252525	0	0	0	0	0	0	0	0	0.00246914	0	0	0	0	0	0	0
acyl editing	0.0532915	0.0397022	0.0527638	0.0375	0.0487805	0.0637584	0.0448878	0.047619	0.0426065	0.0505051	0.0448878	0.0532544	0.0741935	0.0453401	0.043038	0.041769	0.0483461	0.0534591	0.040404	0.0482574	0.0492228	0.0488998	0.0456731	0.0681818	0.0536278	0.047619	0.0417755	0.0422886	0.0702875	0.0404313	0.0384615	0.0458937	0.0378788	0.0441176	0.0474934	0.0453461	0.031746	0.0406091	0.0390244	0.0408163	0.0505051	0.037037	0.037594	0.0649351	0.0481013	0.0413437	0.0571429	0.0608974	0.0523077
β-oxidation	0	0.208437	0.211055	0.21	0.204878	0	0.209476	0.210526	0.210526	0.212121	0.209476	0	0	0.211587	0.212658	0.22113	0.21374	0	0.212121	0.134048	0.217617	0.205379	0.201923	0	0	0.210526	0.182768	0.208955	0.0191693	0.134771	0.215385	0.202899	0.212121	0.205882	0.184697	0.200477	0.138889	0.213198	0.243902	0.214286	0.212121	0.207407	0.210526	0	0.177215	0.217054	0	0	0
fatty acid elongation	0.128527	0.101737	0.103015	0.1025	0.1	0.137584	0.102244	0.102757	0.102757	0.103535	0.112219	0.121302	0.132258	0.103275	0.103797	0.100737	0.104326	0.128931	0.103535	0.10992	0.106218	0.100244	0.0985577	0.133117	0.129338	0.102757	0.10705	0.10199	0.13099	0.110512	0.105128	0.0990338	0.103535	0.10049	0.108179	0.097852	0.113095	0.104061	0.1	0.104592	0.103535	0.101235	0.102757	0.133117	0.103797	0.105943	0.130159	0.13141	0.126154
fatty acid synthesis	0.141066	0.109181	0.113065	0.11	0.109756	0.147651	0.109726	0.110276	0.112782	0.113636	0.109726	0.130178	0.141935	0.110831	0.111392	0.110565	0.114504	0.138365	0.113636	0.117962	0.11399	0.110024	0.110577	0.149351	0.141956	0.110276	0.117493	0.106965	0.140575	0.121294	0.112821	0.108696	0.111111	0.110294	0.121372	0.109785	0.0892857	0.111675	0.109756	0.114796	0.113636	0.108642	0.112782	0.149351	0.113924	0.113695	0.142857	0.141026	0.138462
galactolipid synthesis, EP	0.0031348	0	0	0	0	0	0	0	0	0	0	0	0	0.00251889	0.00253165	0	0.00254453	0	0	0	0	0	0	0	0	0	0	0	0.00319489	0.00269542	0.0025641	0	0	0.00245098	0	0.00238663	0	0	0	0	0	0	0	0.00324675	0	0	0	0.00320513	0
galactolipid synthesis, PP	0.0125392	0.0248139	0.00502513	0.0325	0.0121951	0.0033557	0.0299252	0.0275689	0.00501253	0.00505051	0.0124688	0.0236686	0.00645161	0.0100756	0.00759494	0.004914	0.0127226	0.0251572	0.00757576	0.0214477	0.00518135	0.0195599	0.00721154	0.00649351	0.022082	0.0250627	0.0130548	0.0298507	0.00638978	0.0134771	0.00512821	0.00483092	0.00757576	0.0122549	0.00527704	0.00954654	0.0138889	0.0126904	0.0097561	0.00510204	0.00252525	0.0197531	0.0150376	0.00649351	0.00506329	0.0129199	0.015873	0.00961538	0.0184615
lipid remodeling - DGL	0.015674	0.00992556	0.0100503	0.0075	0.00731707	0.0100671	0.0074813	0.0075188	0.0075188	0.00757576	0.0074813	0.00887574	0.00967742	0.00755668	0.0101266	0.00982801	0.00763359	0.0125786	0.00757576	0.0107239	0.00518135	0.0122249	0.00961538	0.012987	0.0157729	0.0075188	0.0130548	0.00497512	0.00638978	0.0134771	0.00512821	0.00966184	0.00505051	0.0122549	0.0105541	0.00954654	0.00793651	0.0101523	0.0097561	0.00765306	0.010101	0.00987654	0.0125313	0.012987	0.0101266	0.00775194	0.00952381	0.00961538	0.0153846
lipid remodeling - PES	0.0250784	0.0124069	0.0125628	0.01	0.0195122	0.0167785	0.00997506	0.0125313	0.0250627	0.0126263	0.0149626	0.0147929	0.016129	0.0100756	0.0126582	0.014742	0.0152672	0.0157233	0.0126263	0.0160858	0.00777202	0.0146699	0.0168269	0.0194805	0.022082	0.0150376	0.0130548	0.00995025	0.0191693	0.0161725	0.0153846	0.0120773	0.0126263	0.0171569	0.0158311	0.0190931	0.0138889	0.0152284	0.0195122	0.0178571	0.0151515	0.0148148	0.0175439	0.0227273	0.0151899	0.0103359	0.015873	0.0192308	0.0123077
lipid remodeling - SFR	0	0	0.00251256	0.0025	0	0	0	0.00250627	0.00250627	0.00252525	0.0074813	0	0.00322581	0	0	0.002457	0	0	0	0	0.00259067	0	0.00480769	0	0	0	0	0	0.00319489	0	0	0.00241546	0.00505051	0	0.00263852	0.00238663	0	0	0	0	0	0	0	0.00324675	0.00253165	0	0	0	0
lipid remodeling - NPC	0.031348	0.0198511	0.0201005	0.02	0.0219512	0.0268456	0.0199501	0.0200501	0.0200501	0.020202	0.0199501	0.0325444	0.0258065	0.02267	0.0202532	0.019656	0.0203562	0.0251572	0.020202	0.0214477	0.0207254	0.0220049	0.0216346	0.025974	0.0252366	0.0200501	0.0208877	0.0199005	0.0255591	0.0242588	0.0205128	0.0217391	0.0227273	0.0245098	0.0211082	0.0190931	0.015873	0.0203046	0.0195122	0.0204082	0.020202	0.0222222	0.0200501	0.025974	0.0227848	0.0206718	0.0253968	0.025641	0.0246154
lipid remodeling - HIL	0	0	0	0	0	0	0	0	0.00250627	0.00505051	0.0074813	0	0	0	0	0	0	0	0.00505051	0	0.00259067	0	0.00721154	0.00649351	0	0	0	0	0.00638978	0	0.00512821	0	0.00757576	0	0.00263852	0.00477327	0	0	0	0.00510204	0	0	0	0.00324675	0	0	0	0	0
PC synthesis	0.0031348	0.00248139	0.00502513	0.0025	0.00243902	0.0033557	0.0074813	0.00250627	0.00250627	0.00252525	0.00249377	0.00295858	0.00322581	0.00251889	0.00253165	0.002457	0.00254453	0.00314465	0.00505051	0.00268097	0.00259067	0.00244499	0.00240385	0.00324675	0.00315457	0.00250627	0.00261097	0.00248756	0.00319489	0.00269542	0.0025641	0.00241546	0.00252525	0.00490196	0.00263852	0.00238663	0.00198413	0.00253807	0.00243902	0.00255102	0.00252525	0.00246914	0.00250627	0.00324675	0.00506329	0.00258398	0.0031746	0.00320513	0.00307692
PI synthesis	0	0	0	0	0	0	0	0	0	0	0	0	0	0	0	0	0	0	0	0	0	0	0	0	0	0	0	0	0	0	0	0	0	0	0	0	0.00198413	0	0	0	0	0	0	0	0	0	0	0	0
PS synthesis	0	0	0	0	0	0	0	0	0	0	0	0	0	0	0	0	0	0	0	0	0	0	0	0	0	0	0	0	0	0	0	0	0	0	0	0	0	0	0	0	0	0	0	0	0	0	0	0	0
phospholipid metabolism	0.354232	0.282878	0.288945	0.2825	0.280488	0.375839	0.286783	0.293233	0.290727	0.290404	0.286783	0.340237	0.377419	0.287154	0.291139	0.287469	0.295165	0.361635	0.285354	0.30563	0.292746	0.286064	0.278846	0.37013	0.350158	0.288221	0.300261	0.281095	0.364217	0.304582	0.294872	0.277778	0.290404	0.281863	0.300792	0.27685	0.230159	0.294416	0.27561	0.288265	0.292929	0.279012	0.290727	0.373377	0.288608	0.294574	0.371429	0.36859	0.356923
TG hydrolysis	0	0.00248139	0.0125628	0.0025	0.00243902	0	0.00249377	0.00250627	0.00250627	0.00252525	0.00249377	0.0177515	0	0.00251889	0.00253165	0.012285	0.00254453	0	0.0126263	0.0134048	0.00259067	0.0146699	0.00240385	0	0	0.00250627	0.00522193	0.00248756	0.0127796	0.0161725	0.0025641	0.0193237	0.00252525	0.00245098	0.0131926	0.0167064	0.00396825	0.00253807	0.0170732	0.00255102	0.00252525	0.00246914	0.00250627	0	0.0227848	0.00258398	0	0	0.0307692
TG synthesis, ER	0.0626959	0.0471464	0.040201	0.05	0.0487805	0.057047	0.042394	0.0426065	0.0451128	0.0479798	0.0498753	0.0680473	0.0580645	0.0528967	0.0481013	0.046683	0.0407125	0.0597484	0.0606061	0.0563003	0.0544041	0.0440098	0.0432692	0.0551948	0.0567823	0.0426065	0.0443864	0.0497512	0.0415335	0.0566038	0.0435897	0.0531401	0.0429293	0.0465686	0.0422164	0.0477327	0.0297619	0.0406091	0.0390244	0.0382653	0.0429293	0.0617284	0.037594	0.0551948	0.0531646	0.0490956	0.0603175	0.0673077	0.0584615
subsystems	6DD	6DD	6DD	6DD	6DD	6DD	6DD	6DD	6DD	6DD	6DD	6DD	6DD	6DD	6DD	6DD	6DD	6DD	6DD	6DD	6DD	6DD	6DD	6DD	6DD	6DD	6DD	6DD	6DD	6DD	6DD	6DD	6DD	6DD	6DD	6DD	6DD	6DD	6DD	6DD	6DD	6DD	6DD	6DD	6DD	6DD	6DD	6DD	6DD
DG synthesis	0.0215054	0.0209424	0.0280612	0.0209424	0.0233161	0.0205128	0.0147059	0.0231362	0.021164	0.0209424	0.0208877	0.0254453	0.0255754	0.0230179	0.0234375	0.02457	0.0184211	0.0228426	0.0323625	0.0227848	0.0203562	0.0206186	0.0207254	0.0303797	0.0286458	0.0234375	0.026178	0.0262467	0.0224439	0.0238727	0.0237467	0.0204082	0.0211082	0.0236842	0.0210526	0.0282776	0.0282776	0.0231362	0.0336788	0.0257732	0.0328283	0.0209424	0.0303797	0.0208877	0.0233161	0.0224439	0.0277778	0.0233766	0.0262467
LPA synthesis	0.00537634	0.0078534	0.0102041	0.0052356	0.0103627	0.00769231	0.00490196	0.00771208	0.0132275	0.013089	0.00522193	0.0101781	0.0102302	0.0127877	0.0130208	0.00982801	0.0105263	0.00507614	0.0194175	0.0126582	0.00763359	0.0103093	0.0129534	0.0101266	0.0104167	0.0078125	0.0078534	0.00787402	0.00997506	0.00795756	0.0105541	0.0102041	0.00527704	0.0105263	0.0105263	0.0128535	0.0128535	0.0102828	0.0129534	0.0103093	0.0126263	0.0052356	0.0101266	0.0130548	0.0103627	0.0074813	0.010101	0.0103896	0.015748
PA synthesis	0.0134409	0.013089	0.0204082	0.013089	0.015544	0.0102564	0.00735294	0.0128535	0.015873	0.0157068	0.0130548	0.0152672	0.0153453	0.0127877	0.0182292	0.014742	0.0105263	0.0126904	0.02589	0.0151899	0.0101781	0.0180412	0.0129534	0.0227848	0.0208333	0.0130208	0.0157068	0.015748	0.0149626	0.0159151	0.0184697	0.0127551	0.0131926	0.0157895	0.0131579	0.0231362	0.0231362	0.0154242	0.0259067	0.0154639	0.0227273	0.0104712	0.0202532	0.0156658	0.015544	0.0149626	0.020202	0.0181818	0.0183727
PE synthesis	0.0241935	0.0183246	0.0178571	0.0183246	0.0233161	0.0282051	0.0196078	0.0179949	0.0238095	0.026178	0.0234987	0.0254453	0.0179028	0.0204604	0.0182292	0.017199	0.0263158	0.0228426	0.02589	0.0177215	0.0178117	0.0231959	0.0181347	0.0177215	0.0234375	0.0234375	0.0183246	0.023622	0.0174564	0.0265252	0.0237467	0.0178571	0.0263852	0.0184211	0.0184211	0.0257069	0.0231362	0.0231362	0.0181347	0.0257732	0.0252525	0.0235602	0.0177215	0.0234987	0.0181347	0.0174564	0.0277778	0.0233766	0.0209974
PG synthesis	0	0	0	0	0	0	0	0	0	0	0	0	0	0	0	0	0	0	0	0	0	0	0	0	0	0	0	0	0	0	0	0	0	0	0	0	0	0	0	0	0	0	0	0	0	0	0	0	0
PGP synthesis	0	0	0	0	0	0	0	0	0	0	0	0	0	0	0	0	0	0	0	0	0	0	0	0	0	0	0	0	0	0	0	0	0	0	0	0	0	0	0	0	0	0	0	0	0	0	0	0	0
acyl editing	0.0456989	0.0471204	0.0484694	0.0418848	0.0466321	0.0512821	0.0490196	0.0437018	0.047619	0.0418848	0.0548303	0.0381679	0.0460358	0.0460358	0.0442708	0.04914	0.05	0.0406091	0.0453074	0.0455696	0.0534351	0.0489691	0.0518135	0.0481013	0.046875	0.0520833	0.0471204	0.0498688	0.0448878	0.0424403	0.0422164	0.0408163	0.0448549	0.0421053	0.0447368	0.0462725	0.0385604	0.0437018	0.0440415	0.0463918	0.0530303	0.0497382	0.0481013	0.0496084	0.0440415	0.042394	0.0429293	0.0519481	0.0472441
β-oxidation	0.228495	0.222513	0.216837	0.222513	0.220207	0.217949	0.269608	0.215938	0.224868	0.222513	0.221932	0.216285	0.217391	0.217391	0.21875	0.208845	0.223684	0.215736	0	0.21519	0.216285	0.219072	0.220207	0.21519	0.221354	0.221354	0.222513	0.223097	0.21197	0.225464	0.224274	0.216837	0.224274	0.223684	0.223684	0.218509	0.218509	0.218509	0.220207	0.219072	0.214646	0.222513	0.21519	0.221932	0.220207	0.21197	0.214646	0.220779	0.136483
fatty acid elongation	0.120968	0.117801	0.114796	0.117801	0.11658	0.115385	0.110294	0.115681	0.119048	0.117801	0.117493	0.114504	0.11509	0.11509	0.117188	0.110565	0.118421	0.124365	0.132686	0.113924	0.114504	0.115979	0.11658	0.113924	0.117188	0.117188	0.117801	0.11811	0.112219	0.119363	0.118734	0.114796	0.118734	0.118421	0.118421	0.115681	0.115681	0.115681	0.11658	0.115979	0.113636	0.117801	0.113924	0.117493	0.11658	0.112219	0.113636	0.116883	0.107612
fatty acid synthesis	0.110215	0.109948	0.109694	0.117801	0.106218	0.112821	0.10049	0.115681	0.108466	0.10733	0.10705	0.10687	0.112532	0.112532	0.111979	0.105651	0.107895	0.109137	0.148867	0.108861	0.109415	0.110825	0.108808	0.113924	0.106771	0.109375	0.109948	0.112861	0.109726	0.114058	0.108179	0.109694	0.113456	0.107895	0.110526	0.11054	0.107969	0.11054	0.106218	0.108247	0.111111	0.109948	0.111392	0.10705	0.108808	0.107232	0.111111	0.111688	0.120735
galactolipid synthesis, EP	0	0	0	0	0.00259067	0	0.00245098	0	0	0	0	0	0	0.00255754	0	0	0.00263158	0	0	0	0	0	0	0	0	0	0	0	0	0.00265252	0.00263852	0	0.00263852	0	0	0.00257069	0	0	0	0	0	0	0	0.00261097	0	0	0	0	0
galactolipid synthesis, PP	0.0107527	0.0104712	0.0102041	0.0104712	0.0103627	0.0128205	0.0147059	0.0102828	0.010582	0.0104712	0.0104439	0.0152672	0.0127877	0.0179028	0.0104167	0.014742	0.0105263	0.0101523	0.0161812	0.0202532	0.0101781	0.0128866	0.0129534	0.0101266	0.00520833	0.00520833	0.013089	0.0131234	0.0199501	0.0106101	0.0105541	0.0127551	0.0105541	0.0105263	0.0131579	0.0102828	0.0128535	0.0102828	0.0103627	0.0128866	0.0126263	0.0104712	0.00506329	0.0104439	0.0181347	0.0199501	0.0126263	0.0103896	0.0131234
lipid remodeling - DGL	0.00806452	0.0157068	0.0127551	0.0157068	0.00777202	0.0102564	0.00735294	0.0102828	0.00793651	0.0078534	0.0078329	0.0101781	0.0102302	0.0179028	0.0078125	0.012285	0.00789474	0.0126904	0.0194175	0.0126582	0.0127226	0.0128866	0.0103627	0.0126582	0.0078125	0.0104167	0.0104712	0.0131234	0.00997506	0.00795756	0.00791557	0.0127551	0.00791557	0.00789474	0.0105263	0.00771208	0.0102828	0.0128535	0.00777202	0.0103093	0.010101	0.0104712	0.00759494	0.0078329	0.0103627	0.00997506	0.010101	0.0155844	0.0104987
lipid remodeling - PES	0.0107527	0.013089	0.0127551	0.013089	0.0129534	0.00769231	0.0171569	0.0154242	0.010582	0.0104712	0.0104439	0.0127226	0.00767263	0.0102302	0.0078125	0.014742	0.0105263	0.0152284	0.0291262	0.0151899	0.0127226	0.0180412	0.0103627	0.0101266	0.0104167	0.015625	0.0104712	0.0131234	0.0124688	0.00795756	0.0105541	0.0127551	0.0105541	0.00789474	0.0105263	0.00514139	0.0102828	0.0128535	0.0103627	0.0128866	0.00757576	0.0104712	0.0126582	0.0130548	0.0129534	0.0174564	0.010101	0.012987	0.0262467
lipid remodeling - SFR	0.00268817	0.0026178	0.00255102	0.0026178	0.00518135	0.0025641	0.00735294	0.00771208	0.0026455	0.0026178	0.00261097	0.00254453	0.00255754	0	0.00260417	0.002457	0.00526316	0.00253807	0.00323625	0.00253165	0.00254453	0.00257732	0.00259067	0.00253165	0.00260417	0.00260417	0.0026178	0.00262467	0.00498753	0.00530504	0.00527704	0.00255102	0.00791557	0.00263158	0.00263158	0.00514139	0.00257069	0.00257069	0.00259067	0.00257732	0.00252525	0.0026178	0.00506329	0.00522193	0.00259067	0.00249377	0.00252525	0.0025974	0.00262467
lipid remodeling - NPC	0.0188172	0.0183246	0.0178571	0.0183246	0.0181347	0.0179487	0.0171569	0.0179949	0.0185185	0.0183246	0.0182768	0.0178117	0.0179028	0.0204604	0.0182292	0.017199	0.0184211	0.0177665	0.02589	0.0177215	0.0178117	0.0180412	0.0181347	0.0177215	0.0182292	0.0182292	0.0183246	0.0183727	0.0174564	0.0185676	0.0184697	0.0178571	0.0184697	0.0184211	0.0184211	0.0179949	0.0179949	0.0179949	0.0181347	0.0180412	0.0176768	0.0183246	0.0177215	0.0182768	0.0181347	0.0174564	0.0176768	0.0181818	0.0209974
lipid remodeling - HIL	0.00806452	0	0.00510204	0.0052356	0.00777202	0.00769231	0.00735294	0.00771208	0.00793651	0.0078534	0.0078329	0.00763359	0.00767263	0	0.0078125	0.00737101	0.00789474	0.00761421	0.00647249	0.00506329	0.00508906	0.00515464	0.00777202	0.00506329	0.0078125	0.00520833	0.0078534	0.00787402	0.0074813	0.00795756	0.00791557	0.00510204	0.00791557	0.00789474	0.00789474	0.00771208	0.00771208	0.00514139	0.00777202	0.00773196	0.00757576	0.0078534	0.00759494	0.0078329	0.00777202	0.0074813	0.00757576	0.00519481	0.00787402
PC synthesis	0	0.0026178	0.00255102	0.0052356	0.00259067	0.0025641	0	0.00514139	0	0	0	0.00254453	0.00255754	0.00255754	0.00260417	0.002457	0	0.00507614	0.00323625	0.00253165	0.00254453	0	0.00259067	0.00253165	0.00260417	0.00260417	0.0026178	0.00262467	0.00249377	0	0	0.00255102	0	0.00263158	0.00263158	0	0	0	0.00259067	0.00257732	0.00252525	0.0026178	0.00253165	0	0.00259067	0.00249377	0.00252525	0	0.00262467
PI synthesis	0	0	0	0	0	0	0	0	0	0	0	0	0	0	0	0	0	0	0	0	0	0	0	0	0	0	0	0	0	0	0	0	0	0	0	0	0	0	0	0	0	0	0	0	0	0	0	0	0
PS synthesis	0	0	0	0	0	0	0	0	0	0	0	0	0	0	0	0	0	0	0	0	0	0	0	0	0	0	0	0	0	0	0	0	0	0	0	0	0	0	0	0	0	0	0	0	0	0	0	0	0
phospholipid metabolism	0.306452	0.301047	0.298469	0.298429	0.287565	0.3	0.276961	0.293059	0.298942	0.298429	0.302872	0.295165	0.294118	0.296675	0.299479	0.280098	0.302632	0.296954	0.372168	0.286076	0.290076	0.298969	0.300518	0.293671	0.296875	0.302083	0.298429	0.291339	0.284289	0.29443	0.306069	0.293367	0.300792	0.302632	0.302632	0.300771	0.298201	0.300771	0.295337	0.286082	0.287879	0.293194	0.291139	0.302872	0.303109	0.286783	0.292929	0.301299	0.301837
TG hydrolysis	0.00537634	0.0052356	0.00510204	0.0052356	0.00518135	0.00512821	0.00980392	0.00514139	0.00529101	0.0052356	0.00522193	0.00508906	0.00511509	0.00511509	0.00520833	0.004914	0.00526316	0.00507614	0	0.00506329	0.00508906	0.00515464	0.00518135	0.00506329	0.00520833	0.00520833	0.0052356	0.00524934	0.00498753	0.00530504	0.00527704	0.00510204	0.00527704	0.00526316	0.00526316	0.00514139	0.00514139	0.00514139	0.00518135	0.00515464	0.00505051	0.0052356	0.00506329	0.00522193	0.00518135	0.00498753	0.00505051	0.00519481	0.00524934
TG synthesis, ER	0.0430108	0.0471204	0.0433673	0.0418848	0.0414508	0.0358974	0.0465686	0.0462725	0.047619	0.0418848	0.0391645	0.0381679	0.0511509	0.0383632	0.046875	0.041769	0.0473684	0.0380711	0.0582524	0.0379747	0.0508906	0.0386598	0.0362694	0.043038	0.0364583	0.0338542	0.039267	0.0341207	0.0448878	0.0477454	0.0395778	0.0535714	0.0448549	0.0394737	0.0394737	0.0411311	0.0411311	0.0411311	0.0388601	0.0386598	0.040404	0.0418848	0.0531646	0.0417755	0.0362694	0.0448878	0.0378788	0.0363636	0.0498688
[truncated: 511 more columns]

## Sheet: Figure 3b
ecotype	condition	acyl editing	DG synthesis	fatty acid elongation	fatty acid synthesis	galactolipid synthesis, eukaryotic pathway	galactolipid synthesis, prokaryotic pathway	lipid remodeling - DGL	lipid remodeling - PES	LPA synthesis	PA synthesis	phosphatidylcholine synthesis, endoplasmic reticulum	PE synthesis	PG synthesis	phosphatidylinositol synthesis, endoplasmic reticulum	beta-oxidation	triacylglycerol degradation	triacylglycerol synthesis, endoplasmic reticulum
ecotype.1	a_light	2.0592	1.6732	1.0568	1.8138	3.3325	0.87123	0	0.47819	1.6661	1.6649	1.9443	1.8838	1.3167	2.5633	0	0	0.0025753
ecotype.104	a_light	1.8274	1.6111	1.0171	1.8008	0.38344	3.3308	0	0.47768	1.6609	1.6597	1.8943	1.8607	1.9581	2.4863	0	0	0.0025753
ecotype.149	a_light	2.0213	1.6259	1.2482	1.8647	3.2766	0.85384	0	0.47819	1.7086	1.7075	1.9079	1.845	2.6679	2.5633	5.502e-06	1.1484e-16	0.0025753
ecotype.166	a_light	2.1299	1.6235	1.0681	1.8002	0.41895	3.3183	0	0.4778	1.6543	1.6531	1.9121	1.8026	1.7482	2.4743	0	0	0.0025753
ecotype.1716	a_light	2.2753	1.6188	1.2168	1.8142	3.2604	0.85204	0	0.47818	1.6566	1.6555	1.9051	1.7907	1.7392	2.5633	3.9149e-06	1.4049e-05	0.0025753
ecotype.173	a_light	2.2082	1.643	1.1539	1.8333	3.2986	0.85949	0	0.47819	1.6801	1.679	1.9196	1.8891	1.9044	2.5633	0	0	0.0025753
ecotype.178	a_light	1.9695	1.6162	1.102	1.8211	3.2462	0.85299	0	0.47762	1.6763	1.6752	1.8991	1.8465	2.2037	2.4048	0	0	0.0025753
ecotype.1867	a_light	2.1621	1.622	1.0922	1.8017	3.2618	0.85143	0	0.47819	1.6542	1.653	1.9007	1.9143	1.6535	2.4179	0	0	0.0025753
ecotype.1925	a_light	2.3944	1.6552	1.2213	1.8403	3.318	0.86123	0	0.47819	1.6824	1.6813	1.9339	1.8293	1.8354	2.5633	1.3755e-06	2.0292e-05	0.0025809
ecotype.1967	a_light	2.0739	1.6194	1.1609	1.8131	0.39933	3.3411	0	0.47819	1.6602	1.6591	1.9022	1.8515	1.7888	2.5633	4.1265e-06	3.6526e-05	0.0025853
ecotype.2	a_light	1.5897	1.631	0.99371	1.7819	0.43498	3.3047	0	0.47819	1.6438	1.6426	1.9201	1.7857	1.5486	2.2592	0	1.3393e-19	0.0025753
ecotype.2057	a_light	2.0241	1.6713	1.1113	1.8603	0.48356	3.3506	0	0.47828	1.7108	1.7097	1.9443	1.8973	2.2419	2.5633	0	0	0.0025254
ecotype.223	a_light	1.8279	1.6143	1.0125	1.7837	3.2406	0.85088	0	0.47819	1.6409	1.6397	1.8975	1.8545	1.5048	2.5633	0	0	0.0025753
ecotype.2274	a_light	2.5372	1.6573	1.3147	1.8712	3.3315	0.86112	0	0.47819	1.7076	1.7064	1.9329	1.8769	2.2601	2.5633	0	0	0.0025753
ecotype.2290	a_light	2.1312	1.6657	1.1038	1.8214	3.3244	0.86395	0	0.47819	1.6704	1.6692	1.9443	1.8049	1.5358	2.5633	0	0	0.0025753
ecotype.258	a_light	2.1962	1.609	1.2291	1.822	0.40196	3.3446	0	0.47775	1.6642	1.6631	1.9035	1.6731	2.068	2.5633	0	0	0.0025753
ecotype.267	a_light	2.4358	1.6393	1.2496	1.8259	0.44001	3.3429	0	0.47819	1.6648	1.6637	1.9225	1.784	1.667	2.5633	0	0	0.0025753
ecotype.281	a_light	2.1918	1.6214	1.1639	1.8589	3.2645	0.85241	0	0.47819	1.7092	1.7081	1.8997	1.9174	2.7135	2.5633	0	0	0.0025753
ecotype.282	a_light	2.0201	1.619	1.1256	1.779	0.39889	3.3455	0	0.47769	1.6267	1.6255	1.902	1.8384	1.132	2.5546	2.9245e-06	3.4981e-06	0.0025753
ecotype.321	a_light	2.1854	1.5957	1.2232	1.8591	3.2474	0.85334	0	0.47819	1.7058	1.7046	1.9048	1.4423	3.1964	2.5633	0	1.3393e-19	0.0025753
ecotype.328	a_light	2.2678	1.6442	1.0262	1.7966	3.2838	0.85841	0	0.47799	1.6542	1.6531	1.9213	1.8828	1.4554	2.4294	0	0	0.002463
ecotype.357	a_light	2.4948	1.6292	1.2911	1.793	3.279	0.85569	0	0.47819	1.6275	1.6264	1.9104	1.8475	0.96845	2.5633	0	0	0.0025753
ecotype.362	a_light	1.8602	1.5823	1.0411	1.7692	3.1654	0.84048	0	0.47764	1.6265	1.6253	1.8989	1.6211	1.899	2.4336	0	0	0.0025753
ecotype.366	a_light	2.2134	1.6353	1.1389	1.8449	3.2778	0.8575	0	0.47819	1.6952	1.694	1.9123	1.8984	2.2932	2.5633	0	0	0.0025753
ecotype.373	a_light	2.2551	1.5985	1.1509	1.7997	3.2405	0.85326	0	0.47819	1.6478	1.6466	1.9051	1.4802	1.9963	2.5633	0	0	0.0025753
ecotype.374	a_light	2.355	1.6276	1.3302	1.8742	3.2863	0.85464	0	0.47819	1.7118	1.7107	1.9098	1.8371	2.6871	2.5633	0	0	0.0025753
ecotype.378	a_light	2.2996	1.6125	1.2932	1.871	3.2704	0.85399	0	0.47819	1.7122	1.711	1.9086	1.6316	2.9994	2.5633	0	0	0.0025753
ecotype.379	a_light	2.5612	1.6247	1.2662	1.8322	3.2772	0.85442	0	0.47819	1.6716	1.6704	1.9049	1.8731	1.9022	2.5633	0	4.2521e-18	0.0025753
ecotype.380	a_light	2.2228	1.6051	1.1853	1.8021	0.41052	3.3332	0	0.47819	1.6475	1.6463	1.9078	1.5304	1.8742	2.5633	0	0	0.0025753
ecotype.386	a_light	2.2045	1.6347	1.2268	1.8251	3.2846	0.85726	0	0.47819	1.6661	1.665	1.9153	1.8418	1.7153	2.5633	0	0	0.0025753
ecotype.390	a_light	2.1745	1.6304	1.2096	1.831	3.2761	0.85461	0	0.47819	1.6741	1.673	1.91	1.875	1.9134	2.5633	0	0	0.0025753
ecotype.392	a_light	1.8561	1.6149	1.0335	1.7939	3.239	0.85081	0	0.47819	1.6511	1.65	1.8983	1.8501	1.708	2.5392	0	0	0.0025753
ecotype.4802	a_light	1.8671	1.6424	1.033	1.807	3.298	0.84065	0	0.47819	1.6644	1.6632	1.9255	1.8676	1.7396	2.4488	0	0	0.0025753
ecotype.5056	a_light	2.2923	1.6583	1.2802	1.8527	3.3297	0.86153	0	0.47819	1.6902	1.6891	1.9351	1.8543	1.9236	2.5633	8.6742e-08	2.1937e-06	0.0025759
ecotype.5122	a_light	1.9005	1.6109	1.0583	1.7845	0.39556	3.3282	0	0.47819	1.6395	1.6383	1.9003	1.754	1.5717	2.51	0	0	0.0025753
ecotype.5158	a_light	2.0731	1.6514	1.151	1.792	0.45497	3.3449	0	0.47819	1.6367	1.6355	1.93	1.8469	0.97408	2.5633	0	0	0.0025753
ecotype.5232	a_light	2.7496	1.6296	1.3688	1.8541	3.2999	0.85699	0	0.47819	1.6861	1.6849	1.9138	1.7891	2.138	2.5633	0	0	0.0025753
ecotype.5245	a_light	2.5869	1.6225	1.2807	1.8384	3.2734	0.85344	0	0.47819	1.6779	1.6767	1.9059	1.8289	2.0799	2.5633	0	0	0.0025753
ecotype.5381	a_light	1.912	1.5893	1.1776	1.8313	0.40798	3.321	0	0.47819	1.6796	1.6785	1.9066	1.3231	2.8307	2.5633	0	0	0.0025753
ecotype.5565	a_light	2.2424	1.6267	1.2621	1.8409	3.2814	0.85365	0	0.47819	1.6821	1.681	1.9058	1.893	2.0861	2.5633	2.4049e-28	8.0421e-11	0.0025753
ecotype.5606	a_light	2.3429	1.6366	1.2408	1.8602	0.42884	3.3484	0	0.47819	1.7026	1.7014	1.917	1.8502	2.4299	2.5633	2.0174e-21	6.6963e-20	0.0025753
ecotype.5742	a_light	2.0412	1.6035	1.1363	1.7945	3.2419	0.85234	0	0.47819	1.6425	1.6413	1.9022	1.6068	1.7606	2.5633	0	0	0.0025753
ecotype.5753	a_light	1.916	1.6157	1.064	1.8117	0.39564	3.3318	0	0.47819	1.6671	1.666	1.9004	1.8291	2.029	2.52	0	0	0.0025753
ecotype.5785	a_light	2.2476	1.6206	1.1901	1.8112	3.2671	0.8518	0	0.47819	1.6551	1.6539	1.9074	1.7829	1.7063	2.5633	0	0	0.0025753
ecotype.5832	a_light	2.3079	1.6246	1.294	1.9023	3.2858	0.8562	0	0.47819	1.7451	1.744	1.9146	1.7052	3.4868	2.5633	4.716e-06	6.6963e-20	0.0025753
ecotype.5837	a_light	1.9776	1.6233	1.1025	1.8439	0.40334	3.3473	0	0.47769	1.6984	1.6973	1.9043	1.8579	2.5296	2.5633	0	0	0.0025753
ecotype.5887	a_light	2.2046	1.644	1.2254	1.844	3.3046	0.85908	0	0.47819	1.6858	1.6846	1.9194	1.9066	1.97	2.5633	0	0	0.0025753
ecotype.5896	a_light	2.1034	1.6421	1.1593	1.8136	3.2993	0.86152	0	0.47819	1.6584	1.6572	1.9311	1.674	1.6086	2.5633	0	0	0.0025753
ecotype.6005	a_light	1.9903	1.6456	1.2213	1.9022	3.304	0.85952	0	0.47822	1.7493	1.7483	1.9216	1.893	3.2512	2.5633	4.9803e-07	7.3471e-06	0.0025579
ecotype.6008	a_light	2.2587	1.6188	1.2708	1.7966	3.2699	0.8542	0	0.47815	1.6334	1.6324	1.9053	1.8109	1.2554	2.5633	1.2895e-06	1.1414e-05	0.0025909
ecotype.6119	a_light	2.079	1.6625	1.2776	1.8613	0.46803	3.3637	0	0.47819	1.6993	1.6982	1.9365	1.8869	2.0416	2.5633	0	0	0.0025753
ecotype.6169	a_light	2.366	1.5948	1.2348	1.8233	3.2114	0.84047	0	0.46684	1.6673	1.6661	1.9075	1.6779	2.4636	2.5633	0	0	0.0025753
ecotype.6188	a_light	2.1658	1.6369	1.2081	1.831	0.41944	3.357	0	0.47819	1.6749	1.6737	1.9123	1.9219	1.8219	2.5633	0	0	0.0025753
ecotype.6194	a_light	1.9445	1.6145	1.0728	1.8166	3.2974	0.85058	0	0.47821	1.6679	1.6667	1.8985	1.8403	1.8134	2.5633	0	3.3482e-17	0.0025645
ecotype.6243	a_light	2.0771	1.6239	1.1532	1.7911	3.2553	0.8543	0	0.4781	1.6366	1.6354	1.9105	1.7713	1.3112	2.5633	0	3.1414e-11	0.0026252
ecotype.6318	a_light	1.9603	1.6174	1.0912	1.7971	0.40441	3.3349	0	0.47819	1.6503	1.6492	1.9048	1.7845	1.7192	2.4023	0	6.6963e-20	0.0025753
ecotype.6448	a_light	2.3018	1.6206	1.2323	1.8956	0.40694	3.3501	0	0.45882	1.7433	1.7422	1.9033	1.8347	3.4333	2.5633	0	0	0.0025753
ecotype.66	a_light	2.0277	1.6243	0.94142	1.7718	0.39842	3.3313	0	0.47819	1.6349	1.6337	1.9018	1.9235	1.2835	2.4467	0	1.6741e-20	0.0025753
ecotype.6709	a_light	1.6746	1.609	0.8783	1.7199	0.37758	3.3214	0	0.47833	1.592	1.5908	1.8915	1.8844	0.69327	2.1725	0	2.7284e-11	0.0025005
ecotype.6727	a_light	1.9085	1.618	1.1865	1.8625	0.40552	3.3428	0	0.45348	1.7133	1.7122	1.9018	1.8305	2.8819	2.5633	0	6.6963e-20	0.0025753
ecotype.6729	a_light	1.82	1.5913	1.0016	1.7582	3.2187	0.85499	0	0.47742	1.6175	1.6163	1.908	1.3169	1.6474	2.4253	0	1.6741e-20	0.0025753
ecotype.6730	a_light	2.1586	1.6185	1.2069	1.8479	0.3997	3.3448	0	0.47819	1.6938	1.6926	1.9025	1.8243	2.4719	2.5633	0	7.1902e-11	0.0025753
ecotype.6744	a_light	2.1967	1.6116	1.2292	1.8365	0.39721	3.3443	0	0.47782	1.6798	1.6786	1.9012	1.7525	2.3045	2.5633	0	0	0.0025753
ecotype.6810	a_light	2.2107	1.6088	1.1264	1.7837	0.40166	3.3308	0	0.47778	1.6334	1.6322	1.9034	1.6824	1.51	2.45	0	0	0.0025753
ecotype.6847	a_light	2.3904	1.6103	1.3467	1.8362	0.41738	3.3459	0	0.47819	1.6701	1.6689	1.9112	1.5556	2.2007	2.5633	0	0	0.0025753
ecotype.6898	a_light	1.7684	1.6141	0.98696	1.798	3.2381	0.84557	0	0.47582	1.6617	1.6606	1.8956	1.9081	1.9684	2.3505	2.4759e-05	0	0.0025753
ecotype.6899	a_light	1.9226	1.6101	1.0726	1.8389	3.2405	0.8524	0	0.47819	1.6964	1.6952	1.9029	1.695	2.7513	2.5633	0	0	0.0025753
ecotype.6903	a_light	2.1741	1.6251	1.1523	1.8404	3.2693	0.8526	0	0.47819	1.6892	1.6881	1.9057	1.8745	2.3006	2.5633	0	0	0.0025753
ecotype.6905	a_light	2.0903	1.6191	1.1044	1.7986	3.2517	0.85259	0	0.47812	1.6501	1.6489	1.9018	1.8482	1.6059	2.5633	0	0	0.0025753
ecotype.6906	a_light	2.5292	1.6077	1.2534	1.829	0.41131	3.3415	0	0.44014	1.6726	1.6714	1.9028	1.6497	2.2498	2.5657	0	5.5513e-11	0.0025753
ecotype.6907	a_light	1.7921	1.6047	0.98422	1.7612	0.39107	3.325	0	0.47819	1.6202	1.619	1.8982	1.7	1.3243	2.4293	0	1.3393e-19	0.0025753
ecotype.6909	a_light	2.2919	1.6204	1.1685	1.8077	0.40297	3.3415	0	0.47819	1.6534	1.6522	1.9041	1.8352	1.6471	2.5633	1.6506e-05	4.6908e-16	0.0025753
ecotype.6911	a_light	1.9073	1.5558	1.0164	1.7235	3.1229	0.85028	0	0.39545	1.5859	1.5846	1.8874	1.38	1.491	2.4609	0	0	0.0025753
ecotype.6914	a_light	2.3843	1.6671	1.3398	1.8477	3.3472	0.86585	0	0.47819	1.6798	1.6787	1.9443	1.8175	1.6145	2.5633	1.1618e-06	1.9503e-05	0.0025807
ecotype.6916	a_light	2.133	1.5987	1.1921	1.8151	3.243	0.85284	0	0.47819	1.661	1.6598	1.9038	1.5064	2.2306	2.5633	5.502e-06	1.0888e-16	0.0025753
ecotype.6918	a_light	2.1953	1.6093	1.1599	1.7771	0.40434	3.3335	0	0.47819	1.6219	1.6206	1.9047	1.6555	1.2414	2.5633	0	0	0.0025753
ecotype.6919	a_light	2.1495	1.6154	1.101	1.8138	0.39708	3.3375	0	0.47252	1.6671	1.6659	1.9003	1.8192	2.0115	2.5633	6.1648e-13	4.8884e-18	0.0025753
ecotype.6921	a_light	2.5744	1.6626	1.3682	1.884	0.48356	3.3618	0	0.47823	1.717	1.7158	1.9443	1.7539	2.4456	2.5633	0	4.2563e-11	0.0025504
ecotype.6924	a_light	1.9209	1.6485	1.0521	1.8096	3.3043	0.86267	0	0.47819	1.6638	1.6626	1.9352	1.6989	1.6901	2.4838	0	0	0.0025753
ecotype.6926	a_light	2.0808	1.6671	1.2913	1.8741	3.3435	0.8652	0	0.47819	1.7125	1.7114	1.9443	1.8206	2.2964	2.5633	0	3.3482e-20	0.0025753
ecotype.6928	a_light	2.2616	1.6398	1.2584	1.8396	3.2953	0.85838	0	0.47772	1.6791	1.678	1.9193	1.8515	1.9083	2.5633	0	0	0.0025753
ecotype.6932	a_light	2.2699	1.5807	1.1147	1.7948	3.1668	0.85323	0	0.44522	1.6492	1.648	1.8988	1.5456	2.3335	2.5633	0	0	0.0025753
ecotype.6937	a_light	1.9937	1.6214	1.1084	1.8288	0.40011	3.3403	0	0.47819	1.6815	1.6803	1.9027	1.8635	2.2061	2.5633	0	0	0.0025753
ecotype.6939	a_light	2.2025	1.6033	1.1147	1.8462	0.39296	3.3291	0	0.47779	1.6995	1.6983	1.899	1.6643	2.8911	2.5633	1.3755e-06	2.0292e-05	0.0025809
ecotype.6940	a_light	2.1384	1.644	1.1851	1.8493	3.297	0.85776	0	0.47819	1.6953	1.6942	1.9216	1.8775	2.2022	2.5633	0	0	0.0025753
ecotype.6942	a_light	2.3902	1.6084	1.2334	1.7628	0.39523	3.3557	0	0.47819	1.5998	1.5986	1.9002	1.7108	0.6927	2.5633	0	1.7905e-11	0.0025753
ecotype.6943	a_light	2.1409	1.6719	1.1809	1.8474	0.48356	3.3622	0	0.47819	1.6916	1.6904	1.9443	1.8944	1.8111	2.5633	0	0	0.0025753
ecotype.6946	a_light	2.3828	1.6267	1.3411	1.8812	0.41547	3.3552	0	0.47819	1.7185	1.7174	1.9104	1.8101	2.8439	2.5633	0	0	0.0025753
ecotype.6951	a_light	2.2928	1.6141	1.3053	1.9517	0.41414	3.344	0	0.47819	1.7982	1.7971	1.9096	1.6328	4.7236	2.5633	0	0	0.0025753
ecotype.6953	a_light	2.338	1.6072	1.1926	1.7861	3.257	0.84996	0	0.47819	1.6283	1.6271	1.9021	1.6754	1.3741	2.5633	0	0	0.0025753
ecotype.6958	a_light	2.4527	1.6337	1.3164	1.8072	3.29	0.85544	0	0.47842	1.6401	1.6389	1.9156	1.8309	1.1791	2.5633	3.0949e-06	4.5657e-05	0.002463
ecotype.6962	a_light	2.2931	1.5996	1.2874	1.8045	0.39901	3.3404	0	0.47758	1.6414	1.6403	1.9021	1.5455	1.7601	2.5633	5.1518e-12	4.5017e-12	0.0025753
ecotype.6967	a_light	2.0721	1.6639	1.1391	1.82	3.3237	0.86321	0	0.47819	1.6665	1.6653	1.9443	1.7817	1.4964	2.4899	0	0	0.0025753
ecotype.6973	a_light	2.5601	1.5977	1.267	1.8022	3.2544	0.85262	0	0.47819	1.6402	1.639	1.9061	1.4559	1.823	2.5633	0	2.2025e-16	0.0025753
ecotype.6976	a_light	2.0877	1.6443	1.1535	1.8129	3.2946	0.85629	0	0.47819	1.6586	1.6575	1.924	1.8477	1.4931	2.5633	0	0	0.0025753
ecotype.6977	a_light	2.4505	1.636	1.2756	1.8644	0.43026	3.3469	0	0.47819	1.7049	1.7038	1.9177	1.8257	2.485	2.5633	0	0	0.0025753
ecotype.6979	a_light	1.9823	1.6077	1.1013	1.7864	3.2381	0.85124	0	0.4788	1.6373	1.6361	1.8996	1.7177	1.5573	2.5633	0	0	0.0025753
ecotype.6980	a_light	2.0448	1.6193	1.1438	1.8129	0.40251	3.3345	0	0.4782	1.6621	1.661	1.9038	1.816	1.8576	2.5633	0	5.6867e-11	0.002567
ecotype.6982	a_light	1.8921	1.5847	1.0652	1.8369	3.179	0.85322	0	0.43596	1.6997	1.6986	1.8932	1.6975	3.2763	2.3638	0	0	0.0025753
ecotype.6983	a_light	2.445	1.6556	1.3679	1.8455	0.47523	3.361	0	0.47819	1.6751	1.674	1.9402	1.7279	1.6764	2.5633	0	0	0.0025753
ecotype.6985	a_light	2.1279	1.6402	1.1829	1.8091	3.2902	0.85642	0	0.47819	1.6526	1.6514	1.919	1.8667	1.3894	2.5633	0	0	0.0025753
ecotype.6988	a_light	2.1592	1.6209	1.214	1.8402	0.40274	3.3461	0	0.47819	1.6855	1.6843	1.904	1.8428	2.272	2.5633	0	0	0.0025753
ecotype.6989	a_light	2.0962	1.6202	1.1721	1.8687	0.40083	3.347	0	0.47821	1.7196	1.7185	1.903	1.8471	2.9916	2.5075	1.2251e-06	2.8535e-06	0.0025652
ecotype.6990	a_light	2.0499	1.6214	1.1506	1.8144	3.2632	0.85378	0	0.46335	1.6646	1.6634	1.9045	1.8327	1.8894	2.4617	0	0	0.0025587
ecotype.6992	a_light	1.9973	1.6119	1.0497	1.8042	3.2899	0.8505	0	0.47774	1.6577	1.6566	1.8984	1.8043	1.6582	2.5633	0	1.3393e-19	0.0025753
ecotype.6994	a_light	2.2443	1.6236	1.1531	1.818	0.39775	3.3541	0	0.47819	1.6657	1.6645	1.9015	1.9191	1.8109	2.5633	0	6.6963e-20	0.0025753
ecotype.6996	a_light	2.7134	1.6344	1.3032	1.8882	3.2963	0.85727	0	0.47819	1.7295	1.7284	1.9129	1.8728	2.9568	2.5633	0	0	0.0025753
ecotype.7000	a_light	2.319	1.6713	1.177	1.8576	0.48356	3.3571	0	0.47819	1.7031	1.7019	1.9443	1.8787	2.0608	2.5633	1.09e-06	2.0675e-05	0.0025811
ecotype.7004	a_light	2.2008	1.6448	1.1016	1.8098	3.3022	0.86271	0	0.47819	1.6593	1.6581	1.9323	1.6938	1.6036	2.5633	1.0189e-06	9.0186e-06	0.0025779
ecotype.7008	a_light	2.2792	1.6223	1.1803	1.824	3.2586	0.85229	0	0.47819	1.6696	1.6684	1.9059	1.8323	1.9504	2.5633	0	0	0.0025753
ecotype.7011	a_light	2.2315	1.6639	1.166	1.8275	3.3271	0.86622	0	0.47819	1.6722	1.6711	1.9443	1.7676	1.5871	2.5633	0	2.6785e-19	0.0025753
ecotype.7014	a_light	2.0651	1.614	1.0429	1.7796	3.2367	0.85189	0	0.47819	1.6352	1.634	1.8967	1.8571	1.385	2.5276	0	0	0.0025753
ecotype.7026	a_light	2.1391	1.6202	1.1971	1.8358	0.40224	3.3451	0	0.47819	1.6821	1.681	1.9037	1.8262	2.2196	2.5633	0	0	0.0025753
ecotype.7031	a_light	1.9862	1.648	1.097	1.7923	3.3058	0.86397	0	0.47774	1.6416	1.641	1.9315	1.7832	1.1934	2.5504	0	0	0.0025753
ecotype.7035	a_light	2.4153	1.6395	1.1662	1.8059	3.2901	0.85562	0	0.47819	1.6509	1.6497	1.9192	1.8584	1.3761	2.5633	0	0	0.0025753
ecotype.7062	a_light	2.3316	1.6279	1.3581	1.8491	0.42401	3.3602	0	0.47819	1.6819	1.6808	1.9146	1.7521	2.1027	2.5633	1.1004e-05	0	0.0025753
ecotype.7069	a_light	2.5051	1.6482	1.3408	1.8399	0.47263	3.3507	0	0.47819	1.6723	1.6712	1.9389	1.6387	1.7867	2.5633	0	0	0.0025753
ecotype.7071	a_light	2.3441	1.6129	1.1803	1.8346	3.2542	0.85164	0	0.47757	1.6812	1.6801	1.9031	1.7385	2.3461	2.5633	0	3.4218e-11	0.0025753
ecotype.7078	a_light	2.3127	1.6217	1.2361	1.8649	3.2702	0.85278	0	0.47819	1.7092	1.7081	1.9065	1.8078	2.7535	2.5633	0	0	0.0025753
ecotype.7080	a_light	2.3895	1.6227	1.193	1.8233	0.40122	3.3478	0	0.47819	1.6686	1.6674	1.9032	1.8748	1.8929	2.5633	4.585e-07	2.0292e-05	0.0025698
ecotype.7094	a_light	2.3088	1.6156	1.188	1.8364	3.2493	0.85275	0	0.47771	1.6843	1.6832	1.9031	1.7738	2.3548	2.5633	0	0	0.0025753
ecotype.7098	a_light	2.3916	1.6477	1.3426	1.9169	3.3176	0.86097	0	0.47819	1.7554	1.7543	1.9262	1.8447	3.3385	2.5633	0	2.0089e-19	0.0025753
ecotype.7102	a_light	2.4274	1.6143	1.3563	1.8467	3.2875	0.85621	0	0.47819	1.68	1.6788	1.912	1.5914	2.2899	2.5633	0	0	0.0025753
ecotype.7105	a_light	2.0932	1.654	1.1512	1.8487	0.48356	3.3397	0	0.47819	1.6966	1.6955	1.9443	1.6169	2.2879	2.5633	0	0	0.0025753
ecotype.7110	a_light	2.2446	1.6411	1.2532	1.8168	3.2987	0.85831	0	0.47819	1.6553	1.6542	1.9219	1.8238	1.4329	2.5633	0	0	0.0025753
ecotype.7123	a_light	2.0003	1.6244	1.1201	1.792	3.2603	0.84064	0	0.44326	1.6427	1.6415	1.9394	1.6032	1.7571	2.5633	0	0	0.0025698
ecotype.7126	a_light	2.2459	1.6225	1.2657	1.8367	0.41027	3.3534	0	0.47819	1.6773	1.6761	1.9077	1.7963	2.0945	2.5633	0	9.0947e-12	0.0025753
ecotype.7128	a_light	2.2407	1.6151	1.1902	1.7845	3.2511	0.85175	0	0.47773	1.6274	1.6262	1.9011	1.8031	1.1892	2.5633	0	0	0.0025753
ecotype.7135	a_light	2.1868	1.551	1.2424	1.7887	3.1233	0.85108	0	0.44328	1.6344	1.6332	1.9005	1.0818	2.6045	2.5633	0	0	0.0025753
ecotype.7139	a_light	1.953	1.583	1.099	1.7927	0.38642	3.2827	0	0.44087	1.6472	1.646	1.8906	1.7219	2.1608	2.5633	0	0	0.0025753
ecotype.7141	a_light	2.3362	1.627	1.2458	1.8424	3.2788	0.85424	0	0.47772	1.6843	1.6831	1.9078	1.8604	2.1535	2.5633	0	0	0.0025753
ecotype.7143	a_light	1.637	1.6235	1.0179	1.7698	3.2455	0.85407	0	0.47819	1.6274	1.6262	1.9027	1.8936	1.1329	2.4157	4.1408e-06	2.473e-05	0.0025822
ecotype.7145	a_light	2.2303	1.6241	1.302	1.8912	3.2794	0.853	0	0.47819	1.7323	1.7312	1.9068	1.839	3.1509	2.5633	0	5.4433e-11	0.0025753
ecotype.7147	a_light	2.3612	1.6239	1.2133	1.8906	3.2687	0.85573	0	0.47819	1.7393	1.7382	1.9058	1.842	3.3176	2.5633	0	1.3393e-19	0.0025753
ecotype.7150	a_light	2.2066	1.6088	1.1181	1.7913	3.2396	0.84982	0	0.47777	1.6398	1.6386	1.8952	1.8156	1.5246	2.5633	0	5.6038e-16	0.0025464
ecotype.7151	a_light	2.4539	1.6174	1.1951	1.8321	3.2562	0.85201	0	0.47819	1.6774	1.6762	1.9035	1.7972	2.1769	2.5633	0	5.6919e-18	0.0025753
ecotype.7158	a_light	2.5168	1.622	1.1842	1.8296	0.40163	3.3477	0	0.47775	1.6754	1.6742	1.9034	1.8704	2.0461	2.5633	2.2925e-06	2.0292e-05	0.0025809
ecotype.7163	a_light	2.1226	1.6209	1.127	1.845	3.2557	0.85389	0	0.47819	1.6986	1.6975	1.902	1.8634	2.5525	2.5633	9.5223e-07	1.4049e-05	0.0025792
ecotype.7164	a_light	2.3358	1.6003	1.3154	1.8482	3.2597	0.85497	0	0.47786	1.6861	1.685	1.906	1.4853	2.6834	2.5633	1.5475e-06	2.2829e-05	0.0025629
ecotype.7165	a_light	1.8529	1.5891	0.97589	1.7927	0.38787	3.3131	0	0.47819	1.658	1.6568	1.8965	1.4856	2.4022	2.4083	0	3.3041e-16	0.0025753
ecotype.7166	a_light	2.1695	1.6209	1.1535	1.8116	3.2609	0.8512	0	0.47774	1.6601	1.6589	1.9016	1.8842	1.7561	2.5633	0	6.6963e-20	0.0025753
ecotype.7178	a_light	2.0151	1.5976	1.1235	1.7657	3.236	0.84952	0	0.47027	1.6136	1.6124	1.8975	1.6079	1.2489	2.5633	1.3036e-13	1.051e-12	0.0025254
ecotype.7181	a_light	2.4857	1.6117	1.2148	1.8085	0.40563	3.3399	0	0.47819	1.6502	1.6491	1.9054	1.6812	1.7536	2.5633	0	7.648e-16	0.0025753
ecotype.7186	a_light	2.2228	1.6233	1.2464	1.8451	0.40812	3.3485	0	0.47771	1.6876	1.6864	1.9066	1.8341	2.2802	2.5633	0	0	0.0025753
ecotype.7188	a_light	1.7606	1.5809	1.0976	1.769	3.219	0.85211	0	0.42553	1.6233	1.6221	1.8917	1.4388	1.7314	2.5633	2.2925e-06	2.0292e-05	0.0025809
ecotype.7199	a_light	2.1223	1.5825	1.1968	1.81	3.183	0.84041	0	0.47502	1.6566	1.6555	1.9006	1.6046	2.4355	2.5633	0	1.0496e-10	0.0025605
ecotype.7201	a_light	2.1677	1.6628	1.1981	1.8557	3.3318	0.86669	0	0.47819	1.6998	1.6987	1.9403	1.8136	2.115	2.5633	0	0	0.0025753
ecotype.7205	a_light	2.2448	1.6231	1.1526	1.8062	0.40346	3.3457	0	0.47819	1.6537	1.6525	1.9043	1.868	1.6057	2.5633	0	4.5679e-12	0.0025753
ecotype.7206	a_light	2.1717	1.6218	1.2174	1.8218	3.265	0.85462	0	0.47819	1.6644	1.6632	1.9058	1.8156	1.8397	2.5633	0	0	0.0025753
ecotype.7224	a_light	2.2435	1.6209	1.1505	1.8307	0.40515	3.3369	0	0.47819	1.681	1.6798	1.9051	1.8329	2.2197	2.5633	0	1.3393e-19	0.0025753
ecotype.7229	a_light	1.9452	1.5846	1.0904	1.7862	3.1756	0.84051	0	0.46941	1.6399	1.6387	1.9021	1.61	2.1098	2.5633	3.2492e-12	1.0296e-11	0.0025753
ecotype.7231	a_light	2.2382	1.6122	1.1442	1.879	3.2541	0.85047	0	0.45284	1.7336	1.7325	1.894	1.8801	3.3385	2.5633	0	0	0.0025753
ecotype.7244	a_light	2.4136	1.6239	1.3602	1.8405	0.4172	3.356	0	0.47819	1.673	1.6718	1.9112	1.7489	1.976	2.5633	0	0	0.0025753
ecotype.7252	a_light	2.2903	1.6137	1.1694	1.8092	0.40384	3.3437	0	0.47819	1.6554	1.6542	1.9045	1.7205	1.8268	2.5633	0	0	0.0025753
ecotype.7258	a_light	1.9614	1.6055	1.1008	1.8342	0.39267	3.3325	0	0.44324	1.6911	1.69	1.894	1.7783	2.6324	2.5633	0	7.479e-11	0.0025753
ecotype.7260	a_light	2.209	1.6246	1.24	1.8792	0.40717	3.3512	0	0.47768	1.7248	1.7237	1.9062	1.8585	3.0063	2.5633	0	8.0568e-11	0.0025753
ecotype.7263	a_light	1.958	1.6088	0.97924	1.7492	0.39568	3.3157	0	0.47819	1.6117	1.6105	1.9004	1.7204	1.1508	2.1959	0	0	0.0025753
ecotype.7270	a_light	2.4679	1.6239	1.2249	1.8285	3.2705	0.85251	0	0.47776	1.672	1.6708	1.9079	1.8218	1.9745	2.5633	0	1.3641e-11	0.0025753
ecotype.7275	a_light	2.4626	1.618	1.16	1.8098	3.258	0.84956	0	0.4778	1.6572	1.656	1.8998	1.8788	1.7299	2.5633	0	0	0.0025753
ecotype.7277	a_light	2.4278	1.6296	1.3674	1.9181	3.2959	0.85509	0	0.47819	1.7556	1.7545	1.9128	1.814	3.5428	2.5633	0	0	0.0025753
ecotype.7280	a_light	2.3543	1.6251	1.255	1.8667	0.41415	3.3819	0	0.47819	1.7085	1.7074	1.9096	1.7902	2.5445	2.5633	0	0	0.0025753
ecotype.7282	a_light	1.7858	1.5668	0.94747	1.7263	3.1358	0.84939	0	0.42677	1.5936	1.5924	1.8839	1.599	1.4415	2.3237	0	0	0.0025753
ecotype.7283	a_light	2.2037	1.6273	1.2296	1.807	3.2772	0.8569	0	0.47819	1.6467	1.6456	1.9122	1.7809	1.4399	2.5633	6.8775e-07	6.0876e-06	0.0025737
ecotype.7291	a_light	2.4352	1.6564	1.3689	1.8533	3.3425	0.86387	0	0.47819	1.6837	1.6825	1.9384	1.7602	1.8139	2.5633	0	0	0.0025753
ecotype.7296	a_light	2.3995	1.6053	1.2249	1.7949	3.2525	0.85465	0	0.47786	1.6355	1.6343	1.9067	1.5529	1.5985	2.5633	0	0	0.0025753
ecotype.7300	a_light	2.2405	1.6082	1.1409	1.7891	3.2452	0.85032	0	0.47768	1.6363	1.6351	1.8997	1.7292	1.5101	2.5633	2.0974e-07	3.0943e-06	0.0026227
ecotype.7306	a_light	2.192	1.6251	1.2232	1.8194	3.2771	0.8545	0	0.47819	1.6607	1.6595	1.9095	1.8033	1.738	2.5633	0	2.0571e-16	0.0025753
ecotype.7316	a_light	1.8253	1.641	0.99627	1.8095	3.3382	0.85847	0	0.47772	1.6686	1.6674	1.9255	1.764	1.6201	2.2827	0	0	0.0025753
ecotype.7330	a_light	2.3047	1.6284	1.1973	1.8321	0.41399	3.3497	0	0.47819	1.6764	1.6753	1.9096	1.8516	1.9985	2.5633	0	0	0.0025753
ecotype.7331	a_light	1.8589	1.5752	1.0515	1.7621	3.1639	0.85034	0	0.4187	1.6208	1.6196	1.89	1.6215	1.8075	2.5169	0	0	0.0025753
ecotype.7333	a_light	2.4525	1.6723	1.2743	1.8805	0.48356	3.3679	0	0.47819	1.7203	1.7192	1.9443	1.8763	2.3545	2.5633	0	0	0.0025753
ecotype.7337	a_light	2.4166	1.6047	1.2567	1.8177	3.2635	0.85364	0	0.45238	1.6597	1.6585	1.9018	1.6251	2.0368	2.5633	0	1.6741e-20	0.0025753
ecotype.7340	a_light	2.056	1.6215	1.147	1.8555	3.2629	0.85281	0	0.47557	1.7068	1.7057	1.9005	1.9046	2.6759	2.5633	0	0	0.0025753
ecotype.7343	a_light	1.8336	1.5758	1.0363	1.7513	3.1614	0.84682	0	0.43505	1.6117	1.6105	1.893	1.5978	1.6817	2.3686	0	0	0.0025753
ecotype.7344	a_light	2.0854	1.6416	1.152	1.8546	3.2891	0.85742	0	0.47819	1.7037	1.7026	1.9236	1.8083	2.4586	2.5633	0	0	0.0025753
ecotype.7346	a_light	2.0297	1.5918	1.1397	1.7835	0.4064	3.3272	0	0.43952	1.6337	1.6325	1.9002	1.4549	1.7976	2.5633	2.7051e-06	1.2175e-05	0.0025787
ecotype.7351	a_light	2.0787	1.6252	1.1633	1.8531	3.2684	0.85419	0	0.47819	1.7031	1.702	1.9058	1.8672	2.5806	2.5633	0	0	0.0025753
ecotype.7354	a_light	2.4524	1.6246	1.2036	1.8142	3.2765	0.85146	0	0.47819	1.6579	1.6567	1.9035	1.9062	1.6389	2.5633	0	0	0.0025753
ecotype.7355	a_light	2.5038	1.6312	1.2376	1.8661	0.41821	3.3479	0	0.47819	1.7101	1.709	1.9116	1.8523	2.6371	2.5633	0	0	0.0025753
ecotype.7372	a_light	2.2072	1.6228	1.1136	1.8401	0.4091	3.3313	0	0.47819	1.6936	1.6925	1.9072	1.8082	2.4903	2.4492	0	0	0.0025753
ecotype.7373	a_light	2.5673	1.6191	1.3403	1.7949	3.2785	0.85338	0	0.47819	1.6261	1.625	1.9079	1.7677	1.1013	2.5633	0	0	0.0025753
ecotype.7378	a_light	2.1122	1.608	1.0777	1.8074	3.2355	0.85194	0	0.45701	1.6637	1.6625	1.8957	1.7822	2.058	2.5452	0	0	0.0025753
ecotype.7379	a_light	2.4219	1.622	1.2531	1.884	0.40052	3.3575	0	0.47032	1.7298	1.7286	1.9017	1.8822	3.1073	2.5633	0	0	0.0025753
ecotype.7384	a_light	2.134	1.6422	1.1795	1.8109	0.46612	3.3354	0	0.47819	1.6543	1.6532	1.9356	1.5993	1.5633	2.5633	1.237e-06	5.4744e-05	0.0025604
ecotype.7391	a_light	2.5538	1.6597	1.3291	1.8803	3.3351	0.8621	0	0.47819	1.7162	1.7151	1.9393	1.8063	2.4477	2.5633	0	0	0.0025753
ecotype.7392	a_light	2.5596	1.6353	1.3246	1.903	0.43019	3.3579	0	0.47834	1.7423	1.7412	1.9176	1.8108	3.2352	2.5633	2.3211e-06	3.4242e-05	0.0025056
ecotype.7397	a_light	2.2375	1.6009	1.1432	1.7801	0.40234	3.3288	0	0.47819	1.6265	1.6252	1.9037	1.5334	1.5002	2.5633	1.3755e-06	2.0292e-05	0.0025809
ecotype.7405	a_light	2.0208	1.6559	1.0409	1.818	0.48356	3.3324	0	0.47819	1.6731	1.6719	1.9443	1.6527	1.8202	2.5386	0	0	0.0025753
ecotype.7408	a_light	2.3937	1.6474	1.3476	1.8866	0.44435	3.3628	0	0.47819	1.7221	1.721	1.9248	1.8652	2.652	2.5633	0	0	0.0025753
ecotype.7411	a_light	1.8533	1.6164	1.0349	1.8028	0.39428	3.3341	0	0.47481	1.662	1.6608	1.8993	1.8522	1.92	2.4913	0	0	0.0025753
ecotype.7418	a_light	2.4021	1.6156	1.3521	1.8358	3.2818	0.85629	0	0.47819	1.669	1.6678	1.9123	1.6085	2.0775	2.5633	0	0	0.0025753
ecotype.7430	a_light	2.2867	1.6236	1.2185	1.8671	3.27	0.85379	0	0.47819	1.7136	1.7125	1.9051	1.8561	2.7958	2.5633	0	0	0.0025753
ecotype.7438	a_light	2.1438	1.6114	1.0178	1.7854	3.2463	0.85361	0	0.47819	1.6432	1.642	1.9016	1.7301	1.655	2.5633	0	9.0947e-12	0.0025753
ecotype.7446	a_light	2.4871	1.6263	1.2811	1.8254	3.2842	0.85705	0	0.47819	1.6632	1.662	1.918	1.6716	1.836	2.5633	0	0	0.0025753
ecotype.7460	a_light	2.2933	1.6061	1.1736	1.7717	0.39799	3.3347	0	0.47756	1.6154	1.6142	1.9016	1.6749	1.1375	2.5564	0	0	0.0025753
ecotype.7472	a_light	2.4187	1.6117	1.2575	1.8415	3.2681	0.85383	0	0.4782	1.6828	1.6817	1.9109	1.5831	2.4597	2.5633	4.585e-07	2.0292e-05	0.0025726
ecotype.7477	a_light	2.1883	1.6167	1.1022	1.8248	0.39884	3.3316	0	0.4784	1.6773	1.6761	1.902	1.808	2.2083	2.5633	0	6.8973e-18	0.002463
ecotype.7479	a_light	2.2496	1.6153	1.1462	1.8153	3.2582	0.85516	0	0.47819	1.6643	1.6631	1.9064	1.703	2.0057	2.5633	0	0	0.0025753
ecotype.7490	a_light	1.9551	1.6164	0.97259	1.7739	3.2385	0.85147	0	0.47819	1.6354	1.6343	1.9002	1.8383	1.4397	2.3661	0	0	0.0025753
ecotype.7492	a_light	1.746	1.6012	0.96761	1.7505	3.1887	0.84055	0	0.47819	1.614	1.6128	1.9175	1.6094	1.5534	2.1617	0	0	0.0025753
ecotype.7496	a_light	2.0942	1.6148	1.174	1.7758	3.2501	0.85233	0	0.47771	1.62	1.6188	1.8985	1.8384	1.0229	2.5633	0	0	0.0025753
ecotype.7502	a_light	2.018	1.606	1.1264	1.7902	0.39961	3.3295	0	0.47819	1.6392	1.638	1.9023	1.6491	1.6512	2.5633	0	6.6963e-20	0.0025753
ecotype.7507	a_light	2.3261	1.6214	1.1172	1.8195	0.39852	3.3449	0	0.47835	1.67	1.6688	1.9018	1.8806	1.9666	2.5159	5.8138e-06	3.8148e-05	0.0024993
ecotype.7508	a_light	1.9805	1.5868	1.1085	1.803	0.40008	3.3109	0	0.47583	1.6566	1.6555	1.9022	1.372	2.3991	2.5633	0	0	0.0025753
ecotype.7515	a_light	2.4304	1.6429	1.3645	1.8982	3.3274	0.8605	0	0.47832	1.7337	1.7326	1.9404	1.542	3.1432	2.5633	5.2519e-06	3.3206e-05	0.0025164
ecotype.7516	a_light	2.2061	1.627	1.2559	1.898	3.2809	0.85337	0	0.47819	1.7433	1.7422	1.9078	1.8652	3.343	2.5633	0	4.1853e-21	0.0025753
ecotype.7518	a_light	2.2127	1.6093	1.3583	1.8417	0.42346	3.3511	0	0.47819	1.6749	1.6738	1.9143	1.4772	2.3376	2.5633	0	0	0.0025753
ecotype.7520	a_light	2.4067	1.6634	1.353	1.9006	3.341	0.86569	0	0.47819	1.7364	1.7353	1.9416	1.8072	2.8028	2.5633	0	4.5536e-18	0.0025753
ecotype.7521	a_light	2.1417	1.6218	1.0752	1.7846	3.2579	0.85073	8.649e-17	0.47784	1.6352	1.634	1.9018	1.8979	1.2573	2.5633	1.9342e-09	0	0.0025254
ecotype.7522	a_light	2.1576	1.6169	1.1495	1.8084	3.2513	0.85164	0	0.47819	1.657	1.6558	1.9031	1.7971	1.8036	2.5031	0	0	0.0025753
ecotype.7525	a_light	2.2677	1.6214	1.1513	1.8301	0.40051	3.344	0	0.47819	1.6787	1.6775	1.9029	1.8663	2.1313	2.5633	1.6506e-05	1.1324e-15	0.0025723
ecotype.8213	a_light	1.8067	1.6103	0.90472	1.7639	0.38139	3.3221	0	0.47819	1.635	1.6338	1.8933	1.8692	1.5515	2.1583	0	0	0.0025753
ecotype.8214	a_light	2.5439	1.6578	1.3624	1.8517	0.48356	3.36	0	0.47816	1.6829	1.6818	1.9443	1.6889	1.8612	2.5633	1.2536e-07	1.8494e-06	0.0025876
ecotype.8222	a_light	1.9314	1.5753	1.0743	1.701	3.2138	0.85093	0	0.47819	1.5507	1.5494	1.8982	1.2546	0.47773	2.4136	0	6.6963e-20	0.0025753
ecotype.8231	a_light	2.8275	1.6691	1.3473	1.8541	0.48356	3.3674	0	0.47763	1.6861	1.685	1.9443	1.8328	1.7011	2.5633	0	5.3261e-12	0.0025753
ecotype.8235	a_light	2.1413	1.6363	1.1867	1.8582	3.2859	0.85659	0	0.47819	1.7049	1.7037	1.9164	1.8501	2.4948	2.5633	0	0	0.0025753
ecotype.8236	a_light	2.4308	1.6196	1.1803	1.8455	0.40811	3.3458	0	0.47828	1.6934	1.6922	1.9066	1.7687	2.4953	2.5633	0	1.0045e-19	0.0025254
ecotype.8239	a_light	2.258	1.6135	1.1484	1.783	3.2439	0.85048	0	0.47772	1.6293	1.628	1.9011	1.7845	1.2738	2.5633	0	0	0.0025753
ecotype.8264	a_light	2.4269	1.6053	1.3678	1.8601	3.2753	0.85458	0	0.47819	1.694	1.6929	1.91	1.4978	2.758	2.5759	0	0	0.0025753
ecotype.8271	a_light	2.0905	1.667	1.0819	1.8262	3.3303	0.86506	0	0.47819	1.6774	1.6762	1.9388	1.9123	1.6006	2.5633	0	0	0.0025753
ecotype.8275	a_light	2.1782	1.6003	1.2245	1.8115	3.2556	0.85372	0	0.47819	1.6539	1.6527	1.9094	1.435	2.1012	2.5633	0	0	0.0025753
ecotype.8296	a_light	2.1747	1.6124	1.2313	1.8437	3.2593	0.85446	0	0.4385	1.6906	1.6894	1.897	1.8146	2.467	2.5633	0	1.8932e-11	0.0025753
ecotype.8297	a_light	2.1131	1.6408	1.3011	1.8275	3.3075	0.85936	0	0.47819	1.6624	1.6612	1.9258	1.7518	1.6054	2.5633	0	4.8076e-14	0.0025753
ecotype.8300	a_light	2.105	1.6263	1.0921	1.8201	3.2729	0.85759	0	0.47819	1.6723	1.6712	1.9221	1.601	2.137	2.5633	0	0	0.0025753
ecotype.8304	a_light	1.6858	1.6113	0.98757	1.778	3.2325	0.84047	0	0.47819	1.6392	1.638	1.898	1.8493	1.5626	2.5054	0	0	0.0025753
ecotype.8306	a_light	2.1712	1.6072	1.3371	1.8602	3.275	0.85589	0	0.47896	1.6973	1.6961	1.911	1.5043	2.8157	2.5633	0	0	0.0021654
ecotype.8310	a_light	2.1324	1.5942	1.1897	1.87	0.4027	3.3295	0	0.47819	1.7201	1.719	1.904	1.4356	3.5186	2.5633	0	0	0.0025753
ecotype.8314	a_light	1.9911	1.6207	1.1097	1.8351	0.40244	3.339	0	0.47817	1.6882	1.6871	1.9038	1.8416	2.3671	2.5633	0	0	0.0025753
ecotype.8323	a_light	2.0723	1.6535	1.0272	1.7862	0.45016	3.346	0	0.47835	1.6396	1.6384	1.9277	1.9118	1.0079	2.5633	4.9862e-06	2.0292e-05	0.0024977
ecotype.8325	a_light	2.0955	1.6204	1.0642	1.7946	3.252	0.85331	0	0.47819	1.649	1.6478	1.9053	1.8077	1.6127	2.5579	0	0	0.0025753
ecotype.8326	a_light	2.3351	1.6162	1.2429	1.8848	0.40148	3.3437	0	0.47819	1.7304	1.7293	1.9033	1.779	3.2556	2.5633	0	0	0.0025753
ecotype.8329	a_light	2.1912	1.6699	1.0841	1.8247	3.331	0.86608	0	0.47819	1.6756	1.6745	1.9442	1.8611	1.5665	2.5633	0	0	0.0025753
ecotype.8335	a_light	2.4651	1.6332	1.2877	1.8376	3.2948	0.85894	0	0.47781	1.6754	1.6742	1.9137	1.8371	1.8972	2.5633	0	0	0.0025753
ecotype.8343	a_light	2.1199	1.622	1.3117	1.8363	3.2759	0.85454	0	0.4778	1.6727	1.6715	1.9063	1.8083	1.9792	2.5633	0	0	0.0025753
ecotype.8365	a_light	2.2021	1.6649	1.1429	1.8762	0.48356	3.3895	0	0.47282	1.725	1.7239	1.9436	1.7981	2.4164	2.5633	0	0	0.0025753
ecotype.8374	a_light	2.1319	1.5976	1.1954	1.777	0.40067	3.3274	0	0.47778	1.62	1.6188	1.9029	1.5158	1.4113	2.5633	0	0	0.0025753
ecotype.8376	a_light	2.272	1.623	1.1561	1.8059	0.40663	3.3419	0	0.47774	1.6525	1.6513	1.9059	1.834	1.6029	2.5633	5.3691e-11	1.5247e-10	0.0025753
ecotype.8378	a_light	2.2564	1.6167	1.2693	1.8667	3.2653	0.85157	0	0.47743	1.7089	1.7078	1.9028	1.8027	2.7938	2.5633	5.8256e-06	1.4324e-05	0.0025734
ecotype.8387	a_light	2.3238	1.6093	1.3174	1.8401	3.2647	0.85216	0	0.47769	1.6773	1.6761	1.9052	1.6461	2.3137	2.5633	0	0	0.0025753
ecotype.8389	a_light	2.5451	1.6161	1.3681	1.9003	0.42102	3.3535	0	0.47819	1.7373	1.7363	1.9131	1.6034	3.4492	2.5633	9.6288e-06	2.0292e-05	0.0025809
ecotype.8412	a_light	2.0478	1.6095	1.0791	1.7742	0.39157	3.334	0	0.46764	1.6261	1.6249	1.8969	1.7985	1.2727	2.5633	2.0632e-05	2.473e-16	0.0025753
ecotype.8420	a_light	2.2132	1.6025	1.2421	1.8072	3.2536	0.85025	0	0.47755	1.6482	1.647	1.9025	1.6001	1.8572	2.5633	0	0	0.0025753
ecotype.8424	a_light	2.2481	1.636	1.253	1.8479	0.45567	3.3394	0	0.47819	1.6885	1.6873	1.9304	1.5936	2.3	2.5633	0	0	0.0025753
ecotype.8796	a_light	2.2038	1.6036	1.2359	1.856	0.4069	3.3371	0	0.47819	1.7014	1.7002	1.906	1.5399	2.9556	2.5633	0.00012339	4.0179e-19	0.0025753
ecotype.91	a_light	2.4664	1.6406	1.3165	1.8473	3.3167	0.86207	0	0.47824	1.6829	1.6818	1.9345	1.5945	2.1166	2.5633	0	3.3482e-20	0.0025469
ecotype.957	a_light	2.4236	1.6705	1.234	1.8731	0.48356	3.3588	0	0.47819	1.7153	1.7141	1.9443	1.8713	2.3058	2.5633	0	0	0.0025753
ecotype.96	a_light	2.2828	1.6174	1.2117	1.8493	3.2596	0.8514	0	0.47781	1.6945	1.6934	1.9012	1.8363	2.4943	2.5633	1.3755e-06	6.6963e-20	0.0025753
ecotype.5987	a_light	2.3851	1.4758	1.3519	1.803	0.31604	3.2793	0	0.33256	1.6472	1.646	1.8622	0.57166	3.8928	2.5633	0	0	0.0025753
ecotype.7394	a_light	2.15	1.4347	1.1559	1.6411	0.31464	3.2036	0	0.26773	1.4992	1.4978	1.86	0.24001	1.91	2.1538	0	0	0.0025753
ecotype.116	a_light	2.3866	1.6328	1.2198	1.8031	3.2814	0.85755	0	0.47819	1.6437	1.6425	1.9191	1.7483	1.3462	2.5633	0	0	0.0025753
ecotype.126	a_light	1.6887	1.5838	0.89965	1.7585	0.3792	3.2824	0	0.42377	1.6395	1.6383	1.8844	1.7806	2.1863	1.7146	0	0	0.0025753
ecotype.1859	a_light	2.659	1.6564	1.3674	1.8526	3.3347	0.85973	0	0.47819	1.6833	1.6821	1.9377	1.7911	1.8117	2.5633	0	0	0.0025753
ecotype.242	a_light	2.6085	1.6279	1.3697	1.8661	0.43003	3.3573	0	0.47819	1.6984	1.6972	1.9176	1.7138	2.4276	2.5633	0	3.0803e-18	0.0025753
ecotype.5116	a_light	1.8512	1.6419	1.1388	1.831	0.44647	3.3429	0	0.47819	1.6796	1.6785	1.9258	1.7781	2.0055	2.4887	0	0	0.0025753
ecotype.5264	a_light	2.1734	1.6692	1.349	1.8655	3.3543	0.86391	0	0.47822	1.6983	1.6971	1.9443	1.8578	1.945	2.5633	1.9419e-06	2.1486e-05	0.0025636
ecotype.5380	a_light	1.7765	1.6318	0.97961	1.8052	3.265	0.85517	0	0.47819	1.6665	1.6653	1.9109	1.8784	1.8301	2.5633	0	0	0.0025753
ecotype.5729	a_light	2.3293	1.6238	1.2067	1.8545	0.40636	3.3506	0	0.47819	1.705	1.7038	1.9058	1.8426	2.7	2.2353	0	0	0.0025753
ecotype.6039	a_light	2.5183	1.6702	1.283	1.8853	3.3446	0.87188	0	0.47819	1.725	1.7239	1.9443	1.835	2.4898	2.5633	9.1071e-13	2.0635e-11	0.0025753
ecotype.6042	a_light	1.9572	1.6299	1.0812	1.8738	0.41552	3.3373	0	0.47819	1.7319	1.7308	1.9104	1.8376	3.1474	2.5633	0	0	0.0025753
ecotype.6190	a_light	2.0218	1.6271	1.061	1.8122	0.41891	3.3253	0	0.45846	1.6688	1.6676	1.9092	1.9042	1.9219	2.5633	0	0	0.0025753
ecotype.641	a_light	1.9994	1.609	1.2454	1.8002	3.2653	0.85537	0	0.40528	1.6444	1.6432	1.8915	1.8527	1.5682	2.3894	0	2.5112e-20	0.0025753
ecotype.6449	a_light	2.7922	1.6679	1.3677	1.8881	0.48356	3.3688	0	0.47819	1.7208	1.7197	1.9443	1.8428	2.4009	2.5633	0	0	0.0025753
ecotype.6933	a_light	1.7369	1.5866	0.97794	1.7576	3.2756	0.8506	0	0.36867	1.626	1.6248	1.8722	1.8499	1.3749	1.9511	0	0	0.0025753
ecotype.6936	a_light	2.5354	1.6697	1.3109	1.8622	3.3475	0.86754	0	0.47828	1.6981	1.6969	1.9443	1.8479	1.9459	2.5633	0	3.3482e-20	0.0025254
ecotype.6944	a_light	2.0183	1.6336	1.1284	1.8124	0.42213	3.3459	0	0.47819	1.6644	1.6633	1.9137	1.8481	1.7857	2.2965	0	0	0.0025753
ecotype.6959	a_light	1.8911	1.5685	0.91542	1.722	3.1357	0.84683	0	0.4296	1.597	1.5958	1.889	1.5523	1.6289	1.9458	7.3362e-06	1.0146e-05	0.0025646
ecotype.6961	a_light	2.307	1.6443	1.2997	1.8711	0.44747	3.3569	0	0.47819	1.7096	1.7084	1.9263	1.7992	2.4973	2.5633	0	0	0.0025753
ecotype.7002	a_light	2.4321	1.6427	1.3696	1.9255	3.3336	0.86217	0	0.47819	1.7616	1.7606	1.9225	1.8209	3.4492	2.5633	0	0	0.0025753
ecotype.7227	a_light	2.3449	1.6257	1.3669	1.8572	3.301	0.85497	0	0.46877	1.691	1.6899	1.9236	1.5837	2.4395	2.562	0	5.0223e-20	0.0025837
ecotype.7310	a_light	2.2549	1.6768	1.0498	1.8786	0.48356	3.4154	0	0.47819	1.7327	1.7316	1.9443	1.9295	2.3387	2.5633	0	0	0.0025753
ecotype.7382	a_light	2.2835	1.6708	1.1894	1.8891	0.48356	3.359	0	0.47819	1.7362	1.7351	1.9443	1.853	2.7371	2.5633	0	0	0.0025753
ecotype.7449	a_light	2.0533	1.6567	1.0222	1.8239	0.46231	3.3951	0	0.47819	1.6867	1.6855	1.9337	1.8303	1.8475	1.8773	0	0	0.0025753
ecotype.8215	a_light	1.5049	1.5658	0.86751	1.6929	3.1468	0.84738	2.7938e-05	0.37911	1.5769	1.5757	1.8786	1.6847	1.2165	1.7968	5.895e-07	1.3045e-05	0.0025682
ecotype.8240	a_light	2.4241	1.6657	1.235	1.8904	3.3426	0.8624	0	0.47819	1.7348	1.7337	1.9443	1.8107	2.7961	2.5633	0	0	0.0025753
ecotype.8241	a_light	2.2565	1.6329	1.1461	1.8439	3.2842	0.85825	0	0.47819	1.693	1.6918	1.9143	1.8244	2.3171	2.5633	0	0	0.0025753
ecotype.8256	a_light	2.2392	1.6681	1.1247	1.8735	3.3296	0.87011	0	0.47819	1.7255	1.7244	1.9443	1.8137	2.5993	2.5633	0	3.3482e-20	0.0025753
ecotype.8265	a_light	2.0882	1.6183	1.1832	1.8321	3.2707	0.85586	0	0.42051	1.6824	1.6812	1.9042	1.7812	2.2753	2.5633	0	0	0.0025753
ecotype.8610	a_light	2.452	1.6236	1.1887	1.8236	3.2663	0.85602	0	0.47833	1.6733	1.6721	1.9054	1.8398	2.0738	2.2013	0	1.65e-16	0.0025005
ecotype.1	a_light	1.1082	1.5158	1.0568	1.5892	3.0972	0.76678	0	0.31894	1.5055	1.5041	1.8548	1.6889	0.74784	1.1082	0	0	0.0025753
ecotype.104	a_light	1.2578	1.5356	1.0171	1.6514	0.34972	3.231	0	0.32445	1.5745	1.5732	1.8557	1.5682	1.7604	1.1063	0	1.6741e-20	0.0025753
ecotype.149	a_light	1.389	1.5364	1.2482	1.6875	0.35503	3.2491	0	0.29651	1.5877	1.5865	1.8544	1.5828	1.8669	1.4176	0	0	0.0025753
ecotype.166	a_light	1.271	1.5418	1.0681	1.6853	3.0944	0.85618	0	0.32895	1.5944	1.5931	1.8611	1.5609	2.0198	1.2831	0	0	0.0025753
ecotype.1716	a_light	1.6934	1.5309	1.2168	1.6634	3.127	0.77958	0	0.31727	1.5498	1.5485	1.872	1.5763	1.3447	1.5811	3.9052e-07	4.6089e-06	0.0025767
ecotype.173	a_light	1.4822	1.5596	1.1539	1.7712	0.36964	3.2701	0	0.34352	1.6654	1.6642	1.8683	1.6939	3.0529	1.6609	0	1.4785e-16	0.002538
ecotype.178	a_light	1.4343	1.529	1.102	1.7121	3.1997	0.84033	0	0.30083	1.6204	1.6192	1.8562	1.5915	2.3953	1.3037	2.0632e-06	3.0438e-05	0.0025227
ecotype.1867	a_light	1.5916	1.6093	1.0922	1.698	3.2352	0.84063	0	0.34943	1.586	1.5847	1.9227	1.6466	1.0557	1.5801	3.0949e-06	4.5657e-05	0.0025047
ecotype.1925	a_light	1.5315	1.5319	1.2213	1.6445	3.1166	0.80073	0	0.3307	1.5425	1.5412	1.8601	1.6879	1.1201	1.3751	0	0	0.0025753
ecotype.1967	a_light	1.4529	1.5345	1.1609	1.6562	0.3582	3.2212	0	0.31711	1.5489	1.5476	1.8589	1.6886	1.1505	1.4591	0	0	0.0025753
ecotype.2	a_light	1.0658	1.4981	0.99371	1.5541	3.0821	0.7738	0	0.28604	1.4843	1.483	1.8475	1.6892	0.67004	0.92953	0	2.5112e-20	0.0025753
ecotype.2057	a_light	1.7576	1.5612	1.1113	1.7106	0.37098	3.2789	0	0.34916	1.5855	1.5843	1.8698	1.6899	1.3543	1.7843	0	0	0.0025753
ecotype.223	a_light	1.3379	1.5467	1.0125	1.7078	3.1015	0.85625	0	0.34182	1.6198	1.6186	1.8634	1.5965	2.4512	1.3606	0	0	0.0025753
ecotype.2274	a_light	1.5652	1.5543	1.3147	1.822	3.1224	0.85841	0	0.35082	1.7281	1.727	1.8623	1.6645	4.4081	1.5478	1.6506e-05	0	0.0025753
ecotype.2290	a_light	1.6095	1.6004	1.1038	1.6995	3.2125	0.8406	0	0.33339	1.5939	1.5926	1.9226	1.5363	1.437	1.4288	2.4759e-05	6.6963e-20	0.0025753
ecotype.258	a_light	1.6767	1.546	1.2291	1.7445	0.37253	3.2649	0	0.31572	1.624	1.6228	1.8658	1.5234	2.4033	1.7354	0	0	0.0025753
ecotype.260	a_light	1.122	1.5107	1.2496	1.5964	0.35297	3.1448	0	0.31856	1.5118	1.5104	1.8565	1.676	0.98482	1.1498	0	0	0.0025753
ecotype.267	a_light	1.5478	1.5503	1.1639	1.6924	0.36155	3.273	0	0.31769	1.576	1.5747	1.8606	1.681	1.3159	1.7272	0	0	0.0025753
ecotype.281	a_light	1.3633	1.6377	1.1256	1.8796	0.44495	3.3398	0	0.37618	1.788	1.7869	1.9106	1.8519	4.4417	1.6828	0	0	0.0025753
ecotype.282	a_light	1.4028	1.5402	1.2232	1.6976	0.35864	3.253	0	0.29746	1.5969	1.5956	1.8563	1.608	1.9888	1.4323	0	0	0.0025753
ecotype.321	a_light	1.4907	1.5386	1.0262	1.6746	3.1035	0.85732	0	0.3069	1.5724	1.5711	1.8556	1.5974	1.5131	1.464	0	0	0.0025753
ecotype.328	a_light	1.1737	1.5436	1.2911	1.6478	0.35451	3.2467	0	0.30361	1.5716	1.5704	1.8551	1.6969	1.5416	1.0778	0	0	0.0025753
ecotype.357	a_light	1.5935	1.5423	1.0411	1.7024	3.1133	0.85933	0	0.30505	1.5926	1.5914	1.8579	1.6045	1.8191	1.6211	0	0	0.0025753
ecotype.366	a_light	1.4134	1.547	1.1389	1.7207	0.36401	3.2534	0	0.32459	1.6188	1.6176	1.8628	1.6015	2.3398	1.5537	0	0	0.0025753
ecotype.373	a_light	1.5162	1.5392	1.1509	1.6419	3.1168	0.8573	0	0.29992	1.5406	1.5393	1.8554	1.6489	0.87747	1.3893	0	6.6963e-20	0.0025753
ecotype.374	a_light	1.7265	1.5475	1.3302	1.7118	0.36152	3.273	0	0.31341	1.5982	1.597	1.86	1.6695	1.8348	1.6434	0	0	0.0025753
ecotype.378	a_light	1.5779	1.5457	1.2932	1.7051	0.35933	3.2538	0	0.32926	1.6035	1.6023	1.8611	1.6114	2.0609	1.4648	0	0	0.0025753
ecotype.379	a_light	1.6642	1.5446	1.2662	1.6788	0.35243	3.264	0	0.31469	1.5757	1.5744	1.8556	1.6888	1.4504	1.4941	0	4.5473e-12	0.0025088
ecotype.380	a_light	1.2527	1.5429	1.1853	1.7056	3.0987	0.85569	0	0.32075	1.6178	1.6166	1.8613	1.5746	2.4759	1.2982	0	0	0.0025753
ecotype.386	a_light	1.3358	1.5822	1.2268	1.6742	3.2049	0.8018	0	0.31388	1.5754	1.5742	1.906	1.6903	1.2869	1.3493	0	0	0.0025753
ecotype.390	a_light	1.4399	1.5172	1.2096	1.6438	0.36034	3.162	0	0.31679	1.5346	1.5333	1.86	1.6894	1.2153	1.4791	0	0	0.0025753
ecotype.392	a_light	1.2511	1.5296	1.0335	1.6514	0.35479	3.2349	0	0.30817	1.5611	1.5598	1.8559	1.4623	1.5437	1.2658	0	0	0.0025753
ecotype.4802	a_light	1.3118	1.5407	1.033	1.6447	0.35405	3.2231	0	0.34685	1.5539	1.5526	1.8609	1.6953	1.229	1.2931	0	0	0.0025753
ecotype.5056	a_light	1.4941	1.5234	1.2802	1.657	3.1061	0.80859	0	0.30595	1.5455	1.5442	1.8572	1.5698	1.2581	1.5288	0	0	0.0025753
ecotype.5122	a_light	1.6421	1.5361	1.0583	1.6944	3.0963	0.85624	0	0.32562	1.6016	1.6004	1.8603	1.5272	2.2533	1.3341	0	0	0.0025753
ecotype.5158	a_light	1.4977	1.5489	1.151	1.6703	0.37824	3.2185	0	0.33151	1.5655	1.5642	1.871	1.6853	1.3248	1.5128	0	0	0.0025753
ecotype.5232	a_light	1.5258	1.5447	1.3688	1.7086	0.35864	3.2717	0	0.28503	1.5996	1.5983	1.8546	1.695	1.8863	1.5487	2.5591e-11	3.493e-11	0.0025753
ecotype.5245	a_light	1.4043	1.544	1.2807	1.6881	0.35478	3.2556	0	0.30741	1.6015	1.6002	1.8558	1.6867	2.0779	1.2436	0	0	0.0025753
ecotype.5381	a_light	1.1707	1.5051	1.1776	1.5994	0.35526	3.1317	0	0.3081	1.5117	1.5104	1.8561	1.598	1.0772	1.1777	0	0	0.0025753
ecotype.5565	a_light	1.403	1.5499	1.2621	1.6976	3.1218	0.85788	0	0.32117	1.5947	1.5934	1.8601	1.692	1.7699	1.5284	0	0	0.0025753
ecotype.5606	a_light	1.3109	1.5517	1.2408	1.69	0.35598	3.2589	0	0.35019	1.5937	1.5925	1.8624	1.6889	1.787	1.4089	0	0	0.0025753
ecotype.5742	a_light	1.4414	1.5497	1.1363	1.6491	0.35933	3.257	0	0.32511	1.5553	1.554	1.8606	1.6893	1.0548	1.3213	1.5871e-07	3.5121e-05	0.002585
ecotype.5753	a_light	1.2287	1.536	1.064	1.6111	3.0932	0.84033	0	0.3299	1.5177	1.5164	1.8607	1.5538	0.58975	1.278	0	0	0.0025753
ecotype.5785	a_light	1.4939	1.5323	1.1901	1.6521	3.1242	0.79693	0	0.32096	1.5468	1.5455	1.8616	1.6893	1.1839	1.4775	0	0	0.0025753
ecotype.5832	a_light	1.5685	1.5468	1.294	1.7098	3.1119	0.85918	0	0.32504	1.6103	1.6091	1.865	1.5705	2.2308	1.4132	0	0	0.0025753
ecotype.5837	a_light	1.5618	1.5347	1.1025	1.6968	3.1059	0.85856	0	0.30238	1.6	1.5988	1.8565	1.5679	2.1547	1.5494	0	0	0.0025421
ecotype.5887	a_light	1.7422	1.5594	1.2254	1.7763	0.36766	3.2763	0	0.34879	1.6601	1.6589	1.8681	1.6892	2.8799	1.8578	0	5.5793e-13	0.0025753
ecotype.5896	a_light	1.5856	1.5426	1.1593	1.671	0.35439	3.2614	0	0.30045	1.5737	1.5724	1.8546	1.6874	1.4818	1.3624	0	0	0.0025753
ecotype.6005	a_light	1.8754	1.6167	1.2213	1.81	0.47233	3.3413	0	0.35486	1.688	1.6869	1.9211	1.2826	2.8456	1.8707	1.3755e-06	2.0292e-05	0.0025809
ecotype.6008	a_light	1.4739	1.5437	1.2708	1.766	0.37005	3.2588	0	0.33522	1.6467	1.6455	1.8673	1.4594	2.9061	1.8636	2.0632e-06	7.0242e-06	0.0025773
ecotype.6119	a_light	1.8048	1.5521	1.2776	1.7328	3.1356	0.84046	0	0.32459	1.6033	1.602	1.8838	1.4186	1.9861	1.9518	1.2192e-06	4.1506e-06	0.0025765
ecotype.6169	a_light	1.4832	1.5445	1.2348	1.6574	0.36638	3.2625	0	0.30297	1.5466	1.5454	1.8609	1.6682	0.9013	1.5153	2.0632e-06	3.0438e-05	0.0025338
ecotype.6188	a_light	1.2665	1.5399	1.2081	1.6874	0.35968	3.2583	0	0.32093	1.5976	1.5964	1.8602	1.6151	2.1087	1.3118	0	0	0.0025753
ecotype.6194	a_light	1.6727	1.5545	1.0728	1.7445	3.1394	0.85988	0	0.31589	1.6304	1.6292	1.8639	1.6898	2.3767	1.6727	1.2136e-06	1.7905e-05	0.0025704
ecotype.6243	a_light	1.2309	1.5239	1.1532	1.6194	3.0786	0.82655	0	0.31898	1.5281	1.5268	1.8553	1.5241	0.99304	1.2415	0	0	0.0025753
ecotype.6318	a_light	1.1137	1.5451	1.0912	1.6722	0.35421	3.2567	0	0.31145	1.5813	1.58	1.8561	1.6946	1.6351	1.2762	5.1963e-06	1.3528e-05	0.0025791
ecotype.6448	a_light	1.6458	1.5288	1.2323	1.7205	0.36185	3.2582	0	0.2897	1.6104	1.6092	1.8569	1.4954	2.4343	1.5924	0	0	0.0025753
ecotype.66	a_light	1.146	1.5396	0.94142	1.6358	0.35054	3.2341	0	0.32532	1.5637	1.5625	1.8562	1.6219	1.4846	1.0912	0	1.3393e-19	0.0025753
ecotype.6709	a_light	1.2001	1.5424	0.8783	1.6472	3.0953	0.85344	0	0.31462	1.572	1.5707	1.8545	1.6908	1.5605	1.1226	0	1.2483e-15	0.0025753
ecotype.6727	a_light	1.1752	1.5158	1.1865	1.6047	3.1053	0.77559	0	0.29731	1.5171	1.5157	1.8541	1.6902	0.94248	1.1848	0	0	0.0025753
ecotype.6729	a_light	1.0624	1.5308	1.0016	1.6172	3.0716	0.85298	0	0.31135	1.5444	1.5432	1.8535	1.5349	1.2553	1.0173	0	0	0.0025753
ecotype.6730	a_light	1.3891	1.5513	1.2069	1.7161	0.36342	3.2645	1.5305e-16	0.31571	1.6163	1.6151	1.8612	1.6932	2.207	1.4693	3.8386e-07	5.6629e-06	0.0025673
ecotype.6744	a_light	1.5531	1.5469	1.2292	1.7415	0.36537	3.2595	0	0.32055	1.6294	1.6282	1.8629	1.591	2.5204	1.5943	0	0	0.0025753
ecotype.6810	a_light	1.2342	1.5412	1.1264	1.6828	3.1013	0.8549	0	0.30222	1.5959	1.5947	1.8579	1.6101	2.0424	1.2476	0	0	0.0025753
ecotype.6847	a_light	1.7042	1.5435	1.3467	1.6886	3.1287	0.84126	0	0.32999	1.5619	1.5606	1.8665	1.5707	1.1943	1.7557	0	6.6963e-20	0.0025753
ecotype.6898	a_light	1.0454	1.5309	0.98696	1.606	3.0827	0.83231	0	0.31698	1.529	1.5277	1.8544	1.617	0.92907	1.0975	3.0949e-06	4.5657e-05	0.0025879
ecotype.6899	a_light	1.2215	1.5348	1.0726	1.6318	0.35299	3.235	0	0.31225	1.5424	1.5411	1.8556	1.5484	1.0688	1.2329	0	0	0.0025753
ecotype.6903	a_light	1.5575	1.5452	1.1523	1.6872	3.1329	0.85969	0	0.30866	1.5711	1.5698	1.86	1.652	1.319	1.6761	0	0	0.0025753
ecotype.6905	a_light	1.1608	1.5374	1.1044	1.6703	3.0904	0.85577	0	0.30388	1.5877	1.5865	1.8561	1.5775	1.9406	1.2901	0	0	0.0025753
ecotype.6906	a_light	1.7007	1.5299	1.2534	1.7045	3.1127	0.85839	0	0.29813	1.603	1.6017	1.8563	1.5454	2.3083	1.4623	0	0	0.0025753
ecotype.6907	a_light	1.4716	1.538	0.98422	1.6356	0.35736	3.254	0	0.30175	1.5483	1.547	1.8563	1.6369	1.139	1.2153	0	0	0.0025753
ecotype.6909	a_light	1.6012	1.573	1.1685	1.6869	0.41318	3.2392	0	0.33632	1.5827	1.5815	1.8891	1.5889	1.3947	1.4596	0	0	0.0025753
ecotype.6911	a_light	1.2025	1.5279	1.0164	1.6267	0.35293	3.2485	0	0.30166	1.5472	1.5459	1.8541	1.633	1.3391	1.111	8.2527e-06	2.0089e-19	0.0025753
ecotype.6914	a_light	2.0215	1.6148	1.3398	1.7715	3.2377	0.86825	0	0.35285	1.6405	1.6393	1.9266	1.5373	1.952	1.8929	3.1663e-05	0.00010185	0.002393
ecotype.6916	a_light	1.2022	1.5125	1.1921	1.6776	0.35886	3.236	0	0.30562	1.5808	1.5795	1.8576	1.2375	2.2436	1.4535	0	0	0.0025753
ecotype.6918	a_light	1.7882	1.5471	1.1599	1.7077	3.1389	0.8359	0	0.33113	1.5882	1.5869	1.8649	1.6829	1.6791	1.6485	0	3.3482e-20	0.0025753
ecotype.6919	a_light	1.2018	1.5326	1.101	1.6331	3.0851	0.8543	0	0.28316	1.5548	1.5535	1.8538	1.5827	1.394	1.1117	0	0	0.0025753
ecotype.6921	a_light	1.6799	1.5537	1.3682	1.6881	0.3797	3.2582	0	0.33158	1.5697	1.5684	1.8717	1.5456	1.2521	1.6432	0	6.6963e-20	0.0025753
ecotype.6924	a_light	1.5243	1.5304	1.0521	1.6482	0.3546	3.2059	0	0.32623	1.5476	1.5464	1.8583	1.6894	1.2417	1.3649	1.3755e-05	0	0.002513
ecotype.6926	a_light	1.8423	1.5819	1.2913	1.7868	0.36214	3.3327	0	0.35769	1.6663	1.6652	1.8666	1.8195	2.5324	1.7992	0	0	0.0025753
ecotype.6928	a_light	1.8869	1.5783	1.2584	1.8091	0.36797	3.3363	0	0.31234	1.6902	1.6891	1.863	1.8129	3.0429	1.7865	1.3755e-06	2.0292e-05	0.0025809
ecotype.6932	a_light	1.1963	1.5234	1.1147	1.6908	0.36161	3.3097	0	0.28391	1.6025	1.6013	1.8559	1.4927	2.1846	1.2636	0	0	0.0025753
ecotype.6937	a_light	1.6158	1.5424	1.1084	1.7318	0.36221	3.2508	0	0.31388	1.6293	1.6281	1.8604	1.5703	2.6135	1.5432	0	5.2825e-15	0.0025587
ecotype.6939	a_light	1.2652	1.5433	1.1147	1.6821	0.35601	3.2564	0	0.30658	1.5916	1.5904	1.8563	1.6799	1.8825	1.2825	0	0	0.0025753
ecotype.6940	a_light	1.5132	1.5491	1.1851	1.7512	3.1208	0.85086	0	0.33874	1.643	1.6418	1.8676	1.5883	2.8205	1.5569	2.419e-06	3.1488e-05	0.0025341
ecotype.6942	a_light	1.3115	1.544	1.2334	1.7012	3.1155	0.85687	0	0.29391	1.608	1.6068	1.8551	1.6878	2.1627	1.3547	0	0	0.0025753
ecotype.6943	a_light	1.4191	1.5389	1.1809	1.6519	3.0983	0.85546	0	0.30676	1.5607	1.5595	1.853	1.6521	1.3028	1.3311	0	1.3393e-19	0.0025753
ecotype.6946	a_light	1.747	1.5249	1.3411	1.7195	3.1271	0.8605	0	0.29657	1.607	1.6058	1.8596	1.5463	2.4668	1.6122	0	0	0.0025753
ecotype.6951	a_light	2.3936	1.6004	1.3053	1.9248	3.2711	0.87564	0	0.3267	1.7717	1.7706	1.8827	1.7706	4.1339	2.5633	0	0	0.0025753
ecotype.6953	a_light	1.4855	1.5471	1.1926	1.7106	0.36038	3.2504	0	0.33221	1.6177	1.6165	1.8622	1.626	2.3719	1.3615	3.1926e-12	0	0.0025753
ecotype.6958	a_light	1.5864	1.5439	1.3164	1.7282	3.1249	0.85924	0	0.30416	1.6136	1.6123	1.8545	1.6854	2.1522	1.6316	0	0	0.0025753
ecotype.6962	a_light	1.8251	1.5474	1.2874	1.7949	0.3683	3.2755	0	0.30617	1.6694	1.6683	1.8624	1.5888	3.188	1.9063	0	0	0.0025753
ecotype.6967	a_light	1.7461	1.5559	1.1391	1.6868	3.119	0.86533	0	0.32641	1.5785	1.5773	1.8753	1.4984	1.4763	1.5151	0	0	0.0025753
ecotype.6973	a_light	1.5312	1.5377	1.267	1.6864	0.35527	3.2527	0	0.30837	1.5817	1.5804	1.8562	1.5912	1.7169	1.4683	0	4.901e-15	0.0025254
ecotype.6976	a_light	1.2706	1.5915	1.1535	1.688	3.1683	0.87742	0	0.33731	1.5958	1.5946	1.8937	1.679	1.4049	1.28	0	0	0.0025753
ecotype.6977	a_light	1.6057	1.5398	1.2756	1.6835	3.0881	0.85675	0	0.32374	1.587	1.5858	1.8582	1.5728	1.8432	1.4049	9.5223e-07	1.4049e-05	0.0025715
ecotype.6979	a_light	1.4476	1.5306	1.1013	1.6573	3.1037	0.85464	0	0.29522	1.573	1.5717	1.8526	1.6728	1.7561	1.1974	0	0	0.0025753
ecotype.6982	a_light	1.2923	1.5167	1.1438	1.586	0.34377	3.2287	0	0.22471	1.513	1.5117	1.8463	1.6935	0.82056	1.0292	0	0	0.0025753
ecotype.6983	a_light	1.9634	1.5811	1.0652	1.7726	0.41231	3.2866	0	0.35332	1.6336	1.6324	1.891	1.561	2.0117	2.1583	0	5.0223e-20	0.0025848
ecotype.6985	a_light	1.3101	1.5426	1.3679	1.6658	0.35706	3.2596	0	0.29903	1.5706	1.5694	1.8558	1.6919	1.4455	1.3303	1.12e-05	2.6089e-05	0.002504
ecotype.6988	a_light	1.6053	1.5271	1.1829	1.6314	0.35672	3.1936	0	0.31763	1.5335	1.5322	1.8582	1.6913	1.0374	1.3191	0	0	0.0025753
ecotype.6989	a_light	1.2914	1.5224	1.214	1.622	3.1128	0.7992	0	0.30172	1.5251	1.5238	1.8556	1.6859	0.93753	1.3096	0	2.6785e-19	0.0025753
ecotype.6990	a_light	1.3824	1.5377	1.1721	1.6466	0.35736	3.2446	0	0.2976	1.5517	1.5504	1.8556	1.5873	1.1548	1.364	4.3516e-05	1.6603e-05	0.002505
ecotype.6992	a_light	1.2871	1.5691	1.1506	1.6882	0.36077	3.3026	0	0.3168	1.595	1.5937	1.8601	1.752	1.4456	1.3729	1.3755e-06	2.0292e-05	0.0025726
ecotype.6994	a_light	1.4325	1.5638	1.0497	1.6588	0.39802	3.2114	0	0.36087	1.566	1.5647	1.8849	1.6706	1.2717	1.2699	0	0	0.0025753
ecotype.6996	a_light	1.5234	1.5041	1.1531	1.6876	0.37327	3.2338	0	0.30923	1.5767	1.5755	1.8653	0.98914	2.3256	1.7098	0	0	0.0025753
ecotype.7000	a_light	1.7996	1.5355	1.3032	1.7062	3.1253	0.85973	0	0.29306	1.5932	1.592	1.8538	1.6349	1.9114	1.6053	0	0	0.0025753
ecotype.7004	a_light	1.3893	1.5464	1.177	1.7296	3.1054	0.85743	0	0.34695	1.6296	1.6284	1.864	1.5767	2.5921	1.5433	0	0	0.0025753
ecotype.7008	a_light	1.3359	1.5313	1.1016	1.6353	3.1176	0.80658	0	0.30761	1.5352	1.5339	1.8577	1.6901	0.96602	1.356	0	0	0.0025753
ecotype.7011	a_light	1.2726	1.537	1.1803	1.6648	3.0912	0.85602	0	0.31724	1.5721	1.5708	1.8555	1.5866	1.5829	1.3784	1.238e-05	0	0.0025753
ecotype.7014	a_light	1.197	1.5319	1.166	1.6573	0.35361	3.233	0	0.30415	1.5722	1.571	1.8547	1.5192	1.7323	1.2078	0	0	0.0025753
ecotype.7026	a_light	1.5694	1.5394	1.0429	1.697	0.35755	3.2413	0	0.32738	1.6025	1.6013	1.86	1.5389	2.1967	1.3484	0	0	0.0025753
ecotype.7031	a_light	1.2057	1.5263	1.1971	1.6848	3.1017	0.85778	0	0.29518	1.5882	1.587	1.8571	1.4695	2.1105	1.4476	0	0	0.0025753
ecotype.7035	a_light	1.3158	1.5167	1.097	1.642	0.36365	3.1531	0	0.31522	1.5372	1.5359	1.8613	1.6859	1.2922	1.5561	0	0	0.0025753
ecotype.7062	a_light	1.7899	1.5341	1.1662	1.7052	0.35857	3.2521	0	0.29272	1.6014	1.6001	1.8556	1.5484	2.1728	1.4914	9.7021e-06	2.26e-05	0.0025815
ecotype.7069	a_light	1.7065	1.6114	1.3581	1.7642	0.45541	3.2921	0	0.36025	1.6394	1.6382	1.9135	1.5784	1.8965	1.8104	3.4749e-06	3.8448e-05	0.0023704
ecotype.7071	a_light	1.3416	1.544	1.3408	1.703	3.1	0.85693	0	0.34573	1.6068	1.6056	1.8653	1.5428	2.2427	1.3579	4.3437e-07	1.9224e-05	0.0025596
ecotype.7078	a_light	1.5143	1.5633	1.1803	1.7152	3.1287	0.87246	0	0.3352	1.6042	1.6029	1.8752	1.5796	1.8205	1.5944	5.6691e-06	2.5602e-05	0.0025824
ecotype.7080	a_light	1.4883	1.5453	1.2361	1.7075	3.1066	0.85687	0	0.32364	1.6145	1.6132	1.8594	1.6369	2.3132	1.3614	0	0	0.0025753
ecotype.7094	a_light	1.4019	1.5369	1.193	1.7014	3.0958	0.85778	0	0.30657	1.6013	1.6001	1.8588	1.5168	2.1749	1.4291	0	0	0.0025753
ecotype.7098	a_light	1.8368	1.5485	1.188	1.7552	3.1282	0.8622	0	0.3144	1.6357	1.6345	1.8638	1.5897	2.5602	1.779	0	4.1517e-18	0.0025753
ecotype.7100	a_light	1.4025	1.5464	1.3426	1.6788	3.1184	0.85704	0	0.29391	1.5851	1.5839	1.8567	1.6972	1.6736	1.3262	0	0	0.0025753
ecotype.7102	a_light	1.876	1.556	1.3563	1.7118	3.1538	0.86387	0	0.30644	1.5816	1.5804	1.8643	1.6868	1.2606	1.9315	1.9075e-05	1.8377e-05	0.0025088
ecotype.7105	a_light	1.5015	1.5379	1.1512	1.6708	0.37712	3.1949	0	0.33497	1.5592	1.5579	1.871	1.5806	1.3929	1.5557	0	1.0192e-11	0.0025853
ecotype.7110	a_light	1.5154	1.5323	1.2532	1.6552	3.1284	0.85994	0	0.27539	1.5431	1.5418	1.857	1.6051	1.0179	1.5555	0	0	0.0025047
ecotype.7123	a_light	1.3043	1.5354	1.1201	1.6569	0.35046	3.237	0	0.29439	1.5746	1.5734	1.8518	1.6903	1.6941	1.1694	0	0	0.0025753
ecotype.7126	a_light	1.6575	1.5551	1.2657	1.7083	0.36863	3.2804	0	0.31463	1.5858	1.5846	1.8638	1.6903	1.4345	1.7046	0	1.5535e-17	0.0025753
ecotype.7128	a_light	1.3304	1.5316	1.1902	1.6855	0.35592	3.2867	0	0.28393	1.5973	1.5961	1.853	1.6207	1.9892	1.2723	0	1.8415e-18	0.0025753
ecotype.7135	a_light	1.2226	1.536	1.2424	1.6636	0.35432	3.2398	0	0.28397	1.5766	1.5753	1.8523	1.695	1.6974	1.2391	0	0	0.0025753
ecotype.7139	a_light	1.4708	1.5327	1.099	1.6991	0.35568	3.2554	0	0.28058	1.6007	1.5995	1.8524	1.5973	2.1618	1.5164	0	6.2142e-16	0.0025088
ecotype.7141	a_light	1.5554	1.5385	1.2458	1.6672	0.3532	3.2545	0	0.30589	1.572	1.5707	1.8548	1.6339	1.5422	1.3356	4.2323e-07	1.4049e-05	0.0025504
ecotype.7143	a_light	1.161	1.5357	1.0179	1.6572	0.35923	3.2338	0	0.3156	1.5741	1.5728	1.8591	1.5033	1.7401	1.2515	1.6347e-05	1.6825e-05	0.0024604
ecotype.7145	a_light	1.4417	1.5388	1.302	1.6647	3.1107	0.8562	0	0.29726	1.5664	1.5651	1.8524	1.6898	1.3821	1.3718	0	0	0.0025753
ecotype.7147	a_light	1.5677	1.5365	1.2133	1.7104	0.36263	3.2484	0	0.3007	1.6111	1.6099	1.8588	1.5321	2.3691	1.4902	0	0	0.0025753
ecotype.7150	a_light	1.3342	1.5232	1.1181	1.701	3.0945	0.85631	0	0.29596	1.6077	1.6065	1.8538	1.4853	2.5495	1.3785	0	3.1058e-16	0.0025753
ecotype.7151	a_light	1.6083	1.5442	1.1951	1.6641	0.35846	3.2664	0	0.3032	1.5552	1.5539	1.857	1.6655	1.0351	1.5564	0	0	0.0025753
ecotype.7158	a_light	1.8218	1.5588	1.1842	1.7683	0.37221	3.278	0	0.32651	1.651	1.6498	1.8672	1.6928	2.7219	1.7222	0	1.3928e-17	0.0025753
ecotype.7163	a_light	1.5643	1.5381	1.127	1.6888	0.3581	3.2405	0	0.30418	1.6007	1.5994	1.857	1.5719	2.1602	1.3865	0	0	0.0025753
ecotype.7164	a_light	1.4599	1.5536	1.3154	1.7563	3.1289	0.8616	0	0.33635	1.6378	1.6366	1.8695	1.5771	2.5761	1.7528	0	3.3166e-12	0.0025753
ecotype.7165	a_light	1.3591	1.5413	0.97589	1.6621	3.1076	0.85503	0	0.29868	1.5779	1.5766	1.8551	1.6882	1.6673	1.1934	2.0955e-06	4.7084e-05	0.0025579
ecotype.7166	a_light	1.2672	1.5471	1.1535	1.672	3.1088	0.85455	0	0.31518	1.5885	1.5873	1.8583	1.6925	1.8016	1.2037	0	0	0.0025753
ecotype.7178	a_light	1.2671	1.5316	1.1235	1.745	3.1956	0.85582	0	0.28008	1.6569	1.6557	1.8516	1.6194	3.0208	1.3546	0	0	0.0025753
ecotype.7181	a_light	1.5883	1.5483	1.2148	1.6806	0.36915	3.2401	0	0.36012	1.5591	1.5579	1.8704	1.5799	1.1275	1.6778	0	0	0.0025753
ecotype.7186	a_light	1.5013	1.5376	1.2464	1.6928	3.1037	0.85702	0	0.29051	1.5989	1.5977	1.8579	1.5444	2.1308	1.3502	0	1.3393e-19	0.0025753
ecotype.7188	a_light	1.1291	1.4977	1.0976	1.6124	3.0638	0.85415	0	0.28542	1.5318	1.5305	1.8501	1.2111	1.5575	1.1392	0	0	0.0025753
ecotype.7199	a_light	1.2115	1.5334	1.1968	1.7276	3.1932	0.85416	0	0.29032	1.6431	1.6419	1.8515	1.6454	2.7247	1.2504	0	0	0.0025753
ecotype.7201	a_light	1.7837	1.5509	1.1981	1.7716	3.121	0.86127	0	0.34748	1.6561	1.6549	1.8686	1.5528	3.0058	1.7066	9.9898e-08	1.4738e-06	0.0025703
ecotype.7205	a_light	1.3523	1.5506	1.1526	1.7031	0.36214	3.2567	0	0.32014	1.614	1.6127	1.8612	1.6914	2.2279	1.3521	0	1.1824e-15	0.0025753
ecotype.7206	a_light	1.5922	1.5459	1.2174	1.706	3.122	0.85911	0	0.31031	1.596	1.5948	1.8562	1.6892	1.7966	1.6123	0	0	0.0026003
ecotype.7224	a_light	1.3316	1.5352	1.1505	1.6742	3.0946	0.85706	0	0.30765	1.5783	1.577	1.8593	1.4868	1.78	1.3521	0	6.6963e-20	0.0025753
ecotype.7229	a_light	1.4371	1.5341	1.0904	1.6735	0.36083	3.2526	0	0.29079	1.5844	1.5831	1.8564	1.6115	1.9231	1.2779	0	0	0.0025753
ecotype.7231	a_light	1.1665	1.5379	1.1442	1.6766	3.1148	0.85631	0	0.28389	1.5824	1.5812	1.8532	1.6587	1.7478	1.3407	3.1637e-07	1.8262e-06	0.0025693
ecotype.7244	a_light	1.6891	1.545	1.3602	1.718	0.35936	3.2717	0	0.29192	1.6092	1.608	1.8559	1.6882	2.0881	1.552	0	0	0.0025753
ecotype.7252	a_light	1.5327	1.5481	1.1694	1.6878	3.135	0.83101	0	0.35367	1.5724	1.5711	1.8683	1.672	1.4004	1.6146	0	0	0.0025753
ecotype.7258	a_light	1.4103	1.5819	1.1008	1.6912	0.42844	3.2599	0	0.28423	1.6056	1.6043	1.8893	1.5894	1.7678	1.22	0	0	0.0025753
ecotype.7260	a_light	1.4095	1.5059	1.24	1.6452	3.074	0.85602	0	0.30433	1.5549	1.5536	1.8577	1.1078	1.91	1.2856	0	0	0.0025753
ecotype.7263	a_light	1.2711	1.532	0.97924	1.6791	0.35601	3.2411	0	0.3038	1.5894	1.5881	1.8559	1.5325	2.0578	1.2882	0	5.9196e-17	0.0025753
ecotype.7270	a_light	1.1643	1.5451	1.2249	1.6634	0.35888	3.2514	0	0.29718	1.5809	1.5796	1.8564	1.6948	1.6738	1.1726	0	1.0045e-19	0.0025753
ecotype.7275	a_light	1.1501	1.5385	1.16	1.6528	3.1008	0.84028	0	0.31318	1.57	1.5688	1.8547	1.6891	1.5646	1.2103	0	0	0.0025753
ecotype.7277	a_light	1.577	1.5454	1.3674	1.7036	0.35947	3.2673	0	0.28852	1.6008	1.5996	1.8555	1.6945	1.9431	1.4624	0	0	0.0025753
ecotype.7280	a_light	1.5344	1.5468	1.255	1.7528	3.1188	0.86053	0	0.31016	1.6424	1.6412	1.8653	1.5483	2.7764	1.7701	0	0	0.0025753
ecotype.7282	a_light	0.91262	1.5007	0.94747	1.6165	3.1741	0.8509	0	0.23695	1.553	1.5517	1.8445	1.5504	1.5612	0.90827	0	0	0.0025753
ecotype.7283	a_light	1.7994	1.5582	1.2296	1.7722	3.1335	0.86181	0	0.35296	1.6533	1.6521	1.871	1.6224	2.7824	1.9031	0	0	0.0025753
ecotype.7291	a_light	1.6878	1.5519	1.3689	1.749	3.1286	0.85379	0	0.35025	1.6328	1.6316	1.863	1.6921	2.4626	1.6824	0	4.5473e-12	0.0025753
ecotype.7296	a_light	1.5785	1.5404	1.2249	1.7386	0.35785	3.2562	0	0.32166	1.6333	1.6321	1.8593	1.5561	2.7227	1.5128	0	0	0.0025753
ecotype.7300	a_light	1.325	1.5447	1.1409	1.6984	3.104	0.85677	0	0.32263	1.6036	1.6023	1.8623	1.5816	2.1298	1.3772	0	0	0.0025753
ecotype.7306	a_light	1.417	1.4902	1.2232	1.6715	0.36905	3.2273	0	0.33975	1.5546	1.5533	1.8674	0.76311	2.1623	1.7434	0	0	0.0025753
ecotype.7307	a_light	1.329	1.5478	0.99627	1.6815	3.1128	0.856	0	0.34716	1.5835	1.5823	1.861	1.6711	1.641	1.3936	0	0	0.0025753
ecotype.7316	a_light	1.3139	1.5587	1.1973	1.6886	3.1411	0.85529	0	0.30994	1.6027	1.6015	1.8596	1.6763	1.8506	1.2312	0	2.3967e-11	0.0025753
ecotype.7330	a_light	1.4192	1.5508	1.0515	1.6804	3.1171	0.85675	0	0.32265	1.5877	1.5865	1.8612	1.6917	1.6842	1.3808	3.0949e-06	2.7394e-05	0.0025829
ecotype.7331	a_light	1.1196	1.5321	1.2743	1.6385	3.1004	0.85463	0	0.29351	1.5589	1.5576	1.8538	1.585	1.4435	1.1258	0	2.4733e-11	0.0025753
ecotype.7333	a_light	2.1528	1.6001	1.2567	1.858	0.38868	3.3493	0	0.38508	1.7206	1.7195	1.8837	1.7847	3.2808	2.2461	1.8099e-06	1.6019e-05	0.0025797
ecotype.7337	a_light	1.3094	1.5311	1.147	1.6548	3.1084	0.85603	0	0.28173	1.5599	1.5587	1.8499	1.669	1.3957	1.3346	0	0	0.0025753
ecotype.7340	a_light	1.1504	1.5286	1.0363	1.6649	3.1257	0.8541	0	0.29129	1.5825	1.5813	1.851	1.5611	1.7966	1.2495	0	0	0.0025753
ecotype.7343	a_light	1.3592	1.5438	1.152	1.6684	3.1107	0.85584	0	0.28926	1.585	1.5837	1.8554	1.6881	1.7606	1.1951	0	1.0488e-15	0.0025753
ecotype.7344	a_light	1.3904	1.5361	1.1397	1.6611	3.1128	0.81265	0	0.31245	1.5578	1.5566	1.8686	1.5566	1.4016	1.5247	1.9517e-06	1.7275e-05	0.0025801
ecotype.7346	a_light	1.6231	1.5501	1.1633	1.7508	0.3742	3.268	0	0.30635	1.6325	1.6313	1.8653	1.5875	2.4686	1.8758	0	5.0223e-19	0.0025753
ecotype.7351	a_light	1.2118	1.5462	1.2036	1.6704	3.1115	0.85583	0	0.30522	1.584	1.5828	1.8574	1.6898	1.705	1.2226	0	0	0.0025753
ecotype.7354	a_light	1.418	1.514	1.2376	1.6172	3.1063	0.76143	0	0.31067	1.5238	1.5225	1.8547	1.6888	1.0924	1.2578	0	0	0.0025753
ecotype.7355	a_light	1.6457	1.5566	1.1136	1.7524	0.37785	3.2579	0	0.33559	1.6412	1.64	1.8713	1.5937	2.6523	1.6081	0	0	0.002592
ecotype.7372	a_light	1.1997	1.54	1.3403	1.6658	3.0967	0.8561	0	0.29941	1.5809	1.5797	1.8583	1.5794	1.7829	1.2101	0	0	0.0025753
ecotype.7373	a_light	1.5532	1.5414	1.0777	1.7136	0.36271	3.2487	0	0.31616	1.614	1.6128	1.8609	1.547	2.3635	1.4364	0	0	0.0025753
ecotype.7378	a_light	1.2845	1.5326	1.2531	1.6817	3.088	0.85643	0	0.30713	1.5899	1.5886	1.8559	1.5059	2.0357	1.3656	1.3467e-05	5.3468e-05	0.0025408
ecotype.7379	a_light	1.2745	1.5298	1.1795	1.6446	3.1063	0.85664	0	0.29576	1.5519	1.5507	1.8518	1.6444	1.2971	1.2936	0	0	0.0025753
ecotype.7384	a_light	1.5102	1.561	1.3291	1.6747	3.1608	0.80455	0	0.31694	1.5706	1.5694	1.8946	1.5468	1.441	1.522	3.8837e-06	4.2971e-05	0.0025753
ecotype.7391	a_light	1.6926	1.6013	1.3246	1.7301	3.1915	0.88237	0	0.3723	1.6036	1.6024	1.9074	1.5817	1.3196	1.7753	0	1.0045e-19	0.002543
ecotype.7392	a_light	1.6429	1.551	1.1432	1.7592	3.1358	0.86198	0	0.32686	1.6405	1.6393	1.8667	1.6051	2.6443	1.7785	0	6.6963e-20	0.0025753
ecotype.7397	a_light	1.418	1.5753	1.0409	1.7351	3.1893	0.85943	0	0.30942	1.6323	1.6311	1.8614	1.8142	2.0047	1.6425	0	0	0.0025753
ecotype.7405	a_light	1.1086	1.5242	1.3476	1.6356	3.0821	0.85394	1.5935e-20	0.29511	1.557	1.5558	1.8545	1.5306	1.6177	1.1125	0	6.6963e-20	0.0025155
ecotype.7408	a_light	1.6987	1.5412	1.0349	1.7519	0.37026	3.2661	0	0.31384	1.6312	1.63	1.8644	1.5198	2.6182	1.767	0	0	0.0025753
ecotype.7411	a_light	1.0381	1.5302	1.3521	1.6335	3.0869	0.85331	0	0.29682	1.5605	1.5593	1.8542	1.6149	1.5936	1.0368	0	8.8039e-14	0.0025753
ecotype.7418	a_light	1.4252	1.5477	1.2185	1.7012	3.1209	0.8581	0	0.3086	1.6004	1.5992	1.8579	1.6932	1.9298	1.4255	2.9779e-07	1.8828e-06	0.0025748
ecotype.7430	a_light	1.7665	1.5331	1.0178	1.735	3.1214	0.86114	0	0.29852	1.6221	1.6209	1.8604	1.5036	2.6077	1.6326	0	0	0.0025753
ecotype.7438	a_light	1.1629	1.5459	1.2811	1.7062	0.36722	3.253	0	0.31789	1.6116	1.6104	1.8635	1.6039	2.254	1.5066	8.2527e-07	1.2175e-05	0.0025787
ecotype.7446	a_light	1.4084	1.533	1.1736	1.6446	0.36334	3.2293	0	0.32224	1.5396	1.5383	1.8622	1.5284	1.039	1.4304	0	3.0173e-11	0.0026061
ecotype.7460	a_light	1.5709	1.5408	1.2575	1.7062	0.35865	3.2556	0	0.30768	1.6063	1.605	1.8578	1.5983	2.1624	1.4231	0	6.6963e-20	0.0025753
ecotype.7472	a_light	1.5571	1.5395	1.1022	1.706	3.113	0.85861	0	0.30723	1.6058	1.6046	1.8622	1.5396	2.2462	1.4418	0	0	0.0025753
ecotype.7477	a_light	1.5096	1.5438	1.1462	1.7021	3.1048	0.85735	0	0.31984	1.6061	1.6048	1.8605	1.5956	2.1581	1.4563	0	1.8605e-15	0.0025753
ecotype.7479	a_light	1.7121	1.5445	0.97259	1.7248	0.36763	3.2499	0	0.31722	1.6211	1.6199	1.8636	1.5458	2.4491	1.5052	0	1.3393e-19	0.0025753
ecotype.7490	a_light	1.3057	1.5683	0.96761	1.6519	3.1249	0.86527	0	0.34274	1.5679	1.5667	1.8756	1.6804	1.1618	1.164	0	0	0.0025753
ecotype.7492	a_light	1.0972	1.5055	1.174	1.5933	3.0934	0.75333	0	0.30439	1.5114	1.5101	1.851	1.6749	1.0367	1.1031	0	0	0.0025753
ecotype.7496	a_light	1.4873	1.5411	1.1264	1.722	3.1051	0.85793	0	0.3075	1.6237	1.6225	1.8591	1.5749	2.5465	1.4406	0	0	0.0025753
ecotype.7502	a_light	1.3806	1.5227	1.1172	1.6467	0.35714	3.1839	0	0.32183	1.5422	1.5409	1.8591	1.6813	1.2602	1.4938	0	6.6963e-20	0.0025753
ecotype.7507	a_light	1.6622	1.5389	1.1085	1.6737	3.1124	0.85848	0	0.31167	1.5627	1.5614	1.8558	1.6173	1.2789	1.5272	0	0	0.0025753
ecotype.7508	a_light	1.4329	1.541	1.3645	1.7184	3.0995	0.85752	0	0.3204	1.6242	1.623	1.8608	1.5457	2.5958	1.4164	0	0	0.0025753
ecotype.7515	a_light	1.4546	1.5488	1.2559	1.6677	0.36312	3.2493	0	0.3381	1.5581	1.5568	1.8643	1.6891	1.0931	1.5022	3.1818e-06	3.5205e-05	0.0025082
ecotype.7516	a_light	1.3229	1.546	1.3583	1.6662	3.1135	0.85636	0	0.31597	1.5692	1.5679	1.8571	1.689	1.3564	1.3419	0	0	0.0025753
ecotype.7518	a_light	2.0279	1.5318	1.353	1.7116	0.37656	3.2386	0	0.3031	1.5833	1.5821	1.866	1.4296	1.8209	1.8505	0	0	0.0025753
ecotype.7520	a_light	1.6405	1.5441	1.0752	1.7429	3.1181	0.86144	0	0.31099	1.6247	1.6234	1.8629	1.5394	2.4232	1.7902	0	1.0114e-15	0.0024822
ecotype.7521	a_light	1.529	1.5471	1.1495	1.7028	0.36341	3.2634	0	0.29631	1.604	1.6028	1.8586	1.6844	2.025	1.429	0	0	0.0025753
ecotype.7522	a_light	1.0886	1.5433	1.1513	1.5978	3.0979	0.84462	0	0.33614	1.5156	1.5143	1.8581	1.6852	0.43297	1.1351	0	0	0.0025753
ecotype.7525	a_light	1.36	1.5333	0.90472	1.6539	3.0885	0.85559	0	0.29815	1.5621	1.5608	1.8525	1.5758	1.4324	1.3297	0	3.8143e-16	0.0026182
ecotype.8213	a_light	1.0281	1.5252	1.3624	1.628	3.0906	0.85271	0	0.26702	1.5563	1.555	1.849	1.6924	1.5554	1.0287	0	0	0.0025753
ecotype.8214	a_light	1.859	1.5587	1.0743	1.7436	0.36085	3.274	0	0.37067	1.626	1.6248	1.8677	1.6912	2.2227	1.7702	0	0	0.0025753
ecotype.8222	a_light	1.4285	1.5454	1.3473	1.6592	0.36031	3.2446	0	0.33897	1.5504	1.5491	1.863	1.6582	0.99112	1.5264	0	0	0.0025753
ecotype.8231	a_light	1.5022	1.5581	1.1867	1.6916	3.1325	0.8404	0	0.35691	1.5798	1.5785	1.8761	1.6357	1.4618	1.5236	0	0	0.0025753
ecotype.8235	a_light	1.4532	1.5512	1.1803	1.7228	3.1165	0.85863	0	0.34507	1.6179	1.6167	1.8663	1.6068	2.2783	1.501	0	0	0.0025753
ecotype.8236	a_light	1.4747	1.5481	1.1484	1.7037	0.36237	3.2599	0	0.31645	1.6114	1.6102	1.8609	1.6733	2.2222	1.3191	0	0	0.0025753
ecotype.8239	a_light	1.6197	1.5455	1.3678	1.7023	3.1189	0.85708	0	0.30254	1.6042	1.6029	1.8593	1.6517	2.0727	1.4117	0	0	0.0025753
ecotype.8264	a_light	1.8181	1.5537	1.0819	1.7316	3.1564	0.86402	0	0.29584	1.6017	1.6005	1.8629	1.6816	1.6973	1.8974	3.668e-06	1.8368e-16	0.0025587
ecotype.8271	a_light	1.467	1.5434	1.2245	1.7093	3.125	0.85783	0	0.31821	1.6111	1.6099	1.8622	1.6243	2.267	1.5225	0	1.6741e-20	0.0025254
ecotype.8275	a_light	1.7665	1.5517	1.2313	1.7493	3.1285	0.86091	6.5188e-05	0.32423	1.6342	1.633	1.867	1.5921	2.5204	1.7641	3.0949e-06	4.5657e-05	0.0024755
ecotype.8296	a_light	1.43	1.5241	1.3011	1.7344	3.1757	0.85895	0	0.27897	1.6331	1.6319	1.8534	1.472	2.6826	1.474	0	0	0.0025753
ecotype.8297	a_light	1.9614	1.6127	1.0921	1.7486	3.2497	0.83963	0	0.33178	1.6266	1.6254	1.9236	1.6878	1.7426	1.7766	0	3.6362e-17	0.0025753
ecotype.8300	a_light	1.1414	1.5503	0.98757	1.7098	0.36523	3.2474	0	0.34501	1.6176	1.6164	1.8664	1.5978	2.3611	1.3292	0	0	0.0025753
ecotype.8304	a_light	0.76249	1.5316	1.3371	1.5921	3.0853	0.85098	0	0.30427	1.5282	1.5269	1.8522	1.6897	0.95469	0.87668	0	0	0.0025753
ecotype.8306	a_light	1.612	1.542	1.1897	1.7089	0.36699	3.2391	0	0.31172	1.59	1.5887	1.8625	1.6965	1.7901	1.6538	0	0	0.0025753
ecotype.8310	a_light	1.675	1.5489	1.1097	1.717	3.1076	0.85718	0	0.34623	1.6208	1.6196	1.8638	1.6187	2.3914	1.4505	0	0	0.0025753
ecotype.8314	a_light	1.8611	1.5507	1.0272	1.7499	0.37145	3.2574	0	0.3307	1.6411	1.6399	1.8674	1.5726	2.7306	1.6271	0	0	0.0025753
ecotype.8323	a_light	1.416	1.5502	1.0642	1.7205	3.1147	0.85625	0	0.33603	1.6261	1.6249	1.8608	1.6913	2.4408	1.4674	0	0	0.0025753
ecotype.8325	a_light	1.4085	1.5489	1.2429	1.7063	0.36158	3.2557	0	0.31012	1.6198	1.6186	1.8595	1.6931	2.3763	1.3141	0	0	0.0025753
ecotype.8326	a_light	1.6627	1.5499	1.0841	1.7612	0.37269	3.2631	0	0.32461	1.6415	1.6403	1.8672	1.5557	2.6886	1.7745	1.9957e-06	2.208e-05	0.0025693
ecotype.8329	a_light	1.1105	1.5444	1.2877	1.6506	3.0974	0.85367	0	0.32916	1.5708	1.5696	1.8562	1.691	1.5072	1.11	0	0	0.0025753
ecotype.8335	a_light	1.9783	1.5646	1.3117	1.8023	0.38924	3.2807	0	0.33939	1.6721	1.6709	1.8776	1.5883	3.0382	1.9582	0	0	0.0025753
ecotype.8343	a_light	1.7799	1.5379	1.1429	1.7576	3.1207	0.86294	0	0.30825	1.6377	1.6365	1.866	1.4011	2.8282	1.822	0	0	0.0025753
ecotype.8365	a_light	1.3429	1.5705	1.1954	1.7412	3.1794	0.859	0	0.314	1.633	1.6318	1.8612	1.7458	2.1141	1.567	0	6.6963e-20	0.0025753
ecotype.8374	a_light	1.2208	1.5372	1.1561	1.6961	3.0991	0.85682	0	0.30358	1.5969	1.5956	1.8581	1.5369	2.0598	1.5106	0	0	0.0025753
ecotype.8376	a_light	1.3554	1.5515	1.2693	1.6895	0.36381	3.2574	0	0.31768	1.599	1.5978	1.8618	1.6951	1.9142	1.3398	0	8.3036e-18	0.0025753
ecotype.8378	a_light	2.0604	1.567	1.3174	1.7947	3.1618	0.86339	0	0.35579	1.6692	1.668	1.8718	1.6526	2.9125	1.8452	2.8886e-05	3.9855e-12	0.0025753
ecotype.8387	a_light	1.4583	1.5283	1.3681	1.7078	3.1764	0.85639	0	0.28807	1.6098	1.6086	1.8549	1.499	2.1615	1.391	0	0	0.0025753
ecotype.8389	a_light	2.0318	1.5951	1.0791	1.8516	3.2478	0.8699	0	0.33821	1.7093	1.7082	1.8782	1.7905	3.0578	2.2872	0	6.6963e-20	0.0025753
ecotype.8412	a_light	1.2063	1.5407	1.2421	1.6606	0.35416	3.2504	0	0.29543	1.5734	1.5722	1.8538	1.6703	1.5474	1.2974	0	0	0.0025753
ecotype.8420	a_light	1.6012	1.547	1.253	1.7341	3.1297	0.85828	0	0.30906	1.6264	1.6252	1.8602	1.6665	2.4474	1.5418	0	8.9563e-16	0.0025753
ecotype.8424	a_light	1.7263	1.5826	1.2359	1.718	0.43593	3.2386	0	0.35211	1.5965	1.5952	1.9027	1.5305	1.5075	1.8336	0	0	0.0025753
ecotype.8796	a_light	1.5124	1.5411	1.3165	1.7102	3.1017	0.85759	0	0.33549	1.6066	1.6054	1.8616	1.5346	2.1868	1.6116	0	0	0.0025753
ecotype.91	a_light	1.7287	1.5907	1.234	1.7418	0.41986	3.2768	0	0.3834	1.6138	1.6126	1.899	1.573	1.6293	1.8382	0	0	0.0025753
ecotype.957	a_light	1.6777	1.6204	1.2117	1.7627	3.2513	0.86015	0	0.33999	1.6388	1.6376	1.9248	1.6895	1.8353	1.801	0	0	0.0025753
ecotype.96	a_light	1.5563	1.5449	1.3519	1.7199	3.1093	0.85864	0	0.32598	1.6147	1.6135	1.8628	1.5681	2.3027	1.4898	0	0	0.0025753
ecotype.5987	a_light	1.5931	1.5753	1.1559	1.7634	0.36775	3.2997	0	0.38485	1.6467	1.6455	1.8732	1.745	2.3971	1.6191	0	0	0.0025753
ecotype.7394	a_light	1.2423	1.5336	1.2198	1.6613	0.36106	3.2557	5.8251e-11	0.30299	1.5716	1.5704	1.8583	1.6955	1.7058	1.2543	5.502e-06	5.1265e-11	0.0025753
ecotype.116	a_light	1.795	1.5529	0.89965	1.7318	3.1433	0.85948	0	0.29987	1.6146	1.6134	1.8624	1.6921	2.0649	1.6612	0	0	0.0025753
ecotype.126	a_light	1.371	1.5439	1.3674	1.7114	3.1112	0.85587	0	0.31529	1.6136	1.6124	1.8546	1.6993	2.2511	1.395	0	0	0.0025753
ecotype.1859	a_light	2.2827	1.5996	1.3697	1.8126	0.44452	3.3535	0	0.33876	1.6647	1.6635	1.905	1.2972	2.3249	2.3883	2.7585e-06	2.2197e-05	0.0026639
ecotype.23	a_light	2.4062	1.6066	1.1388	1.9588	3.274	0.87406	0	0.39826	1.8037	1.8026	1.8883	1.7805	4.6736	2.5633	0	0	0.0025753
ecotype.242	a_light	1.8203	1.5599	1.349	1.7563	3.1562	0.86325	0	0.33	1.6268	1.6256	1.8679	1.6905	2.1369	1.8919	0	0	0.0025753
ecotype.5116	a_light	0.71563	1.5164	0.97961	1.5291	3.0758	0.77706	0	0.32294	1.4762	1.4748	1.856	1.6508	0.32967	0.68008	4.4212e-07	6.5224e-06	0.0025504
ecotype.5264	a_light	1.6198	1.5418	1.2067	1.6997	0.37966	3.2091	0	0.33758	1.5786	1.5774	1.8726	1.5532	1.655	1.7512	1.1554e-05	1.8262e-05	0.0025654
ecotype.5380	a_light	1.219	1.5402	1.283	1.6296	3.0972	0.85499	0	0.31806	1.5384	1.5371	1.8588	1.5791	0.88908	1.3544	0	0	0.0027393
ecotype.5729	a_light	1.8021	1.5502	1.0812	1.7778	0.36988	3.311	0	0.40356	1.6479	1.6468	1.8769	1.1675	2.8381	2.0192	0	0	0.0025753
ecotype.6039	a_light	1.5521	1.5418	1.061	1.715	0.35966	3.2495	0	0.32034	1.6147	1.6135	1.8601	1.567	2.3597	1.4302	0	0	0.0025753
ecotype.6042	a_light	1.5705	1.5453	1.2454	1.7404	3.1273	0.86221	0	0.31658	1.6287	1.6275	1.8661	1.5479	2.5657	1.6069	0	4.7585e-16	0.0025753
ecotype.6190	a_light	1.4545	1.5291	1.3677	1.6641	0.36265	3.2378	0	0.27065	1.5795	1.5782	1.8565	1.5113	1.9451	1.2316	1.018e-06	1.9308e-05	0.0025398
ecotype.641	a_light	1.6943	1.5331	0.97794	1.7034	3.1063	0.85798	0	0.2665	1.5997	1.5985	1.8502	1.5987	2.0993	1.4959	0	0	0.0025753
ecotype.6449	a_light	1.3832	1.5471	1.3109	1.7307	3.1118	0.85658	0	0.3343	1.6398	1.6386	1.86	1.6743	2.7712	1.4946	0	6.6963e-20	0.0025753
ecotype.6933	a_light	1.5893	1.4965	1.1284	1.659	0.34199	3.273	0	0.26205	1.5646	1.5633	1.843	0.93809	2.0901	1.4223	2.2376e-12	1.7744e-11	0.0025753
ecotype.6936	a_light	1.3389	1.5332	0.91542	1.679	3.0774	0.85493	0	0.34848	1.5948	1.5935	1.8608	1.4419	2.2352	1.1931	0	1.6741e-20	0.0025753
ecotype.6944	a_light	1.3986	1.5603	1.2997	1.7023	0.36289	3.2633	0	0.37704	1.5991	1.5979	1.8697	1.6949	1.7853	1.4091	0	0	0.0025753
ecotype.6959	a_light	1.3354	1.513	1.3696	1.5753	0.35418	3.1653	0	0.2981	1.4959	1.4945	1.8542	1.5677	0.62142	1.064	0	0	0.0026053
ecotype.6961	a_light	1.5402	1.5341	1.3669	1.6393	0.37149	3.2461	0	0.2968	1.5367	1.5354	1.8626	1.4815	0.9373	1.5927	0	0	0.0025753
ecotype.7002	a_light	1.2256	1.5223	1.0498	1.6373	0.35381	3.2291	0	0.28952	1.5616	1.5603	1.8528	1.5656	1.7412	1.0838	0	0	0.0025753
ecotype.7227	a_light	1.6407	1.5384	1.1894	1.8124	3.1357	0.86226	0	0.2822	1.6922	1.6911	1.8571	1.6117	3.6721	2.5633	0	0	0.0025753
ecotype.7310	a_light	2.5077	1.6734	1.0222	2.0143	3.3772	0.9157	0	0.44682	1.8599	1.8589	1.9293	1.9352	4.8032	2.5633	0	0	0.0025753
ecotype.7382	a_light	1.3843	1.5438	0.86751	1.7263	3.1024	0.85772	0	0.33938	1.6285	1.6273	1.8674	1.4999	2.6903	1.4051	0	0	0.0025753
ecotype.7449	a_light	0.66944	1.5235	1.235	1.5562	0.34192	3.2187	0	0.3	1.4994	1.4981	1.8483	1.6062	0.53541	0.77024	4.5804e-06	2.5568e-05	0.0024993
ecotype.8215	a_light	1.4018	1.5175	1.1461	1.6372	3.0834	0.85611	0	0.28814	1.5337	1.5324	1.8509	1.4871	1.1095	1.4335	7.1832e-06	6.764e-06	0.0025735
ecotype.8240	a_light	1.7862	1.5853	1.1247	1.7982	3.1934	0.86112	0	0.37758	1.681	1.6798	1.8759	1.7205	2.8456	1.9484	0	2.5112e-20	0.0025155
ecotype.8241	a_light	1.6975	1.5998	1.1832	1.7937	3.2035	0.86116	0	0.42206	1.6842	1.683	1.8834	1.815	2.8095	1.5322	0	0	0.0025753
ecotype.8256	a_light	1.4805	1.5593	1.1887	1.7395	0.35874	3.2495	0	0.42984	1.6355	1.6343	1.8751	1.5907	2.5087	1.8624	0	0	0.0025753
ecotype.8265	a_light	1.1343	1.5316		1.6343	3.096	0.85454	0	0.28421	1.5533	1.552	1.8539	1.5965	1.3703	1.1469	0	1.3393e-19	0.0025753
ecotype.8610	a_light	1.7483	1.5557		1.7539	3.1363	0.86079	0	0.33402	1.6406	1.6394	1.8649	1.6884	2.5839	1.6087	0	0	0.0025753
ecotype.8692	a_light	1.7602	1.5523		1.7852	3.1419	0.86324	0	0.31343	1.6598	1.6587	1.8633	1.6497	2.8834	2.0719	0	0	0.0025753
ecotype.94	a_light	0.89413	1.5334		1.6703	0.33972	3.2909	0	0.30929	1.6059	1.6046	1.8485	1.6794	2.0913	1.3305	0	0	0.0025753
ecotype.1	b_dark 3DD	0.2029	0.57563	1.4429	0.4183	0.076658	0.012204	2.2486	1.5486	0.48195	0.48312	0.24487	0.40464	0.068802	0	0	0	2.4871
ecotype.104	b_dark 3DD	0.3776	0.49996	0.77136	0.2075	0	0.13698	2.3589	1.8634	0.38949	0.39067	0.26483	0.40464	0	0	0.0053367	0.0060047	2.0656
ecotype.149	b_dark 3DD	0.15494	0.29126	0.95608	0.2459	0	0.010306	1.2834	1.1539	0.27215	0.2727	0.12103	0.40464	0	0	0.0031231	0.0035141	1.6181
ecotype.166	b_dark 3DD	0.31679	0.7029	1.1957	0.50058	0	0.28028	2.3917	1.92	0.5983	0.59954	0.26008	0.40464	0	0	0.0049746	0.0055975	3.302
ecotype.1716	b_dark 3DD	0.19495	0.36944	1.0921	0.30367	0	0.017963	1.7748	1.8714	0.3485	0.34918	0.12899	0.40464	0.085258	0	0.0019019	0.0021401	1.7937
ecotype.173	b_dark 3DD	0.16067	0.566	1.7366	0.57197	0	0.0099598	1.3758	1.5284	0.52707	0.52805	0.14793	0.40464	0	0	0	0	3.048
ecotype.178	b_dark 3DD	0.21218	0.47841	0.55398	0.20292	0	0.27581	2.3001	2.043	0.3659	0.36686	0.27786	0.40464	0	0	0.005755	0.0064755	1.6543
ecotype.1867	b_dark 3DD	0.28617	0.67559	1.4216	0.52962	0	0.12767	2.2211	1.8923	0.57931	0.58049	0.24734	0.40464	0	0	0.0018754	0.0021102	3.4075
ecotype.1925	b_dark 3DD	0.26152	0.43569	1.3217	0.36745	0	0.0097742	1.7079	1.3432	0.38851	0.38922	0.17039	0.40464	0	0	0.0021115	0.0023757	2.3216
ecotype.1967	b_dark 3DD	0.18916	0.39672	1.2583	0.27368	0	0.041469	1.6224	1.3434	0.34911	0.34992	0.16432	0.40464	0	0	0.0012704	0.0014294	2.106
ecotype.2	b_dark 3DD	0.2432	0.28807	1.0616	0.14561	0	0.054352	1.2593	0.94558	0.25987	0.26096	0.11027	0.40464	0.0030118	0	0.0038536	0.0043361	1.8754
ecotype.2057	b_dark 3DD	0.13069	0.82857	2.1405	0.95796	0	0.093547	1.7549	3.5989	0.80637	0.80775	0.11735	0.40464	0.061716	0	0	0	4.0671
ecotype.223	b_dark 3DD	0.31437	0.47904	1.3997	0.33399	0	0.0088908	1.8136	1.4757	0.41441	0.4156	0.17985	0.40464	0	0	0	0	2.446
ecotype.2274	b_dark 3DD	0.23262	0.52088	1.4866	0.5771	0.00046374	0.024454	1.4936	2.1641	0.5166	0.51724	0.10004	0.40464	0	0	0.0023648	0.0026609	2.6902
ecotype.2290	b_dark 3DD	0.31725	0.64456	1.7378	0.55345	0.040757	0.017553	2.1551	1.937	0.58089	0.58203	0.19361	0.40464	0.058056	0	0.0019224	0.002163	3.1787
ecotype.258	b_dark 3DD	0.37466	0.50712	1.2599	0.39122	0	0.013609	1.9087	1.6463	0.45087	0.45162	0.18785	0.40464	0	0	0.0048145	0.0054219	2.5275
ecotype.267	b_dark 3DD	0.2862	0.53529	1.272	0.44333	0.034345	0.012683	1.9046	1.2594	0.46486	0.46557	0.21645	0.40464	0	0	0.0027498	0.003094	2.631
ecotype.281	b_dark 3DD	0.33465	0.35717	0.79103	0.26881	0	0.13187	1.4527	1.4438	0.32727	0.32806	0.13192	0.40464	0	0	0	0	1.8531
ecotype.282	b_dark 3DD	0.35045	0.4749	1.0845	0.32053	0	0.018449	1.9538	1.658	0.39793	0.39885	0.21498	0.40464	0	0	0.0024745	0.0027842	2.2413
ecotype.321	b_dark 3DD	0.32472	0.36502	0.87797	0.29854	0	0.092133	1.5318	1.3351	0.33857	0.33923	0.13221	0.40464	0	0	0.001227	0.0012531	2.0179
ecotype.328	b_dark 3DD	0.22892	0.42811	1.296	0.26035	0	0.031306	1.7561	1.2581	0.37379	0.37493	0.16205	0.40464	0	0	0.0022777	0.0025628	2.3248
ecotype.357	b_dark 3DD	0.040202	0.30057	0.75921	0.19139	0	0.071367	1.7589	1.5679	0.25896	0.2594	0.16707	0.40464	0	0	0.0036987	0.0041617	1.1107
ecotype.362	b_dark 3DD	0.048073	0.22962	0.88895	0.11587	0	0.050555	1.096	0.92538	0.21058	0.21154	0.044275	0.17856	0.019249	0	0.0026187	0.0029465	1.5475
ecotype.366	b_dark 3DD	0.25698	0.42358	1.3554	0.38685	0	0.006818	1.33	0.96444	0.39811	0.399	0.12128	0.40464	0	0	0	0	2.5891
ecotype.373	b_dark 3DD	0.19569	0.36069	0.87448	0.27164	0	0.018871	1.5411	1.7679	0.32004	0.32085	0.1505	0.40464	0	0	0	0	1.6658
ecotype.374	b_dark 3DD	0.21711	0.48521	1.2163	0.51939	0	0.121	1.4817	1.7054	0.47456	0.47512	0.11358	0.40464	0	0	0.0022874	0.0025737	2.6368
ecotype.378	b_dark 3DD	0.19336	0.31846	0.97547	0.26401	0	0.010572	1.6146	1.2738	0.29556	0.29601	0.13538	0.40464	0.026043	0	0.00086559	0.00094593	1.6747
ecotype.379	b_dark 3DD	0.34051	0.73151	1.3888	0.67429	0	0.3237	2.2849	2.9996	0.64924	0.65012	0.23903	0.40464	0	0	0.002055	0.0023122	2.9166
ecotype.380	b_dark 3DD	0.15501	0.34869	1.105	0.24852	0.00082418	0.0083838	1.5602	1.2595	0.30345	0.30416	0.16274	0.40464	0	0	7.1444e-05	0	1.7544
ecotype.386	b_dark 3DD	0.29941	0.41936	1.1445	0.39194	0.025616	0.021989	1.6354	1.8222	0.39761	0.3983	0.13772	0.40464	0.1506	0	3.537e-06	1.9567e-05	1.9598
ecotype.390	b_dark 3DD	0.32149	0.4521	1.2503	0.40452	0.010252	0.023207	1.7893	1.9368	0.42239	0.42315	0.13678	0.40464	0	0	0.0028594	0.0032173	2.1698
ecotype.392	b_dark 3DD	0.13236	0.3398	1.1133	0.20341	0	0.0060401	1.5153	1.1431	0.3003	0.30134	0.13533	0.40464	0	0	0.0026515	0.0029834	1.9523
ecotype.4802	b_dark 3DD	0.099986	0.29743	1.0521	0.14626	0	0.066054	1.3939	1.2044	0.27154	0.27257	0.11139	0.40464	0.015979	0	0.0031517	0.0035463	1.8488
ecotype.5056	b_dark 3DD	0.28398	0.60831	1.5315	0.58071	0.045215	0.022048	1.9172	1.9636	0.55639	0.55712	0.18475	0.40464	0	0	0.0011798	0.0013275	2.9191
ecotype.5122	b_dark 3DD	0.1899	0.40717	1.1536	0.25131	0	0.011724	1.7166	1.4268	0.34883	0.34987	0.17298	0.40464	0	0	0.00072325	0.00079035	1.992
ecotype.5158	b_dark 3DD	0.23288	0.40568	1.1548	0.22258	0.029093	0.050057	1.8241	1.2613	0.34108	0.34191	0.19451	0.40464	0	0	0.0025483	0.0028673	1.9317
ecotype.5232	b_dark 3DD	0.037441	0.26183	0.8249	0.31746	0	0.044666	0.95685	1.7208	0.26541	0.26556	0.09934	0.40464	0	0.096542	0.0011104	0.0012134	1.0654
ecotype.5245	b_dark 3DD	0.078873	0.27463	0.81057	0.18304	0	0.015539	1.7212	1.6749	0.25121	0.25167	0.13229	0.40464	0	0	0.0021232	0.002389	1.1913
ecotype.5381	b_dark 3DD	0.26679	0.39974	1.1678	0.31998	0	0.016522	1.7774	1.7003	0.37194	0.37272	0.12988	0.40464	0	0	1.3901e-05	9.7143e-05	2.0514
ecotype.5565	b_dark 3DD	0.16686	0.32559	0.91528	0.20336	0	0.015613	1.7494	1.4168	0.27382	0.27434	0.18281	0.40464	0	0	0.0015225	0.0017131	1.5045
ecotype.5606	b_dark 3DD	0.19339	0.56963	1.71	0.61072	0	0.019359	1.543	1.9942	0.54949	0.55031	0.122	0.40464	0	0	0.0012956	0.0014577	3.0555
ecotype.5742	b_dark 3DD	0.34493	0.48415	1.0179	0.36976	0	0.10357	1.8139	1.8974	0.41981	0.42072	0.19477	0.40464	0.019827	0	0.0018866	0.0021228	2.3115
ecotype.5753	b_dark 3DD	0.3732	0.47103	1.0868	0.32675	0	0.053538	2.0041	2.0102	0.41847	0.41954	0.16319	0.40464	0	0	0.0015128	0.0017022	2.315
ecotype.5785	b_dark 3DD	0.22446	0.46884	1.3949	0.38608	0.0099198	0.0096798	1.6487	1.42	0.40784	0.40863	0.19261	0.40464	0	0	0	0	2.4113
ecotype.5832	b_dark 3DD	0.305	0.3853	1.014	0.373	0	0.018573	1.2602	0.96513	0.37625	0.37678	0.1076	0.40464	0	0	0.0010147	0.0011088	2.1728
ecotype.5837	b_dark 3DD	0.27585	0.32156	1.0069	0.27977	0	0.017812	0.98614	0.75502	0.30565	0.30654	0.09934	0.40464	0	0	0.0011696	0.001316	2.0458
ecotype.5887	b_dark 3DD	0.14435	0.49847	1.5036	0.57084	0	0.01565	1.0289	1.73	0.48985	0.49067	0.09934	0.40464	0	0	0	0	2.7019
ecotype.5896	b_dark 3DD	0.20506	0.60494	1.7504	0.60637	0.026224	0.016173	1.6425	1.941	0.5674	0.56841	0.14597	0.40464	0	0	0	0	3.1152
ecotype.6005	b_dark 3DD	0.27156	0.45118	1.4235	0.46361	0	0.02821	1.4217	0.97977	0.4424	0.44317	0.09934	0.40464	0	0	0	0	2.7781
ecotype.6008	b_dark 3DD	0.029891	0.31677	1.121	0.27799	0	0	0.94982	0.71591	0.26159	0.26185	0.19061	0.40464	0	0	0	0	1.7191
ecotype.6119	b_dark 3DD	0.19056	0.53	1.6007	0.48776	0	0.027348	1.6487	1.453	0.47816	0.47885	0.18468	0.40464	0	0	0	9.2477e-17	2.8573
ecotype.6169	b_dark 3DD	0.04693	0.17482	0.69195	0.095246	0	0.05431	1.1468	1.1049	0.16774	0.16823	0	0.3467	0.032631	0	0.22014	0.22197	1.048
ecotype.6188	b_dark 3DD	0.27685	0.35802	1.0089	0.27926	0	0.0080593	1.4663	1.1947	0.31301	0.31369	0.16469	0.40464	0	0	0	0	1.799
ecotype.6194	b_dark 3DD	0.49751	1.2245	1.2363	0.90529	0	0.82983	3.5829	5.3145	1.0065	1.0082	0.47002	0.40464	0	0	0.0046423	0.0052234	2.8964
ecotype.6243	b_dark 3DD	0.32106	0.49465	1.3839	0.33511	0.028291	0.010674	2.1226	1.503	0.41432	0.4152	0.2242	0.40464	0	0	0.0020391	0.0022944	2.307
ecotype.6318	b_dark 3DD	0.2613	0.44614	1.3361	0.33257	0	0.025968	1.6418	1.45	0.39041	0.39141	0.17194	0.40464	0	0	0.00023999	0.00022703	2.3928
ecotype.6448	b_dark 3DD	0.11305	0.60633	0.79699	0.50229	0	0.48114	2.858	4.4534	0.608	0.6089	0.09934	0.40464	0.20246	0	0.012694	0.0023193	1.3922
ecotype.66	b_dark 3DD	0.30706	0.49494	1.5212	0.36975	0	0.0043984	1.6089	1.1866	0.43465	0.43602	0.16406	0.40464	0	0	0.0028245	0.003178	2.867
ecotype.6709	b_dark 3DD	0.16854	0.41037	1.2427	0.21429	0	0.012469	1.6195	1.2333	0.33986	0.3413	0.17582	0.40464	0	0	1.4523e-05	8.4571e-06	2.2585
ecotype.6727	b_dark 3DD	0.021756	0.23564	0.75377	0.11058	0	0.022925	1.6817	1.3557	0.21981	0.22044	0.11455	0.40464	0.072873	0	0.0032822	0.0036932	1.1746
ecotype.6729	b_dark 3DD	0.32976	0.4958	1.4884	0.35788	0	0.011247	1.771	1.351	0.43596	0.4372	0.16995	0.40464	0	0	2.3614e-05	2.9861e-05	2.6998
ecotype.6730	b_dark 3DD	0.26692	0.44571	1.0511	0.36672	0	0.068929	1.6508	1.3666	0.39782	0.39858	0.17008	0.40464	0	0	0.0023688	0.0026654	2.3234
ecotype.6744	b_dark 3DD	0.32116	0.6203	1.4375	0.54378	0	0.068496	1.8817	1.615	0.55757	0.55844	0.19974	0.40464	0	0	0.0048339	0.0054391	3.2198
ecotype.6810	b_dark 3DD	0.30061	0.48575	1.0041	0.27978	0	0.039307	2.1201	1.8211	0.39956	0.40049	0.23197	0.40464	0	0	0.0053543	0.0060245	2.0828
ecotype.6847	b_dark 3DD	0.17135	0.29542	0.88435	0.28209	0	0.019957	1.4597	1.8853	0.29261	0.29295	0.10162	0.40464	0	0	0.001889	0.0021256	1.308
ecotype.6898	b_dark 3DD	0.093747	0.29011	0.97226	0.13173	0	0.022294	1.3956	0.97436	0.25794	0.25906	0.11652	0.40464	0	0	0.0020924	0.0023543	1.7655
ecotype.6899	b_dark 3DD	0.18814	0.36955	1.0928	0.23585	0	0.013333	1.8006	1.4708	0.33275	0.33375	0.13475	0.40464	0	0	0.00049031	0.00053579	1.9948
ecotype.6903	b_dark 3DD	0.2183	0.48797	1.1214	0.45262	0.0070263	0.093624	1.6118	1.9126	0.46201	0.46291	0.12652	0.40464	0.030088	0	0.0027947	0.0031445	2.5491
ecotype.6905	b_dark 3DD	0.16454	0.33778	1.0469	0.21227	0	0.0042681	1.4874	1.1207	0.29419	0.29508	0.15064	0.40464	0	0	0.0034364	0.0038665	1.8579
ecotype.6906	b_dark 3DD	0.046149	0.23575	0.87811	0.19008	0	0.0048399	1.1168	0.92776	0.22339	0.22387	0.10892	0.40464	0.00045168	0	0.0038374	0.0043074	1.3746
ecotype.6907	b_dark 3DD	0.24234	0.81508	1.8474	0.789	0	0.21195	1.7385	3.4087	0.73816	0.73972	0.19988	0.40464	0	0	0.00022224	0.00022354	3.6168
ecotype.6909	b_dark 3DD	0.28322	0.48586	1.3289	0.32575	0.0053367	0.015078	2.1238	1.7708	0.40844	0.40928	0.22047	0.40464	0	0	0.0018653	0.0020988	2.2365
ecotype.6911	b_dark 3DD	0.025224	0.20939	0.39965	0.04621	0	0.03201	1.3236	0.7109	0.18554	0.18654	0.0041961	0.32806	0	0	2.0496	2.0533	1.0064
ecotype.6914	b_dark 3DD	0.065562	0.54872	1.7285	0.64142	0.0041178	0.015935	1.3551	1.8466	0.54092	0.54156	0.1088	0.40464	0	0	0.0023029	0.0025912	3.047
ecotype.6916	b_dark 3DD	0.20589	0.31673	1.0499	0.2465	0	0.0062531	1.3849	1.0223	0.29021	0.29089	0.12885	0.40464	0	0	0.0008321	0.00073655	1.8484
ecotype.6918	b_dark 3DD	0.043894	0.59431	1.2138	0.43032	0.081221	0.01657	1.4395	1.6771	0.46116	0.46207	0.32279	0.40464	0	0	0.00022955	0.00023089	2.1697
ecotype.6919	b_dark 3DD	0.10241	0.31138	0.99292	0.17794	0	0.0057689	1.4983	1.1617	0.27587	0.27675	0.13521	0.40464	0	0	0.0022395	0.0025199	1.7352
ecotype.6921	b_dark 3DD	0.087832	0.59245	1.6322	0.75124	0	0.042808	1.3293	2.754	0.58964	0.59022	0.10702	0.40464	0.037114	0.0014523	0.0019007	0.0021387	2.8331
ecotype.6924	b_dark 3DD	0.3203	0.59587	1.6633	0.47513	0.01192	0.013252	2.1609	1.8111	0.524	0.52519	0.19783	0.40464	0	0	0.0001989	0.00023791	3.0362
ecotype.6926	b_dark 3DD	0.046966	0.79352	2.1602	0.96216	0	0.019478	1.3223	2.2617	0.77641	0.77738	0.12007	0.40464	0	0	0	0	4.0277
ecotype.6928	b_dark 3DD	0.29986	0.63395	1.7563	0.60514	0	0.010214	1.8065	1.6589	0.58639	0.58721	0.17442	0.40464	0	0	0.0047408	0.0053344	3.4042
ecotype.6932	b_dark 3DD	0.10139	0.22321	0.57049	0.069951	0	0.02861	1.6293	1.1952	0.18186	0.18263	0.047566	0.3467	0	0	0.5959	0.59331	0.93895
ecotype.6937	b_dark 3DD	0.30088	0.44014	1.3115	0.35315	0	0.0083512	1.5885	1.3325	0.39828	0.39925	0.14817	0.40464	0	0	0.0016871	0.0018984	2.3236
ecotype.6939	b_dark 3DD	0.38086	0.67774	1.2186	0.59108	0	0.27737	2.172	2.2353	0.64301	0.64422	0.151	0.40464	0.16669	0	0.0040568	0.0045647	3.3883
ecotype.6940	b_dark 3DD	0.23327	0.47963	1.4162	0.43243	0	0.011548	1.5802	1.2953	0.43443	0.43524	0.16285	0.40464	0	0	0.0014788	0.0016639	2.6218
ecotype.6942	b_dark 3DD	0.43595	1.1156	1.1669	0.76439	0	0.8602	3.6674	3.6163	0.85112	0.85226	0.57258	0.40464	0	0	0.0044956	0.0050584	3.2613
ecotype.6943	b_dark 3DD	0.26735	0.55784	1.4581	0.48767	0.053735	0.014755	1.8851	1.537	0.49409	0.49497	0.19673	0.40464	0	0	0	0	2.6782
ecotype.6946	b_dark 3DD	0.23242	0.33932	1.0334	0.3326	0	0.0098465	1.1839	0.98151	0.32502	0.32541	0.12236	0.40464	0	0	0.002773	0.0031201	1.8512
ecotype.6951	b_dark 3DD	0.34692	1.0053	1.1728	1.0108	0	0.78811	2.9455	6.3025	0.99504	0.99617	0.12464	0.40464	0.18233	0	0.0047655	0.005362	2.8853
ecotype.6953	b_dark 3DD	0.13771	0.61733	1.6344	0.53056	0	0.0092837	1.807	1.6656	0.542	0.54289	0.2195	0.40464	0	0	0.0040254	0.0045293	3.1669
ecotype.6958	b_dark 3DD	0.10889	0.29784	0.9945	0.26473	0	0.0097723	1.4059	1.3667	0.2764	0.27679	0.13273	0.40464	0	0	0.0028714	0.003231	1.5038
ecotype.6962	b_dark 3DD	0.42845	0.56311	1.0299	0.40402	0	0.18507	2.2257	1.896	0.47325	0.47387	0.25636	0.40464	0	0	0.0058233	0.0065523	2.4527
ecotype.6967	b_dark 3DD	0.16233	0.73178	2.1126	0.73816	0	0.019668	1.9591	2.3119	0.67423	0.67541	0.18226	0.40464	0.018427	0	0	0	3.8593
ecotype.6973	b_dark 3DD	0.2201	0.37532	1.1025	0.34678	0	0.030261	1.6668	1.9189	0.37371	0.3743	0.10065	0.40464	0.10413	0	0.0030415	0.0034222	1.8568
ecotype.6976	b_dark 3DD	0.23578	0.52599	1.5072	0.46619	0	0.0093673	1.6177	1.4044	0.46111	0.46205	0.19585	0.40464	0	0	0.0010342	0.0011637	2.8676
ecotype.6977	b_dark 3DD	0.16338	0.51546	1.6404	0.58637	0	0.017289	1.2603	1.6691	0.50943	0.51016	0.09934	0.40464	0	0	0.0018879	0.0021242	2.9134
ecotype.6979	b_dark 3DD	0.16713	0.4051	1.1568	0.26508	0	0.012415	1.7765	1.4354	0.34798	0.34892	0.17548	0.40464	0	0	6.4705e-06	3.5796e-05	2.0213
ecotype.6980	b_dark 3DD	0.0086495	0.25627	0.76512	0.13445	0	0.016749	1.771	1.5706	0.24059	0.24134	0.10443	0.40464	0.014049	0	0.0042292	0.0031572	1.2212
ecotype.6982	b_dark 3DD	0.0032525	0.31291	0.68655	0.15403	0	0.07555	2.0899	1.9243	0.29401	0.295	0.013945	0.34604	0.14017	0	0.33659	0.33356	1.2897
ecotype.6983	b_dark 3DD	0.071358	0.39873	1.143	0.42741	0.023481	0.025489	1.5297	1.8689	0.38389	0.38418	0.13453	0.40464	0.017567	0.092616	0.00051825	0.00056633	1.7342
ecotype.6985	b_dark 3DD	0.26112	0.39444	1.155	0.2914	0.0029743	0.011987	1.8214	1.5534	0.34716	0.34791	0.16623	0.40464	0	0	0.0011874	0.0013361	1.9592
ecotype.6988	b_dark 3DD	0.04085	0.25074	0.69046	0.14854	0	0.021871	1.7943	1.8291	0.24173	0.24233	0.10494	0.40464	0.07184	0	0.0073594	0.0024437	1.0652
ecotype.6989	b_dark 3DD	0.19205	0.37599	1.1568	0.29837	0	0.013764	1.754	1.548	0.35027	0.35105	0.12716	0.40464	0.021267	0	0.0018426	0.0020732	2.0077
ecotype.6990	b_dark 3DD	0.10954	0.32365	0.59045	0.18349	0	0.12259	1.7298	2.183	0.27936	0.28012	0.16337	0.40464	0.070825	0	0.0027163	0.0030564	1.1286
ecotype.6992	b_dark 3DD	0.43828	0.89549	1.0147	0.6618	0.075682	0.095177	2.137	3.2359	0.80312	0.80461	0.23498	0.40464	0	0	0.0052524	0.00591	1.7306
ecotype.6994	b_dark 3DD	0.24995	0.40666	1.0876	0.26119	0	0.020231	2.2118	2.0284	0.36441	0.36526	0.16852	0.40464	0.16352	0	0	0	1.8409
ecotype.6996	b_dark 3DD	0.20772	0.27002	0.79554	0.20184	0	0.011071	1.4207	1.0713	0.24372	0.24412	0.14007	0.40464	0	0	0.0021946	0.0024694	1.3219
ecotype.7000	b_dark 3DD	0.18238	0.55609	1.5672	0.52633	0.040218	0.012896	1.6764	1.3929	0.51218	0.51309	0.15961	0.40464	0	0	0.0010499	0.0011814	2.9723
ecotype.7004	b_dark 3DD	0.15296	0.64375	1.9685	0.64442	0	0.009378	1.5586	1.5958	0.59221	0.59341	0.16563	0.40464	0	0	4.3699e-07	9.6702e-06	3.5588
ecotype.7008	b_dark 3DD	0.25148	0.45868	1.3615	0.39576	0.0068233	0.010197	1.5887	1.3065	0.40619	0.407	0.17581	0.40464	0	0	0.00094963	0.0010685	2.4562
ecotype.7011	b_dark 3DD	0.25015	0.57016	1.4816	0.44549	0.050599	0.015001	2.1683	1.5607	0.49386	0.49482	0.2182	0.40464	0	0	0.0023053	0.0025939	2.6928
ecotype.7014	b_dark 3DD	0.14493	0.40067	1.1966	0.25024	0	0.0071752	1.7467	1.4001	0.34006	0.34113	0.17554	0.40464	0	0	0.0029734	0.0033456	2.0259
ecotype.7026	b_dark 3DD	0.30899	0.40022	1.0892	0.30221	0	0.014156	1.6765	1.4032	0.3552	0.35594	0.1636	0.40464	0	0	0	0	1.9924
ecotype.7031	b_dark 3DD	0.16957	0.40876	1.3085	0.29567	0	0.05166	1.183	0.75571	0.34796	0.34829	0.18294	0.40464	6.5628e-24	2.9863e-23	0	0	2.3577
ecotype.7035	b_dark 3DD	0.12392	0.42162	1.1874	0.25474	0.020556	0.042054	1.8048	1.3058	0.35193	0.35274	0.20567	0.40464	0	0	0.00051257	0.00061311	1.9986
ecotype.7062	b_dark 3DD	0.025477	0.20689	0.68144	0.22164	0	0.014807	1.0559	1.5253	0.20853	0.20868	0.09934	0.40464	0	0.046451	0.0030297	0.0034089	0.80737
ecotype.7069	b_dark 3DD	0.25107	0.47812	1.2727	0.50891	0	0.10903	1.8339	2.3687	0.47934	0.4799	0.099057	0.40349	0.072258	0	0.00057389	0.00057725	2.0761
ecotype.7071	b_dark 3DD	0.28267	0.63458	1.599	0.56814	0	0.0493	1.8876	1.5659	0.57823	0.57922	0.1829	0.40464	0	0	0.0043754	0.0049232	3.479
ecotype.7078	b_dark 3DD	0.25064	0.4416	1.3701	0.40817	0.013182	0.01192	1.558	1.3111	0.41209	0.41278	0.13929	0.40464	0	0	0.0041566	0.004677	2.4451
ecotype.7080	b_dark 3DD	0.22259	0.38177	1.1283	0.28063	0	0.0096946	1.706	1.3579	0.3328	0.33352	0.17036	0.40464	0	0	0.0017152	0.0019299	1.8768
ecotype.7094	b_dark 3DD	0.10392	0.33919	0.83541	0.17349	0	0.0085935	1.7606	1.4911	0.28657	0.28726	0.17618	0.40464	0	0	0.0052538	0.0059115	1.5287
ecotype.7098	b_dark 3DD	0.22279	0.42453	1.2764	0.46383	0	0.012155	1.2592	1.1112	0.41815	0.41864	0.10724	0.40464	0	0	0	2.0926e-21	2.4251
ecotype.7102	b_dark 3DD	0.19667	0.23514	0.62273	0.1578	0	0.019258	1.6588	1.5779	0.2109	0.21091	0.15632	0.40464	0	0.16974	0.0051169	0.0040369	0.82282
ecotype.7105	b_dark 3DD	0.31781	0.56703	1.5103	0.48725	0.035499	0.018714	2.0915	1.676	0.50925	0.51021	0.18263	0.40464	0	0	0.00014351	0.00015877	2.8438
ecotype.7110	b_dark 3DD	0.13485	0.32313	1.0414	0.26552	0	0.011607	1.5915	1.4774	0.30089	0.30144	0.13057	0.40464	0.034079	0	0.0029741	0.0033464	1.6317
ecotype.7123	b_dark 3DD	0.059099	0.27972	0.59296	0.071731	0	0.031583	1.708	1.3732	0.2301	0.23091	0.10599	0.17335	0	0	0.56806	0.57205	1.2607
ecotype.7126	b_dark 3DD	0.13484	0.30576	0.79503	0.15893	0	0.026296	1.7221	1.3885	0.24192	0.24239	0.20533	0.40464	0	0	1.2942e-07	5.728e-06	1.213
ecotype.7128	b_dark 3DD	0.42617	0.49466	1.1037	0.31826	0	0.047438	2.1132	1.7131	0.41227	0.41307	0.23199	0.40464	0	0	0.0051718	0.0058192	2.2729
ecotype.7135	b_dark 3DD	0.12537	0.25382	0.53733	0.08088	0	0.020195	1.8574	1.4692	0.20776	0.20828	0.069729	0.3467	0	0	0.46544	0.46262	0.92171
ecotype.7139	b_dark 3DD	0.053842	0.30582	0.96073	0.14342	0	0.041865	1.5657	1.3079	0.27076	0.27165	0.090193	0.22654	0	0	0.0049333	0.0055509	1.6586
ecotype.7141	b_dark 3DD	0.10777	0.33795	1.0355	0.29348	0	0.015037	1.5097	1.6756	0.31596	0.31655	0.12622	0.40464	0	0	0.0021885	0.0024625	1.6629
ecotype.7143	b_dark 3DD	0.21122	0.41522	1.2388	0.25733	0	0.025229	1.5427	1.1413	0.35605	0.35719	0.17005	0.40464	0	0	0.0023337	0.0026258	2.1045
ecotype.7145	b_dark 3DD	0.20076	0.33723	0.98064	0.30835	0	0.020886	1.5402	1.2197	0.31928	0.31974	0.12492	0.40464	0	0	0.0020594	0.0023171	1.8736
ecotype.7147	b_dark 3DD	0.27652	0.38644	0.72256	0.29553	0	0.16283	1.5799	1.2728	0.3397	0.34037	0.16853	0.40464	0	0	0.0034213	0.0038495	1.8523
ecotype.7150	b_dark 3DD	0.29855	1.0629	0.7247	0.61286	0	0.95816	4.051	3.963	0.79712	0.79844	0.56365	0.40464	0	0	0.0053754	0.0060483	2.7478
ecotype.7151	b_dark 3DD	0.29551	0.50574	1.1464	0.42107	0.022717	0.07279	1.8558	1.4365	0.44472	0.44553	0.19321	0.40464	0	0	0.0018448	0.0020757	2.5563
ecotype.7158	b_dark 3DD	0.31563	0.55654	1.454	0.47566	0	0.012078	1.7427	1.5446	0.50388	0.50477	0.17651	0.40464	0	0	0.0045617	0.0051328	2.9924
ecotype.7163	b_dark 3DD	0.010104	0.28073	0.7007	0.10614	0	0.0080981	1.7939	1.3571	0.23436	0.23515	0.15791	0.40464	0	0	0.0032836	0.0036947	1.1561
ecotype.7164	b_dark 3DD	0.36585	0.56473	1.059	0.48739	0	0.086025	1.7477	1.6981	0.52729	0.52793	0.16191	0.40464	0	0	0.0047543	0.0053495	2.3139
ecotype.7165	b_dark 3DD	0.092251	0.33691	0.87946	0.1399	0	0.01124	1.8628	1.4848	0.28805	0.28922	0.14636	0.40464	0	0	0.00038697	0.00046287	1.5872
ecotype.7166	b_dark 3DD	0.075809	0.37167	0.9251	0.16672	0	0.007242	1.9722	1.5963	0.30025	0.30104	0.20724	0.40464	0	0	0.0046977	0.0052858	1.5988
ecotype.7178	b_dark 3DD	0.38922	0.52372	1.207	0.36146	0	0.063536	1.933	1.6428	0.44357	0.44454	0.22065	0.40464	0	0	0.0053309	0.0059982	2.5243
ecotype.7181	b_dark 3DD	0.32427	0.6019	1.3405	0.48208	0.038113	0.063413	2.2406	1.6308	0.51737	0.51823	0.23882	0.40464	0	0	0.00079974	0.00087394	2.8938
ecotype.7186	b_dark 3DD	0.36926	0.42373	0.9905	0.31075	0	0.069002	1.6781	1.3929	0.37611	0.37674	0.17369	0.40464	0	0	0.0054519	0.0061344	2.1606
ecotype.7188	b_dark 3DD	0.35014	0.5541	0.59687	0.33083	0	0.040979	1.3719	0.97203	0.52788	0.52902	0.11719	0.40464	0	0	0.0027285	0.0029817	0.83796
ecotype.7199	b_dark 3DD	0.017079	0.23479	0.7755	0.10608	0	0.051888	1.4081	1.2315	0.2187	0.21932	0.052405	0.17335	0	0	0.0059336	0.0066763	1.3478
ecotype.7201	b_dark 3DD	0.1795	0.58106	1.7878	0.60844	0	0.011865	1.5048	1.6969	0.55238	0.5533	0.13349	0.40464	0	0	0.0031952	0.0035953	3.2065
ecotype.7205	b_dark 3DD	0.28419	0.38675	1.0845	0.26982	0	0.0088875	1.6245	1.3175	0.33074	0.33154	0.17902	0.40464	0	0	0.0016334	0.0018379	1.895
ecotype.7206	b_dark 3DD	0.15945	0.80241	1.3401	0.7188	0	0.44386	2.3763	3.3971	0.69846	0.69947	0.27413	0.40464	0	0	0.002279	0.0025644	2.8832
ecotype.7224	b_dark 3DD	0.096671	0.2548	0.77689	0.11242	0	0.018445	1.4436	1.1088	0.21686	0.21757	0.14483	0.40464	0	0	0.0030068	0.0033832	1.1491
ecotype.7229	b_dark 3DD	0.011641	0.22411	0.80085	0.1144	0	0.034562	1.1244	0.99049	0.20176	0.2026	0.052661	0.17335	0	0	0.0040014	0.0045023	1.2853
ecotype.7231	b_dark 3DD	0.28101	0.49583	0.95003	0.37753	0	0.17136	2.1593	1.9819	0.48453	0.48549	0.09934	0.40464	0.041357	0	0.005463	0.0061244	2.5369
ecotype.7244	b_dark 3DD	0.00073361	0.24725	0.77889	0.25982	0	0.015626	1.0559	1.6291	0.24705	0.24731	0.09934	0.40464	0	0	0.0036817	0.0041425	1.0772
ecotype.7252	b_dark 3DD	0.13576	0.50065	1.3794	0.35394	0	0.013944	2.0735	1.7342	0.42981	0.43067	0.20843	0.40464	0	0	0.00031902	0.00032089	2.3535
ecotype.7258	b_dark 3DD	0.18484	0.43744	0.82504	0.16669	0	0.078256	2.3813	1.938	0.34829	0.34924	0.23433	0.40464	0	0	0.0059786	0.0067422	1.8095
ecotype.7260	b_dark 3DD	0.2333	0.41147	0.85988	0.26518	0	0.069478	1.8391	1.5357	0.35689	0.35752	0.18606	0.40464	0.0040312	0	0.0046042	0.0051806	1.9304
ecotype.7263	b_dark 3DD	0.18312	0.38595	1.194	0.20447	0	0.021804	1.677	1.1995	0.32686	0.32806	0.16567	0.40464	0	0	0.00028572	0.00034176	2.0407
ecotype.7270	b_dark 3DD	0.25191	0.35266	0.92133	0.23289	0	0.011307	1.447	1.4339	0.30694	0.30758	0.16754	0.40464	0	0	0.0050163	0.0056443	1.6369
ecotype.7275	b_dark 3DD	0.22079	0.45658	0.96398	0.24895	0	0.030588	2.1704	1.8033	0.37245	0.37329	0.23172	0.40464	0	0	0.0046699	0.0052545	1.9284
ecotype.7277	b_dark 3DD	0.12334	0.26074	0.82569	0.28742	0	0.029042	1.0734	1.3497	0.26341	0.26362	0.09934	0.40464	0.017596	0.051975	0.0032845	0.0036956	1.3618
ecotype.7280	b_dark 3DD	0.30427	0.60142	0.7661	0.47824	0	0.0088645	1.4757	1.3742	0.57074	0.57153	0.14298	0.40464	0	0	0.0033664	0.0033775	1.1221
ecotype.7282	b_dark 3DD	0.10702	0.29027	0.67758	0.062619	0	0.07081	1.5602	0.95863	0.24609	0.24731	0.077001	0.17335	0	0	1.6827	1.693	1.5141
ecotype.7283	b_dark 3DD	0.068469	0.5691	1.7981	0.68915	0	0.050941	0.84699	1.7212	0.5605	0.56137	0.09934	0.40464	0	0	0.00046114	0.00050392	3.1364
ecotype.7291	b_dark 3DD	0.064898	0.5749	1.5766	0.70834	0	0.12359	1.358	2.4167	0.57832	0.57876	0.09934	0.40464	0	0.099658	1.2357e-06	1.1719e-05	2.6515
ecotype.7296	b_dark 3DD	0.24742	0.64787	1.7565	0.61307	0	0.011473	1.7977	1.7838	0.58811	0.589	0.19356	0.40464	0	0	0.0045631	0.0051345	3.4801
ecotype.7300	b_dark 3DD	0.35129	0.5528	1.2293	0.3929	0	0.053092	2.0762	1.6852	0.47316	0.47413	0.22165	0.40464	0	0	0.0046422	0.0052234	2.7157
ecotype.7306	b_dark 3DD	0.16606	0.46738	1.4254	0.49691	0	0.014637	1.1121	1.7377	0.44237	0.44313	0.12968	0.40464	0	0	0	0	2.4482
ecotype.7316	b_dark 3DD	0.37471	1.1297	1.4188	0.94462	0.10455	0.19458	2.0614	3.6864	1.0235	1.0253	0.25481	0.40464	0	0	0.005226	0.0058802	2.5161
ecotype.7330	b_dark 3DD	0.27039	0.4925	1.049	0.44115	0.0046126	0.21828	1.5675	1.4352	0.45484	0.45567	0.15021	0.40464	0	0	0.0027285	0.00307	2.5418
ecotype.7331	b_dark 3DD	0.032266	0.24142	0.57868	0.059318	0	0.052864	1.5763	0.98761	0.19898	0.19991	0.085087	0.17335	0	0	1.6909	1.6924	1.2378
ecotype.7333	b_dark 3DD	0.27022	0.62048	1.5027	0.66408	0	0.10334	1.7088	2.8027	0.61418	0.61503	0.09934	0.40464	0	0	0	0	2.6716
ecotype.7337	b_dark 3DD	0.07987	0.22127	0.65436	0.13676	0	0.014847	1.5282	1.5348	0.2034	0.20386	0.11931	0.40464	0	0	0.0062279	0.0023329	0.90787
ecotype.7340	b_dark 3DD	0.33233	0.4423	0.90877	0.35521	0	0.19562	1.5685	1.1465	0.39403	0.39491	0.16425	0.40464	0	0	0.0031571	0.0035523	2.371
ecotype.7343	b_dark 3DD	0.058907	0.24006	0.59975	0.061905	0	0.048743	1.4156	0.97595	0.20383	0.20479	0.071946	0.17335	0	0	1.8154	1.8205	1.341
ecotype.7344	b_dark 3DD	0.3279	0.54887	1.5811	0.44792	0.025509	0.016455	2.1671	1.6594	0.49143	0.49238	0.18197	0.40464	0	0	0.0027255	0.0030481	2.7929
ecotype.7346	b_dark 3DD	0.085774	0.29062	0.99976	0.20508	0.00048282	0.0028928	1.2324	0.99764	0.25775	0.25852	0.1347	0.40464	0	0	0	0	1.6371
ecotype.7351	b_dark 3DD	0.21952	0.29076	0.99962	0.24	0	0.0077905	1.1829	0.87313	0.27839	0.27913	0.09934	0.40464	0	0	0.0021787	0.0024515	1.8071
ecotype.7354	b_dark 3DD	0.029964	0.32007	0.9417	0.1555	0	0.046567	1.6597	1.3185	0.26973	0.27038	0.17357	0.40464	0	0	0.00247	0.0027792	1.5422
ecotype.7355	b_dark 3DD	0.29278	0.38198	1.171	0.32987	0.01812	0.017514	1.475	0.88181	0.35938	0.36003	0.12649	0.40464	0	0	0.001353	0.0015224	2.1848
ecotype.7372	b_dark 3DD	0.10445	0.49142	1.6721	0.47401	0.0017578	0.0075948	1.3663	1.0726	0.46463	0.46563	0.12107	0.40464	0	0	0.0030386	0.0034375	3.0597
ecotype.7373	b_dark 3DD	0.034401	0.26784	0.85937	0.21604	0	0	1.0359	0.8565	0.21028	0.21048	0.20205	0.40464	0	0	0.002567	0.0028883	1.3088
ecotype.7378	b_dark 3DD	0.096567	0.29622	0.82327	0.13998	0	0.0053383	1.468	1.0965	0.26333	0.26425	0.12762	0.40464	0	0	0.0040672	0.0045764	1.3276
ecotype.7379	b_dark 3DD	0.11433	0.25843	0.83043	0.19227	0	0.01155	1.5153	1.1781	0.24866	0.24918	0.10707	0.40464	0.032962	0	0.0037867	0.0042607	1.4177
ecotype.7384	b_dark 3DD	0.35399	0.49738	1.336	0.37958	0.042126	0.01379	2.0759	1.5672	0.43309	0.43394	0.19756	0.40464	0	0	4.2665e-05	0	2.3151
ecotype.7391	b_dark 3DD	0.31591	0.51432	1.3458	0.49433	0.028256	0.046198	1.9207	1.8288	0.48854	0.48911	0.14169	0.40464	0	0	0	0	2.4827
ecotype.7392	b_dark 3DD	0.23683	0.43882	1.2904	0.47595	0	0.061131	1.3683	1.0146	0.43607	0.43659	0.09934	0.40464	0.0064595	0	0	0	2.5778
ecotype.7397	b_dark 3DD	0.31142	0.9991	1.3458	0.86593	0	0.62897	2.6193	4.6623	0.86398	0.86535	0.32408	0.40464	0	0	0.0011545	0.0012616	2.6183
ecotype.7405	b_dark 3DD	0.30623	0.54535	1.5339	0.46195	0.04056	0.0090912	1.6522	0.97402	0.49156	0.49276	0.16307	0.40464	0	0	0.00042411	0.00042658	3.0796
ecotype.7408	b_dark 3DD	0.23096	0.39955	1.2029	0.4065	0.005197	0.0096509	1.3188	0.9764	0.37505	0.37548	0.14165	0.40464	0	0	0.0020459	0.0023021	2.1702
ecotype.7411	b_dark 3DD	0.059921	0.2784	0.92663	0.12835	0	0.015806	1.415	0.99099	0.24304	0.24404	0.1277	0.40464	0	0	0.0027131	0.0030527	1.6125
ecotype.7418	b_dark 3DD	0.0087632	0.25221	0.81973	0.23003	0	0.014625	1.3119	1.5168	0.24677	0.24703	0.10778	0.40464	0	0	0.0009621	0.0011995	1.1505
ecotype.7430	b_dark 3DD	0.2468	0.35987	1.0285	0.27641	0	0.01322	1.5374	1.2698	0.33371	0.33438	0.13082	0.40464	0	0	0.0023719	0.0026687	1.7744
ecotype.7438	b_dark 3DD	0.20836	0.39115	1.1828	0.24153	0	0.021379	1.5764	1.2853	0.34022	0.34134	0.1549	0.40464	0	0	0.00029266	0.00029438	2.0755
ecotype.7446	b_dark 3DD	0.016661	0.2771	0.85802	0.2261	0	0.015917	1.6361	1.6878	0.26828	0.26874	0.10735	0.40464	0.019832	0	0.0025189	0.0028343	1.3157
ecotype.7460	b_dark 3DD	0.26525	0.50985	1.2078	0.33476	0	0.017067	2.0225	1.8545	0.4289	0.42977	0.22749	0.40464	0	0	0.0058882	0.0065896	2.3857
ecotype.7472	b_dark 3DD	0.31097	0.39083	1.0899	0.34146	0.035364	0.015658	1.4247	0.87144	0.35557	0.35615	0.15233	0.40464	0	0	0.0017267	0.0018868	2.109
ecotype.7477	b_dark 3DD	0.17674	0.53455	1.6914	0.51143	0	0.010764	1.4094	1.0871	0.49621	0.49727	0.14126	0.40464	0	0	0	0	3.2685
ecotype.7479	b_dark 3DD	0.22487	0.40017	1.2401	0.32328	0	0.0078287	1.3957	1.1345	0.35689	0.35773	0.15483	0.40464	0	0	0.002069	0.0023281	2.1886
ecotype.7490	b_dark 3DD	0.32146	0.57591	1.7416	0.47557	0.0066216	0.007636	1.5717	1.3838	0.50717	0.50854	0.18325	0.40464	0	0	0.0012122	0.0013639	3.1992
ecotype.7492	b_dark 3DD	0.077208	0.26792	0.9097	0.11683	0	0.044356	1.4969	1.1982	0.24518	0.24634	0.045798	0.17335	0.061624	0	1.089e-05	1.5061e-05	1.6358
ecotype.7496	b_dark 3DD	0.21022	0.42085	1.0321	0.22383	0	0.0031715	2.0645	1.6617	0.34109	0.34186	0.22512	0.40464	0	0	0.0054235	0.0061025	1.8128
ecotype.7502	b_dark 3DD	0.10598	0.39855	1.2132	0.25839	0	0.039169	1.6543	1.4556	0.34275	0.34364	0.17579	0.40464	0	0	0.00040391	0.00040627	2.0722
ecotype.7507	b_dark 3DD	0.43726	0.92884	0.88863	0.6942	0	0.73012	2.8966	3.7528	0.76703	0.76832	0.37118	0.40464	0	0	0.0033044	0.0037181	2.6097
ecotype.7508	b_dark 3DD	0.053047	0.30547	0.94273	0.1435	0	0.023284	1.6426	1.2287	0.26517	0.26602	0.14481	0.40464	0	0	0.0014799	0.0014971	1.5171
ecotype.7515	b_dark 3DD	0.28834	0.51933	1.3282	0.54092	0	0.066619	1.9494	1.9636	0.51854	0.5191	0.09934	0.40464	0.0047716	0	0	5.0223e-20	2.616
ecotype.7516	b_dark 3DD	0.29047	0.36629	0.91268	0.29369	0	0.030663	1.7119	1.4503	0.34443	0.34503	0.12918	0.40464	0.02305	0	0.0031639	0.00356	1.9535
ecotype.7518	b_dark 3DD	0.070871	0.30017	0.82601	0.23522	0	0.01904	1.654	1.7946	0.28077	0.28102	0.13635	0.40464	0	0.012564	0.0017781	0.0018517	1.1784
ecotype.7520	b_dark 3DD	0.19525	0.49221	1.5436	0.56431	0	0.016811	1.4106	1.7335	0.48994	0.49046	0.10019	0.40464	0	0	0	0	2.7081
ecotype.7521	b_dark 3DD	0.30283	1.048	1.2193	0.74689	0	0.82702	3.2668	3.1504	0.84007	0.84153	0.45201	0.40464	0	0	0.0050442	0.0056756	3.6125
ecotype.7522	b_dark 3DD	0.11316	0.36708	1.0484	0.25642	0	0.017488	1.8569	1.8781	0.33808	0.33889	0.12874	0.40464	0	0	0.0024903	0.0028021	1.7486
ecotype.7525	b_dark 3DD	0.32433	0.43882	1.2648	0.40109	0	0.022288	1.6848	1.9754	0.42755	0.42846	0.09934	0.40464	0.032718	0	0.0021551	0.0024248	2.2728
ecotype.8213	b_dark 3DD	0.2607	0.4218	1.2579	0.26176	0	0.0078055	1.5697	1.2517	0.36764	0.36903	0.14851	0.40464	0	0	0.0029051	0.0032689	2.4093
ecotype.8214	b_dark 3DD	0.24855	0.61846	1.6025	0.69803	0	0.10873	1.6321	2.6941	0.61676	0.61743	0.09934	0.40464	0	0	0	0	2.7784
ecotype.8222	b_dark 3DD	0.21715	0.52063	1.3964	0.33195	0	0.0094183	2.1276	1.8185	0.42229	0.42336	0.2491	0.40464	0.0060408	0	3.8225e-05	0.00013013	2.4416
ecotype.8231	b_dark 3DD	0.12367	0.52997	1.4716	0.55257	0.028861	0.011341	1.4614	1.4362	0.47776	0.4783	0.19216	0.40464	0	0	0.003235	0.00364	2.6047
ecotype.8235	b_dark 3DD	0.1978	0.5129	1.5857	0.52662	0.014114	0.012654	1.2638	0.96007	0.49066	0.49155	0.12049	0.40464	0	0	0	0	3.0992
ecotype.8236	b_dark 3DD	0.16727	0.42588	1.3171	0.4063	0	0.0089941	1.2009	1.0431	0.39824	0.39904	0.1298	0.40464	0	0	0.00077415	0.00092599	2.4527
ecotype.8239	b_dark 3DD	0.23527	0.52665	1.1952	0.36305	0	0.03827	2.0388	1.6826	0.44806	0.44898	0.2205	0.40464	0	0	0.005178	0.0058262	2.5232
ecotype.8264	b_dark 3DD	0.064963	0.29894	0.75638	0.3084	0	0.04694	1.2577	2.0908	0.2995	0.29978	0.09934	0.40464	0.0027637	6.6542e-17	0.0023777	0.002476	1.2082
ecotype.8271	b_dark 3DD	0.21131	0.61333	1.8513	0.56978	0	0.0078075	1.681	1.5184	0.55711	0.5583	0.1721	0.40464	0	0	0.0017807	0.0020037	3.401
ecotype.8275	b_dark 3DD	0.24164	0.37488	1.2196	0.34515	0.011023	0.0057606	1.1694	0.78142	0.34628	0.34694	0.13641	0.40464	0	0	0.00095823	0.0011462	2.2196
ecotype.8296	b_dark 3DD	0.0059539	0.24035	0.67009	0.11146	0	0.0065146	1.5365	1.2317	0.20575	0.20628	0.14735	0.40464	0	0	0.0037838	0.0042574	1.029
ecotype.8297	b_dark 3DD	0.16872	0.56213	1.5041	0.55387	0.028855	0.014116	1.5755	1.6821	0.49666	0.49729	0.21221	0.40464	0	0	0.0043169	0.0048573	2.629
ecotype.8300	b_dark 3DD	0.167	0.53581	1.531	0.50211	0.011035	0.011697	1.4189	1.1027	0.49386	0.49495	0.14681	0.40464	0	0	0	6.6963e-20	3.1721
ecotype.8304	b_dark 3DD	0.09388	0.2526	0.79466	0.090692	0	0.031057	1.0968	0.79645	0.2295	0.23059	0.099594	0.40464	0	0	0.0035628	0.0040088	1.3783
ecotype.8306	b_dark 3DD	0.083018	0.3649	0.86946	0.23713	0	0.020509	1.8652	1.4882	0.30656	0.30694	0.20322	0.40464	0	0	0.00090965	0.00091496	1.5779
ecotype.8310	b_dark 3DD	0.31503	0.4322	1.1962	0.40324	0	0.04661	1.5424	1.1823	0.42161	0.42241	0.09934	0.40464	0	0	0	1.0179e-17	2.5377
ecotype.8314	b_dark 3DD	0.30486	0.35048	1.0989	0.29441	0.0046794	0.0091838	1.1565	0.75849	0.33046	0.33135	0.10781	0.40464	0	0	0.0041055	0.0046195	2.2091
ecotype.8323	b_dark 3DD	0.27872	0.67795	1.902	0.65312	0	0.012162	1.5761	1.8104	0.61888	0.62021	0.17149	0.40464	0	0	0	0	3.5077
ecotype.8325	b_dark 3DD	0.2829	0.38492	1.1494	0.24159	0	0.0081956	1.6722	1.3244	0.33117	0.33219	0.16512	0.40464	0	0	0.0032589	0.0036669	1.9974
ecotype.8326	b_dark 3DD	0.33692	0.50325	1.0265	0.44425	0	0.17159	1.803	1.7541	0.49459	0.49535	0.10233	0.40464	0.010034	0	0.0049013	0.0055148	2.6744
ecotype.8329	b_dark 3DD	0.21191	0.65296	1.9312	0.61868	0	0.0073361	1.7224	1.5395	0.60128	0.60247	0.16398	0.40464	0	0	0	0	3.5584
ecotype.8335	b_dark 3DD	0.19493	0.83429	1.5627	0.84869	0	0.24845	1.5598	3.7476	0.77199	0.77294	0.20373	0.40464	0	0	0.0051319	0.0057742	2.7491
ecotype.8343	b_dark 3DD	0.41616	0.88406	0.78903	0.62885	0	0.77936	3.1066	3.1674	0.70888	0.70971	0.41553	0.40464	0	0	0.0049382	0.0055693	2.5952
ecotype.8365	b_dark 3DD	0.23877	0.93453	0.86951	0.69072	0.081625	0.076158	2.103	1.8966	0.86971	0.87106	0.19377	0.40464	0	0	0.0054235	0.0061025	1.3844
ecotype.8374	b_dark 3DD	0.1995	0.412	1.0759	0.24927	0	0.0076642	1.8908	1.5722	0.34697	0.3477	0.20017	0.40464	0	0	0.005184	0.005833	1.8069
ecotype.8376	b_dark 3DD	0.38712	0.57963	1.1022	0.44647	0	0.18814	1.8532	1.5209	0.50338	0.50435	0.21704	0.40464	0	0	0.0046483	0.0052302	2.8302
ecotype.8378	b_dark 3DD	0.41401	0.64344	1.3935	0.5663	0	0.12953	2.1774	1.7574	0.60516	0.60599	0.15825	0.40464	0	0	0.0058046	0.0065312	3.447
ecotype.8387	b_dark 3DD	0.14879	0.35688	0.93854	0.24155	0	0.0094477	1.7309	1.4733	0.31244	0.31287	0.17518	0.40464	0	0	0.005457	0.0061401	1.6415
ecotype.8389	b_dark 3DD	0.17379	0.31995	0.97682	0.31278	0	0.01442	1.4094	1.1379	0.31361	0.31386	0.11421	0.40464	0	0.050081	0.0027854	0.0031882	1.7026
ecotype.8412	b_dark 3DD	0.25227	0.46689	1.3164	0.30036	0	0.0059393	1.9078	1.5808	0.40028	0.40131	0.19063	0.40464	0	0	0.005247	0.0059038	2.3965
ecotype.8420	b_dark 3DD	0.35683	0.45849	1.0317	0.30612	0	0.048723	1.8952	1.7614	0.39468	0.39535	0.20306	0.40464	0	0	0.0059275	0.0066695	2.1342
ecotype.8424	b_dark 3DD	0.17965	0.56533	1.6399	0.61774	0.01103	0.021932	1.5553	2.1907	0.54164	0.54245	0.12974	0.40464	0	0	0	0	2.8644
ecotype.8796	b_dark 3DD	0.243	0.29234	0.92398	0.24439	0	0.012349	1.3886	0.95799	0.28433	0.2849	0.09934	0.40464	0	0	0.00080017	0.00086372	1.7367
ecotype.91	b_dark 3DD	0.15316	0.63471	1.8814	0.70791	0	0.023028	1.5848	2.164	0.60832	0.60906	0.14062	0.40464	0	0	0	1.0218e-24	3.3535
ecotype.957	b_dark 3DD	0.024193	0.68565	2.0553	0.80595	0	0.023216	1.5147	2.3992	0.67522	0.67621	0.10384	0.40464	0.014515	0	0	0	3.7674
ecotype.96	b_dark 3DD	0.27511	0.57827	1.2004	0.49879	0	0.16728	1.881	1.514	0.53208	0.53297	0.16749	0.40464	0	0	0.0048772	0.0054877	3.015
ecotype.5987	b_dark 3DD	0.090965	0.40351	0.33136	0.37277	0	0.15988	2.5571	1.4675	0.38469	0.38502	0.14336	0.40464	0.12339	0.037561	2.5201	2.5342	2.1505
ecotype.7394	b_dark 3DD	0.16878	0.37535	0.27203	0.074551	0	0.17838	2.4041	0.95382	0.3698	0.37074	0	0.045434	0.19626	0	7.53	7.5393	2.4115
ecotype.116	b_dark 3DD	0.14275	0.3445	1.0474	0.31239	0	0.015387	1.4147	1.6601	0.33289	0.33354	0.10464	0.40464	0.0033569	0	0.002338	0.0026307	1.6827
ecotype.126	b_dark 3DD	0.2004	0.32503	0.6158	0.071735	4.9475e-09	0.071585	2.2087	1.4601	0.25671	0.25803	0.079032	0.42325	0.054827	0	1.8803	1.8798	1.4462
ecotype.1859	b_dark 3DD	0.27943	0.45025	1.2899	0.45393	0.019881	0.043354	1.7761	1.9845	0.4357	0.43611	0.12914	0.40464	0.017247	0.028285	0.0028603	0.0032184	2.086
ecotype.242	b_dark 3DD	0.2713	0.23429	0.82048	0.23749	0	0.02415	1.6041	1.8822	0.24499	0.24494	0.09934	0.40464	0.0064777	0.26717	0.0054528	0.00078031	0.86219
ecotype.5116	b_dark 3DD	0.28914	0.85298	1.075	0.79382	0	0.54816	2.5834	5.2554	0.73486	0.7361	0.30729	0.40464	0.16181	0	0	0	1.9413
ecotype.5264	b_dark 3DD	0.1102	0.65258	1.7827	0.76853	0	0.047035	1.5212	2.6883	0.6385	0.6392	0.12568	0.40464	0.054399	0	0	0	3.1586
ecotype.5380	b_dark 3DD	0.31358	0.42562	1.2382	0.29863	0	0.0094672	1.725	1.3827	0.37191	0.37314	0.15609	0.40464	0	0	0.0014722	0.0016511	2.2498
ecotype.5729	b_dark 3DD	0.17702	0.37231	1.0687	0.24696	0	0.01011	1.9746	1.5576	0.32849	0.32918	0.1623	0.40464	0	0	0.0028826	0.0032434	1.8044
ecotype.6039	b_dark 3DD	0.17611	0.54895	1.7285	0.56731	0	0.0085557	1.5881	1.4508	0.51511	0.51583	0.1516	0.40464	0	0	0.0022632	0.0025465	3.0205
ecotype.6042	b_dark 3DD	0.3504	0.45211	1.328	0.35016	0	0.012699	1.8448	1.342	0.42408	0.42513	0.11968	0.40464	0	0	0	0	2.4965
ecotype.6190	b_dark 3DD	0.050075	0.27471	0.93449	0.12345	0	0.027366	1.4231	0.92459	0.24132	0.24227	0.12681	0.40464	0	0	0.0030191	0.003397	1.5798
ecotype.641	b_dark 3DD	0.27699	1.0508	1.6076	0.84064	0	0.69509	3.3133	3.6722	0.87973	0.88088	0.40049	0.40464	0	0	0.0049753	0.005598	3.6908
ecotype.6449	b_dark 3DD	0.16667	0.57979	1.4043	0.74966	0	0.010438	0.97771	1.6858	0.52635	0.52677	0.20341	0.40464	0	0.082856	0	0	2.7579
ecotype.6933	b_dark 3DD	0.34708	1.1176	0.64311	0.64594	0.047263	0.70834	3.5797	4.6174	0.90743	0.90916	0.44493	0.40464	0	0	0.0055161	0.0062067	1.4185
ecotype.6936	b_dark 3DD	0.039751	0.75444	1.961	0.95546	0	0.066596	1.2736	2.7429	0.72539	0.72628	0.13592	0.40464	0	0	0	0	3.5634
ecotype.6944	b_dark 3DD	0.066642	0.33959	0.99804	0.25378	0.0032208	0.011392	1.4529	1.4071	0.30199	0.30281	0.14232	0.40464	0	0	0.003141	0.0035343	1.687
ecotype.6959	b_dark 3DD	0.11799	0.31207	0.55612	0.057601	0	0.10584	1.8225	1.0912	0.25701	0.25831	0.093513	0.17335	0	0	3.017	3.0228	1.6548
ecotype.6961	b_dark 3DD	0.16301	0.51708	0.83606	0.58455	0	0.24818	1.6727	3.7165	0.4801	0.48072	0.16852	0.40464	0.1021	0	0.002957	0.0033271	1.3058
ecotype.7002	b_dark 3DD	0.071443	0.27951	1.0576	0.36716	0	0.049109	1.1061	0.91506	0.29304	0.29295	0.09934	0.40464	0	0.34785	0.0033253	0.0037416	1.4589
ecotype.7227	b_dark 3DD	0.053054	0.31265	1.0387	0.35993	0.029385	0.096584	0.114	0.21079	0.28853	0.28882	0.14337	0.40464	0	0	0.0018371	0.002121	1.8916
ecotype.7310	b_dark 3DD	0.081954	1.0241	1.0286	1.0811	0.050504	0.8689	2.2078	6.0877	0.87973	0.88128	0.28492	0.43398	0	0	0	6.6963e-20	2.1918
ecotype.7382	b_dark 3DD	0.20901	0.48339	1.3397	0.49501	0	0.015102	1.5087	1.7869	0.45107	0.45191	0.13977	0.40464	0.0027595	0	0	0	2.3084
ecotype.7449	b_dark 3DD	0.25562	0.82282	0.93826	0.60185	0.0063145	0.11974	1.4971	1.0178	0.77826	0.77981	0.14299	0.40464	0	0	0.0026645	0.002998	1.5176
ecotype.8215	b_dark 3DD	0.097422	0.28415	0.43128	0.053958	0	0.1047	1.509	0.85521	0.25051	0.25192	0.009811	0.31444	0	0	4.4288	4.4361	1.8006
ecotype.8240	b_dark 3DD	0.11605	0.3704	1.0246	0.38329	0	0.017405	1.0852	0.80687	0.31528	0.31588	0.18665	0.40464	0	0	0.0037537	0.0042236	1.9847
ecotype.8241	b_dark 3DD	0.21189	0.91118	1.7084	0.97691	0	0.36718	2.0805	1.8127	0.80849	0.80977	0.26413	0.40464	0	0	2.4759e-05	3.3041e-16	4.488
ecotype.8256	b_dark 3DD	0.22608	0.35523	1.2443	0.35085	0	0.0046674	1.3286	0.83591	0.3385	0.33938	0.10363	0.40464	0	0	0	0	2.1979
ecotype.8265	b_dark 3DD	0.012764	0.20672	0.76866	0.12785	0	0.0049581	1.3266	1.0387	0.19063	0.19125	0.10817	0.40464	0	0	0.0038506	0.0043327	1.1858
ecotype.8610	b_dark 3DD	0.24049	0.33343	1.1445	0.30022	0	0.0063776	1.2522	1.0189	0.30896	0.30966	0.12468	0.40464	0	0	0.0023056	0.0025943	2.0065
ecotype.1	c_dark 6DD	0.19827	0.29169	0.39401	0.027461	0	0.16168	1.4594	0.45838	0.24942	0.25127	0	0.34557	0	0	5.6619	5.6731	2.1355
ecotype.104	c_dark 6DD	0.13477	0.54675	0.56193	0.099318	0	0.051827	3.5355	2.5891	0.41467	0.4167	0.20717	0.17335	0	0	3.3401	3.3387	2.0742
ecotype.149	c_dark 6DD	0.021466	0.3215	0.35987	0.077832	0	0.11508	1.9824	1.1945	0.28813	0.28966	0.042556	0.17335	0	0	5.1938	5.1941	1.8979
ecotype.166	c_dark 6DD	0.20474	0.49799	0.78205	0.10629	0	0.080085	3.2345	2.2848	0.38646	0.38825	0.17982	0.17335	0	0	2.6461	2.6465	1.9842
ecotype.1716	c_dark 6DD	0.06611	0.22864	0.54012	0.031816	0.010674	0.18534	1.3132	0.50366	0.19864	0.19997	0.034207	0.20735	0	0	3.3524	3.3601	1.6888
ecotype.173	c_dark 6DD	0.043192	0.35552	0.65767	0.11926	0	0.12093	2.7327	1.9167	0.30161	0.30307	0.042586	0.34599	0	0	2.1504	2.1387	1.5652
ecotype.178	c_dark 6DD	0.20058	0.37588	0.20915	0.10553	0.0013012	0.06717	2.572	1.9258	0.33917	0.3409	0	0.20655	0	0	6.7012	6.7215	2.0385
ecotype.1867	c_dark 6DD	0.14841	0.34129	0.62064	0.05291	0	0.088069	2.0823	1.7625	0.25333	0.25479	0.1465	0.17335	0	0	0.27801	0.28023	1.6375
ecotype.1925	c_dark 6DD	0.12479	0.26313	0.36357	0.032304	0	0.15205	1.4597	0.56371	0.22859	0.23013	0	0.34662	0	0	5.2118	5.2189	1.9011
ecotype.1967	c_dark 6DD	0.11795	0.2647	0.3629	0.035062	0	0.15118	1.4848	0.61075	0.23259	0.23403	0	0.3467	0	0	5.2507	5.2576	1.8879
ecotype.2	c_dark 6DD	0.27393	0.32265	0.28413	0.020776	0	0.1438	1.451	0.28201	0.2752	0.27727	0	0.34662	0	0	7.2614	7.2763	2.3931
ecotype.2057	c_dark 6DD	0.018229	0.27801	0.48113	0.042292	0	0.12892	2.0131	1.3428	0.19852	0.19966	0.10066	0.34602	0	0	2.0735	2.0701	1.2087
ecotype.223	c_dark 6DD	0.20863	0.39446	0.77489	0.10199	0	0.14516	2.4909	1.5377	0.33476	0.33653	0.081838	0.17335	0	0	3.0082	3.0105	2.0591
ecotype.2274	c_dark 6DD	0.18209	0.78337	0.72056	0.48944	0.0033543	0.37508	4.3629	5.6991	0.74655	0.74855	0.060947	0.22778	0	0	2.2874	2.2603	2.0519
ecotype.2290	c_dark 6DD	0.1236	0.26828	0.81457	0.053808	0	0.14585	1.348	0.58306	0.23528	0.23677	0.042556	0.17335	0	0	2.1942	2.2078	1.9821
ecotype.258	c_dark 6DD	0.11627	0.40184	0.43325	0.1119	0	0.054414	2.9622	2.3362	0.33229	0.33354	0.12601	0.17335	0	0	3.8695	3.8582	1.5942
ecotype.260	c_dark 6DD	0.11396	0.31368	0.51179	0.029394	0.0041948	0.18107	1.4555	0.452	0.27185	0.27371	0	0.32156	0	0	5.336	5.3521	2.29
ecotype.267	c_dark 6DD	0.083566	0.32598	0.49016	0.039763	0	0.11849	2.2345	1.4973	0.22795	0.22924	0.12861	0.34059	0	0	2.3451	2.3439	1.3382
ecotype.281	c_dark 6DD	0.25376	0.90233	2.051	0.86651	0	0.16651	3.328	4.9215	0.86619	0.86838	0.09934	0.40464	0	0	0	0	3.635
ecotype.282	c_dark 6DD	0.11958	0.38808	0.35557	0.099334	0	0.046861	2.7645	2.2041	0.31554	0.3171	0.11579	0.17335	0	0	4.4163	4.406	1.6836
ecotype.321	c_dark 6DD	0.14191	0.33959	0.37309	0.068546	0	0.11216	2.0953	1.3976	0.28993	0.29148	0.072853	0.17335	0	0	4.9816	4.9829	1.8519
ecotype.328	c_dark 6DD	0.17105	0.37294	0.43268	0.074571	0	0.13912	2.1467	1.073	0.32971	0.33166	0	0.34675	0	0	5.9578	5.9626	2.3278
ecotype.357	c_dark 6DD	0.06876	0.29579	0.50714	0.070049	0	0.15968	1.7953	1.0875	0.26202	0.26343	0.049337	0.17335	0	0	3.0566	3.0608	1.5785
ecotype.366	c_dark 6DD	0.21749	0.36766	0.60882	0.096714	0	0.14612	2.4446	1.5289	0.31772	0.31927	0.07408	0.17335	0	0	3.2969	3.2955	1.8143
ecotype.373	c_dark 6DD	0.11413	0.29826	0.26521	0.026153	0	0.12209	1.7695	1.1111	0.22685	0.22836	0.068989	0.26696	0	0	5.0052	5.0087	1.6632
ecotype.374	c_dark 6DD	0.11816	0.3143	0.30545	0.076317	0	0.088336	2.1831	1.5947	0.26798	0.26933	0.032966	0.30428	0	0	4.5547	4.5494	1.5708
ecotype.378	c_dark 6DD	0.12089	0.32829	0.46486	0.076882	0	0.14766	2.071	1.223	0.29209	0.29363	0.048178	0.17335	0	0	4.475	4.4763	1.8776
ecotype.379	c_dark 6DD	0.19539	0.35293	0.40423	0.073373	0	0.11469	2.2832	1.468	0.29968	0.30123	0.037089	0.34615	0	0	4.8291	4.8286	1.8599
ecotype.380	c_dark 6DD	0.081683	0.41255	0.61961	0.117	0	0.12696	2.7641	1.8353	0.35872	0.36052	0.072051	0.17335	0	0	3.8921	3.8878	2.0712
ecotype.386	c_dark 6DD	0.088611	0.23489	0.6345	0.033781	0.012742	0.19102	1.2631	0.47994	0.19904	0.2006	0	0.3467	0	0	2.6592	2.669	1.7378
ecotype.390	c_dark 6DD	0.025619	0.23826	0.49737	0.028406	0.0028183	0.17488	1.2848	0.44157	0.20637	0.20778	0	0.34623	0	0	3.813	3.8226	1.7773
ecotype.392	c_dark 6DD	0.17589	0.35061	0.40771	0.0757	0	0.13567	2.1035	1.1739	0.31282	0.31455	0.042556	0.17335	0	0	5.4858	5.4887	2.0867
ecotype.4802	c_dark 6DD	0.17885	0.29041	0.56151	0.02934	0.022439	0.19102	1.4379	0.57135	0.25135	0.25308	0	0.34636	0	0	4.5742	4.5882	2.1243
ecotype.5056	c_dark 6DD	0.084535	0.24221	0.36844	0.032522	0	0.14728	1.3553	0.47965	0.21212	0.21346	0.042556	0.17335	0	0	4.6415	4.6483	1.7623
ecotype.5122	c_dark 6DD	0.043469	0.3574	0.41475	0.095921	0	0.13045	2.3152	1.4838	0.32137	0.32305	0.032913	0.13406	0	0	5.2626	5.2598	2.0473
ecotype.5158	c_dark 6DD	0.13936	0.27819	0.62734	0.042904	0.01436	0.19102	1.4491	0.62301	0.24457	0.24608	0	0.3467	0	0	3.6213	3.6333	1.9689
ecotype.5232	c_dark 6DD	0.069328	0.30261	0.42849	0.077606	0	0.13254	1.9933	1.1055	0.27304	0.27443	0	0.34662	0	0	4.0601	4.0593	1.6957
ecotype.5245	c_dark 6DD	0.25172	0.35984	0.41385	0.097001	0	0.11761	2.3533	1.4812	0.32142	0.32319	0	0.33552	0	0	5.3348	5.3308	2.0519
ecotype.5381	c_dark 6DD	0.20831	0.29412	0.45028	0.026863	0	0.17239	1.3931	0.41104	0.25385	0.25563	0.042556	0.17335	0	0	5.4601	5.4739	2.1704
ecotype.5565	c_dark 6DD	0.12384	0.34629	0.56179	0.075895	0	0.16417	2.1442	1.2276	0.29843	0.29997	0.027135	0.3462	0	0	3.8739	3.8768	1.897
ecotype.5606	c_dark 6DD	0.1396	0.37305	0.75261	0.080668	0	0.1633	2.2524	1.275	0.31161	0.31329	0.046691	0.34604	0	0	2.606	2.613	1.9239
ecotype.5742	c_dark 6DD	0.15358	0.33371	0.51444	0.029698	0	0.17985	1.8299	0.89288	0.25794	0.25961	0.070798	0.34615	0	0	4.0806	4.0904	1.8957
ecotype.5753	c_dark 6DD	0.18537	0.42432	0.51379	0.050682	0	0.037226	2.6545	2.137	0.29083	0.29257	0.21815	0.17335	0	0	2.8045	2.8069	1.6417
ecotype.5785	c_dark 6DD	0.13935	0.25151	0.49699	0.033956	0.0096383	0.17796	1.3954	0.58668	0.21817	0.21963	0	0.34555	0	0	4.0508	4.0589	1.8216
ecotype.5832	c_dark 6DD	0.012169	0.33368	0.39963	0.098789	0	0.11048	2.3066	1.6025	0.30017	0.30174	0.039794	0.1621	0	0	4.7445	4.7382	1.8617
ecotype.5837	c_dark 6DD	0.10786	0.35126	0.3628	0.11044	0	0.10705	2.4875	1.7513	0.31633	0.31797	0.029947	0.12198	0	0	4.962	4.9526	1.8409
ecotype.5887	c_dark 6DD	0.027002	0.33776	0.65092	0.11906	0	0.12009	2.6843	1.9312	0.2863	0.28762	0.044405	0.3455	0	0	1.5589	1.5462	1.432
ecotype.5896	c_dark 6DD	0.1445	0.3332	0.36448	0.069118	0	0.1296	2.0522	0.99143	0.29822	0.29984	0	0.34654	0	0	5.6082	5.6105	2.0033
ecotype.6005	c_dark 6DD	0.28109	0.47217	1.5993	0.36289	0	0.078723	2.2757	1.7878	0.444	0.44536	0.10593	0.40464	0	0	0.0019766	0.0022821	2.6667
ecotype.6008	c_dark 6DD	0.0038438	0.334	0.7167	0.12048	0	0.12462	2.5936	1.8492	0.28711	0.28836	0.081836	0.17335	0	0	1.2311	1.2211	1.4267
ecotype.6119	c_dark 6DD	0.094255	0.2162	0.57086	0.042509	0.014512	0.18504	1.382	0.70276	0.19229	0.19327	0.0058532	0.3467	0	0	2.5705	2.5755	1.4829
ecotype.6169	c_dark 6DD	0.11684	0.27453	0.2995	0.041073	0	0.14234	1.5199	0.5911	0.24403	0.24543	0	0.30796	0	0	5.7783	5.7845	1.9055
ecotype.6188	c_dark 6DD	0.12565	0.3423	0.3612	0.093293	0	0.13265	2.317	1.4603	0.30489	0.30661	0	0.20141	0	0	5.2647	5.2593	1.9556
ecotype.6194	c_dark 6DD	0.087202	0.39897	0.47225	0.11265	0	0.075968	2.7789	2.1355	0.3403	0.34168	0.057073	0.34581	0	0	2.6821	2.677	1.4035
ecotype.6243	c_dark 6DD	0.057277	0.32983	0.51695	0.049563	0.0057258	0.18334	1.748	0.75606	0.29114	0.29287	0.043005	0.17335	0	0	5.0069	5.0182	2.1561
ecotype.6318	c_dark 6DD	0.16948	0.34722	0.40204	0.080337	0	0.1242	2.1208	1.2174	0.30974	0.31145	0	0.34662	0	0	5.2483	5.2498	2.0349
ecotype.6448	c_dark 6DD	0.028073	0.27408	0.33456	0.07628	0	0.14298	1.9314	1.1635	0.24581	0.24712	0	0.1831	0	0	4.397	4.3918	1.585
ecotype.66	c_dark 6DD	0.23675	0.40839	0.58166	0.082338	0	0.16407	2.3613	1.2584	0.35379	0.35586	0.059345	0.17335	0	0	4.9781	4.9845	2.3427
ecotype.6709	c_dark 6DD	0.10934	0.37347	0.50821	0.080294	0	0.15421	2.2151	1.2245	0.32751	0.32949	0.0035906	0.34625	0	0	5.0217	5.0254	2.2076
ecotype.6727	c_dark 6DD	0.18321	0.28726	0.36348	0.02643	0	0.15409	1.4704	0.35903	0.2472	0.24897	0.00063998	0.34403	0	0	5.8455	5.8561	2.1194
ecotype.6729	c_dark 6DD	0.25592	0.38039	0.39446	0.069928	0	0.13676	2.0958	1.0445	0.33541	0.33744	0.042556	0.17335	0	0	6.5062	6.5128	2.4036
ecotype.6730	c_dark 6DD	0.14417	0.40383	0.45507	0.095232	0	0.07336	2.8821	2.1312	0.32033	0.32191	0.092393	0.34623	0	0	3.688	3.6791	1.651
ecotype.6744	c_dark 6DD	0.15039	0.44624	0.49597	0.11848	0	0.045198	3.2779	2.5758	0.35754	0.35896	0.15426	0.17335	0	0	1.9739	1.9641	1.6251
ecotype.6810	c_dark 6DD	0.2114	0.43784	0.36876	0.091087	0	0.060742	2.8091	2.0932	0.35622	0.35801	0.12265	0.17335	0	0	5.3037	5.3007	1.9556
ecotype.6847	c_dark 6DD	0.099979	0.20989	0.33732	0.038926	0	0.14234	1.3483	0.62524	0.18638	0.18745	0.042046	0.17127	0	0	4.1621	4.1638	1.4849
ecotype.6898	c_dark 6DD	0.25328	0.37039	0.63892	0.055052	0.004869	0.19102	1.8657	0.79005	0.31993	0.32193	0.053958	0.17335	0	0	4.9641	4.9789	2.3832
ecotype.6899	c_dark 6DD	0.05309	0.342	0.42315	0.057047	0	0.15855	1.8414	0.90563	0.30328	0.30505	0.042556	0.17335	0	0	5.5841	5.5934	2.1614
ecotype.6903	c_dark 6DD	0.048102	0.28489	0.2999	0.055608	0	0.10058	1.9889	1.3765	0.2312	0.23249	0.047254	0.27398	0	0	4.347	4.3428	1.5262
ecotype.6905	c_dark 6DD	0.18833	0.40451	0.50109	0.084	0	0.11829	2.5314	1.661	0.33242	0.33428	0.10068	0.17335	0	0	4.5165	4.5165	2.0049
ecotype.6906	c_dark 6DD	0.090702	0.36332	0.37052	0.1211	0	0.11229	2.6825	1.8253	0.3312	0.33274	0	0.17688	0	0	4.9721	4.9604	1.8435
ecotype.6907	c_dark 6DD	0.13104	0.3136	0.2363	0.053525	0	0.12994	1.8143	1.0535	0.2743	0.27605	0	0.24302	0	0	6.2624	6.2655	1.9993
ecotype.6909	c_dark 6DD	0.19333	0.33229	0.75554	0.053495	0	0.19002	1.7772	0.75546	0.28059	0.28214	0.076309	0.17335	0	0	3.1916	3.2055	2.0658
ecotype.6911	c_dark 6DD	0.20138	0.41754	0.21326	0.068317	0	0.10928	2.0981	1.0479	0.37524	0.37721	0	0.23041	0	0	3.7803	3.799	1.2887
ecotype.6914	c_dark 6DD	0.045153	0.18797	0.79824	0.072904	0	0.14234	1.1906	0.80295	0.16734	0.16829	0.042556	0.17335	0	0	0.45129	0.45454	1.3778
ecotype.6916	c_dark 6DD	0.12607	0.34611	0.35755	0.092212	0	0.13299	2.3301	1.4419	0.31156	0.31316	0.025427	0.10357	0	0	5.3336	5.3294	1.9255
ecotype.6918	c_dark 6DD	0.17998	0.21875	0.5129	0.044639	0.0094938	0.17611	1.0477	0.74241	0.19214	0.19333	0	0.32772	0	0	2.9217	2.9302	1.5076
ecotype.6919	c_dark 6DD	0.17548	0.36799	0.4077	0.07058	0	0.13594	2.0829	0.99014	0.32576	0.32768	0.042556	0.17335	0	0	6.0163	6.0222	2.2926
ecotype.6921	c_dark 6DD	0.02646	0.25835	0.4205	0.039938	0	0.14497	1.6012	0.99476	0.20772	0.20897	0.085191	0.17335	0	0	3.4054	3.4083	1.5041
ecotype.6924	c_dark 6DD	0.0071926	0.27092	0.40733	0.035606	0	0.15805	1.4967	0.58638	0.23607	0.23761	0	0.34536	0	0	4.9615	4.9693	1.9443
ecotype.6926	c_dark 6DD	0.29178	0.62271	0.8015	0.37429	0	0.091121	2.0473	1.6078	0.58229	0.58382	0.12744	0.40464	0	0	0.0043808	0.0049291	1.287
ecotype.6928	c_dark 6DD	0.081699	0.50847	0.51016	0.15444	0	0.14139	3.2115	3.3042	0.37118	0.37242	0.31027	0.40464	0	0	0.010217	0.0065219	1.3036
ecotype.6932	c_dark 6DD	0.14864	0.33457	0.19022	0.086351	0	0.093403	2.2783	1.3401	0.29674	0.29847	0	0.18024	0	0	6.4644	6.4568	1.9438
ecotype.6937	c_dark 6DD	0.097585	0.37072	0.61603	0.11269	0	0.13498	2.5808	1.7162	0.32613	0.32766	0.06599	0.17335	0	0	3.2207	3.2154	1.851
ecotype.6939	c_dark 6DD	0.18764	0.45096	0.3955	0.088635	0	0.047077	3.0573	2.2749	0.35133	0.35308	0.11536	0.31919	0	0	4.766	4.7597	1.858
ecotype.6940	c_dark 6DD	0.052356	0.34283	0.88681	0.11298	0	0.13917	2.4549	1.6539	0.29094	0.29234	0.083477	0.17335	0	0	0.81363	0.81099	1.6518
ecotype.6942	c_dark 6DD	0.17559	0.47808	0.41647	0.090546	0	0.12556	3.3345	2.587	0.35708	0.35879	0.15764	0.345	0	0	1.0226	1.0191	1.7147
ecotype.6943	c_dark 6DD	0.17254	0.33779	0.51183	0.062903	0	0.16989	1.8649	0.98493	0.29503	0.29677	0.05136	0.17335	0	0	4.5027	4.5108	2.0462
ecotype.6946	c_dark 6DD	0.040098	0.328	0.30021	0.11821	0	0.091268	2.5399	1.7644	0.30024	0.30159	0	0.17688	0	0	4.905	4.8903	1.6608
ecotype.6951	c_dark 6DD	0.093332	0.45449	0.62469	0.33752	0	0.076547	2.8113	3.5698	0.3665	0.36684	0.26374	0.40464	0	0.030054	0.011372	0.0065614	1.0091
ecotype.6953	c_dark 6DD	0.29179	0.44319	0.7087	0.11389	0	0.1156	2.7931	1.9407	0.37294	0.37468	0.10541	0.17335	0	0	3.2163	3.2174	2.0475
ecotype.6958	c_dark 6DD	0.16666	0.30505	0.3522	0.081939	0	0.11329	2.0762	1.2748	0.27787	0.27917	0	0.3467	0	0	4.6586	4.6556	1.6555
ecotype.6962	c_dark 6DD	0.059366	0.37956	0.38919	0.15081	0	0.033081	3.143	2.5794	0.34672	0.34779	0.067581	0.17335	0	0	2.6824	2.6644	1.561
ecotype.6967	c_dark 6DD	0.10123	0.30423	0.61636	0.049051	0	0.19102	1.8108	0.85263	0.25188	0.25331	0.081584	0.17335	0.0025022	0	3.026	3.0334	1.7993
ecotype.6973	c_dark 6DD	0.11885	0.32395	0.3333	0.074905	0	0.10895	2.0204	1.1176	0.29204	0.29352	0.042556	0.17335	0	0	5.1247	5.1259	1.8199
ecotype.6976	c_dark 6DD	0.16311	0.36449	0.84374	0.078948	0	0.17853	2.0596	1.0373	0.31271	0.31445	0.025595	0.3467	0	0	2.402	2.4136	2.0932
ecotype.6977	c_dark 6DD	0.24077	0.37182	0.79517	0.088603	0	0.16666	2.1905	1.223	0.32122	0.32288	0.070533	0.17335	0	0	2.8425	2.8506	2.0451
ecotype.6979	c_dark 6DD	0.061068	0.34773	0.32407	0.080222	0	0.10328	2.1947	1.1596	0.30798	0.30979	0	0.31013	0	0	6.0768	6.075	2.1002
ecotype.6982	c_dark 6DD	0.27961	0.33784	0.32054	0.040424	0	0.14902	1.6841	0.56271	0.29325	0.29523	0	0.34662	0	0	6.8031	6.8141	2.3134
ecotype.6983	c_dark 6DD	0.068643	0.22506	0.58873	0.061811	0	0.16948	1.7797	1.1143	0.18315	0.18391	0.091628	0.17335	0	0	1.0423	1.038	1.0748
ecotype.6985	c_dark 6DD	0.025593	0.33362	0.34025	0.071043	0	0.11967	2.0679	1.0463	0.29772	0.29938	0	0.34659	0	0	5.7211	5.7223	1.9992
ecotype.6988	c_dark 6DD	0.14031	0.2702	0.38323	0.032362	0	0.1584	1.4676	0.5044	0.23403	0.23563	0	0.34662	0	0	5.2763	5.2842	1.9463
ecotype.6989	c_dark 6DD	0.14228	0.26342	0.33207	0.02809	0	0.14431	1.3736	0.47753	0.227	0.22859	0	0.34657	0	0	5.3895	5.3982	1.9323
ecotype.6990	c_dark 6DD	0.14516	0.3832	0.39813	0.059582	0	0.099615	2.3769	1.5911	0.3018	0.30349	0.12556	0.17335	0	0	4.6985	4.7	1.839
ecotype.6992	c_dark 6DD	0.41289	0.65743	0.50346	0.16251	0	0.0029944	3.2342	2.6547	0.51823	0.52011	0.28865	0.40464	0	0	0.0059458	0.0066903	0.78782
ecotype.6994	c_dark 6DD	0.18423	0.28124	0.61106	0.029695	0.023129	0.19102	1.3916	0.54758	0.2427	0.2444	0	0.3467	0	0	3.9222	3.9368	2.0877
ecotype.6996	c_dark 6DD	0.10909	0.31663	0.30931	0.10312	0	0.12683	2.3306	1.5896	0.28721	0.28859	0.021713	0.088442	0	0	4.9113	4.9007	1.695
ecotype.7000	c_dark 6DD	0.18608	0.28917	0.26283	0.072136	0	0.11112	1.9678	1.0573	0.26125	0.26256	0	0.23948	0	0	5.2814	5.2779	1.6941
ecotype.7004	c_dark 6DD	0.098461	0.38598	0.70237	0.12215	0	0.12494	2.7149	1.8693	0.33337	0.33497	0.077359	0.17335	0	0	2.6548	2.6486	1.8414
ecotype.7008	c_dark 6DD	0.076871	0.26973	0.41071	0.037861	0	0.16166	1.4862	0.65244	0.23464	0.2362	0	0.34662	0	0	4.8952	4.9025	1.9047
ecotype.7011	c_dark 6DD	0.039682	0.33407	0.48732	0.071146	0	0.1607	1.99	1.0772	0.29677	0.29847	0.028865	0.21868	0	0	4.7213	4.7256	2.0299
ecotype.7014	c_dark 6DD	0.15871	0.33619	0.35336	0.075463	0	0.11729	2.1071	1.1714	0.29675	0.29854	0.042556	0.17335	0	0	5.6882	5.6875	2.0581
ecotype.7026	c_dark 6DD	0.24493	0.3438	0.44709	0.089006	0	0.12891	2.2052	1.4322	0.30587	0.30751	0.046941	0.17335	0	0	4.8348	4.8332	1.9794
ecotype.7031	c_dark 6DD	0.18547	0.35346	0.30021	0.098157	0	0.13765	2.4049	1.4937	0.31905	0.32066	0.021713	0.088442	0	0	5.9293	5.9228	1.9924
ecotype.7035	c_dark 6DD	0.046746	0.25849	0.49732	0.026666	0.0043294	0.17655	1.3457	0.42488	0.22443	0.22594	0	0.34612	0	0	4.3341	4.3454	1.9327
ecotype.7062	c_dark 6DD	0.093941	0.31666	0.32437	0.083192	0	0.11104	2.0833	1.2267	0.28542	0.28688	0.036056	0.14687	0	0	5.1293	5.1262	1.775
ecotype.7069	c_dark 6DD	0.0051623	0.24155	0.78424	0.070458	0	0.13517	1.5328	0.97779	0.20751	0.20864	0.060373	0.17335	0	0	1.2696	1.2759	1.5275
ecotype.7071	c_dark 6DD	0.14345	0.43169	0.64343	0.10145	0	0.11964	2.8128	1.8675	0.3579	0.35957	0.07416	0.29444	0	0	3.4796	3.4789	1.9827
ecotype.7078	c_dark 6DD	0.085168	0.30534	0.83569	0.090008	0	0.11131	1.8019	1.2891	0.26425	0.26564	0.062972	0.17335	0	0	1.3912	1.3997	1.763
ecotype.7080	c_dark 6DD	0.24187	0.36894	0.50867	0.097467	0	0.14011	2.4375	1.4956	0.32793	0.32962	0.03561	0.23892	0	0	4.6702	4.6677	2.0133
ecotype.7094	c_dark 6DD	0.14931	0.37646	0.38318	0.10756	0	0.08488	2.5768	1.8707	0.33513	0.3367	0.057815	0.17335	0	0	5.1947	5.1881	1.9293
ecotype.7098	c_dark 6DD	0.013392	0.28975	0.45439	0.10893	0	0.10727	2.3605	1.7244	0.26246	0.26366	0.046931	0.17335	0	0	3.1038	3.0905	1.4508
ecotype.7100	c_dark 6DD	0.12275	0.33424	0.38966	0.078528	0	0.12569	2.11	1.1674	0.29823	0.29989	0	0.34662	0	0	5.4053	5.4049	2.0088
ecotype.7102	c_dark 6DD	0.0071254	0.22354	0.37477	0.043034	0	0.1412	1.501	0.94697	0.18961	0.19059	0.02401	0.34573	0	0	3.5171	3.5175	1.3535
ecotype.7105	c_dark 6DD	0.092636	0.25775	0.53872	0.035094	0	0.18176	1.4659	0.63025	0.21385	0.21523	0.066792	0.17335	0	0	3.1884	3.1962	1.683
ecotype.7110	c_dark 6DD	0.058553	0.25072	0.24817	0.043664	0	0.14126	1.5508	0.585	0.22139	0.22273	0	0.22862	0	0	5.4796	5.4809	1.723
ecotype.7123	c_dark 6DD	0.20212	0.37066	0.32146	0.09387	0.035321	0.018035	2.5486	2.1638	0.32317	0.32503	0.012791	0.34615	0	0	5.7009	5.694	1.9893
ecotype.7126	c_dark 6DD	0.059211	0.24046	0.36565	0.052913	0	0.13895	1.5869	0.86687	0.21545	0.2166	0	0.34657	0	0	4.2309	4.2312	1.5878
ecotype.7128	c_dark 6DD	0.19248	0.41143	0.26111	0.094865	0.0037093	0.047599	2.7982	2.0932	0.3442	0.34597	0.053884	0.27883	0	0	6.0579	6.0503	1.9648
ecotype.7135	c_dark 6DD	0.20561	0.363	0.30989	0.084673	9.5641e-05	0.089625	2.2858	1.5773	0.32444	0.32623	0	0.34174	0	0	6.3563	6.3549	2.1431
ecotype.7139	c_dark 6DD	0.2126	0.39415	0.31828	0.10551	0	0.056756	2.7246	2.0586	0.34143	0.34304	0.03522	0.27494	0	0	5.573	5.565	1.9338
ecotype.7141	c_dark 6DD	0.14844	0.33452	0.43743	0.074538	0	0.14306	2.0649	1.1086	0.29876	0.30041	0	0.3053	0	0	5.0705	5.0726	2.0081
ecotype.7143	c_dark 6DD	0.27003	0.34587	0.45435	0.073982	0	0.14761	2.0556	1.1732	0.30495	0.3068	0.042905	0.17335	0	0	5.1511	5.1544	2.1262
ecotype.7145	c_dark 6DD	0.24517	0.32556	0.32893	0.068219	0	0.12009	2.0174	1.0015	0.29086	0.29245	0	0.34657	0	0	5.7903	5.7914	1.9787
ecotype.7147	c_dark 6DD	0.1079	0.40049	0.2887	0.10748	0	0.029471	3.0975	2.5811	0.31132	0.31289	0.13956	0.1476	0	0	2.4977	2.4825	1.4655
ecotype.7150	c_dark 6DD	0.023712	0.47671	0.28681	0.10341	0	0.13075	3.339	2.588	0.37189	0.37358	0.15075	0.088442	0	0	2.2274	2.2214	1.8106
ecotype.7151	c_dark 6DD	0.018938	0.3104	0.40623	0.040895	0	0.11842	2.044	1.3319	0.23228	0.23369	0.086514	0.32213	0	0	3.5966	3.5963	1.5261
ecotype.7158	c_dark 6DD	0.071514	0.44401	0.56203	0.10932	0	0.054039	3.3066	2.5756	0.33902	0.34035	0.15383	0.31344	0	0	1.9978	1.9863	1.4211
ecotype.7163	c_dark 6DD	0.12864	0.38818	0.53305	0.092153	0	0.12025	2.6528	1.749	0.31755	0.31929	0.10258	0.17335	0	0	3.8459	3.8406	1.8419
ecotype.7164	c_dark 6DD	0.021855	0.44319	0.41242	0.12686	0	0.033686	3.2227	2.5839	0.3733	0.37466	0.12341	0.17335	0	0	2.5779	2.5689	1.2791
ecotype.7165	c_dark 6DD	0.018247	0.34299	0.33631	0.082853	0	0.10336	2.205	1.2475	0.30313	0.30494	0	0.3467	0	0	5.6686	5.666	2.0382
ecotype.7166	c_dark 6DD	0.22517	0.41711	0.45644	0.083492	0	0.11002	2.5565	1.6586	0.34961	0.35147	0.050285	0.3467	0	0	5.378	5.3794	2.18
ecotype.7178	c_dark 6DD	0.18339	0.44876	0.26837	0.1371	0	0.019898	3.2813	2.5902	0.39018	0.39196	0.039761	0.23169	0	0	5.9141	5.899	1.9932
ecotype.7181	c_dark 6DD	0.18379	0.31901	0.60585	0.054427	0	0.058887	2.2268	1.8688	0.22465	0.22591	0.16624	0.17335	0	0	0.72981	0.73036	1.3147
ecotype.7186	c_dark 6DD	0.12797	0.45378	0.34193	0.11365	0	0.021663	3.2148	2.5301	0.37102	0.37272	0.13023	0.17335	0	0	5.2446	5.2331	1.8946
ecotype.7188	c_dark 6DD	0.21333	0.37421	0.27048	0.075857	0	0.10382	2.1893	1.1327	0.33275	0.33466	0.038238	0.15576	0	0	6.5641	6.5671	2.1449
ecotype.7199	c_dark 6DD	0.19986	0.47673	0.27024	0.12715	0	0.01806	3.3412	2.5934	0.40462	0.40648	0.061447	0.25612	0	0	6.2784	6.2665	2.13
ecotype.7201	c_dark 6DD	0.011018	0.37005	0.82997	0.13795	0	0.11275	2.7979	2.0418	0.32057	0.32191	0.084296	0.17335	0	0	1.0434	1.0345	1.6088
ecotype.7205	c_dark 6DD	0.1332	0.35075	0.51904	0.094226	0	0.142	2.3238	1.4225	0.3108	0.31253	0.0038917	0.34596	0	0	4.327	4.3243	1.9976
ecotype.7206	c_dark 6DD	0.020237	0.37069	0.41148	0.07861	0	0.075566	2.6566	1.9244	0.29151	0.29293	0.090756	0.34602	0	0	3.5627	3.5558	1.5215
ecotype.7224	c_dark 6DD	0.13059	0.32981	0.37629	0.082247	0	0.11938	2.1331	1.2772	0.29454	0.29615	0.042556	0.17335	0	0	5.29	5.2879	1.955
ecotype.7229	c_dark 6DD	0.13387	0.3384	0.28846	0.087114	0	0.10678	2.2294	1.273	0.30098	0.30269	0	0.25404	0	0	5.9329	5.928	1.9723
ecotype.7231	c_dark 6DD	0.17634	0.45407	0.27625	0.096825	0	0.010604	3.1655	2.5826	0.35006	0.35175	0.12653	0.28794	0	0	5.179	5.168	1.7379
ecotype.7244	c_dark 6DD	0.093967	0.29003	0.32966	0.074397	0	0.10844	1.8672	1.1073	0.26056	0.26193	0	0.33487	0	0	4.4383	4.4372	1.5978
ecotype.7252	c_dark 6DD	0.22679	0.23929	0.49099	0.027704	0.01989	0.17267	1.2792	0.61571	0.21011	0.21142	0	0.31663	0	0	3.9817	3.9919	1.7828
ecotype.7258	c_dark 6DD	0.35169	0.44028	1.0707	0.12303	0	0.11557	2.4846	1.5337	0.39427	0.39613	0.055192	0.17335	0	0	1.8334	1.8449	2.5438
ecotype.7260	c_dark 6DD	0.099886	0.47941	0.2653	0.091569	0	0.051756	3.2387	2.5894	0.3675	0.36928	0.17218	0.14061	0	0	3.7393	3.7339	1.842
ecotype.7263	c_dark 6DD	0.14255	0.35186	0.35019	0.092258	0	0.11708	2.3309	1.3601	0.31473	0.31645	0.03381	0.13772	0	0	5.7145	5.7101	2.0282
ecotype.7270	c_dark 6DD	0.071036	0.37453	0.33648	0.079502	0	0.090847	2.2416	1.605	0.31919	0.32102	0.027515	0.34636	0	0	5.7444	5.7449	2.0531
ecotype.7275	c_dark 6DD	0.22552	0.37159	0.36094	0.079018	0.0089069	0.10436	2.2316	1.4497	0.33056	0.33244	0	0.3463	0	0	6.2647	6.2668	2.2251
ecotype.7277	c_dark 6DD	0.065076	0.28783	0.33917	0.072799	0	0.11103	1.9461	1.1129	0.25578	0.25725	0	0.34659	0	0	4.513	4.51	1.6666
ecotype.7280	c_dark 6DD	0.052763	0.35624	0.5591	0.11562	0	0.12454	2.5407	1.7974	0.3162	0.31761	0.062774	0.17335	0	0	2.6157	2.6092	1.5247
ecotype.7282	c_dark 6DD	0.33829	0.37809	0.17039	0.061501	0	0.1148	2.0627	0.91893	0.32997	0.33211	0.0092878	0.17647	0	0	8.1131	8.1414	2.4301
ecotype.7283	c_dark 6DD	0.027761	0.35449	0.57328	0.09897	0	0.11741	2.6449	1.8793	0.29017	0.29146	0.11235	0.17335	0	0	2.0442	2.036	1.4024
ecotype.7291	c_dark 6DD	0.057687	0.34004	0.78824	0.091973	0	0.14147	2.4251	1.597	0.27515	0.27645	0.069305	0.3467	0	0	0.81934	0.81766	1.4844
ecotype.7296	c_dark 6DD	0.12839	0.47072	0.61413	0.10266	0	0.070232	3.3193	2.4747	0.35735	0.35887	0.19559	0.17335	0	0	2.5149	2.5074	1.6489
ecotype.7300	c_dark 6DD	0.18473	0.43593	0.65208	0.10227	0	0.1209	2.7769	1.8391	0.3635	0.36521	0.11059	0.17335	0	0	3.6884	3.6891	2.0481
ecotype.7306	c_dark 6DD	0.025818	0.26793	0.15776	0.075406	0	0.1016	1.87	1.497	0.23086	0.23213	0.017713	0.036969	0	0	4.9727	4.9638	1.3783
ecotype.7307	c_dark 6DD	0.13754	0.40823	0.65204	0.07696	0	0.13101	2.6167	1.6592	0.3202	0.32184	0.097234	0.31076	0	0	2.7741	2.7762	1.7678
ecotype.7316	c_dark 6DD	0.0098989	0.56027	0.53951	0.090217	0	0.084216	2.9981	2.1267	0.45868	0.46062	0.1999	0.34192	0	0	0.006058	0.0068164	0.84771
ecotype.7330	c_dark 6DD	0.12599	0.42546	0.65697	0.084157	0	0.11179	2.829	1.8813	0.32752	0.32926	0.11198	0.34612	0	0	2.5634	2.5622	1.7831
ecotype.7331	c_dark 6DD	0.28583	0.35637	0.25248	0.075488	0	0.10287	2.124	1.2125	0.31454	0.31643	0.034968	0.14243	0	0	6.6054	6.6058	2.1255
ecotype.7333	c_dark 6DD	0.092314	0.3195	0.7253	0.17253	0	0.07818	2.8861	2.4167	0.28475	0.28555	0.13763	0.40464	0	0	0.024967	0.0042298	1.0934
ecotype.7337	c_dark 6DD	0.14631	0.31909	0.27537	0.060306	0	0.12103	1.9181	0.88236	0.28333	0.28496	0	0.30413	0	0	6.1901	6.1923	1.9942
ecotype.7340	c_dark 6DD	0.29071	0.45998	0.26931	0.097475	0	0.017495	3.1923	2.489	0.35973	0.36163	0.14646	0.14896	0	0	5.5502	5.5396	1.8698
ecotype.7343	c_dark 6DD	0.17313	0.35483	0.38628	0.082074	0	0.11935	2.1977	1.21	0.31501	0.31683	0	0.34513	0	0	5.55	5.5504	2.0947
ecotype.7344	c_dark 6DD	0.12679	0.26705	0.55314	0.034903	0.016086	0.19102	1.4687	0.59209	0.23241	0.2339	0.044102	0.17335	0	0	4.0822	4.0918	1.9167
ecotype.7346	c_dark 6DD	0.0041891	0.27935	0.41634	0.093812	0	0.11176	2.102	1.5307	0.25215	0.2534	0.044288	0.17335	0	0	3.1928	3.1845	1.4152
ecotype.7351	c_dark 6DD	0.2591	0.35276	0.399	0.082042	0	0.12732	2.2077	1.2174	0.31373	0.31552	0	0.34659	0	0	5.5439	5.5437	2.0786
ecotype.7354	c_dark 6DD	0.19825	0.2933	0.41519	0.027402	0	0.16364	1.4395	0.43789	0.25535	0.25704	0	0.3467	0	0	5.6714	5.6844	2.1544
ecotype.7355	c_dark 6DD	0.18036	0.34874	0.87853	0.10589	0	0.15136	2.346	1.4539	0.30134	0.30273	0.076883	0.17335	0	0	1.2004	1.2024	1.722
ecotype.7372	c_dark 6DD	0.26933	0.35186	0.40019	0.0789	0	0.12811	2.125	1.1793	0.31247	0.31426	0.042556	0.17335	0	0	5.6102	5.6118	2.1191
ecotype.7373	c_dark 6DD	0.094361	0.34327	0.49644	0.10109	0	0.13092	2.3907	1.5519	0.30694	0.3085	0.048206	0.17335	0	0	4.0542	4.0487	1.8257
ecotype.7378	c_dark 6DD	0.001098	0.43129	0.49602	0.08698	0	0.14546	2.2162	1.3166	0.39402	0.39579	0.043364	0.17335	0	0	0.3961	0.39905	0.84102
ecotype.7379	c_dark 6DD	0.14216	0.31682	0.24329	0.061151	0	0.11869	1.9321	0.91084	0.27988	0.28155	0	0.25774	0	0	6.2598	6.2607	1.9711
ecotype.7384	c_dark 6DD	0.080161	0.27697	0.63334	0.0392	0.0044278	0.19102	1.475	0.55244	0.23605	0.23757	0.055676	0.17335	0	0	3.3771	3.3884	1.8951
ecotype.7391	c_dark 6DD	0.04835	0.24041	0.7106	0.055162	0	0.15539	1.4191	0.81491	0.20311	0.20425	0.065552	0.17335	0	0	1.8264	1.8345	1.558
ecotype.7392	c_dark 6DD	0.035525	0.3051	0.39181	0.12358	0	0.086265	2.5555	1.9614	0.27944	0.28069	0.036957	0.15054	0	0	3.3466	3.3295	1.4007
ecotype.7397	c_dark 6DD	0.29613	0.60596	0.33361	0.20807	0	0.031346	2.9808	2.4408	0.51931	0.52108	0.19878	0.40464	0	0	0.0049134	0.0055285	0.45992
ecotype.7405	c_dark 6DD	0.30062	0.37395	0.32266	0.076815	0	0.11153	2.2137	1.1085	0.33173	0.33365	0.042556	0.17335	0	0	6.5685	6.5709	2.2362
ecotype.7408	c_dark 6DD	0.0099192	0.31583	0.3777	0.12912	0	0.093245	2.6769	2.0001	0.2922	0.29337	0.030301	0.12343	0	0	3.9343	3.9155	1.4944
ecotype.7411	c_dark 6DD	0.27208	0.38309	0.31718	0.077084	0	0.10716	2.177	1.1441	0.33866	0.34068	0.042556	0.17335	0	0	6.6764	6.6802	2.2889
ecotype.7418	c_dark 6DD	0.11634	0.30806	0.37274	0.071221	0	0.12644	1.8973	1.1111	0.27493	0.27645	0	0.34659	0	0	5.0022	5.003	1.8576
ecotype.7430	c_dark 6DD	0.031256	0.32927	0.33978	0.12538	0	0.10357	2.5851	1.9238	0.30208	0.3034	0.021713	0.088442	0	0	4.4182	4.4025	1.597
ecotype.7438	c_dark 6DD	0.13462	0.3609	0.45752	0.10895	0	0.12502	2.4096	1.6465	0.32494	0.32663	0.035779	0.14574	0	0	4.703	4.6976	1.9644
ecotype.7446	c_dark 6DD	0.11572	0.26719	0.27481	0.037385	0	0.14234	1.4832	0.57031	0.23424	0.23571	0.034493	0.1405	0	0	5.7639	5.7694	1.8803
ecotype.7460	c_dark 6DD	0.30488	0.45057	0.35605	0.11641	0	0.034897	3.1149	2.4187	0.38019	0.38182	0.11118	0.17335	0	0	5.5971	5.5879	1.9978
ecotype.7472	c_dark 6DD	0.092163	0.33338	0.40076	0.098169	0	0.12677	2.3429	1.5227	0.30048	0.30201	0.032247	0.13135	0	0	4.7447	4.7379	1.8311
ecotype.7477	c_dark 6DD	0.12974	0.37005	0.62143	0.095275	0	0.15428	2.3604	1.4101	0.32426	0.32591	0.06195	0.17335	0	0	3.7881	3.789	1.9756
ecotype.7479	c_dark 6DD	0.097424	0.34365	0.47043	0.10312	0	0.11862	2.4268	1.658	0.30628	0.30777	0.053254	0.17335	0	0	4.2285	4.2216	1.8188
ecotype.7490	c_dark 6DD	0.20687	0.35764	0.72409	0.061742	0	0.19072	1.7746	0.87342	0.30322	0.30509	0.023862	0.3467	0	0	3.4825	3.4975	2.1616
ecotype.7492	c_dark 6DD	0.083106	0.28302	0.39108	0.022709	0	0.15911	1.3841	0.36198	0.24061	0.24246	0	0.31517	0	0	5.6125	5.6243	2.124
ecotype.7496	c_dark 6DD	0.16755	0.44518	0.57068	0.10498	0	0.10402	2.9765	2.0655	0.36524	0.36686	0.11734	0.21905	0	0	4.0619	4.0577	1.9504
ecotype.7502	c_dark 6DD	0.13257	0.26193	0.44462	0.030915	0.0019663	0.16481	1.3895	0.54604	0.22815	0.22964	0	0.32704	0	0	4.643	4.6528	1.9127
ecotype.7507	c_dark 6DD	0.0092285	0.41563	0.33663	0.031467	0	0.01797	2.9038	2.3703	0.2551	0.25649	0.24129	0.29692	0	0	1.9482	1.9436	0.95152
ecotype.7508	c_dark 6DD	0.1437	0.39526	0.67227	0.11237	0	0.13538	2.603	1.7077	0.34377	0.34545	0.072484	0.17335	0	0	3.4974	3.4954	2.0081
ecotype.7515	c_dark 6DD	0.093261	0.25639	0.45462	0.04156	0.0086431	0.16815	1.4717	0.76926	0.22362	0.22503	0.0021941	0.34615	0	0	4.2138	4.2198	1.7793
ecotype.7516	c_dark 6DD	0.16395	0.39592	0.34338	0.073568	0	0.06901	2.5723	1.8621	0.31735	0.319	0.079555	0.34615	0	0	4.8744	4.8723	1.7951
ecotype.7518	c_dark 6DD	0.024301	0.22069	0.36474	0.038504	1.6154e-05	0.14231	1.4128	0.63363	0.19991	0.20089	0.042556	0.17335	0	0	4.2424	4.2459	1.574
ecotype.7520	c_dark 6DD	0.12175	0.32607	0.54965	0.085856	0	0.15951	2.2395	1.3178	0.28885	0.29011	0.063304	0.17335	0	0	3.7018	3.6997	1.7375
ecotype.7521	c_dark 6DD	0.06164	0.4612	0.45011	0.093417	0	0.038401	3.2502	2.4892	0.34842	0.35004	0.14609	0.33106	0	0	3.8287	3.8196	1.6881
ecotype.7522	c_dark 6DD	0.22576	0.32304	0.30918	0.028805	0.0033504	0.14557	1.6711	0.84449	0.26845	0.27034	0.021362	0.34607	0	0	6.3625	6.3723	2.1748
ecotype.7525	c_dark 6DD	0.17856	0.34544	0.46843	0.063388	0	0.15723	2.0152	1.1015	0.29792	0.29961	0.061518	0.17335	0	0	4.9849	4.9902	2.0484
ecotype.8213	c_dark 6DD	0.096286	0.36771	0.30978	0.072831	0	0.10936	2.1567	1.0559	0.32307	0.32507	0	0.34659	0	0	6.518	6.5204	2.2273
ecotype.8214	c_dark 6DD	0.01623	0.36249	0.67274	0.082564	0	0.15411	2.2795	1.4282	0.30381	0.30515	0.057062	0.34604	0	0	2.2501	2.2546	1.6377
ecotype.8222	c_dark 6DD	0.15256	0.30228	0.71502	0.052474	0	0.085015	1.9031	1.5622	0.23094	0.23238	0.072106	0.3467	0	0	0.43552	0.43869	1.6421
ecotype.8231	c_dark 6DD	0.065701	0.25083	0.59361	0.044855	0.015932	0.19102	1.5531	0.70167	0.22022	0.22159	0.00014516	0.3467	0	0	3.0908	3.0967	1.748
ecotype.8235	c_dark 6DD	0.10906	0.3324	0.43285	0.090645	0	0.12495	2.1999	1.4467	0.30006	0.30155	0.043665	0.17335	0	0	4.4702	4.4678	1.8122
ecotype.8236	c_dark 6DD	0.014714	0.32002	0.44045	0.083989	0	0.13249	2.079	1.3161	0.28381	0.28545	0	0.30786	0	0	4.5941	4.5917	1.8886
ecotype.8239	c_dark 6DD	0.076184	0.45595	0.38628	0.098101	0	0.026695	3.2172	2.5226	0.35255	0.35419	0.12829	0.32963	0	0	4.3315	4.3217	1.7105
ecotype.8264	c_dark 6DD	0.057108	0.18885	0.35222	0.050397	0	0.13592	1.4077	0.73685	0.16946	0.17036	0	0.33077	0	0	3.3141	3.3108	1.2738
ecotype.8271	c_dark 6DD	0.11868	0.36363	0.37704	0.11374	0	0.11237	2.581	1.7594	0.3293	0.33093	0	0.2159	0	0	5.2172	5.2078	1.9424
ecotype.8275	c_dark 6DD	0.054049	0.31695	0.52774	0.089073	0	0.14699	2.2011	1.3856	0.28108	0.28239	0.058016	0.17335	0	0	3.2698	3.2668	1.6237
ecotype.8296	c_dark 6DD	0.058028	0.3653	0.22917	0.11616	0	0.052299	2.7928	2.1567	0.32064	0.32216	0.049853	0.10768	0	0	5.6263	5.6175	1.7494
ecotype.8297	c_dark 6DD	0.030615	0.2187	0.74763	0.05309	0	0.1616	1.2638	0.69864	0.19219	0.19338	0	0.3467	0	0	1.6333	1.6428	1.5856
ecotype.8300	c_dark 6DD	0.037562	0.38171	0.69735	0.099418	0	0.14809	2.4722	1.4983	0.32966	0.33137	0.071025	0.17335	0	0	2.8807	2.8819	1.9723
ecotype.8304	c_dark 6DD	0.27994	0.45402	0.33633	0.066326	0	0.12249	2.0934	0.98369	0.40492	0.40717	0.014178	0.28888	0	0	3.6693	3.6914	1.5394
ecotype.8306	c_dark 6DD	0.030749	0.25218	0.4776	0.042148	0.0064932	0.16862	1.4967	0.70718	0.2257	0.22693	0	0.34638	0	0	4.0847	4.0912	1.7672
ecotype.8310	c_dark 6DD	0.23623	0.37764	0.66543	0.096671	0	0.14865	2.4505	1.5009	0.32467	0.32633	0.075198	0.17335	0	0	3.1517	3.1523	1.9448
ecotype.8314	c_dark 6DD	0.059286	0.38148	0.78736	0.12471	0	0.12209	2.7571	1.896	0.32773	0.32918	0.086946	0.17335	0	0	1.5513	1.5459	1.6765
ecotype.8323	c_dark 6DD	0.059827	0.35245	0.58524	0.09014	0	0.15012	2.4065	1.4658	0.29961	0.30125	0.031321	0.3462	0	0	3.2785	3.2754	1.82
ecotype.8325	c_dark 6DD	0.033767	0.42533	0.5096	0.14213	0	0.089902	3.0714	2.2098	0.38049	0.38233	0.023647	0.29765	0	0	4.7193	4.7068	2.0624
ecotype.8326	c_dark 6DD	0.0069815	0.42841	0.55579	0.12362	0	0.056539	3.1972	2.5753	0.34309	0.34437	0.15421	0.17335	0	0	0.95738	0.94707	1.482
ecotype.8329	c_dark 6DD	0.20196	0.38357	0.60478	0.074402	0	0.16851	2.2619	1.1932	0.32604	0.32796	0.043903	0.28223	0	0	4.4052	4.4109	2.2176
ecotype.8335	c_dark 6DD	0.044391	0.41891	0.64348	0.11878	0	0.067252	3.2499	2.5622	0.32571	0.32669	0.18211	0.17335	0	0	0.17234	0.16124	1.0197
ecotype.8343	c_dark 6DD	0.041381	0.40584	0.38647	0.1055	0	0.11095	3.2399	2.5822	0.31479	0.31601	0.16327	0.16183	0	0	0.39349	0.38158	1.3459
ecotype.8365	c_dark 6DD	0.37976	0.77449	0.47653	0.34251	0	0.031725	3.2089	2.5066	0.69309	0.69488	0.194	0.40464	0	0	0.0060035	0.0067551	0.71365
ecotype.8374	c_dark 6DD	0.27325	0.42275	0.41015	0.10583	0	0.06623	2.8718	2.1385	0.35523	0.35687	0.10459	0.17335	0	0	4.7545	4.7483	1.8695
ecotype.8376	c_dark 6DD	0.1614	0.41095	0.4855	0.089726	0	0.10065	2.6337	1.8137	0.33941	0.34117	0.062677	0.34636	0	0	4.4955	4.4941	1.9943
ecotype.8378	c_dark 6DD	0.064263	0.44044	0.8208	0.13115	0	0.062226	3.2508	2.5275	0.35218	0.35333	0.18674	0.25418	0	0	0.012994	0.006916	1.5468
ecotype.8387	c_dark 6DD	0.18888	0.38872	0.26293	0.097135	0	0.068527	2.6039	1.8982	0.33913	0.34075	0.060606	0.13094	0	0	6.2775	6.2743	2.0104
ecotype.8389	c_dark 6DD	0.092772	0.36589	0.91384	0.25044	0	0.025648	2.8878	2.5795	0.32598	0.32667	0.15458	0.40464	0	0	0.015925	0.0056091	1.377
ecotype.8412	c_dark 6DD	0.19003	0.47259	0.60319	0.088443	0	0.10789	2.9832	1.937	0.37671	0.37855	0.12745	0.2545	0	0	4.1517	4.1532	2.1323
ecotype.8420	c_dark 6DD	0.12664	0.42774	0.5423	0.10851	0	0.1038	2.9037	2.0053	0.36279	0.36427	0.064964	0.3053	0	0	4.3473	4.3427	1.9388
ecotype.8424	c_dark 6DD	0.046818	0.24915	0.67092	0.043967	0	0.16925	1.4095	0.69363	0.20657	0.20781	0.070614	0.17335	0	0	2.172	2.1815	1.6249
ecotype.8796	c_dark 6DD	0.11824	0.35619	0.49476	0.092507	0	0.13411	2.3497	1.4634	0.3175	0.31906	0.05341	0.17335	0	0	4.0681	4.0671	1.8442
ecotype.91	c_dark 6DD	0.030893	0.27188	0.69623	0.056386	0	0.15116	1.7088	1.0234	0.22127	0.22237	0.092476	0.17335	0	0	1.7306	1.737	1.5359
ecotype.957	c_dark 6DD	0.011721	0.22087	0.76842	0.059118	0	0.16293	1.3391	0.71859	0.1954	0.19655	0	0.3467	0	0	1.4278	1.4359	1.5657
ecotype.96	c_dark 6DD	0.14088	0.4661	0.54481	0.10039	0	0.056246	3.3025	2.5099	0.35249	0.35402	0.19481	0.17335	0	0	2.9051	2.8964	1.6006
ecotype.5987	c_dark 6DD	0.08785	0.38456	0.79159	0.11811	0	0.039056	2.715	2.2945	0.30367	0.30501	0.16832	0.28353	0	0	0.0075054	0.0043595	1.3861
ecotype.7394	c_dark 6DD	0.15587	0.34316	0.31395	0.070423	0	0.10995	2.1396	1.0083	0.30506	0.3068	0	0.34325	0	0	6.0118	6.0127	2.0603
ecotype.116	c_dark 6DD	0.032126	0.30793	0.45354	0.089442	0	0.13218	2.0883	1.2766	0.2816	0.28288	0	0.3467	0	0	4.0603	4.0577	1.6921
ecotype.126	c_dark 6DD	0.086095	0.35486	0.43712	0.074885	0	0.098973	2.4697	1.7063	0.28239	0.28395	0.07117	0.34628	0	0	3.454	3.4491	1.5639
ecotype.1859	c_dark 6DD	0.10649	0.21888	0.8355	0.11388	0	0.12072	1.5304	1.1587	0.19002	0.19053	0.13704	0.40464	0	0	0.0034146	0.0037315	1.2035
ecotype.23	c_dark 6DD	0.0039222	0.79748	0.88393	0.69855	0	0.59842	4.5226	6.2877	0.7733	0.77376	0.16151	0.40464	0	0.25506	0.038382	0.0049134	1.3558
ecotype.242	c_dark 6DD	0.054551	0.19765	0.40594	0.055203	0	0.14893	1.5243	0.89963	0.17809	0.17901	0	0.3467	0	0	3.0608	3.0566	1.3052
ecotype.5116	c_dark 6DD	0.21968	0.32419	0.29939	0.015438	0.0060681	0.14588	1.3611	0.55884	0.26953	0.27188	0	0.3053	0	0	7.0711	7.0871	2.4291
ecotype.5264	c_dark 6DD	0.044633	0.25769	0.58589	0.039843	0	0.18943	1.5541	0.65765	0.21553	0.21675	0.071115	0.17335	0	0	2.8054	2.8121	1.6378
ecotype.5380	c_dark 6DD	0.21306	0.34656	0.42596	0.055786	0	0.16159	1.7122	0.91337	0.30751	0.30928	0.042727	0.17335	0	0	5.2195	5.2325	2.0478
ecotype.5729	c_dark 6DD	0.17846	0.42459	0.96059	0.21483	0	0.046663	2.6528	2.2238	0.35552	0.35666	0.18855	0.40464	0	0	0.0014819	0.0014906	1.5839
ecotype.6039	c_dark 6DD	0.022731	0.37607	0.66748	0.099859	0	0.14276	2.5331	1.5764	0.32216	0.32372	0.081178	0.17335	0	0	3.2263	3.2246	1.9173
ecotype.6042	c_dark 6DD	0.07083	0.29086	0.34036	0.072222	0	0.14038	1.9421	1.1132	0.26299	0.26429	0.031909	0.12998	0	0	5.3166	5.3137	1.7792
ecotype.6190	c_dark 6DD	0.14688	0.34508	0.3444	0.08374	0	0.12187	2.225	1.1982	0.30632	0.30808	0.0074281	0.2146	0	0	5.7668	5.7641	2.0584
ecotype.641	c_dark 6DD	0.16085	0.414	0.53765	0.10022	0	0.12481	2.715	1.6919	0.36201	0.36355	0.081046	0.17335	0	0	5	4.999	2.1399
ecotype.6449	c_dark 6DD	0.25746	0.41172	0.27328	0.13073	0	0.028354	3.1422	2.5274	0.35139	0.35314	0.043124	0.31219	0	0	5.1793	5.161	1.6934
ecotype.6933	c_dark 6DD	0.35339	0.74671	0.2725	0.19344	0	0.077383	3.3998	3.8074	0.54529	0.54715	0.40694	0.40464	0	0	0.00605	0.0067868	0.3528
ecotype.6936	c_dark 6DD	0.17933	0.47364	0.48774	0.089797	0	0.052356	3.2119	2.4467	0.35092	0.35276	0.19581	0.17335	0	0	3.3863	3.3793	1.6876
ecotype.6944	c_dark 6DD	0.14946	0.39235	0.6712	0.072342	0	0.14994	2.3073	1.4592	0.31502	0.3166	0.080854	0.34633	0	0	2.6064	2.6139	1.7853
ecotype.6959	c_dark 6DD	0.21916	0.29298	0.30839	0.024626	0	0.14475	1.3468	0.44234	0.24944	0.25133	0.042556	0.17335	0	0	6.2527	6.265	2.1534
ecotype.6961	c_dark 6DD	0.053792	0.42336	0.21849	0.039438	0	0.015329	2.9922	2.5823	0.25443	0.25599	0.27403	0.10199	0	0	2.9127	2.9025	1.0781
ecotype.7002	c_dark 6DD	0.21838	0.37182	0.31212	0.081766	0	0.10232	2.2234	1.231	0.32876	0.33072	0.037576	0.1929	0	0	6.6817	6.682	2.2518
ecotype.7227	c_dark 6DD	0.056452	0.32551	0.26596	0.15819	0	0.033723	2.6705	2.5868	0.29952	0.30079	0	0.21795	0	0	1.5095	1.4892	1.2066
ecotype.7310	c_dark 6DD	0.18688	1.2652	0.55733	1.2511	0.37222	0.72226	3.8047	7.0822	1.1338	1.135	0.74079	0.66818	0	0	0.0023881	0.0026871	0.94862
ecotype.7382	c_dark 6DD	0.11215	0.39611	0.55747	0.10253	0	0.10775	2.7457	1.9607	0.3249	0.3265	0.069287	0.3053	0	0	3.2432	3.2365	1.7421
ecotype.7449	c_dark 6DD	0.32509	0.3958	0.41976	0.05243	0	0.16843	1.86	0.80295	0.34369	0.346	0.042556	0.17335	0	0	6.7575	6.7725	2.5402
ecotype.8215	c_dark 6DD	0.10893	0.28471	0.29164	0.045105	0	0.13945	1.61	0.65487	0.25183	0.25333	0.038247	0.15579	0	0	5.9276	5.9326	1.941
ecotype.8240	c_dark 6DD	0.068695	0.44039	0.58975	0.11945	0	0.070631	3.3595	2.6785	0.33317	0.33453	0.24687	0.40464	0	0	0.016469	0.0043044	1.3845
ecotype.8241	c_dark 6DD	0.15776	0.45041	0.89318	0.19241	0	0.019483	3.0506	2.5935	0.3572	0.35868	0.21611	0.40464	0	0	0.0043745	0.0034598	1.7462
ecotype.8256	c_dark 6DD	0.026827	0.4125	0.65683	0.11028	0	0.12421	2.8322	1.8152	0.35164	0.35331	0.090476	0.17335	0	0	3.0874	3.0843	1.8715
ecotype.8265	c_dark 6DD	0.20543	0.37694	0.29479	0.079642	0	0.099362	2.2346	1.16	0.3357	0.33759	0.0067391	0.27168	0	0	6.7694	6.7711	2.227
ecotype.8610	c_dark 6DD	0.0090676	0.32072	0.53653	0.093859	0	0.12648	2.2896	1.618	0.27327	0.2746	0.036315	0.34463	0	0	2.6542	2.6482	1.5143
ecotype.8692	c_dark 6DD	0.03908	0.27612	0.53146	0.1019	0	0.12684	2.2172	1.6258	0.24249	0.24353	0.064735	0.17335	0	0	2.0023	1.9912	1.2455
ecotype.94	c_dark 6DD	0.26192	0.45059	0.24468	0.10434	0	0.044508	2.9205	2.2162	0.37396	0.37619	0.050622	0.31819	0	0	6.7796	6.7716	2.1505

## Sheet: Figure 4a
rxn	subSystem	dataSet	signChange
PGAK_h	Calvin-Benson cycle, glycolysis	caldana_D21h	matching
FTK_h	Calvin-Benson cycle, pentose phosphate pathway	caldana_D21h	matching
STK_h	Calvin-Benson cycle, pentose phosphate pathway	caldana_D21h	matching
Ru5PE_h	Calvin-Benson cycle, pentose phosphate pathway	caldana_D21h	matching
Ru5PK_h	Calvin-Benson cycle	caldana_D21h	matching
PGI_h	starch synthesis	caldana_D21h	matching
PGM_h	starch synthesis	caldana_D21h	matching
PEPC2_c	gluconeogenesis	caldana_D21h	matching
Enol_c	gluconeogenesis, glycolysis	caldana_D21h	matching
PGAM_c	gluconeogenesis, glycolysis	caldana_D21h	matching
PGAK_c	gluconeogenesis, glycolysis	caldana_D21h	matching
GAPDH2_c	gluconeogenesis, glycolysis	caldana_D21h	matching
GAPDH2_h	glycolysis	caldana_D21h	matching
DHLAcT_m	pyruvate decarboxylation	caldana_D21h	matching
DHLDH2_m	pyruvate decarboxylation, tricarboxylic acid cycle	caldana_D21h	matching
CitS_m	tricarboxylic acid cycle, glyoxylate cycle	caldana_D21h	matching
iCitDHNAD_m	tricarboxylic acid cycle	caldana_D21h	matching
FumHA_m	tricarboxylic acid cycle	caldana_D21h	matching
MalDH1_m	tricarboxylic acid cycle, glyoxylate cycle	caldana_D21h	matching
cplx3_m	oxidative phosphorylation	caldana_D21h	matching
cplx5_m	oxidative phosphorylation	caldana_D21h	matching
RBO_h	photorespiration	caldana_D21h	matching
PGP_h	photorespiration	caldana_D21h	matching
GGAT_p	photorespiration, glycine synthesis	caldana_D21h	matching
DAHPS_h	Shikimate pathway	caldana_D21h	matching
DHQS_h	Shikimate pathway	caldana_D21h	matching
R5PDPK_h	PRPP synthesis	caldana_D21h	matching
MalDH1_h	pyruvate metabolism	caldana_D21h	matching
CitS_h	pyruvate metabolism	caldana_D21h	matching
cACNDHA_h	pyruvate metabolism	caldana_D21h	matching
cACNHA_h	pyruvate metabolism	caldana_D21h	matching
iCitDHNADP_m	pyruvate metabolism	caldana_D21h	matching
ATPCitL_c	acetyl-coenzyme A synthesis	caldana_D21h	matching
ACoAS_h	acetyl-coenzyme A synthesis	caldana_D21h	matching
ACoAC_h	fatty acid synthesis	caldana_D21h	matching
ACPM_h	fatty acid synthesis	caldana_D21h	matching
HCO3DHA_h	carbon fixation	caldana_D21h	matching
AGluK	arginine synthesis	caldana_D21h	matching
AGluPR_h	arginine synthesis	caldana_D21h	matching
AOrnTA_h	arginine synthesis	caldana_D21h	matching
AOrnAGluAcT_h	arginine synthesis	caldana_D21h	matching
CBPS_h	arginine synthesis, UMP synthesis	caldana_D21h	matching
ArgSCAS_h	arginine synthesis	caldana_D21h	matching
ArgSCAL_h	arginine synthesis	caldana_D21h	matching
AspAT_h	aspartate synthesis	caldana_D21h	matching
SerAcT_c	cysteine synthesis	caldana_D21h	matching
GluSFd_h	glutamate synthesis	caldana_D21h	matching
GlnS_c	glutamine synthesis	caldana_D21h	matching
GlnS_h	glutamine synthesis	caldana_D21h	matching
ATPPRT_h	histidine synthesis	caldana_D21h	matching
PrATPDP_h	histidine synthesis	caldana_D21h	matching
PrAMPCy_h	histidine synthesis	caldana_D21h	matching
PAICARPI_h	histidine synthesis	caldana_D21h	matching
IGPS_h	histidine synthesis	caldana_D21h	matching
IGPDA_h	histidine synthesis	caldana_D21h	matching
HisolPTA_h	histidine synthesis	caldana_D21h	matching
HisolPP_h	histidine synthesis	caldana_D21h	matching
HisolPDH_h	histidine synthesis	caldana_D21h	matching
HisalPDH_h	histidine synthesis	caldana_D21h	matching
GlyHMT_c	methionine synthesis, THF recycling	caldana_D21h	matching
AICARFT_h	IMP synthesis	caldana_D21h	matching
IMPCH_h	IMP synthesis	caldana_D21h	matching
GDPK_c	nucleotide metabolism	caldana_D21h	matching
NDK	nucleotide metabolism	caldana_D21h	matching
UDPK_h	nucleotide metabolism	caldana_D21h	matching
ABCAT_h1	transport	caldana_D21h	matching
ABCAT_h2	transport	caldana_D21h	matching
ABCAT_h3	transport	caldana_D21h	matching
ABCAT_h5	transport	caldana_D21h	matching
ACC_c	fatty acid elongation	caldana_D21h	matching
BDG_r2	cutin synthesis	caldana_D21h	matching
BDG_r5	cutin synthesis	caldana_D21h	matching
CS_r15	sphingolipid biosynthesis, endoplasmic reticulum	caldana_D21h	matching
CS_r27	sphingolipid biosynthesis, endoplasmic reticulum	caldana_D21h	matching
ECH_r10	fatty acid elongation	caldana_D21h	matching
ECH_r12	fatty acid elongation	caldana_D21h	matching
ECH_r13	fatty acid elongation	caldana_D21h	matching
ECH_r2	fatty acid elongation	caldana_D21h	matching
ECH_r3	fatty acid elongation	caldana_D21h	matching
ECH_r4	fatty acid elongation	caldana_D21h	matching
ECH_r6	fatty acid elongation	caldana_D21h	matching
ECH_r8	fatty acid elongation	caldana_D21h	matching
ECR_r10	fatty acid elongation	caldana_D21h	matching
ECR_r12	fatty acid elongation	caldana_D21h	matching
ECR_r13	fatty acid elongation	caldana_D21h	matching
ECR_r2	fatty acid elongation	caldana_D21h	matching
ECR_r3	fatty acid elongation	caldana_D21h	matching
ECR_r4	fatty acid elongation	caldana_D21h	matching
ECR_r5	fatty acid elongation	caldana_D21h	matching
ECR_r8	fatty acid elongation	caldana_D21h	matching
EK_c	phosphocholine synthesis	caldana_D21h	matching
ENR_NADH_h1	fatty acid synthesis	caldana_D21h	matching
ENR_NADH_h2	fatty acid synthesis	caldana_D21h	matching
ENR_NADH_h3	fatty acid synthesis	caldana_D21h	matching
ENR_NADH_h4	fatty acid synthesis	caldana_D21h	matching
ENR_NADH_h5	fatty acid synthesis	caldana_D21h	matching
ENR_NADH_h6	fatty acid synthesis	caldana_D21h	matching
ENR_NADH_h7	fatty acid synthesis	caldana_D21h	matching
ENR_NADH_h8	fatty acid synthesis	caldana_D21h	matching
EPT_r17	phosphatidylethanolamine synthesis, endoplasmic reticulum	caldana_D21h	matching
FAD5_h3	galactolipid synthesis, prokaryotic pathway	caldana_D21h	matching
FAH_r1	cutin synthesis	caldana_D21h	matching
FAH_r4	cutin synthesis	caldana_D21h	matching
FAX1_h2	transport	caldana_D21h	matching
FAX1_h3	transport	caldana_D21h	matching
GCS_r17	sphingolipid biosynthesis, endoplasmic reticulum	caldana_D21h	matching
GCS_r28	sphingolipid biosynthesis, endoplasmic reticulum	caldana_D21h	matching
HAD_h1	fatty acid synthesis	caldana_D21h	matching
HAD_h2	fatty acid synthesis	caldana_D21h	matching
HAD_h3	fatty acid synthesis	caldana_D21h	matching
HAD_h4	fatty acid synthesis	caldana_D21h	matching
HAD_h5	fatty acid synthesis	caldana_D21h	matching
HAD_h6	fatty acid synthesis	caldana_D21h	matching
HAD_h7	fatty acid synthesis	caldana_D21h	matching
HAD_h8	fatty acid synthesis	caldana_D21h	matching
HFADH_r1	cutin synthesis	caldana_D21h	matching
HFADH_r4	cutin synthesis	caldana_D21h	matching
KAR_h1	fatty acid synthesis	caldana_D21h	matching
KAR_h2	fatty acid synthesis	caldana_D21h	matching
KAR_h3	fatty acid synthesis	caldana_D21h	matching
KAR_h4	fatty acid synthesis	caldana_D21h	matching
KAR_h5	fatty acid synthesis	caldana_D21h	matching
KAR_h6	fatty acid synthesis	caldana_D21h	matching
KAR_h7	fatty acid synthesis	caldana_D21h	matching
KAR_h8	fatty acid synthesis	caldana_D21h	matching
KASI_h1	fatty acid synthesis	caldana_D21h	matching
KASI_h2	fatty acid synthesis	caldana_D21h	matching
KASI_h3	fatty acid synthesis	caldana_D21h	matching
KASI_h4	fatty acid synthesis	caldana_D21h	matching
KASI_h5	fatty acid synthesis	caldana_D21h	matching
KASI_h6	fatty acid synthesis	caldana_D21h	matching
KASIII_h	fatty acid synthesis	caldana_D21h	matching
KCS_r12	fatty acid elongation	caldana_D21h	matching
KCS_r13	fatty acid elongation	caldana_D21h	matching
KCS_r2	fatty acid elongation	caldana_D21h	matching
KCS_r3	fatty acid elongation	caldana_D21h	matching
KCS_r4	fatty acid elongation	caldana_D21h	matching
KCS_r6	fatty acid elongation	caldana_D21h	matching
KCS_r8	fatty acid elongation	caldana_D21h	matching
KR_r10	fatty acid elongation	caldana_D21h	matching
KR_r12	fatty acid elongation	caldana_D21h	matching
KR_r13	fatty acid elongation	caldana_D21h	matching
KR_r2	fatty acid elongation	caldana_D21h	matching
KR_r3	fatty acid elongation	caldana_D21h	matching
KR_r4	fatty acid elongation	caldana_D21h	matching
KR_r6	fatty acid elongation	caldana_D21h	matching
KR_r8	fatty acid elongation	caldana_D21h	matching
LACS_h1	fatty acid synthesis	caldana_D21h	matching
LACS_h2	fatty acid synthesis	caldana_D21h	matching
LACS_h3	fatty acid synthesis	caldana_D21h	matching
LACS_h8	fatty acid synthesis	caldana_D21h	matching
LPAT_r20	phosphatidic acid synthesis, endoplasmic reticulum	caldana_D21h	matching
PAP_h1	glycerolipid metabolism	caldana_D21h	matching
PAP_h4	glycerolipid metabolism	caldana_D21h	matching
PECT_r	glycerophospholipid metabolism	caldana_D21h	matching
PLD_h2	glycerophospholipid metabolism	caldana_D21h	matching
SD_c	phosphocholine synthesis	caldana_D21h	matching
Tr_cut_11	transport	caldana_D21h	matching
Tr_cut_8	transport	caldana_D21h	matching
UGE_h	UDP-galactose synthesis	caldana_D21h	matching
UGPase_h	sucrose synthesis, sucrose degradation, pyrophosphate recycling	caldana_D21h	matching
6PGDHNAD_h	pentose phosphate pathway	caldana_D21h	matching
6PGDHNADP_h	pentose phosphate pathway	caldana_D21h	matching
iCitDHNAD_c	pyruvate metabolism	caldana_D21h	matching
AlaTA_m	alanine synthesis	caldana_D21h	matching
LPCAT_r3	acyl editing	caldana_D21h	matching
PAP_r26	diacylglycerol synthesis, endoplasmic reticulum	caldana_D21h	matching
PAP_r5	diacylglycerol synthesis, endoplasmic reticulum	caldana_D21h	matching
PDCT_r10	phospholipid metabolism	caldana_D21h	matching
PDCT_r107	phospholipid metabolism	caldana_D21h	matching
PDCT_r112	phospholipid metabolism	caldana_D21h	matching
PDCT_r41	phospholipid metabolism	caldana_D21h	matching
PDCT_r6	phospholipid metabolism	caldana_D21h	matching
PDCT_r95	phospholipid metabolism	caldana_D21h	matching
Chlase_h1	porphyrin and chlorophyll metabolism	caldana_D21h	matching
Chlase_h2	porphyrin and chlorophyll metabolism	caldana_D21h	matching
ChlPLbR_h1	porphyrin and chlorophyll metabolism	caldana_D21h	matching
Fd-NADPR_h	light reactions	caldana_D21h	outlier
TPI_h	Calvin-Benson cycle, glycolysis	caldana_D21h	outlier
TPI_c	sucrose synthesis, gluconeogenesis, glycolysis	caldana_D21h	outlier
MalDH1_c	gluconeogenesis	caldana_D21h	outlier
PGAM_h	glycolysis	caldana_D21h	outlier
Enol_h	glycolysis	caldana_D21h	outlier
PyrDH1_m	pyruvate decarboxylation	caldana_D21h	outlier
PyrDH2_m	pyruvate decarboxylation	caldana_D21h	outlier
cplx1_m	oxidative phosphorylation	caldana_D21h	outlier
cplx4_m	oxidative phosphorylation	caldana_D21h	outlier
CAT_p	photorespiration	caldana_D21h	outlier
MalDH1_p	photorespiration	caldana_D21h	outlier
TA_h	pentose phosphate pathway	caldana_D21h	outlier
DHQDH_h	Shikimate pathway	caldana_D21h	outlier
SADH_h	Shikimate pathway	caldana_D21h	outlier
PyrPiDK_h	pyruvate metabolism	caldana_D21h	outlier
iCitDHNADP_c	pyruvate metabolism	caldana_D21h	outlier
iCitDHNADP_h	pyruvate metabolism	caldana_D21h	outlier
ForDH_h	THF recycling	caldana_D21h	outlier
ForTHFL_h	THF recycling	caldana_D21h	outlier
NO3R2_c	nitrate assimilation	caldana_D21h	outlier
HCO3DHA_c	carbon fixation	caldana_D21h	outlier
AlaTA_p	alanine synthesis	caldana_D21h	outlier
OrnCMT_h	arginine synthesis	caldana_D21h	outlier
AsnS_c	asparagine synthesis, lysine synthesis, methionine synthesis	caldana_D21h	outlier
CysS_c	cysteine synthesis	caldana_D21h	outlier
GluSNADP_h	glutamate synthesis	caldana_D21h	outlier
GluDH1NADP_m	glutamate synthesis	caldana_D21h	outlier
CAT_h	glycine synthesis	caldana_D21h	outlier
CDPR_c	nucleotide metabolism	caldana_D21h	outlier
dCDPK_c	nucleotide metabolism	caldana_D21h	outlier
Tr_NAD	transport	caldana_D21h	outlier
Tr_NADH	transport	caldana_D21h	outlier
UMK	nucleotide metabolism	caldana_D21h	outlier
CK_c	choline salvage	caldana_D21h	outlier
CPCT_r	glycerophospholipid metabolism	caldana_D21h	outlier
DSD_r1	sphingolipid biosynthesis, endoplasmic reticulum	caldana_D21h	outlier
DSR_r	sphingolipid biosynthesis, endoplasmic reticulum	caldana_D21h	outlier
EPT_r12	phosphatidylethanolamine synthesis, endoplasmic reticulum	caldana_D21h	outlier
EPT_r26	phosphatidylethanolamine synthesis, endoplasmic reticulum	caldana_D21h	outlier
FA2H_r17	sphingolipid biosynthesis, endoplasmic reticulum	caldana_D21h	outlier
FA2H_r28	sphingolipid biosynthesis, endoplasmic reticulum	caldana_D21h	outlier
FAT_h2	fatty acid synthesis	caldana_D21h	outlier
GPAT_r5	lysophosphatidic acid synthesis, endoplasmic reticulum	caldana_D21h	outlier
KASII_h	fatty acid synthesis	caldana_D21h	outlier
KCS_r10	fatty acid elongation	caldana_D21h	outlier
LPCAT_r10	acyl editing	caldana_D21h	outlier
MGDGS_h2	galactolipid synthesis, prokaryotic pathway	caldana_D21h	outlier
NADPH_HR_r	acyl editing	caldana_D21h	outlier
PAP_r14	diacylglycerol synthesis, endoplasmic reticulum	caldana_D21h	outlier
PAP_r4	diacylglycerol synthesis, endoplasmic reticulum	caldana_D21h	outlier
PDCT_r28	phospholipid metabolism	caldana_D21h	outlier
PDCT_r32	phospholipid metabolism	caldana_D21h	outlier
PDCT_r64	phospholipid metabolism	caldana_D21h	outlier
PDCT_r9	phospholipid metabolism	caldana_D21h	outlier
SPT_r1	sphingolipid metabolism	caldana_D21h	outlier
Tr_TGD_2	transport	caldana_D21h	outlier
Tr_wax_60	transport	caldana_D21h	outlier
ChlS_h2	porphyrin and chlorophyll metabolism	caldana_D21h	outlier
PGAK_h	Calvin-Benson cycle, glycolysis	usadel_D21h	matching
FTK_h	Calvin-Benson cycle, pentose phosphate pathway	usadel_D21h	matching
STK_h	Calvin-Benson cycle, pentose phosphate pathway	usadel_D21h	matching
Ru5PE_h	Calvin-Benson cycle, pentose phosphate pathway	usadel_D21h	matching
Ru5PK_h	Calvin-Benson cycle	usadel_D21h	matching
PGI_h	starch synthesis	usadel_D21h	matching
PGM_h	starch synthesis	usadel_D21h	matching
PEPC2_c	gluconeogenesis	usadel_D21h	matching
Enol_c	gluconeogenesis, glycolysis	usadel_D21h	matching
PGAM_c	gluconeogenesis, glycolysis	usadel_D21h	matching
PGAK_c	gluconeogenesis, glycolysis	usadel_D21h	matching
GAPDH2_c	gluconeogenesis, glycolysis	usadel_D21h	matching
GAPDH2_h	glycolysis	usadel_D21h	matching
PyrDH1_m	pyruvate decarboxylation	usadel_D21h	matching
PyrDH2_m	pyruvate decarboxylation	usadel_D21h	matching
DHLAcT_m	pyruvate decarboxylation	usadel_D21h	matching
DHLDH2_m	pyruvate decarboxylation, tricarboxylic acid cycle	usadel_D21h	matching
CitS_m	tricarboxylic acid cycle, glyoxylate cycle	usadel_D21h	matching
iCitDHNAD_m	tricarboxylic acid cycle	usadel_D21h	matching
FumHA_m	tricarboxylic acid cycle	usadel_D21h	matching
MalDH1_m	tricarboxylic acid cycle, glyoxylate cycle	usadel_D21h	matching
cplx5_m	oxidative phosphorylation	usadel_D21h	matching
RBO_h	photorespiration	usadel_D21h	matching
PGP_h	photorespiration	usadel_D21h	matching
GGAT_p	photorespiration, glycine synthesis	usadel_D21h	matching
DAHPS_h	Shikimate pathway	usadel_D21h	matching
DHQS_h	Shikimate pathway	usadel_D21h	matching
DHQDH_h	Shikimate pathway	usadel_D21h	matching
SADH_h	Shikimate pathway	usadel_D21h	matching
R5PDPK_h	PRPP synthesis	usadel_D21h	matching
MalDH1_h	pyruvate metabolism	usadel_D21h	matching
CitS_h	pyruvate metabolism	usadel_D21h	matching
cACNDHA_h	pyruvate metabolism	usadel_D21h	matching
cACNHA_h	pyruvate metabolism	usadel_D21h	matching
iCitDHNADP_m	pyruvate metabolism	usadel_D21h	matching
ATPCitL_c	acetyl-coenzyme A synthesis	usadel_D21h	matching
ACoAS_h	acetyl-coenzyme A synthesis	usadel_D21h	matching
ACPM_h	fatty acid synthesis	usadel_D21h	matching
AGluK	arginine synthesis	usadel_D21h	matching
AGluPR_h	arginine synthesis	usadel_D21h	matching
AOrnTA_h	arginine synthesis	usadel_D21h	matching
AOrnAGluAcT_h	arginine synthesis	usadel_D21h	matching
CBPS_h	arginine synthesis, UMP synthesis	usadel_D21h	matching
OrnCMT_h	arginine synthesis	usadel_D21h	matching
ArgSCAS_h	arginine synthesis	usadel_D21h	matching
ArgSCAL_h	arginine synthesis	usadel_D21h	matching
AspAT_h	aspartate synthesis	usadel_D21h	matching
SerAcT_c	cysteine synthesis	usadel_D21h	matching
GluSFd_h	glutamate synthesis	usadel_D21h	matching
GlnS_c	glutamine synthesis	usadel_D21h	matching
GlnS_h	glutamine synthesis	usadel_D21h	matching
ATPPRT_h	histidine synthesis	usadel_D21h	matching
PrATPDP_h	histidine synthesis	usadel_D21h	matching
PrAMPCy_h	histidine synthesis	usadel_D21h	matching
PAICARPI_h	histidine synthesis	usadel_D21h	matching
IGPS_h	histidine synthesis	usadel_D21h	matching
IGPDA_h	histidine synthesis	usadel_D21h	matching
HisolPTA_h	histidine synthesis	usadel_D21h	matching
HisolPP_h	histidine synthesis	usadel_D21h	matching
HisolPDH_h	histidine synthesis	usadel_D21h	matching
HisalPDH_h	histidine synthesis	usadel_D21h	matching
GlyHMT_c	methionine synthesis, THF recycling	usadel_D21h	matching
AICARFT_h	IMP synthesis	usadel_D21h	matching
IMPCH_h	IMP synthesis	usadel_D21h	matching
GDPK_c	nucleotide metabolism	usadel_D21h	matching
NDK	nucleotide metabolism	usadel_D21h	matching
UDPK_h	nucleotide metabolism	usadel_D21h	matching
ABCAT_h1	transport	usadel_D21h	matching
ABCAT_h2	transport	usadel_D21h	matching
ABCAT_h3	transport	usadel_D21h	matching
ABCAT_h5	transport	usadel_D21h	matching
ACC_c	fatty acid elongation	usadel_D21h	matching
BDG_r2	cutin synthesis	usadel_D21h	matching
BDG_r5	cutin synthesis	usadel_D21h	matching
CK_c	choline salvage	usadel_D21h	matching
CS_r15	sphingolipid biosynthesis, endoplasmic reticulum	usadel_D21h	matching
CS_r27	sphingolipid biosynthesis, endoplasmic reticulum	usadel_D21h	matching
DSR_r	sphingolipid biosynthesis, endoplasmic reticulum	usadel_D21h	matching
ECH_r10	fatty acid elongation	usadel_D21h	matching
ECH_r12	fatty acid elongation	usadel_D21h	matching
ECH_r13	fatty acid elongation	usadel_D21h	matching
ECH_r2	fatty acid elongation	usadel_D21h	matching
ECH_r3	fatty acid elongation	usadel_D21h	matching
ECH_r4	fatty acid elongation	usadel_D21h	matching
ECH_r6	fatty acid elongation	usadel_D21h	matching
ECH_r8	fatty acid elongation	usadel_D21h	matching
ECR_r10	fatty acid elongation	usadel_D21h	matching
ECR_r12	fatty acid elongation	usadel_D21h	matching
ECR_r13	fatty acid elongation	usadel_D21h	matching
ECR_r2	fatty acid elongation	usadel_D21h	matching
ECR_r3	fatty acid elongation	usadel_D21h	matching
ECR_r4	fatty acid elongation	usadel_D21h	matching
ECR_r5	fatty acid elongation	usadel_D21h	matching
ECR_r8	fatty acid elongation	usadel_D21h	matching
EK_c	phosphocholine synthesis	usadel_D21h	matching
ENR_NADH_h1	fatty acid synthesis	usadel_D21h	matching
ENR_NADH_h2	fatty acid synthesis	usadel_D21h	matching
ENR_NADH_h3	fatty acid synthesis	usadel_D21h	matching
ENR_NADH_h4	fatty acid synthesis	usadel_D21h	matching
ENR_NADH_h5	fatty acid synthesis	usadel_D21h	matching
ENR_NADH_h6	fatty acid synthesis	usadel_D21h	matching
ENR_NADH_h7	fatty acid synthesis	usadel_D21h	matching
ENR_NADH_h8	fatty acid synthesis	usadel_D21h	matching
EPT_r17	phosphatidylethanolamine synthesis, endoplasmic reticulum	usadel_D21h	matching
FAD5_h3	galactolipid synthesis, prokaryotic pathway	usadel_D21h	matching
FAH_r1	cutin synthesis	usadel_D21h	matching
FAH_r4	cutin synthesis	usadel_D21h	matching
FAX1_h2	transport	usadel_D21h	matching
FAX1_h3	transport	usadel_D21h	matching
GCS_r17	sphingolipid biosynthesis, endoplasmic reticulum	usadel_D21h	matching
GCS_r28	sphingolipid biosynthesis, endoplasmic reticulum	usadel_D21h	matching
HAD_h1	fatty acid synthesis	usadel_D21h	matching
HAD_h2	fatty acid synthesis	usadel_D21h	matching
HAD_h3	fatty acid synthesis	usadel_D21h	matching
HAD_h4	fatty acid synthesis	usadel_D21h	matching
HAD_h5	fatty acid synthesis	usadel_D21h	matching
HAD_h6	fatty acid synthesis	usadel_D21h	matching
HAD_h7	fatty acid synthesis	usadel_D21h	matching
HAD_h8	fatty acid synthesis	usadel_D21h	matching
HFADH_r1	cutin synthesis	usadel_D21h	matching
HFADH_r4	cutin synthesis	usadel_D21h	matching
KAR_h1	fatty acid synthesis	usadel_D21h	matching
KAR_h2	fatty acid synthesis	usadel_D21h	matching
KAR_h3	fatty acid synthesis	usadel_D21h	matching
KAR_h4	fatty acid synthesis	usadel_D21h	matching
KAR_h5	fatty acid synthesis	usadel_D21h	matching
KAR_h6	fatty acid synthesis	usadel_D21h	matching
KAR_h7	fatty acid synthesis	usadel_D21h	matching
KAR_h8	fatty acid synthesis	usadel_D21h	matching
KASI_h1	fatty acid synthesis	usadel_D21h	matching
KASI_h2	fatty acid synthesis	usadel_D21h	matching
KASI_h3	fatty acid synthesis	usadel_D21h	matching
KASI_h4	fatty acid synthesis	usadel_D21h	matching
KASI_h5	fatty acid synthesis	usadel_D21h	matching
KASI_h6	fatty acid synthesis	usadel_D21h	matching
KASII_h	fatty acid synthesis	usadel_D21h	matching
KASIII_h	fatty acid synthesis	usadel_D21h	matching
KCS_r12	fatty acid elongation	usadel_D21h	matching
KCS_r13	fatty acid elongation	usadel_D21h	matching
KCS_r2	fatty acid elongation	usadel_D21h	matching
KCS_r3	fatty acid elongation	usadel_D21h	matching
KCS_r4	fatty acid elongation	usadel_D21h	matching
KCS_r6	fatty acid elongation	usadel_D21h	matching
KCS_r8	fatty acid elongation	usadel_D21h	matching
KR_r10	fatty acid elongation	usadel_D21h	matching
KR_r12	fatty acid elongation	usadel_D21h	matching
KR_r13	fatty acid elongation	usadel_D21h	matching
KR_r2	fatty acid elongation	usadel_D21h	matching
KR_r3	fatty acid elongation	usadel_D21h	matching
KR_r4	fatty acid elongation	usadel_D21h	matching
KR_r6	fatty acid elongation	usadel_D21h	matching
KR_r8	fatty acid elongation	usadel_D21h	matching
LACS_h1	fatty acid synthesis	usadel_D21h	matching
LACS_h2	fatty acid synthesis	usadel_D21h	matching
LACS_h3	fatty acid synthesis	usadel_D21h	matching
LACS_h8	fatty acid synthesis	usadel_D21h	matching
LPAT_r20	phosphatidic acid synthesis, endoplasmic reticulum	usadel_D21h	matching
MGDGS_h2	galactolipid synthesis, prokaryotic pathway	usadel_D21h	matching
PECT_r	glycerophospholipid metabolism	usadel_D21h	matching
SD_c	phosphocholine synthesis	usadel_D21h	matching
Tr_cut_11	transport	usadel_D21h	matching
Tr_cut_8	transport	usadel_D21h	matching
Tr_TGD_2	transport	usadel_D21h	matching
UGE_h	UDP-galactose synthesis	usadel_D21h	matching
UGPase_h	sucrose synthesis, sucrose degradation, pyrophosphate recycling	usadel_D21h	matching
6PGDHNAD_h	pentose phosphate pathway	usadel_D21h	matching
6PGDHNADP_h	pentose phosphate pathway	usadel_D21h	matching
LPCAT_r3	acyl editing	usadel_D21h	matching
PAP_r26	diacylglycerol synthesis, endoplasmic reticulum	usadel_D21h	matching
PAP_r5	diacylglycerol synthesis, endoplasmic reticulum	usadel_D21h	matching
PDCT_r10	phospholipid metabolism	usadel_D21h	matching
PDCT_r107	phospholipid metabolism	usadel_D21h	matching
PDCT_r112	phospholipid metabolism	usadel_D21h	matching
PDCT_r41	phospholipid metabolism	usadel_D21h	matching
PDCT_r6	phospholipid metabolism	usadel_D21h	matching
PDCT_r95	phospholipid metabolism	usadel_D21h	matching
Chlase_h1	porphyrin and chlorophyll metabolism	usadel_D21h	matching
Chlase_h2	porphyrin and chlorophyll metabolism	usadel_D21h	matching
ChlPLbR_h1	porphyrin and chlorophyll metabolism	usadel_D21h	matching
Fd-NADPR_h	light reactions	usadel_D21h	outlier
TPI_h	Calvin-Benson cycle, glycolysis	usadel_D21h	outlier
TPI_c	sucrose synthesis, gluconeogenesis, glycolysis	usadel_D21h	outlier
MalDH1_c	gluconeogenesis	usadel_D21h	outlier
PGAM_h	glycolysis	usadel_D21h	outlier
Enol_h	glycolysis	usadel_D21h	outlier
cplx1_m	oxidative phosphorylation	usadel_D21h	outlier
cplx3_m	oxidative phosphorylation	usadel_D21h	outlier
cplx4_m	oxidative phosphorylation	usadel_D21h	outlier
CAT_p	photorespiration	usadel_D21h	outlier
MalDH1_p	photorespiration	usadel_D21h	outlier
TA_h	pentose phosphate pathway	usadel_D21h	outlier
PyrPiDK_h	pyruvate metabolism	usadel_D21h	outlier
iCitDHNAD_c	pyruvate metabolism	usadel_D21h	outlier
iCitDHNADP_c	pyruvate metabolism	usadel_D21h	outlier
iCitDHNADP_h	pyruvate metabolism	usadel_D21h	outlier
ACoAC_h	fatty acid synthesis	usadel_D21h	outlier
ForDH_h	THF recycling	usadel_D21h	outlier
ForTHFL_h	THF recycling	usadel_D21h	outlier
NO3R2_c	nitrate assimilation	usadel_D21h	outlier
HCO3DHA_c	carbon fixation	usadel_D21h	outlier
HCO3DHA_h	carbon fixation	usadel_D21h	outlier
AlaTA_m	alanine synthesis	usadel_D21h	outlier
AlaTA_p	alanine synthesis	usadel_D21h	outlier
AsnS_c	asparagine synthesis, lysine synthesis, methionine synthesis	usadel_D21h	outlier
CysS_c	cysteine synthesis	usadel_D21h	outlier
GluSNADP_h	glutamate synthesis	usadel_D21h	outlier
GluDH1NADP_m	glutamate synthesis	usadel_D21h	outlier
CAT_h	glycine synthesis	usadel_D21h	outlier
CDPR_c	nucleotide metabolism	usadel_D21h	outlier
dCDPK_c	nucleotide metabolism	usadel_D21h	outlier
Tr_NAD	transport	usadel_D21h	outlier
Tr_NADH	transport	usadel_D21h	outlier
UMK	nucleotide metabolism	usadel_D21h	outlier
CPCT_r	glycerophospholipid metabolism	usadel_D21h	outlier
DSD_r1	sphingolipid biosynthesis, endoplasmic reticulum	usadel_D21h	outlier
EPT_r12	phosphatidylethanolamine synthesis, endoplasmic reticulum	usadel_D21h	outlier
EPT_r26	phosphatidylethanolamine synthesis, endoplasmic reticulum	usadel_D21h	outlier
FA2H_r17	sphingolipid biosynthesis, endoplasmic reticulum	usadel_D21h	outlier
FA2H_r28	sphingolipid biosynthesis, endoplasmic reticulum	usadel_D21h	outlier
FAT_h2	fatty acid synthesis	usadel_D21h	outlier
GPAT_r5	lysophosphatidic acid synthesis, endoplasmic reticulum	usadel_D21h	outlier
KCS_r10	fatty acid elongation	usadel_D21h	outlier
LPCAT_r10	acyl editing	usadel_D21h	outlier
NADPH_HR_r	acyl editing	usadel_D21h	outlier
PAP_h1	glycerolipid metabolism	usadel_D21h	outlier
PAP_h4	glycerolipid metabolism	usadel_D21h	outlier
PAP_r14	diacylglycerol synthesis, endoplasmic reticulum	usadel_D21h	outlier
PAP_r4	diacylglycerol synthesis, endoplasmic reticulum	usadel_D21h	outlier
PDCT_r28	phospholipid metabolism	usadel_D21h	outlier
PDCT_r32	phospholipid metabolism	usadel_D21h	outlier
PDCT_r64	phospholipid metabolism	usadel_D21h	outlier
PDCT_r9	phospholipid metabolism	usadel_D21h	outlier
PLD_h2	glycerophospholipid metabolism	usadel_D21h	outlier
SPT_r1	sphingolipid metabolism	usadel_D21h	outlier
Tr_wax_60	transport	usadel_D21h	outlier
ChlS_h2	porphyrin and chlorophyll metabolism	usadel_D21h	outlier

## Sheet: Figure 4b
Dataset for creating intersection plot				Data set for creating lateral barplot
PTM	enzymeSet	numberPTMs		PTM	enzymes	enzymeSet
11_SNUPAce	concordant	1		2_Phosphorylation	121	regular
12_AcyNUPAce	concordant	2		1_Acetylation	148	regular
13_AcyNUAce	concordant	1		5_Acylation	17	regular
14_SNPAce	concordant	1		7_N-Glycosylation	3	regular
15_AcyNPAce	concordant	2		6_SUMOylation	7	regular
16_SUPAce	concordant	3		3_Ubiquitination	93	regular
17_NUPAce	concordant	14		4_S-nitrosylation	59	regular
18_AcyNAce	concordant	1		2_Phosphorylation	75	outlier
19_SUAce	concordant	1		1_Acetylation	81	outlier
20_AcyUAce	concordant	3		5_Acylation	10	outlier
21_NUAce	concordant	11		7_N-Glycosylation	3	outlier
22_GPAce	concordant	1		6_SUMOylation	7	outlier
23_AcyPAce	concordant	4		3_Ubiquitination	51	outlier
24_NPAce	concordant	16		4_S-nitrosylation	29	outlier
25_UPAce	concordant	26
26_NU	concordant	2
27_AcyU	concordant	0
28_SP	concordant	1
29_NP	concordant	2
30_UP	concordant	8
31_GAce	concordant	1
32_AcyAce	concordant	4
33_NAce	concordant	4
34_UAce	concordant	12
35_PAce	concordant	14
36_G	concordant	1
37_N	concordant	2
38_U	concordant	9
39_P	concordant	26
40_Ace	concordant	26
11_SNUPAce	outlier	1
12_AcyNUPAce	outlier	1
13_AcyNUAce	outlier	1
14_SNPAce	outlier	1
15_AcyNPAce	outlier	1
16_SUPAce	outlier	2
17_NUPAce	outlier	8
18_AcyNAce	outlier	0
19_SUAce	outlier	2
20_AcyUAce	outlier	1
21_NUAce	outlier	4
22_GPAce	outlier	1
23_AcyPAce	outlier	2
24_NPAce	outlier	7
25_UPAce	outlier	11
26_NU	outlier	0
27_AcyU	outlier	1
28_SP	outlier	1
29_NP	outlier	2
30_UP	outlier	3
31_GAce	outlier	0
32_AcyAce	outlier	3
33_NAce	outlier	2
34_UAce	outlier	6
35_PAce	outlier	9
36_G	outlier	2
37_N	outlier	1
38_U	outlier	10
39_P	outlier	25
40_Ace	outlier	18

## Sheet: Figure 5
Dataset for creating intersection plot				Data set for creating lateral barplot				Data set for creating Venn diagram
candidateType	condition	count		candidateType	genes	condition		3DD	control-3DD	6DD	control-6DD
11_up&down&TF&other	sig_gene_3DD	56		5_exactGPR	3	sig_gene_3DD		AT1G32640	AT1G52150	AT1G32640	AT1G52880
12_exact&down&other	sig_gene_3DD	0		4_upstream	12	sig_gene_3DD		AT1G42990	AT1G69690	AT1G42990	AT1G59750
13_exact&TF&other	sig_gene_3DD	9		3_downstream	12	sig_gene_3DD		AT1G43160	AT2G42430	AT1G43160	AT1G62300
14_up&TF&other	sig_gene_3DD	17		2_TF	161	sig_gene_3DD		AT1G59750	AT2G44745	AT1G49720	AT1G67710
15_down&TF&other	sig_gene_3DD	34		1_otherGPR	285	sig_gene_3DD		AT1G63480	AT3G54320	AT1G50640	AT1G69690
16_exact&other	sig_gene_3DD	0		6_unknown	170	sig_gene_3DD		AT1G77200	AT4G31800	AT1G51600	AT1G73805
17_up&other	sig_gene_3DD	0		5_exactGPR	3	sig_gene_3DD_control		AT2G28550	AT4G34410	AT1G52150	AT2G42430
18_down&other	sig_gene_3DD	1		4_upstream	20	sig_gene_3DD_control		AT2G33810	AT4G35390	AT1G52880	AT2G43010
19_TF&other	sig_gene_3DD	127		3_downstream	23	sig_gene_3DD_control		AT2G33860	AT4G35550	AT1G59750	AT2G44745
20_TF	sig_gene_3DD	23		2_TF	127	sig_gene_3DD_control		AT2G45050	AT4G35610	AT1G62300	AT2G45050
21_other	sig_gene_3DD	34		1_otherGPR	406	sig_gene_3DD_control		AT2G45190	AT4G36900	AT1G67710	AT2G45190
22_unknown	sig_gene_3DD	170		6_unknown	224	sig_gene_3DD_control		AT2G46590	AT4G36990	AT1G74930	AT2G45660
11_up&down&TF&other	sig_gene_3DD_control	3		5_exactGPR	8	sig_gene_6DD		AT3G54320		AT2G26580	AT2G46130
12_exact&down&other	sig_gene_3DD_control	1		4_upstream	37	sig_gene_6DD		AT3G58780		AT2G33810	AT2G46590
13_exact&TF&other	sig_gene_3DD_control	1		3_downstream	45	sig_gene_6DD		AT3G59060		AT2G33860	AT2G46830
14_up&TF&other	sig_gene_3DD_control	3		2_TF	172	sig_gene_6DD		AT4G18770		AT2G38250	AT2G47070
15_down&TF&other	sig_gene_3DD_control	4		1_otherGPR	273	sig_gene_6DD		AT4G31610		AT2G40220	AT3G53600
16_exact&other	sig_gene_3DD_control	1		6_unknown	144	sig_gene_6DD		AT4G31800		AT2G40340	AT4G18770
17_up&other	sig_gene_3DD_control	6		5_exactGPR	20	sig_gene_6DD_control		AT4G31920		AT2G42430	AT4G31550
18_down&other	sig_gene_3DD_control	4		4_upstream	83	sig_gene_6DD_control		AT4G34410		AT2G43010	AT4G31610
19_TF&other	sig_gene_3DD_control	145		3_downstream	101	sig_gene_6DD_control		AT4G34680		AT2G44745	AT4G31800
20_TF	sig_gene_3DD_control	5		2_TF	277	sig_gene_6DD_control		AT4G35390		AT2G45050	AT4G31920
21_other	sig_gene_3DD_control	117		1_otherGPR	290	sig_gene_6DD_control		AT4G35550		AT2G45190	AT4G34410
22_unknown	sig_gene_3DD_control	224		6_unknown	84	sig_gene_6DD_control		AT4G35610		AT2G46590	AT4G34680
11_up&down&TF&other	sig_gene_6DD	7						AT5G28300		AT2G46830	AT4G35040
12_exact&down&other	sig_gene_6DD	0						AT5G42630		AT2G47070	AT4G35390
13_exact&TF&other	sig_gene_6DD	0						AT5G49330		AT2G47190	AT4G35550
14_up&TF&other	sig_gene_6DD	3						AT5G59780		AT3G50060	AT4G35610
15_down&TF&other	sig_gene_6DD	8						AT5G60120		AT3G51060	AT4G36900
16_exact&other	sig_gene_6DD	3						AT5G61850		AT3G58780	AT4G36990
17_up&other	sig_gene_6DD	6						AT5G62020		AT3G59060	AT4G37750
18_down&other	sig_gene_6DD	4						AT5G65210		AT4G18770
19_TF&other	sig_gene_6DD	104						AT5G65590		AT4G31800
20_TF	sig_gene_6DD	5								AT4G35610
21_other	sig_gene_6DD	267								AT4G37750
22_unknown	sig_gene_6DD	144								AT5G28300
11_up&down&TF&other	sig_gene_6DD_control	24								AT5G42630
12_exact&down&other	sig_gene_6DD_control	0								AT5G46760
13_exact&TF&other	sig_gene_6DD_control	2								AT5G47220
14_up&TF&other	sig_gene_6DD_control	3								AT5G47230
15_down&TF&other	sig_gene_6DD_control	11								AT5G49330
16_exact&other	sig_gene_6DD_control	0								AT5G53660
17_up&other	sig_gene_6DD_control	2								AT5G59780
18_down&other	sig_gene_6DD_control	2								AT5G60120
19_TF&other	sig_gene_6DD_control	118								AT5G61850
20_TF	sig_gene_6DD_control	9								AT5G62020
21_other	sig_gene_6DD_control	102								AT5G65210
22_unknown	sig_gene_6DD_control	84								AT5G65310
										AT5G65590

## Sheet: Supplementary Fig. 1 & Table 3
Single lethal gene set				Double lethal gene set							Metabolite class	Single lethal gene set		Double lethal gene set
Gene	Subsystem	Metabolite class affected		Gene set i			Gene set j					Lethal genes per class	% Missing precursors	Lethal genes per class	% Missing precursors
				Gene	Subsystem	Metabolite class affected	Gene	Subsystem	Metabolite class affected		Amino acids	33	19	32	16.8
AT1G03475	porphyrin and chlorophyll metab.	Photosynthetic pigments		AT1G03130	light reactions	Carbon fixation	AT4G02770	light reactions	Carbon fixation		ATP production	10	5.7	24	12.6
AT1G08380	light reactions	Carbon fixation		AT1G52230	light reactions	Carbon fixation	AT3G16140	light reactions	Carbon fixation		Carbohydrates	3	1.7	4	2.1
AT1G08520	porphyrin and chlorophyll metab.	Photosynthetic pigments		AT2G20260	light reactions	Carbon fixation	AT4G28750	light reactions	Carbon fixation		Carbon fixation	24	13.8	8	4.2
AT1G09830	IMP synt.	Cofactors		AT2G21170	CBC, glycolysis/SUC synt., GLN, glycolysis	Sugar phosphates	AT3G55440	CBC, glycolysis/SUC synt., GLN, glycolysis	Sugar phosphates		Cofactors	29	16.7	26	13.6
AT1G11680	steroid synt.	Lipids		AT2G45290	CBC, PPP	Sugar phosphates	AT3G60750	CBC, PPP	Sugar phosphates		Dicarboxylic acids	1	0.6	0	0
AT1G14810	lys synt.	Amino acids		AT4G24620	starch synt./SUC synt., SUC deg., GLN	Sugar phosphates	AT5G42740	SUC synt., SUC deg., GLN	Sugar phosphates		Lipids	38	21.8	65	34
AT1G15710	tyr synt.	Amino acids		AT1G05610	starch synt.	Carbohydrates	AT5G48300	starch synt.	Carbohydrates		Nucleotide sugars	0	0	4	2.1
AT1G18640	ser synt.	Amino acids		AT2G35840	SUC synt.	Carbohydrates	AT3G52340	SUC synt.	Carbohydrates		Photosynthetic pigments	12	6.9	8	4.2
AT1G19800	transport	Transport		AT1G15120	oxidative phosphorylation	ATP production	AT2G01090	oxidative phosphorylation	ATP production		Secondary metabolites	14	8	14	7.3
AT1G20020	light reactions	Carbon fixation		AT1G51980	oxidative phosphorylation	ATP production	AT3G16480	oxidative phosphorylation	ATP production		Sugar phosphates	2	1.1	6	3.1
AT1G20050	steroid synt.	Lipids		AT2G07727	oxidative phosphorylation	ATP production	ATMG00220	oxidative phosphorylation	ATP production		Transport	8	4.6	0	0
AT1G24807	trp synt.	Amino acids		AT3G10860	oxidative phosphorylation	ATP production	AT5G05370	oxidative phosphorylation	ATP production
AT1G25450	fatty acid elongation	Lipids		AT3G27240	oxidative phosphorylation	ATP production	AT5G40810	oxidative phosphorylation	ATP production		Total reactions in model	6233
AT1G27695	transport	Transport		AT4G32470	oxidative phosphorylation	ATP production	AT5G25450	oxidative phosphorylation	ATP production		Lipid-related reactions	4749 (76%)
AT1G29900	arg synt., UMP synt.	Amino acids		AT5G13430	oxidative phosphorylation	ATP production	AT5G13440	oxidative phosphorylation	ATP production
AT1G30380	light reactions	Carbon fixation		AT1G80230	oxidative phosphorylation	ATP production	AT3G15640	oxidative phosphorylation	ATP production
AT1G31220	IMP synt.	Cofactors		AT2G07671	oxidative phosphorylation	ATP production	ATMG01080	oxidative phosphorylation	ATP production
AT1G31330	light reactions	Carbon fixation		AT5G13450	oxidative phosphorylation	ATP production	AT5G47030	oxidative phosphorylation	ATP production
AT1G31860	his synt.	Amino acids		ATMG00410	oxidative phosphorylation	ATP production	ATMG01170	oxidative phosphorylation	ATP production
AT1G31910	terp. bkb. synt., MVL path.	Secondary metabolites		ATMG00480	oxidative phosphorylation	ATP production	ATMG00640	oxidative phosphorylation	ATP production
AT1G32060	CBC	Carbon fixation		AT3G14415	glycine synt./photorespiration	Carbon fixation	AT3G14420	glycine synt./photorespiration	Carbon fixation
AT1G36160	fatty acid elongation	Lipids		AT2G21940	Shikimate path.	Secondary metabolites	AT4G39540	Shikimate path.	Secondary metabolites
AT1G48850	Shikimate path.	Secondary metabolites		AT1G48860	Shikimate path.	Secondary metabolites	AT2G45300	Shikimate path.	Secondary metabolites
AT1G50430	steroid synt.	Lipids		AT3G06650	acetyl-coenzyme A synt.	Lipids	AT5G49460	acetyl-coenzyme A synt.	Lipids
AT1G50480	THF recycling	Cofactors		AT5G15530	fatty acid synt.	Lipids	AT5G16390	fatty acid synt.	Lipids
AT1G51650	oxidative phosphorylation	ATP production		AT2G16370	THF recycling/nucleotide metab.	Cofactors	AT2G21550	THF recycling/nucleotide metab.	Cofactors
AT1G54350	transport	Transport		AT1G55920	cysteine synt./fatty acid synt.	Amino acids	AT3G13110	cysteine synt.	Amino acids
AT1G55090	NAD synt.	Cofactors		AT1G55920	cysteine synt./fatty acid synt.	Amino acids	AT1G62640	fatty acid synt.	Lipids
AT1G55670	light reactions	Carbon fixation		AT3G22460	cysteine synt.	Amino acids	AT4G14880	cysteine synt.	Amino acids
AT1G57750	wax synt.	Lipids		AT1G65960	glutamate deg./PTHE and CoA synt.	Cofactors	AT2G02010	glutamate deg./PTHE and CoA synt.	Cofactors
AT1G63660	GMP synt.	Cofactors		AT1G09795	his synt.	Amino acids	AT1G58080	his synt.	Amino acids
AT1G63970	terp. bkb. synt., MEP/DOXP path.	Secondary metabolites		AT3G22425	his synt.	Amino acids	AT4G14910	his synt.	Amino acids
AT1G64670	cutin synt.	Lipids		AT1G71920	his synt.	Amino acids	AT5G10330	his synt.	Amino acids
AT1G65410	transport	Transport		AT1G18500	leu synt.	Amino acids	AT1G74040	leu synt.	Amino acids
AT1G69740	porphyrin and chlorophyll metab.	Photosynthetic pigments		AT1G31230	lys - met - thr synt./met - thr synt.	Amino acids	AT4G19710	lys synt., met synt., thr synt./met synt., thr synt.	Amino acids
AT1G69830	starch deg.	Carbohydrates		AT2G45440	lys synt.	Amino acids	AT3G60880	lys synt.	Amino acids
AT1G72970	cutin synt.	Lipids		AT3G14390	lys synt.	Amino acids	AT5G11880	lys synt.	Amino acids
AT1G74260	IMP synt.	Cofactors		AT2G44160	met synt., THF recycling	Cofactors	AT3G59970	met synt., THF recycling	Cofactors
AT1G74470	terp. bkb. synt.	Secondary metabolites		AT1G02500	met synt.	Amino acids	AT2G36880	met synt.	Amino acids
AT1G74960	fatty acid synt.	Lipids		AT3G23810	met synt.	Amino acids	AT4G13940	met synt.	Amino acids
AT1G75330	arg synt.	Amino acids		AT4G08870	proline synt.	Amino acids	AT4G08900	proline synt.	Amino acids
AT1G80600	arg synt.	Amino acids		AT2G17630	ser synt.	Amino acids	AT4G35630	ser synt.	Amino acids
AT2G01350	NAD synt.	Cofactors		AT1G72810	thr synt.	Amino acids	AT4G29840	thr synt.	Amino acids
AT2G02500	terp. bkb. synt., MEP/DOXP path.	Secondary metabolites		AT2G04400	trp synt.	Amino acids	AT5G48220	trp synt.	Amino acids
AT2G05990	fatty acid synt.	Lipids		AT4G27070	trp synt.	Amino acids	AT5G54810	trp synt.	Amino acids
AT2G07050	steroid synt.	Lipids		AT1G36280	AMP synt./AMP synt., Purine metab./IMP synt.	Cofactors	AT4G18440	AMP synt./AMP synt., Purine metab./IMP synt.	Cofactors
AT2G17265	met synt., thr synt.	Amino acids		AT1G16350	GMP synt.	Cofactors	AT1G79470	GMP synt.	Cofactors
AT2G18250	CoA synt.	Cofactors		AT2G41880	nucleotide metab.	Cofactors	AT3G57550	nucleotide metab.	Cofactors
AT2G19880	sphingolipid synt., e.r.	Lipids		AT3G04080	nucleotide metab.	Cofactors	AT5G18280	nucleotide metab.	Cofactors
AT2G19940	arg synt.	Amino acids		AT3G23580	nucleotide metab.	Cofactors	AT3G27060	nucleotide metab.	Cofactors
AT2G21790	nucleotide metab.	Cofactors		AT4G09320	nucleotide metab.	Cofactors	AT5G63310	nucleotide metab.	Cofactors
AT2G22250	asp synt./phe synt., tyr synt.	Amino acids		AT2G46110	PTHE and CoA synt.	Cofactors	AT3G61530	PTHE and CoA synt.	Cofactors
AT2G26500	light reactions	Carbon fixation		AT1G60440	CoA synt.	Cofactors	AT4G32180	CoA synt.	Cofactors
AT2G26540	porphyrin and chlorophyll metab.	Photosynthetic pigments		AT1G48605	CoA synt.	Cofactors	AT3G18030	CoA synt.	Cofactors
AT2G26830	phosphocholine synt.	Lipids		AT1G12350	CoA synt.	Cofactors	AT5G02080	CoA synt.	Cofactors
AT2G26930	terp. bkb. synt., MEP/DOXP path.	Secondary metabolites		AT2G32260	glycerophospholipid metab.	Lipids	AT4G15130	glycerophospholipid metab.	Lipids
AT2G27490	CoA synt.	Cofactors		AT1G13580	sphingolipid synt., e.r.	Lipids	AT3G25540	sphingolipid synt., e.r.	Lipids
AT2G30200	fatty acid synt./fatty acid synt., mit.	Lipids		AT1G13560	PC synt., e.r./ PE synt., e.r.	Lipids	AT3G25585	PC synt., e.r./ PE synt., e.r.	Lipids
AT2G33040	oxidative phosphorylation	ATP production		AT2G19450	triacylglycerol synt., e.r.	Lipids	AT3G51520	triacylglycerol synt., e.r.	Lipids
AT2G34630	terp. bkb. synt., MEP/DOXP path.	Secondary metabolites		AT1G05800	lipid remodeling, cold stress	Lipids	AT3G12120	acyl editing	Lipids
AT2G34770	sphingolipid synt., e.r.	Lipids		AT3G06060	sphingolipid synt., e.r.	Lipids	AT5G19200	sphingolipid synt., e.r.	Lipids
AT2G35040	IMP synt.	Cofactors		AT5G10480	fatty acid elongation	Lipids	AT5G59770	fatty acid elongation	Lipids
AT2G36230	his synt.	Amino acids		AT3G12120	acyl editing	Lipids	AT3G06580	nucleotide sugars salvage	Nucleotide sugars
AT2G37500	arg synt.	Amino acids		AT3G12120	acyl editing	Lipids	AT1G80460	glycerolipid metab.	Lipids
AT2G37690	IMP synt.	Cofactors		AT3G12120	acyl editing	Lipids	AT5G52560	Myo-Inositol metab./nucleotide sugars salvage	Nucleotide sugars
AT2G38040	fatty acid synt.	Lipids		AT3G11170	GAL synt. EP/GAL synt. PKP/PG synt. chl/SP synt. EP/SP synt. PKP	Lipids	AT5G05580	GAL synt. EP/GAL synt. PKP/PG synt. chl/SP synt. EP/SP synt. PKP	Lipids
AT2G38280	GMP synt.	Cofactors		AT1G32200	lysophosphatidic acid synt. chl	Lipids	AT1G32940	lysophosphatidic acid synt. chl	Lipids
AT2G46820	light reactions	Carbon fixation		AT2G41540	glycerophospholipid metab.	Lipids	AT3G07690	glycerophospholipid metab.	Lipids
AT3G01120	met synt.	Amino acids		AT2G40690	glycerophospholipid metab.	Lipids	AT5G40610	glycerophospholipid metab.	Lipids
AT3G02090	oxidative phosphorylation	ATP production		AT2G22230	fatty acid synt.	Lipids	AT5G10160	fatty acid synt.	Lipids
AT3G02870	myo-inositol synt.	Carbohydrates		AT1G24470	fatty acid elongation	Lipids	AT1G67730	fatty acid elongation	Lipids
AT3G04790	CBC, PPP	Sugar phosphates		AT1G77590	fatty acid synt.	Lipids	AT2G04350	acyl editing/fatty acid synt.	Lipids
AT3G06350	Shikimate path.	Secondary metabolites		AT4G24520	acyl editing	Lipids	AT4G30210	acyl editing	Lipids
AT3G06960	transport	Transport		AT3G09560	diacylglycerol synt., e.r.	Lipids	AT5G42870	diacylglycerol synt., e.r.	Lipids
AT3G10050	iso synt.	Amino acids		AT2G35540	glycerophospholipid metab.	Lipids	AT2G38670	glycerophospholipid metab.	Lipids
AT3G10570	cutin synt.	Lipids		AT1G73600	phosphocholine synt.	Lipids	AT3G18000	phosphocholine synt.	Lipids
AT3G15850	GAL synt. PKP	Lipids		AT1G54570	lipid remodeling, cold stress	Lipids	AT3G26840	lipid remodeling, cold stress	Lipids
AT3G19260	sphingolipid synt., e.r.	Lipids		AT3G58830	PG synt. chl/PG synt., mit.	Lipids	AT3G55030	PGP synt., e.r./ PGP synt., mit.	Lipids
AT3G19820	steroid synt.	Lipids		AT2G39290	PGP synt. chl/ PGP synt., mit.	Lipids	AT3G55030	PGP synt., e.r./ PGP synt., mit.	Lipids
AT3G20320	transport	Transport		AT1G68000	phosphatidylinositol synt., e.r.	Lipids	AT4G38570	phosphatidylinositol synt., e.r.	Lipids
AT3G20330	UMP synt./UMP synt., Pyrimidine metab.	Cofactors		AT1G15110	phosphatidylserine synt., e.r.	Lipids	AT1G15800	phosphatidylserine synt., e.r.	Lipids
AT3G21110	IMP synt.	Cofactors		AT1G14290	sphingolipid synt., e.r.	Lipids	AT1G69640	sphingolipid synt., e.r.	Lipids
AT3G23940	iso synt./leu synt., val synt.	Amino acids		AT2G46210	sphingolipid synt., e.r.	Lipids	AT3G61580	sphingolipid synt., e.r.	Lipids
AT3G27740	arg synt., UMP synt.	Amino acids		AT3G48780	sphingolipid metab.	Lipids	AT5G23670	sphingolipid metab.	Lipids
AT3G46940	nucleotide metab.	Cofactors		AT2G39080	UDP-galactose synt.	Nucleotide sugars	AT3G56040	SUC synt., SUC deg., pyrophosphate recycling	Nucleotide sugars
AT3G48560	iso synt./iso - leu - val synt./leu - val synt.	Amino acids		AT1G76490	terp. bkb. synt., MVL path.	Secondary metabolites	AT2G17370	terp. bkb. synt., MVL path.	Secondary metabolites
AT3G51820	porphyrin and chlorophyll metab.	Photosynthetic pigments		AT2G38700	terp. bkb. synt., MVL path.	Secondary metabolites	AT3G54250	terp. bkb. synt., MVL path.	Secondary metabolites
AT3G52300	oxidative phosphorylation	ATP production		AT3G02780	terp. bkb. synt./terp. bkb. synt., MEP/DOXP path.	Secondary metabolites	AT5G16440	terp. bkb. synt./terp. bkb. synt., MEP/DOXP path.	Secondary metabolites
AT3G52730	oxidative phosphorylation	ATP production		AT4G17190	terp. bkb. synt.	Secondary metabolites	AT5G47770	terp. bkb. synt.	Secondary metabolites
AT3G52940	steroid synt.	Lipids		AT1G20330	steroid synt.	Lipids	AT1G76090	steroid synt.	Lipids
AT3G53580	lys synt.	Amino acids		AT1G07420	steroid synt.	Lipids	AT2G29390	steroid synt.	Lipids
AT3G54470	UMP synt./UMP synt., Pyrimidine metab.	Cofactors		AT3G02580	steroid synt.	Lipids	AT3G02590	steroid synt.	Lipids
AT3G54640	trp synt.	Amino acids		AT2G34490	steroid synt.	Lipids	AT2G34500	steroid synt.	Lipids
AT3G55010	IMP synt.	Cofactors		AT3G21500	terp. bkb. synt., MEP/DOXP path.	Secondary metabolites	AT4G15560	terp. bkb. synt., MEP/DOXP path.	Secondary metabolites
AT3G55360	fatty acid elongation	Lipids		AT3G48730	porphyrin and chlorophyll metab.	Photosynthetic pigments	AT5G63570	porphyrin and chlorophyll metab.	Photosynthetic pigments
AT3G56940	porphyrin and chlorophyll metab.	Photosynthetic pigments		AT2G40490	porphyrin and chlorophyll metab.	Photosynthetic pigments	AT3G14930	porphyrin and chlorophyll metab.	Photosynthetic pigments
AT3G57050	met synt.	Amino acids		AT4G18480	porphyrin and chlorophyll metab.	Photosynthetic pigments	AT5G45930	porphyrin and chlorophyll metab.	Photosynthetic pigments
AT3G57280	transport	Transport		AT1G03630	porphyrin and chlorophyll metab.	Photosynthetic pigments	AT4G27440	porphyrin and chlorophyll metab.	Photosynthetic pigments
AT3G57560	arg synt.	Amino acids		bkb., backbone; CBC, Calvin-Benson cycle; chl, chloroplast; CoA, coenzyme-A; deg., degradation; e.r., endoplasmic reticulum; EP, eukaryotic pathway; GAL, galactolipid; GLN, gluconeogenesis; his, histidine; leu, leucine; lys, lysine; met, methionine; metab., metabolism; mit., mitochondrion; MVL, mevalonate; PTHE, pantothenate; path., pathway; PC, phosphatidylcholine; PE, phosphatidylethanolamine; …
AT3G57610	AMP synt./AMP synt., Purine metab.	Cofactors
AT3G58610	iso synt./leu - val synt./PTHE and CoA synt.	Amino acids
AT4G01690	porphyrin and chlorophyll metab.	Photosynthetic pigments
AT4G03280	light reactions	Carbon fixation
AT4G04870	cardiolipin synt., mit.	Lipids
AT4G04930	sphingolipid synt., e.r.	Lipids
AT4G11820	terp. bkb. synt., MVL path.	Secondary metabolites
AT4G12800	light reactions	Carbon fixation
AT4G13430	leu synt.	Amino acids
AT4G20870	sphingolipid synt., e.r.	Lipids
AT4G22930	UMP synt./UMP synt., Pyrimidine metab.	Cofactors
AT4G24830	arg synt.	Amino acids
AT4G25080	porphyrin and chlorophyll metab.	Photosynthetic pigments
AT4G26900	his synt.	Amino acids
AT4G30580	phosphatidic acid synt. chl	Lipids
AT4G30950	GAL synt. EP/GAL synt. PKP/PG synt. chl	Lipids
AT4G33680	lys synt.	Amino acids
AT4G33790	wax synt./wax synt., suberin synt.	Lipids
AT4G34350	terp. bkb. synt., MEP/DOXP path.	Secondary metabolites
AT4G34520	fatty acid elongation	Lipids
AT4G34650	steroid synt.	Lipids
AT4G37380	oxidative phosphorylation	ATP production
AT4G39120	his synt.	Amino acids
AT5G08280	porphyrin and chlorophyll metab.	Photosynthetic pigments
AT5G10920	arg synt.	Amino acids
AT5G13630	porphyrin and chlorophyll metab.	Photosynthetic pigments
AT5G13710	steroid synt.	Lipids
AT5G14760	NAD synt.	Cofactors
AT5G14780	THF recycling	Cofactors
AT5G14800	proline synt.	Amino acids
AT5G17990	trp synt.	Amino acids
AT5G18480	sphingolipid synt., golgi	Lipids
AT5G18660	porphyrin and chlorophyll metab.	Photosynthetic pigments
AT5G20280	SUC synt.	Carbohydrates
AT5G23300	UMP synt.	Cofactors
AT5G26667	nucleotide metab.	Cofactors
AT5G27450	terp. bkb. synt., MVL path.	Secondary metabolites
AT5G34780	PTHE and CoA synt.	Cofactors
AT5G35360	fatty acid synt.	Lipids
AT5G36880	acetyl-coenzyme A synt.	Lipids
AT5G44370	transport	Transport
AT5G46180	proline synt.	Amino acids
AT5G46290	fatty acid synt.	Lipids
AT5G48840	PTHE and CoA synt.	Cofactors
AT5G50210	NAD synt.	Cofactors
AT5G50375	steroid synt.	Lipids
AT5G50950	arg synt., IMP synt., AMP synt./TCA	Dicarboxylic acids
AT5G55810	NAD synt.	Cofactors
AT5G59440	nucleotide metab.	Cofactors
AT5G60600	terp. bkb. synt., MEP/DOXP path.	Secondary metabolites
AT5G60620	lysophosphatidic acid synt., e.r.	Lipids
AT5G61410	CBC, PPP	Sugar phosphates
AT5G62790	terp. bkb. synt., MEP/DOXP path.	Secondary metabolites
AT5G63890	his synt.	Amino acids
AT5G64040	light reactions	Carbon fixation
AT5G64050	porphyrin and chlorophyll metab.	Photosynthetic pigments
AT5G66120	Shikimate path.	Secondary metabolites
AT5G66190	light reactions	Carbon fixation
ATCG00210	light reactions	Carbon fixation
ATCG00340	light reactions	Carbon fixation
ATCG00350	light reactions	Carbon fixation
ATCG00490	CBC/photorespiration	Carbon fixation
ATCG00500	fatty acid synt.	Lipids
ATCG00510	light reactions	Carbon fixation
ATCG00540	light reactions	Carbon fixation
ATCG00590	light reactions	Carbon fixation
ATCG00600	light reactions	Carbon fixation
ATCG00630	light reactions	Carbon fixation
ATCG00720	light reactions	Carbon fixation
ATCG00730	light reactions	Carbon fixation
ATCG01060	light reactions	Carbon fixation
ATMG00160	oxidative phosphorylation	ATP production
ATMG00730	oxidative phosphorylation	ATP production
ATMG01190	oxidative phosphorylation	ATP production
ATMG01360	oxidative phosphorylation	ATP production
arg, arginine; asp, aspartate; bkb., backbone; CBC, Calvin-Benson cycle; chl, chloroplast; CoA, coenzyme-A; deg., degradation; e.r., endoplasmic reticulum; EP, eukaryotic pathway; GAL, galactolipid; his, histidine; iso, isoleucine; leu, leucine; lys, lysine; met, methionine; metab., metabolism; mit., mitochondrion; MVL, mevalonate; PTHE, pantothenate; path., pathway; phe, phenylalanine; PG, phosp…

## Sheet: Supplementary Figure 2a
Fluxes of transport reactions across phases for Arabidopsis accessions exposed to 3 days of darkness (3DD). After the integration of the Plant Lipid Module into the AraCore model, a diel flux balance model was created where the light and dark phases were simulated simultaneously in a single optimization problem. The light and dark phases were connected by adding transport reactions for a predefin…
ecotype	Status lipid degradation pathways	starch_LightDark	Maltose_LightDark	Ala_LightDark_vc	Arg_LightDark_vc	Asn_LightDark_vc	Asp_LightDark_vc	Cys_LightDark_vc	Gln_LightDark_vc	Glu_LightDark_vc	Gly_LightDark_vc	His_LightDark_vc	Ile_LightDark_vc	Leu_LightDark_vc	Lys_LightDark_vc	Met_LightDark_vc	Phe_LightDark_vc	Pro_LightDark_vc	Ser_LightDark_vc	Thr_LightDark_vc	Trp_LightDark_vc	Tyr_LightDark_vc	Val_LightDark_vc	Fumarate_LightDark_vc	Malate_LightDark_vc	Citrate_LightDark_vc	Fructose_LightDark_vc	Glucose_LightDark_vc	Sucrose_LightDark_vc	NO3_LightDark_vc	Cer-d18_0-C24_1_LightDark	Cer-d18_0-C26_1_LightDark	Cer-t18_E1-C24_0_LightDark	GCer-d18_0-hC18_0_LightDark	GCer-d18_0-hC22_1_LightDark	GCer-d18_0-hC26_1_LightDark	GCer-d18_1-hC16_0_LightDark	GCer-t18_0-hC22_0_LightDark	GCer-t18_E1-hC16_0_LightDark	GlcA-IPC-d18_0-hC16_0_LightDark	GlcA-IPC-d18_0-hC20_0_LightDark	GlcA-IPC-d18_0-hC24_1_LightDark	GlcA-IPC-t18_0-hC16_0_LightDark	GlcA-IPC-t18_E1-hC22_0_LightDark	GlcA-IPC-t18_Z1-hC24_0_LightDark	GlcA-IPC-t18_Z1-hC26_0_LightDark	Campesterol_LightDark	Sitosterol_LightDark	Stigmasterol_LightDark
ecotype.104	active	0.875437	0	0.256332	0.234457	0	0.03485	0.171817	0.394033	0.00207659	0.0420597	0.122929	0.194974	0.140567	0.0404517	0.104611	0.348474	0.183449	0.191323	0.0263045	0.0756438	0.181015	0	0	0	0	0	0.102351	0.0220188	1000	0	4.3549e-05	1.71384e-06	2.64725e-06	2.84958e-05	0.000163409	1.81297e-05	0.000303097	0.000125366	1.05905e-05	0.000287154	3.31207e-05	7.37669e-05	0.000210724	5.90226e-05	0.006098	0.00604512	0.000407916	0.000685585
ecotype.149	active	1.09741	0	0.256332	0.234457	0	0.0436865	0.171817	0.394033	0.0542772	0.0527243	0.146536	0.239916	0.1742	0.0496439	0.124216	0.348474	0.228237	0.224367	0.0366909	0.0977022	0.224425	0	0	0	0	0	0.102351	0	1000	1.02387e-06	5.44953e-05	2.25643e-06	3.48535e-06	3.64935e-05	0.000167375	3.1047e-05	0.000408049	0.000125366	1.39434e-05	0.000378064	3.90389e-05	8.99434e-05	0.000278461	7.77086e-05	0.00723743	0.00795896	0.000537059	0.00085942
ecotype.166	active	0.932675	0	0.256332	0.234457	0	0.0371286	0.171817	0.394033	0	0.0448097	0.124405	0.204168	0.142534	0.0423527	0.106247	0.348474	0.194675	0.176687	0.0321894	0.0722441	0.191207	0	0	0	0	0	0.102351	0	1000	0	4.66356e-05	1.75044e-06	2.70379e-06	2.83102e-05	0.000186984	8.13151e-06	0.000323448	0.000125366	1.55769e-05	0.000293287	4.42136e-05	9.7288e-05	0.000216019	6.02832e-05	0.00678078	0.00617424	0.000416629	0.00073041
ecotype.1716	active	1.07036	0	0.256332	0.234457	0	0.0426097	0.171817	0.394033	0.0326035	0.0514248	0.14426	0.234267	0.16781	0.0486112	0.124277	0.348474	0.224208	0.212542	0.0327671	0.0794876	0.218617	0	0	0	0	0	0.102351	0	1000	0	5.40605e-05	2.15902e-06	3.33489e-06	3.49181e-05	0.000186984	2.34104e-05	0.000381911	0.000125366	1.33415e-05	0.000361743	4.42136e-05	9.23568e-05	0.00026644	7.4354e-05	0.0072164	0.00761537	0.000513875	0.000838237
ecotype.178	active	0.956971	0	0.256332	0.234457	0	0.0380957	0.171817	0.394033	0.0502826	0.045977	0.129894	0.209988	0.146872	0.0443338	0.115519	0.348474	0.2005	0.196148	0.0305335	0.0832104	0.197058	0	0	0	0	0	0.102351	0.0171812	1000	0	4.79458e-05	1.91815e-06	2.96283e-06	3.10224e-05	0.000163563	2.36804e-05	0.000342542	0.000125366	1.1853e-05	0.000321385	3.36796e-05	7.91712e-05	0.000236714	6.60586e-05	0.00649767	0.00676576	0.000456544	0.000749436
ecotype.1867	active	0.95628	0	0.256332	0.234457	0	0.0380682	0.171817	0.394033	0	0.0459438	0.128333	0.209438	0.148492	0.0429421	0.107333	0.348474	0.199832	0.200275	0.0246574	0.0815191	0.19521	0	0	0	0	0	0.102351	0	1000	0	4.79085e-05	1.79367e-06	2.77056e-06	2.90092e-05	0.000186984	9.42406e-06	0.000335299	0.000125366	1.55769e-05	0.000300529	4.42136e-05	0.000104787	0.000221353	6.17718e-05	0.00695645	0.0063267	0.000426917	0.000748895
ecotype.1925	active	1.07638	0	0.256332	0.234457	0.0286898	0.0428494	0.171817	0.394033	0	0.0517141	0.146567	0.235893	0.167417	0.0488971	0.126378	0.348474	0.224865	0.230301	0.0287019	0.0920867	0.221353	0	0	0	0	0	0.102351	0	1000	9.75129e-07	5.34101e-05	2.14901e-06	3.31943e-06	3.47563e-05	0.000186984	2.00502e-05	0.000389018	0.000125366	1.55769e-05	0.000360067	4.42136e-05	9.88782e-05	0.000265205	7.40094e-05	0.00734041	0.00758008	0.000511493	0.000789653
ecotype.1967	active	1.01489	0	0.256332	0.234457	0.021376	0.0404016	0.171817	0.394033	0	0.0487599	0.140336	0.223511	0.164424	0.046079	0.124645	0.348474	0.214092	0.214145	0.0307051	0.0922406	0.208944	0	0	0	0	0	0.102351	0	1000	0	5.10693e-05	2.03846e-06	3.14867e-06	3.29682e-05	0.000178641	2.21935e-05	0.000360939	0.000125366	1.25965e-05	0.000341543	3.87643e-05	8.71092e-05	0.000251562	7.0202e-05	0.0068751	0.00719013	0.00048518	0.000746412
ecotype.2	active	0.850481	0	0.256332	0.234457	0	0.0338565	0.171817	0.394033	0.0172223	0.0408607	0.112693	0.185754	0.136697	0.0385705	0.09826	0.348474	0.179162	0.178797	0.0285489	0.0670789	0.173847	0	0	0	0	0	0.102351	0.0170446	1000	0	4.22031e-05	1.69319e-06	2.61536e-06	2.73842e-05	0.000127126	3.11673e-05	0.000312754	0.000125366	1.04629e-05	0.000283694	3.05346e-05	5.96224e-05	0.000208954	5.83116e-05	0.00581793	0.0059723	0.000403002	0.000612741
ecotype.2274	active	1.15875	0.14883	0.256332	0.234457	0	0.0461283	0.171817	0.394033	0	0.0556714	0.161897	0.257098	0.186688	0.0528554	0.138525	0.348474	0.242305	0.25412	0.0406569	0.104148	0.239079	0	0	0	0	0	0.102351	0	1000	1.14382e-06	5.76832e-05	2.27199e-06	3.50939e-06	3.66323e-05	0.000186984	2.37278e-05	0.000431841	0.000125366	1.55769e-05	0.000410669	4.42136e-05	0.000103997	0.000280495	7.82446e-05	0.00791944	0.00815267	0.000540764	0.000854158
ecotype.2290	active	0.967552	0	0.256332	0.234457	0	0.0385169	0.171817	0.394033	0	0.0464853	0.136291	0.214846	0.156651	0.0435041	0.111514	0.348474	0.202466	0.202342	0.0285916	0.076178	0.199881	0	0	0	0	0	0.102351	0	1000	8.2603e-07	4.76903e-05	1.82043e-06	2.81189e-06	2.9442e-05	0.000186984	1.02242e-05	0.000340661	0.000125366	1.55769e-05	0.000307392	4.42136e-05	0.000103997	0.000224655	6.26932e-05	0.00701731	0.00642108	0.000433285	0.000704423
ecotype.258	active	1.08359	0	0.256332	0.234457	0	0.0431363	0.171817	0.394033	0.00532611	0.0520603	0.14214	0.235915	0.173424	0.0489267	0.120212	0.348474	0.224701	0.220672	0.0304021	0.0969231	0.220925	0	0	0	0	0	0.102351	0	1000	1.14382e-06	5.363e-05	2.16023e-06	3.33675e-06	3.4774e-05	0.000186984	2.03855e-05	0.000392896	0.000125366	1.55769e-05	0.000361945	4.42136e-05	0.000101649	0.000266753	7.43955e-05	0.0074015	0.00761963	0.000514162	0.000848596
ecotype.260	active	1.10479	0	0.256332	0.234457	0	0.0439803	0.171817	0.394033	0	0.0530789	0.152658	0.244892	0.185096	0.0497177	0.12822	0.348474	0.231048	0.241047	0.0297506	0.102782	0.22817	0	0	0	0	0	0.102351	0	1000	9.93334e-07	5.49239e-05	2.18913e-06	3.3814e-06	3.54051e-05	0.000186984	2.125e-05	0.00040386	0.000125366	1.55769e-05	0.000374567	4.42136e-05	0.000103997	0.000270156	7.53911e-05	0.00759663	0.0077216	0.000521042	0.000811901
ecotype.281	active	0.983101	0	0.256332	0.234457	0	0.0391359	0.171817	0.394033	0.0243904	0.0472323	0.130417	0.214655	0.146636	0.0443026	0.111753	0.348474	0.204367	0.196128	0.0285917	0.070974	0.200513	0	0	0	0	0	0.102351	0.00647405	1000	0	4.93548e-05	1.9324e-06	2.98484e-06	3.12529e-05	0.000186984	1.58331e-05	0.000342148	0.000125366	1.19411e-05	0.000323773	4.42136e-05	8.77826e-05	0.000238473	6.65494e-05	0.00681863	0.00681602	0.000459936	0.000769899
ecotype.282	active	1.07739	0	0.256332	0.234457	0	0.0428895	0.171817	0.394033	0.0589676	0.0517625	0.143493	0.235155	0.167649	0.0481837	0.121877	0.348474	0.224821	0.213834	0.0316816	0.0819388	0.219832	0	0	0	0	0	0.102351	0	1000	9.88316e-07	5.34513e-05	0	0	3.52263e-05	0.000186984	2.57999e-05	0.000388863	0.000125366	1.34592e-05	0.000364936	4.56842e-05	9.09892e-05	0.000268792	7.50102e-05	0.00724542	0.00768259	0.00051841	0.000843742
ecotype.321	active	0.885086	0	0.256332	0.234457	0	0.0352341	0.171817	0.394033	0	0.0425233	0.119751	0.194504	0.137652	0.0399842	0.105275	0.348474	0.185324	0.190072	0.0274285	0.0712947	0.181651	0.00579524	0	0	0	0	0.102351	0.00463031	1000	0	4.40693e-05	1.72398e-06	2.6629e-06	2.7882e-05	0.00017289	1.62148e-05	0.000301822	0.000125366	1.06531e-05	0.000288852	3.53387e-05	7.62253e-05	0.000212752	5.93716e-05	0.00619817	0.00608087	0.000410329	0.000639841
ecotype.328	active	1.13612	0	0.256332	0.234457	0.175842	0.0452275	0.171817	0.394033	0.106715	0.0545841	0.151551	0.248891	0.178253	0.0505983	0.12659	0.348474	0.237322	0.222982	0.0363978	0.0900609	0.232148	0	0	0	0	0	0.102351	0	1000	1.08002e-06	5.67308e-05	2.38017e-06	3.67649e-06	3.84948e-05	0.000176555	2.6026e-05	0.000424457	0.000125366	1.47081e-05	0.000398798	4.51505e-05	0.0001016	0.000293733	8.19703e-05	0.00732646	0.00839544	0.000566513	0.000836435
ecotype.357	active	0.893696	0	0.256332	0.234457	0.113879	0.0355769	0.171817	0.394033	0.0424287	0.042937	0.124195	0.19896	0.151501	0.0402413	0.102776	0.348474	0.187278	0.203237	0.0306084	0.0838463	0.184075	0	0	0	0	0	0.102351	0	1000	0	4.47333e-05	1.81577e-06	2.8047e-06	3.01906e-05	0.000134689	2.81443e-05	0.000330642	0.000125366	1.12204e-05	0.000303408	2.61543e-05	6.9218e-05	0.000224081	6.2533e-05	0.00597597	0.00640466	0.000432178	0.000699884
ecotype.373	active	1.17348	0.107823	0.256332	0.234457	0	0.0467148	0.171817	0.394033	0	0.0563791	0.161915	0.25969	0.1891	0.0534303	0.144628	0.348474	0.247318	0.251293	0.043447	0.108772	0.241881	0	0	0	0	0	0.102351	0	1000	1.05496e-06	5.85665e-05	2.32495e-06	3.59119e-06	3.76017e-05	0.000186984	2.53115e-05	0.000437861	0.000125366	1.55769e-05	0.00041588	4.42136e-05	0.000103997	0.000286917	8.00685e-05	0.00791944	0.00835126	0.000553369	0.000918994
ecotype.374	active	1.14176	0	0.256332	0.234457	0	0.0454519	0.171817	0.394033	0.0846036	0.054855	0.158724	0.254385	0.194728	0.0517154	0.128118	0.348474	0.239508	0.242848	0.0353667	0.101099	0.23532	0.183116	0	0	0	0	0.102351	0	1000	1.06904e-06	5.68417e-05	2.35597e-06	3.63911e-06	3.81035e-05	0.00017476	3.11859e-05	0.000424878	0.000125366	1.45585e-05	0.000394743	4.13463e-05	9.51422e-05	0.000290746	8.11369e-05	0.00749842	0.00831008	0.000560753	0.00089415
ecotype.378	active	1.11339	0.178871	0.256332	0.234457	0	0.0443224	0.171817	0.394033	0	0.0534918	0.153656	0.246402	0.18243	0.050266	0.131417	0.348474	0.234237	0.235575	0.0363778	0.0917248	0.230032	0	0	0	0	0	0.102351	0	1000	0	5.63807e-05	2.12293e-06	3.27915e-06	3.43345e-05	0.000186984	1.92704e-05	0.000412159	0.000125366	1.55769e-05	0.000392867	4.42136e-05	0.000103997	0.000261987	7.31113e-05	0.00791944	0.00753775	0.000505286	0.000871931
ecotype.379	active	1.03894	0	0.256332	0.234457	0	0.0413588	0.171817	0.394033	0.0374411	0.0499151	0.141064	0.228675	0.158946	0.0471621	0.117906	0.348474	0.216586	0.225161	0.0309974	0.0866102	0.212571	0.121454	0	0	0	0	0.102351	0	1000	0	5.2366e-05	0	3.25516e-06	3.40833e-05	0.000175131	2.55198e-05	0.000376153	0.000125366	1.30225e-05	0.000353094	3.74996e-05	8.74797e-05	0.00026007	7.25763e-05	0.00696024	0.00743331	0.000501589	0.000813628
ecotype.380	active	1.08216	0	0.256332	0.234457	0	0.0430792	0.171817	0.394033	0	0.0519915	0.144886	0.236959	0.172278	0.0497563	0.123623	0.348474	0.225872	0.21595	0.0324531	0.0831438	0.221489	0	0	0	0	0	0.102351	0	1000	0	5.46966e-05	2.15752e-06	3.33257e-06	3.48938e-05	0.000186984	2.03046e-05	0.000392017	0.000125366	1.55769e-05	0.000361492	4.42136e-05	0.000101385	0.000266255	7.43023e-05	0.00739115	0.00761008	0.000513518	0.000794174
ecotype.386	active	1.06578	0	0.256332	0.234457	0	0.0424271	0.171817	0.394033	0	0.0512045	0.145722	0.23417	0.165375	0.0480585	0.122557	0.348474	0.221539	0.218815	0.032456	0.0847905	0.219092	0	0	0	0	0	0.102351	0	1000	0	5.38133e-05	2.10815e-06	3.25632e-06	3.40954e-05	0.000186984	1.88284e-05	0.000384735	0.000125366	1.55769e-05	0.000353221	4.42136e-05	0.000102484	0.000260163	7.26022e-05	0.00734218	0.00743596	0.000501768	0.000781346
ecotype.390	active	0.890214	0	0.256332	0.234457	0	0.0354382	0.171817	0.394033	0.0135937	0.0427697	0.118767	0.194223	0.147455	0.0402961	0.0969952	0.348474	0.188366	0.181551	0.0254575	0.0772731	0.182589	0	0	0	0	0	0.102351	0.023272	1000	0	4.43458e-05	2.52077e-06	2.71825e-06	2.84616e-05	0.000157725	2.13096e-05	0.000313492	0.000125366	1.08746e-05	0.000294855	3.13154e-05	7.30518e-05	0.000217174	6.06056e-05	0.00613676	0.00620726	0.000418857	0.000697157
ecotype.392	active	0.888034	0	0.256332	0.234457	0	0.0353514	0.171817	0.394033	0.0215035	0.0426649	0.121728	0.19663	0.150052	0.040111	0.102677	0.348474	0.185389	0.20012	0.0271789	0.0761121	0.1821	0	0	0	0	0	0.102351	0	1000	0	4.42282e-05	2.52077e-06	2.75325e-06	2.8828e-05	0.000140186	2.66393e-05	0.000324011	0.000125366	1.10146e-05	0.000298652	2.66633e-05	6.89371e-05	0.000219971	6.06477e-05	0.00602019	0.00628719	0.00042425	0.00064215
ecotype.4802	active	1.12848	0.0714428	0.256332	0.234457	0	0.0449235	0.171817	0.394033	0	0.0542173	0.146705	0.244949	0.174253	0.0501537	0.123088	0.348474	0.234747	0.224929	0.0341591	0.0888887	0.22942	0	0	0	0	0	0.102351	0	1000	1.14382e-06	5.60511e-05	2.52077e-06	3.39189e-06	3.53675e-05	0.000186984	2.14531e-05	0.000417358	0.000125366	1.55769e-05	0.000395317	4.42136e-05	0.000103997	0.000270994	7.54475e-05	0.00791074	0.00774555	0.000522659	0.000830455
ecotype.5056	active	0.91566	0	0.256332	0.234457	0	0.0364512	0.171817	0.394033	0.00888402	0.0439922	0.124302	0.201899	0.14583	0.0415524	0.109923	0.348474	0.191988	0.194509	0.0294738	0.083036	0.188158	0	0	0	0	0	0.102351	0.0203207	1000	0	4.5718e-05	1.80391e-06	2.78637e-06	2.91748e-05	0.00017058	1.88399e-05	0.000318084	0.000125366	1.11471e-05	0.000302245	3.5104e-05	7.78863e-05	0.000222617	6.21244e-05	0.00633553	0.00636282	0.000429354	0.000717084
ecotype.5122	active	1.00353	0	0.256332	0.234457	0.0482833	0.0399494	0.171817	0.394033	0.0153786	0.0482141	0.131258	0.218452	0.155053	0.0450627	0.117334	0.348474	0.208587	0.19646	0.0270606	0.0800959	0.204013	0	0	0	0	0	0.102351	0	1000	9.24076e-07	4.95327e-05	2.52077e-06	3.14564e-06	3.29366e-05	0.00016075	2.67342e-05	0.000367127	0.000125366	1.25844e-05	0.000341216	3.41651e-05	8.24636e-05	0.000250836	7.01346e-05	0.0067196	0.00718323	0.000484714	0.000732602
ecotype.5158	active	1.21441	0	0.256332	0.234457	0.0733284	0.0483439	0.171817	0.394033	0.0631355	0.0583452	0.16944	0.275411	0.197204	0.0571576	0.148154	0.348474	0.265164	0.231613	0.0404629	0.103515	0.258823	0	0	0	0	0	0.102351	0	1000	1.14382e-06	6.06844e-05	2.52077e-06	3.89366e-06	4.07687e-05	0.000186984	3.11673e-05	0.000452531	0.000125366	1.55769e-05	0.000422355	4.42136e-05	0.000103997	0.000311083	8.68123e-05	0.00791944	0.00889136	0.000599976	0.000986861
ecotype.5232	active	1.12646	0	0.256332	0.234457	0	0.0448429	0.171817	0.394033	0.101014	0.05412	0.153606	0.24691	0.177614	0.0512772	0.129514	0.348474	0.235306	0.230432	0.037009	0.0953533	0.231651	0.190803	0	0	0	0	0.102351	0	1000	1.06951e-06	5.62539e-05	2.35702e-06	3.64073e-06	3.81204e-05	0.000174837	2.62214e-05	0.000420701	0.000125366	1.4565e-05	0.000394919	4.42627e-05	0.000100163	0.000290875	8.1173e-05	0.00727514	0.00831378	0.000561002	0.000882169
ecotype.5245	active	1.03509	0	0.256332	0.234457	0.0518569	0.0412057	0.171817	0.394033	0	0.0497303	0.138791	0.22602	0.161398	0.0470889	0.119814	0.348474	0.217661	0.214421	0.0334832	0.0889699	0.212197	0	0	0	0	0	0.102351	0	1000	0	5.21587e-05	0	3.18907e-06	3.33913e-05	0.000186984	1.75264e-05	0.000370779	0.000125366	1.10196e-05	0.000345926	4.42136e-05	9.31789e-05	0.00025479	7.11028e-05	0.00706622	0.00728239	0.000491405	0.000810617
ecotype.5381	active	1.10942	0	0.256332	0.234457	0.254063	0.0441646	0.171817	0.394033	0.0783774	0.0533014	0.152738	0.244896	0.172313	0.0501034	0.125654	0.348474	0.233735	0.23985	0.0317686	0.100304	0.229036	0	0	0	0	0	0.102351	0	1000	1.14382e-06	5.54403e-05	2.30184e-06	3.5555e-06	3.71286e-05	0.000170744	2.86671e-05	0.000413409	0.000125366	1.4224e-05	0.000385773	4.01669e-05	9.47584e-05	0.000284066	7.92727e-05	0.00723862	0.00811915	0.000547869	0.000868826
ecotype.5565	active	1.09338	0.14687	0.256332	0.234457	0	0.0435261	0.171817	0.394033	0	0.0525308	0.149957	0.240699	0.171156	0.0498316	0.125978	0.348474	0.228379	0.225064	0.0364607	0.0964006	0.224698	0	0	0	0	0	0.102351	0	1000	0	5.53019e-05	2.10217e-06	3.24708e-06	3.39987e-05	0.000186984	1.86495e-05	0.000401344	0.000125366	1.55769e-05	0.00037787	4.42136e-05	0.000103997	0.000259425	7.23962e-05	0.00776048	0.00741486	0.000500344	0.000802965
ecotype.5606	active	0.995429	0	0.256332	0.234457	0	0.0396267	0.171817	0.394033	0	0.0478247	0.132549	0.217303	0.156321	0.0447857	0.110599	0.348474	0.208263	0.214977	0.0293221	0.0773861	0.203239	0	0	0	0	0	0.102351	0	1000	0	5.00197e-05	1.94638e-06	3.00644e-06	3.14791e-05	0.000186984	1.39908e-05	0.000351016	0.000125366	1.60612e-05	0.000326116	4.42136e-05	9.03748e-05	0.000240199	6.7031e-05	0.00694273	0.00686535	0.000463264	0.000779555
ecotype.5742	active	0.924986	0	0.256332	0.234457	0	0.0368225	0.171817	0.394033	0	0.0444403	0.125531	0.202947	0.14657	0.0415394	0.105264	0.348474	0.194241	0.187639	0.0306848	0.0787813	0.189756	0	0	0	0	0	0.102351	0	1000	1.14382e-06	4.50771e-05	1.78838e-06	2.76239e-06	2.85914e-05	0.000186984	1.37814e-05	0.000312875	0.000125366	1.10512e-05	0.000299643	4.42136e-05	8.21123e-05	0.000221033	6.15897e-05	0.0065277	0.00630805	0.000425658	0.000724388
ecotype.5785	active	1.1451	0	0.256332	0.234457	0	0.0455848	0.171817	0.394033	0.0500124	0.0550154	0.153991	0.250748	0.177758	0.0521382	0.130028	0.348474	0.23713	0.232815	0.0326067	0.0939527	0.234379	0.0404342	0	0	0	0	0.102351	0	1000	1.05412e-06	5.70366e-05	2.32309e-06	3.58831e-06	3.75716e-05	0.000186984	2.52558e-05	0.000421173	0.000125366	1.55769e-05	0.000390243	4.42136e-05	0.000103997	0.000286688	8.00044e-05	0.00767011	0.00819409	0.000552925	0.000896765
ecotype.5832	active	0.958321	0	0.256332	0.234457	0	0.0381495	0.171817	0.394033	0.0067733	0.0460419	0.127941	0.209691	0.148831	0.0428494	0.107929	0.348474	0.200595	0.22374	0.0283596	0.0871441	0.195918	0	0	0	0	0	0.102351	0	1000	0	4.80186e-05	1.90325e-06	2.93982e-06	3.07815e-05	0.000174979	1.99716e-05	0.000335912	0.000125366	1.17609e-05	0.000318889	3.69429e-05	8.20812e-05	0.000234876	6.55456e-05	0.00657312	0.00671321	0.000452998	0.000750494
ecotype.6119	active	1.07457	0	0.256332	0.234457	0.194327	0.0427772	0.171817	0.394033	0.112749	0.051627	0.146396	0.237146	0.17538	0.0481622	0.126646	0.348474	0.216363	0.230139	0.0354303	0.0924877	0.22073	0	0	0	0	0	0.102351	0	1000	1.14382e-06	5.34617e-05	2.30177e-06	3.55538e-06	3.71274e-05	0.000170739	2.46182e-05	0.000396864	6.08716e-05	1.43229e-05	0.000385661	4.42136e-05	0.000103997	0.000293324	7.92701e-05	0.00673925	0.00811889	0.000547851	0.000841533
ecotype.6188	active	0.941149	0.470125	0.256332	0.234457	0	0.0374659	0.171817	0.394033	0	0.0452168	0.125636	0.20564	0.144869	0.0426796	0.107823	0.348474	0.19722	0.191547	0.0296591	0.0730333	0.192699	0	0	0	0	0	0.102351	0	1000	0	4.70925e-05	1.67525e-06	2.58764e-06	2.7094e-05	0.000186984	5.88288e-06	0.000332113	0.000125366	1.55769e-05	0.000306188	4.42136e-05	0.000103997	0.000206739	5.76936e-05	0.0071854	0.00590901	0.000398731	0.00117255
ecotype.6194	active	1.00986	0	0.256332	0.234457	0.0905806	0.0402011	0.171817	0.394033	0.00413583	0.0485179	0.136489	0.221373	0.157373	0.0457038	0.123589	0.348474	0.211956	0.209359	0.032973	0.0901624	0.206721	0	0	0	0	0	0.102351	0	1000	0	5.07978e-05	1.99841e-06	3.0868e-06	3.23205e-05	0.000186984	1.68156e-05	0.000355747	0.000125366	1.2349e-05	0.000334832	4.42136e-05	9.03396e-05	0.000246619	6.88227e-05	0.00695371	0.00704885	0.000475647	0.000737555
ecotype.6243	active	0.949995	0	0.256332	0.234457	0	0.037818	0.171817	0.394033	0	0.0456418	0.128662	0.208737	0.149783	0.0438491	0.123272	0.348474	0.199128	0.202179	0.0340975	0.0909257	0.194864	0.0619248	0	0	0	0	0.102351	0	1000	0	4.75696e-05	1.85489e-06	2.86511e-06	2.99993e-05	0.000186984	1.63608e-05	0.000323502	0.000125366	1.14621e-05	0.000310786	4.43553e-05	8.30987e-05	0.000228908	6.388e-05	0.00663585	0.00654262	0.000441487	0.000738037
ecotype.6318	active	1.08742	0.0774593	0.256332	0.234457	0.0469068	0.0432886	0.171817	0.394033	0	0.0522441	0.144365	0.237315	0.164681	0.0501125	0.133558	0.348474	0.227875	0.217179	0.0365283	0.0881183	0.221783	0	0	0	0	0	0.102351	0	1000	1.14382e-06	5.38364e-05	2.11295e-06	3.26373e-06	3.3988e-05	0.000186984	1.89719e-05	0.000397478	0.000125366	1.55769e-05	0.000370533	4.42136e-05	0.000103997	0.000260755	7.29525e-05	0.00763436	0.00745288	0.00050291	0.000851593
ecotype.6448	active	0.806168	0	0.256332	0.234457	0	0.0320925	0.171817	0.394033	0	0.0387317	0.112793	0.178643	0.135144	0.0372523	0.0975065	0.348474	0.17289	0.179331	0.0298008	0.0876251	0.166569	0	0	0	0	0	0.102351	0	1000	0	3.98135e-05	1.50414e-06	2.32334e-06	2.50092e-05	0.000186984	6.10924e-06	0.000254616	0.000125366	9.29471e-06	0.000252019	3.84996e-05	7.45433e-05	0.000184941	5.18008e-05	0.00589445	0.00530547	0.000358005	0.000578038
ecotype.66	active	0.741044	0	0.256332	0.234457	0	0.0295	0.171817	0.394033	0	0.0356029	0.102535	0.163684	0.129912	0.0340403	0.0856217	0.348474	0.158049	0.154174	0.0259722	0.0735099	0.152833	0	0	0	0	0	0.102351	0.000463048	1000	0	3.63016e-05	1.40095e-06	2.16396e-06	2.26578e-05	0.000150293	1.49654e-05	0.000246568	0.000125366	8.65706e-06	0.000234729	2.69285e-05	6.01541e-05	0.000172889	4.82471e-05	0.00534932	0.00494149	0.000333445	0.000580337
ecotype.6709	active	1.03389	0	0.256332	0.234457	0.120455	0.0411578	0.171817	0.394033	0.100004	0.0496726	0.140827	0.227312	0.15913	0.0465131	0.120612	0.348474	0.216164	0.216889	0.0329537	0.0787632	0.212046	0	0	0	0	0	0.102351	0	1000	0	5.26246e-05	2.15523e-06	3.32903e-06	3.48568e-05	0.000159869	2.57143e-05	0.000385234	0.000101291	1.3318e-05	0.000361108	3.87353e-05	8.98496e-05	0.000265972	7.42234e-05	0.0067078	0.007602	0.000512972	0.000809676
ecotype.6727	active	0.865503	0	0.256332	0.234457	0	0.0344545	0.171817	0.394033	0	0.0415825	0.115509	0.189261	0.134153	0.0390653	0.0967242	0.348474	0.181394	0.179547	0.0231723	0.0661295	0.176737	0	0	0	0	0	0.102351	0	1000	0	4.30132e-05	1.64315e-06	2.53806e-06	2.73204e-05	0.00018672	8.01142e-06	0.000285387	0.000125366	1.55769e-05	0.000275309	4.11251e-05	8.00947e-05	0.000196609	5.6588e-05	0.00622174	0.00579578	0.000391091	0.000624505
ecotype.6729	active	1.0623	0	0.256332	0.234457	0	0.0422889	0.171817	0.394033	0	0.0510376	0.140649	0.231499	0.163349	0.047725	0.11956	0.348474	0.220734	0.215373	0.0320002	0.0870799	0.217387	0	0	0	0	0	0.102351	0	1000	0	5.36259e-05	2.11426e-06	3.26575e-06	3.41941e-05	0.000186984	1.90109e-05	0.000382385	0.000125366	1.55769e-05	0.000354243	4.42136e-05	9.73249e-05	0.000260916	7.28124e-05	0.0072694	0.00745749	0.000503221	0.000831926
ecotype.6730	active	1.08441	0	0.256332	0.234457	0	0.043169	0.171817	0.394033	0	0.0520998	0.143042	0.23618	0.160563	0.0490381	0.124828	0.348474	0.224903	0.213098	0.0347517	0.0793384	0.221616	0	0	0	0	0	0.102351	0	1000	0	5.48182e-05	2.10268e-06	3.24787e-06	3.4007e-05	0.000186984	1.86648e-05	0.000396017	0.000125366	1.55769e-05	0.000369595	4.42136e-05	0.000103997	0.000259488	7.24139e-05	0.00762996	0.00741667	0.000500466	0.000849241
ecotype.6744	active	0.982386	0	0.256332	0.234457	0.00615655	0.0391075	0.171817	0.394033	0.0363593	0.047198	0.135567	0.216851	0.156487	0.0454122	0.116162	0.348474	0.20503	0.207667	0.0308938	0.0951212	0.2023	0	0	0	0	0	0.102351	0.00327938	1000	0	4.93163e-05	1.95103e-06	3.01362e-06	3.15542e-05	0.000182623	1.88959e-05	0.000342675	0.000125366	1.20562e-05	0.000326894	3.94474e-05	8.57188e-05	0.000240772	6.7191e-05	0.00673824	0.00688174	0.00046437	0.00076934
ecotype.6810	active	1.19327	0	0.256332	0.234457	0.0954923	0.0475023	0.171817	0.394033	0.074033	0.0573295	0.164591	0.263129	0.180319	0.0535935	0.132984	0.348474	0.24763	0.249223	0.035232	0.0927209	0.245143	0	0	0	0	0	0.102351	0	1000	1.14382e-06	5.86993e-05	3.46888e-06	3.83504e-06	4.01377e-05	0.000184168	2.91321e-05	0.000444626	0.000118706	1.55769e-05	0.000415095	4.42136e-05	0.000103997	0.000306996	8.55052e-05	0.00775925	0.00875749	0.000590943	0.000934486
ecotype.6847	active	0.843177	0	0.256332	0.234457	0.0186185	0.0335658	0.171817	0.394033	0.0129576	0.0405098	0.115273	0.18512	0.143204	0.0391754	0.101695	0.348474	0.178369	0.18247	0.0303855	0.0859441	0.17389	0	0	0	0	0	0.102351	0.0207154	1000	0	4.18093e-05	1.67543e-06	2.58793e-06	2.7097e-05	0.000126143	3.11673e-05	0.000309752	0.000125366	1.03532e-05	0.000280719	3.07035e-05	5.86701e-05	0.000206762	5.76999e-05	0.00578009	0.00590966	0.000398775	0.000660321
ecotype.6898	active	0.930025	0	0.256332	0.234457	0	0.037023	0.171817	0.394033	0.0269368	0.0446824	0.122136	0.202788	0.138897	0.0426142	0.114256	0.348474	0.195247	0.184046	0.0317716	0.0646572	0.189908	0	0	0	0	0	0.102351	0.00127022	1000	0	4.64926e-05	1.83598e-06	2.83591e-06	2.96935e-05	0.000172922	1.89353e-05	0.000323538	0.000125366	1.13453e-05	0.000307618	3.59677e-05	7.95106e-05	0.000226575	6.3229e-05	0.00642071	0.00647595	0.000436988	0.000728334
ecotype.6899	active	1.01227	0	0.256332	0.234457	0	0.0402972	0.171817	0.394033	0	0.0486339	0.136867	0.221523	0.159489	0.0458682	0.115256	0.348474	0.213345	0.190419	0.0302285	0.0796808	0.207935	0	0	0	0	0	0.102351	0	1000	0	5.09279e-05	1.95915e-06	3.02616e-06	3.16856e-05	0.000186984	1.43726e-05	0.000360351	0.000125366	1.55769e-05	0.000328255	4.42136e-05	0.000102091	0.000241775	6.74707e-05	0.00713613	0.00691039	0.000466303	0.000792745
ecotype.6903	active	0.958775	0	0.256332	0.234457	0	0.0381676	0.171817	0.394033	0.0171875	0.0460636	0.129359	0.210282	0.151615	0.0432665	0.105641	0.348474	0.200506	0.209557	0.0298027	0.0808457	0.196808	0.039672	0	0	0	0	0.102351	0	1000	0	4.8043e-05	1.9251e-06	2.97358e-06	3.1135e-05	0.000162025	2.43007e-05	0.000344396	0.000125366	1.1896e-05	0.000322551	3.32674e-05	7.8924e-05	0.000237573	6.62983e-05	0.00649733	0.00679031	0.0004582	0.000750849
ecotype.6905	active	1.09994	0	0.256332	0.234457	0	0.0437874	0.171817	0.394033	0.0974576	0.0528461	0.146241	0.239795	0.171663	0.0493995	0.121203	0.348474	0.229168	0.220446	0.0337619	0.100913	0.2245	0.0661592	0	0	0	0	0.102351	0.00784957	1000	1.04162e-06	5.49412e-05	2.29556e-06	3.54579e-06	3.71264e-05	0.000170278	2.64598e-05	0.000410499	0.000104873	1.41852e-05	0.00038462	4.21863e-05	9.66288e-05	0.00028329	7.90563e-05	0.00712642	0.00809698	0.000546373	0.000861405
ecotype.6906	active	0.855482	0.235713	0.256332	0.234457	0	0.0340556	0.171817	0.394033	0	0.041101	0.114841	0.187077	0.136932	0.0387167	0.106143	0.348474	0.180726	0.16658	0.0279776	0.0755248	0.175304	0	0	0	0	0	0.102351	0	1000	6.83409e-07	4.17894e-05	1.50611e-06	2.32639e-06	2.43586e-05	0.000186984	0	0.000290522	0.000125366	1.55769e-05	0.000254625	4.42136e-05	0.000103997	0.000185866	5.18687e-05	0.00659405	0.00531242	0.000358475	0.000669957
ecotype.6907	active	1.02453	0	0.256332	0.234457	0	0.0407852	0.171817	0.394033	0.0167087	0.0492228	0.137055	0.224216	0.156512	0.0469003	0.12341	0.348474	0.214442	0.199431	0.0354027	0.0825812	0.209709	0	0	0	0	0	0.102351	0	1000	0	5.1589e-05	2.03497e-06	3.14327e-06	3.29118e-05	0.000186984	1.74947e-05	0.000363057	0.000125366	1.25749e-05	0.000340958	4.42136e-05	9.16208e-05	0.000251131	7.00817e-05	0.00702641	0.00717781	0.000484349	0.000802345
ecotype.6909	active	0.863252	0	0.256332	0.234457	0.0804757	0.0343649	0.171817	0.394033	0.0666322	0.0414743	0.128987	0.196917	0.157364	0.0403641	0.108083	0.348474	0.179669	0.253985	0.0336141	0.0967775	0.180462	0.0231758	0	0	0	0	0.102351	0	1000	-9.92354e-07	4.38842e-05	1.83733e-06	2.838e-06	3.07077e-05	0.000136288	1.55747e-05	0.000323044	5.80781e-05	1.13536e-05	0.000306852	3.93686e-05	8.29436e-05	0.000226741	6.32754e-05	0.00545833	0.0064807	0.000437309	0.000676002
ecotype.6911	active	1.1794	0.227539	0.256332	0.234457	0	0.0469503	0.171817	0.394033	0	0.0566634	0.15523	0.25712	0.186138	0.0527099	0.130051	0.348474	0.245082	0.239374	0.0299865	0.0908167	0.240294	0	0	0	0	0	0.102351	0	1000	1.14382e-06	5.87967e-05	2.40096e-06	3.55486e-06	3.71218e-05	0.000186984	2.46081e-05	0.000442503	0.000125366	1.55769e-05	0.000422355	4.42136e-05	0.000103997	0.000286658	7.92585e-05	0.00791944	0.0084417	0.000547771	0.000870329
ecotype.6914	active	1.04549	0	0.256332	0.234457	0.0364592	0.0416197	0.171817	0.394033	0.0552662	0.05023	0.142323	0.230011	0.164458	0.047884	0.12857	0.348474	0.218594	0.214507	0.0337403	0.0885843	0.2146	0	0	0	0	0	0.102351	0	1000	0	5.27194e-05	0	0	3.53508e-05	0.000175982	2.59296e-05	0.000380754	0.000125366	1.31382e-05	0.000356231	3.76497e-05	8.80738e-05	0.000261416	7.32211e-05	0.00698371	0.00749935	0.000506045	0.000794027
ecotype.6916	active	1.01811	0	0.256332	0.234457	0	0.0405296	0.171817	0.394033	0	0.0489144	0.13779	0.22404	0.165049	0.0458935	0.120381	0.348474	0.212924	0.212554	0.0312714	0.0840432	0.208422	0	0	0	0	0	0.102351	0	1000	0	5.12428e-05	2.00439e-06	3.09605e-06	3.24173e-05	0.000186984	1.57256e-05	0.000361603	0.000125366	1.55769e-05	0.000335836	4.42136e-05	9.27022e-05	0.000247358	6.90289e-05	0.00704948	0.00706998	0.000477072	0.000797317
ecotype.6918	active	0.954473	0	0.256332	0.234457	0	0.0379963	0.171817	0.394033	0.0489947	0.045857	0.128028	0.20897	0.151052	0.0433158	0.11115	0.348474	0.19953	0.191749	0.0287995	0.0775318	0.195224	0	0	0	0	0	0.102351	0.0129907	1000	0	4.78111e-05	1.92994e-06	2.98104e-06	3.12131e-05	0.0001523	2.72686e-05	0.00034852	0.000125366	1.19259e-05	0.000323361	3.0444e-05	7.62153e-05	0.00023817	6.64647e-05	0.00641746	0.00680735	0.00045935	0.00074748
ecotype.6919	active	1.21441	0.340828	0.256332	0.234457	0	0.0483439	0.171817	0.394033	0	0.0583452	0.160847	0.265265	0.187024	0.0542483	0.133165	0.348474	0.251086	0.24726	0.0351915	0.0938237	0.248298	0	0	0	0	0	0.102351	0	1000	1.84657e-06	6.06844e-05	2.52077e-06	3.89366e-06	4.15822e-05	0.000186984	3.11673e-05	0.000452531	0.000125366	1.55769e-05	0.000422355	4.42136e-05	0.000103997	0.000311083	8.68123e-05	0.00791944	0.00889136	0.000599976	0.00089882
ecotype.6921	active	0.916595	0	0.256332	0.234457	0	0.0364884	0.171817	0.394033	0	0.0440371	0.126878	0.203281	0.150617	0.0417389	0.108405	0.348474	0.193763	0.194104	0.030611	0.0788157	0.18952	0	0	0	0	0	0.102351	0	1000	0	4.57684e-05	1.7221e-06	2.66e-06	2.78516e-05	0.000186984	7.28373e-06	0.000315321	0.000125366	1.55769e-05	0.000288537	4.42136e-05	9.18232e-05	0.00021252	5.93068e-05	0.00665699	0.00607424	0.000409881	0.000664517
ecotype.6926	active	1.10889	0.0851229	0.256332	0.234457	0	0.0441435	0.171817	0.394033	0	0.0532759	0.149523	0.242783	0.168799	0.0499905	0.124055	0.348474	0.229464	0.219197	0.0336629	0.0896309	0.227178	0	0	0	0	0	0.102351	0	1000	0	5.61383e-05	2.14193e-06	3.30849e-06	3.46417e-05	0.000186984	1.98385e-05	0.000408579	0.000125366	1.55769e-05	0.000385763	4.42136e-05	0.000103997	0.000264331	7.37655e-05	0.00783314	0.0075551	0.000509808	0.000815112
ecotype.6928	active	0.960576	0	0.256332	0.234457	0	0.0382393	0.171817	0.394033	0.0953049	0.0461502	0.128603	0.20961	0.158632	0.0434022	0.122091	0.348474	0.194633	0.180815	0.0318929	0.0778718	0.196591	0.157262	0	0	0	0	0.102351	0	1000	0	4.88713e-05	2.01727e-06	3.11593e-06	3.26255e-05	0.000149635	2.17675e-05	0.000358659	0.000125366	1.24655e-05	0.000337993	3.85567e-05	8.63991e-05	0.000248947	6.94722e-05	0.00617614	0.00711538	0.000480136	0.00075226
ecotype.6932	active	0.966838	0	0.256332	0.234457	0	0.0384885	0.171817	0.394033	0	0.046451	0.132662	0.213758	0.164853	0.0438753	0.110906	0.348474	0.201987	0.201041	0.0303366	0.0843085	0.198488	0	0	0	0	0	0.102351	0	1000	0	4.84778e-05	1.88925e-06	2.91819e-06	3.0555e-05	0.000186984	1.40683e-05	0.000335107	0.000125366	1.16744e-05	0.000316543	4.42136e-05	8.72336e-05	0.000233148	6.50633e-05	0.00674794	0.00666382	0.000449665	0.000744443
ecotype.6937	active	0.978234	0	0.256332	0.234457	0	0.0389422	0.171817	0.394033	0	0.0469985	0.132839	0.215158	0.148304	0.045182	0.116154	0.348474	0.203517	0.193677	0.0337962	0.0734352	0.200566	0	0	0	0	0	0.102351	0	1000	0	4.90924e-05	1.82934e-06	2.82566e-06	2.95862e-05	0.000186984	1.04908e-05	0.000346542	0.000125366	1.55769e-05	0.000315743	4.42136e-05	0.000103997	0.000225755	6.30003e-05	0.00713689	0.00645252	0.000435407	0.000766088
ecotype.6939	active	1.04253	0	0.256332	0.234457	0	0.0415018	0.171817	0.394033	0	0.0500876	0.140017	0.22834	0.160421	0.0478223	0.124242	0.348474	0.216899	0.219771	0.0335127	0.0803534	0.213374	0.00896306	0	0	0	0	0.102351	0	1000	0	5.25597e-05	2.04302e-06	3.15571e-06	3.3042e-05	0.000186984	1.68805e-05	0.000374161	0.000125366	1.55769e-05	0.000342307	4.42136e-05	0.000102443	0.000252125	7.0359e-05	0.00725417	0.00720621	0.000486265	0.000763142
ecotype.6940	active	1.08318	0.274538	0.256332	0.234457	0	0.0431201	0.171817	0.394033	0	0.0520408	0.140416	0.234917	0.162098	0.0485544	0.122119	0.348474	0.224002	0.205274	0.0344331	0.0780479	0.219873	0	0	0	0	0	0.102351	0	1000	0	5.47519e-05	2.02611e-06	3.1296e-06	3.27686e-05	0.000186984	1.63751e-05	0.000399013	0.000125366	1.55769e-05	0.000380559	4.42136e-05	0.000103997	0.000250039	6.97769e-05	0.00790064	0.00714659	0.000482241	0.000943539
ecotype.6943	active	1.18889	0	0.256332	0.234457	0.0665591	0.047328	0.171817	0.394033	0.0440165	0.0571193	0.157589	0.259903	0.182993	0.0534126	0.132933	0.348474	0.24618	0.225165	0.0329183	0.091198	0.242382	0	0	0	0	0	0.102351	0	1000	1.11377e-06	5.93384e-05	2.52077e-06	3.89366e-06	3.96978e-05	0.000186984	2.97347e-05	0.00043995	0.000125366	1.51677e-05	0.00041126	4.51445e-05	0.000101879	0.000302743	8.45319e-05	0.00780292	0.0086578	0.000584216	0.000931058
ecotype.6946	active	1.13846	0.559311	0.256332	0.234457	0	0.0453205	0.171817	0.394033	0	0.0546964	0.153307	0.250037	0.167128	0.0517336	0.126579	0.348474	0.236125	0.21762	0.0326323	0.100134	0.233053	0	0	0	0	0	0.102351	0	1000	0	5.77327e-05	2.0746e-06	3.20449e-06	3.35527e-05	0.000186984	1.7825e-05	0.00042933	0.000125366	1.55769e-05	0.000422355	4.42136e-05	0.000103997	0.000257069	7.14467e-05	0.00791944	0.00790872	0.000493782	0.000891566
ecotype.6951	active	1.05188	0	0.256332	0.234457	0	0.0418741	0.171817	0.394033	0	0.050537	0.144004	0.231987	0.156126	0.0477422	0.118439	0.348474	0.218221	0.208958	0.0323581	0.0804351	0.21643	0	0	0	0	0	0.102351	0	1000	7.53528e-07	5.23105e-05	2.03293e-06	3.89366e-06	3.21254e-05	0.000186984	1.6579e-05	0.00038018	0.000125366	1.55769e-05	0.000350889	4.42136e-05	0.000103997	0.00025088	7.00118e-05	0.00742622	0.00717065	0.000483865	0.000823766
ecotype.6953	active	1.16302	0	0.256332	0.234457	0.0387904	0.0462984	0.171817	0.394033	0.0623611	0.0558765	0.159488	0.256407	0.186311	0.0532423	0.136747	0.348474	0.243926	0.257073	0.0392416	0.10207	0.239724	0	0	0	0	0	0.102351	0	1000	1.09673e-06	5.81113e-05	2.52077e-06	3.73337e-06	3.90903e-05	0.000179286	2.93845e-05	0.000433476	0.000125366	1.49356e-05	0.000404967	4.2893e-05	0.000100216	0.000298276	8.32384e-05	0.00757351	0.00852532	0.000575276	0.000857502
ecotype.6958	active	1.13938	0	0.256332	0.234457	0	0.045357	0.171817	0.394033	0.0446578	0.0547404	0.149758	0.247873	0.1688	0.0518519	0.129505	0.348474	0.235576	0.223383	0.0357306	0.0967496	0.232921	0	0	0	0	0	0.102351	0	1000	1.14382e-06	5.66383e-05	2.52077e-06	3.53556e-06	3.6914e-05	0.000186984	2.42344e-05	0.000419324	0.000125366	1.55769e-05	0.000390533	4.42136e-05	0.000103997	0.000282472	7.87014e-05	0.00771667	0.00807361	0.000544796	0.000892283
ecotype.6967	active	1.12133	0	0.256332	0.234457	0	0.0446386	0.171817	0.394033	0.0391316	0.0538734	0.148116	0.243931	0.169034	0.0500778	0.128561	0.348474	0.233196	0.245464	0.0377978	0.0970454	0.229431	0.0782734	0	0	0	0	0.102351	0	1000	0	5.68089e-05	0	0	3.67302e-05	0.000186984	1.77779e-05	0.000421352	0.000125366	1.18006e-05	0.000380516	4.42136e-05	0.000103997	0.000280268	7.82127e-05	0.00752521	0.00801059	0.000540543	0.00087815
ecotype.6973	active	1.01329	0	0.256332	0.234457	0	0.0403377	0.171817	0.394033	0	0.0486827	0.137339	0.222655	0.158835	0.0460105	0.117783	0.348474	0.212377	0.223861	0.031879	0.0881335	0.207494	0	0	0	0	0	0.102351	0	1000	0	5.09827e-05	1.95888e-06	3.02574e-06	3.16811e-05	0.000186984	1.43644e-05	0.000360966	0.000125366	1.55769e-05	0.000328209	4.42136e-05	0.000103108	0.000241741	6.74613e-05	0.00715173	0.00690942	0.000466238	0.000740241
ecotype.6976	active	1.1239	0.0825565	0.256332	0.234457	0	0.044741	0.171817	0.394033	0	0.053997	0.149796	0.245688	0.168683	0.0511236	0.132033	0.348474	0.234259	0.216551	0.0357181	0.083397	0.229658	0	0	0	0	0	0.102351	0	1000	9.91868e-07	5.59558e-05	2.1859e-06	3.37641e-06	3.53529e-05	0.000186984	2.11534e-05	0.000415312	0.000125366	1.55769e-05	0.000392532	4.42136e-05	0.000103997	0.000269758	7.52799e-05	0.00788274	0.0077102	0.000520274	0.000826865
ecotype.6977	active	0.958008	0	0.256332	0.234457	0	0.038137	0.171817	0.394033	0	0.0460268	0.125437	0.208011	0.146884	0.0430202	0.114092	0.348474	0.199557	0.184384	0.0298155	0.0713129	0.195197	0	0	0	0	0	0.102351	0	1000	0	4.80017e-05	0	2.93375e-06	3.0718e-05	0.000178845	1.92998e-05	0.000334506	0.000125366	1.17367e-05	0.000318231	3.74974e-05	8.25425e-05	0.000234392	6.54103e-05	0.00658341	0.00669936	0.000452063	0.000696949
ecotype.6979	active	0.99454	0	0.256332	0.234457	0	0.0395913	0.171817	0.394033	0.0840158	0.0477819	0.136833	0.219283	0.165965	0.0452347	0.115232	0.348474	0.20935	0.2168	0.0347788	0.0924437	0.204516	0.0880956	0	0	0	0	0.102351	0	1000	0	5.06697e-05	2.04002e-06	3.15108e-06	3.39192e-05	0.000151323	2.85468e-05	0.000368917	0.000125366	1.26061e-05	0.000341805	3.24578e-05	8.08398e-05	0.000251755	6.93302e-05	0.0065774	0.00719564	0.000485552	0.00075024
ecotype.6980	active	0.917677	0	0.256332	0.234457	0	0.0365315	0.171817	0.394033	0.0241951	0.0440891	0.119063	0.199116	0.147189	0.0419969	0.110213	0.348474	0.186298	0.187103	0.0322581	0.0726121	0.186978	0.0987172	0	0	0	0	0.102351	0	1000	0	4.58268e-05	1.85982e-06	2.87274e-06	3.0923e-05	0.000137931	2.91017e-05	0.000339773	0.000125366	1.14926e-05	0.000311613	2.65142e-05	7.06226e-05	0.000228673	6.405e-05	0.00615392	0.00656004	0.000442662	0.000718664
ecotype.6982	active	1.21441	0	0.256332	0.234457	0	0.0483439	0.171817	0.394033	0.0394104	0.0583452	0.168984	0.276201	0.195111	0.0562388	0.137607	0.348474	0.262741	0.26582	0.0361952	0.103481	0.257137	0	0	0	0	0	0.102351	0	1000	1.14382e-06	6.06844e-05	2.52077e-06	3.89366e-06	4.07687e-05	0.000186984	3.11673e-05	0.000452531	0.000125366	1.55769e-05	0.000422355	4.42136e-05	0.000103997	0.000311083	8.68123e-05	0.00791944	0.00889136	0.000599976	0.000932105
ecotype.6983	active	1.03721	0	0.256332	0.234457	0.0321128	0.0412898	0.171817	0.394033	0	0.0498319	0.135537	0.225632	0.158784	0.0475926	0.126646	0.348474	0.217882	0.188652	0.0340792	0.0804345	0.210815	0	0	0	0	0	0.102351	0	1000	0	5.22726e-05	2.08181e-06	3.21563e-06	3.36694e-05	0.000186984	2.06674e-05	0.000366501	0.000125366	1.28644e-05	0.000348807	4.09217e-05	9.09601e-05	0.000256912	7.16951e-05	0.00703176	0.00734306	0.000495499	0.000758973
ecotype.6985	active	1.06202	0	0.256332	0.234457	0.173383	0.0422775	0.171817	0.394033	0.0936316	0.0510239	0.140882	0.231376	0.159567	0.0483575	0.126007	0.348474	0.221605	0.212806	0.0321597	0.0809033	0.216618	0	0	0	0	0	0.102351	0	1000	0	5.40714e-05	2.20338e-06	3.40341e-06	3.56355e-05	0.000163441	2.79103e-05	0.000395192	0.000125366	1.36156e-05	0.000369176	3.79793e-05	9.02356e-05	0.000271915	7.58817e-05	0.00692974	0.00777185	0.000524433	0.000831703
ecotype.6988	active	1.02745	0	0.256332	0.234457	0.0810397	0.0409015	0.171817	0.394033	0.0127132	0.0493632	0.13739	0.224726	0.157702	0.0464507	0.117994	0.348474	0.215019	0.212013	0.033074	0.0779725	0.211038	0	0	0	0	0	0.102351	0	1000	0	5.17465e-05	2.05352e-06	3.17194e-06	3.41437e-05	0.000186984	1.95588e-05	0.00036144	0.000125366	1.26896e-05	0.000344068	4.27295e-05	9.05518e-05	0.00025249	7.07209e-05	0.00699841	0.00724327	0.000488766	0.000804633
ecotype.6989	active	1.00238	0	0.256332	0.234457	0.0458119	0.0399036	0.171817	0.394033	0.0730279	0.0481588	0.134574	0.219272	0.162131	0.0449633	0.116731	0.348474	0.210069	0.215485	0.0332667	0.0955256	0.205329	0	0	0	0	0	0.102351	0.0058884	1000	0	5.03947e-05	2.04319e-06	3.15598e-06	3.30448e-05	0.00015163	3.11673e-05	0.000371493	0.000125366	1.26257e-05	0.000342336	3.44856e-05	7.83893e-05	0.000252146	7.0365e-05	0.00667792	0.00720683	0.000486306	0.000785001
ecotype.6990	active	0.914046	0.0238926	0.256332	0.234457	0	0.036387	0.171817	0.394033	0	0.0439147	0.12507	0.200351	0.14248	0.0415695	0.110696	0.348474	0.191378	0.183846	0.0310323	0.0817086	0.187973	0	0	0	0	0	0.102351	0	1000	0	4.5631e-05	1.71773e-06	2.65326e-06	2.77811e-05	0.000186984	7.1533e-06	0.000314026	0.000125366	1.55769e-05	0.000287806	4.42136e-05	9.09138e-05	0.000211982	5.91566e-05	0.00663687	0.00605886	0.000408843	0.00117255
ecotype.6994	active	1.14819	0	0.256332	0.234457	0.167379	0.045708	0.171817	0.394033	0.106006	0.0551641	0.150318	0.249781	0.168071	0.0515985	0.12474	0.348474	0.23767	0.222973	0.0353391	0.0848597	0.233314	0	0	0	0	0	0.102351	0	1000	1.14382e-06	5.72839e-05	2.40361e-06	3.7127e-06	3.88208e-05	0.000178293	2.69503e-05	0.000428544	0.000125366	1.48529e-05	0.000402725	4.42136e-05	0.000101932	0.000297392	8.27776e-05	0.00741128	0.00847812	0.000572092	0.000899189
ecotype.6996	active	1.03644	0.000615854	0.256332	0.234457	0	0.0412593	0.171817	0.394033	0	0.049795	0.141001	0.228136	0.164638	0.0476662	0.13202	0.348474	0.216751	0.22087	0.0359296	0.0795558	0.212752	0	0	0	0	0	0.102351	0	1000	0	5.22312e-05	1.99752e-06	3.08543e-06	3.23062e-05	0.000186984	1.55201e-05	0.000372772	0.000125366	1.55769e-05	0.00034237	4.42136e-05	0.000103997	0.00024651	6.87922e-05	0.00733814	0.00704574	0.000475436	0.000758372
ecotype.7000	active	0.966444	0.0971183	0.256332	0.234457	0	0.0384729	0.171817	0.394033	0	0.0464321	0.131666	0.212805	0.151523	0.0441493	0.111735	0.348474	0.201808	0.200704	0.0320136	0.0867904	0.198138	0	0	0	0	0	0.102351	0	1000	0	4.84566e-05	1.79721e-06	2.77603e-06	2.90666e-05	0.000186984	9.5301e-06	0.000341135	0.000125366	1.55769e-05	0.000310044	4.42136e-05	0.000103997	0.000221791	6.18939e-05	0.00708882	0.00633921	0.000427761	0.000703556
ecotype.7004	active	1.0377	0	0.256332	0.234457	0	0.0413093	0.171817	0.394033	0	0.0498554	0.141624	0.228316	0.164633	0.0465502	0.121435	0.348474	0.216664	0.225401	0.0314777	0.0855071	0.212203	0	0	0	0	0	0.102351	0	1000	0	5.2299e-05	2.0462e-06	3.16062e-06	3.30934e-05	0.000186984	1.69756e-05	0.000371148	0.000125366	1.55769e-05	0.00034284	4.42136e-05	9.69917e-05	0.000252517	7.04685e-05	0.00717287	0.00721743	0.000487021	0.000759356
ecotype.7008	active	1.02463	0	0.256332	0.234457	0	0.0407891	0.171817	0.394033	0	0.0492276	0.137188	0.224085	0.158885	0.0465967	0.126729	0.348474	0.215074	0.212601	0.0344899	0.083212	0.210154	0	0	0	0	0	0.102351	0	1000	9.04099e-07	5.06902e-05	1.99248e-06	3.07764e-06	3.22246e-05	0.000186984	1.53692e-05	0.000366036	0.000125366	1.55769e-05	0.000333839	4.42136e-05	0.000102535	0.000245887	6.86185e-05	0.00718781	0.00702794	0.000474235	0.000749122
ecotype.7011	active	0.900998	0	0.256332	0.234457	0	0.0358675	0.171817	0.394033	0	0.0432878	0.119886	0.196824	0.137717	0.0406446	0.105724	0.348474	0.188266	0.182432	0.0286216	0.0743696	0.184153	0	0	0	0	0	0.102351	0.00481088	1000	0	4.49273e-05	1.76602e-06	2.72785e-06	2.85621e-05	0.000153256	2.675e-05	0.000319539	0.000125366	1.0913e-05	0.000295896	4.42136e-05	6.79446e-05	0.000217941	6.08196e-05	0.00626798	0.00622918	0.000420336	0.000705602
ecotype.7031	active	1.01932	0	0.256332	0.234457	0.0700681	0.0405779	0.171817	0.394033	0	0.0489727	0.139376	0.224743	0.164465	0.0460989	0.122987	0.348474	0.213461	0.228507	0.0305985	0.0920914	0.209543	0	0	0	0	0	0.102351	0	1000	0	5.13083e-05	2.05964e-06	3.18138e-06	3.33107e-05	0.000172309	2.45652e-05	0.000367121	0.000125366	1.27273e-05	0.000345091	3.70258e-05	8.5873e-05	0.000254175	7.09313e-05	0.00685888	0.00726482	0.00049022	0.000744968
ecotype.7035	active	1.21441	0	0.256332	0.234457	0.146512	0.0483439	0.171817	0.394033	0.123022	0.0583452	0.163715	0.269911	0.19148	0.0558661	0.145072	0.348474	0.259192	0.256484	0.0405116	0.0926119	0.252571	0	0	0	0	0	0.102351	0	1000	1.14382e-06	6.06844e-05	2.62966e-06	4.06186e-06	4.07687e-05	0.000186984	3.11673e-05	0.000452531	0.000125366	1.55769e-05	0.000422355	4.42136e-05	0.000103997	0.000311083	8.68123e-05	0.00782495	0.00889136	0.000599976	0.000968493
ecotype.7062	active	1.18388	0	0.256332	0.234457	0	0.0471285	0.171817	0.394033	0	0.0568785	0.162347	0.26052	0.175676	0.0534682	0.145101	0.348474	0.246394	0.259813	0.03652	0.103897	0.243418	0	0	0	0	0	0.102351	0	1000	1.14382e-06	5.90381e-05	2.35875e-06	3.64339e-06	3.80748e-05	0.000186984	2.63221e-05	0.000442435	0.000125366	1.55769e-05	0.00042004	4.42136e-05	0.000103997	0.000291088	8.12324e-05	0.00791944	0.00849223	0.000561413	0.000873834
ecotype.7069	active	1.04013	0.00642514	0.256332	0.234457	0	0.0414062	0.171817	0.394033	0	0.0499723	0.141224	0.228541	0.164248	0.0472296	0.122881	0.348474	0.217103	0.210765	0.0344085	0.0919638	0.213941	0	0	0	0	0	0.102351	0	1000	0	5.24302e-05	1.98608e-06	3.06776e-06	3.21211e-05	0.000186984	1.51779e-05	0.00037551	0.000125366	1.55769e-05	0.000347547	4.42136e-05	0.000103997	0.000245098	6.83982e-05	0.00743411	0.00700538	0.000472713	0.000814561
ecotype.7071	active	1.09104	0	0.256332	0.234457	0	0.043433	0.171817	0.394033	0	0.0524184	0.147269	0.239023	0.170329	0.049543	0.127502	0.348474	0.228025	0.22664	0.0361794	0.0893546	0.223199	0	0	0	0	0	0.102351	0	1000	9.85012e-07	5.41908e-05	2.17079e-06	3.35307e-06	3.51085e-05	0.000186984	2.07015e-05	0.000396625	0.000125366	1.55769e-05	0.000364902	4.42136e-05	0.000103997	0.000267893	7.47595e-05	0.00746858	0.00765691	0.000516677	0.000854434
ecotype.7078	active	1.04598	0	0.256332	0.234457	0.0257124	0.041639	0.171817	0.394033	0.0486752	0.0502532	0.143956	0.230236	0.167527	0.0474402	0.117198	0.348474	0.218969	0.222675	0.0344559	0.0906607	0.216249	0	0	0	0	0	0.102351	0	1000	0	5.27455e-05	2.111e-06	3.26071e-06	3.41414e-05	0.000173471	2.71891e-05	0.00037813	0.000125366	1.30447e-05	0.000353697	4.42136e-05	8.60033e-05	0.000260514	7.27002e-05	0.00704761	0.00744599	0.000502445	0.000796723
ecotype.7080	active	1.03696	0	0.256332	0.234457	0.11225	0.0412799	0.171817	0.394033	0.0939196	0.0498199	0.139337	0.227085	0.158963	0.0472155	0.117997	0.348474	0.215359	0.209228	0.034195	0.081331	0.21275	0	0	0	0	0	0.102351	0.00474841	1000	9.70214e-07	5.18445e-05	2.13818e-06	3.3027e-06	3.45811e-05	0.000158604	2.86522e-05	0.000385693	0.000125366	1.32127e-05	0.000358252	3.43175e-05	8.59977e-05	0.000263869	7.36363e-05	0.00681594	0.00754188	0.000508915	0.000812077
ecotype.7098	active	1.21441	0	0.256332	0.234457	0	0.0483439	0.171817	0.394033	0.162238	0.0583452	0.172897	0.283324	0.197032	0.0582971	0.141775	0.348474	0.272034	0.254248	0.0367527	0.103971	0.263886	0.149341	0	0	0	0	0.102351	0	1000	1.14382e-06	6.06844e-05	2.52077e-06	3.89366e-06	4.07687e-05	0.000186984	3.11673e-05	0.000452531	0.000125366	1.55769e-05	0.000422355	4.42136e-05	0.000103997	0.000311083	8.68123e-05	0.00791944	0.00889136	0.000599976	0.00101402
ecotype.7100	active	1.0125	0	0.256332	0.234457	0	0.0403061	0.171817	0.394033	0	0.0486447	0.138143	0.222049	0.161842	0.0460609	0.121734	0.348474	0.212488	0.218703	0.0349596	0.0921368	0.208043	0	0	0	0	0	0.102351	0	1000	8.82809e-07	5.00573e-05	1.94556e-06	3.00517e-06	3.14657e-05	0.000186984	1.39661e-05	0.000361145	0.000125366	1.55769e-05	0.0003287	4.42136e-05	0.000103997	0.000240097	6.70026e-05	0.00719053	0.00686244	0.000463068	0.000739621
ecotype.7102	active	1.10353	0	0.256332	0.234457	0.0285415	0.0439302	0.171817	0.394033	0.0390166	0.0530185	0.145257	0.240415	0.171428	0.0488764	0.119361	0.348474	0.228718	0.219882	0.0352462	0.0847843	0.224133	0	0	0	0	0	0.102351	0	1000	1.02686e-06	5.48225e-05	2.26301e-06	3.49551e-06	3.65999e-05	0.000169699	3.11673e-05	0.000409101	0.000125366	1.39841e-05	0.000379167	4.22168e-05	9.0176e-05	0.000279273	7.79353e-05	0.00730042	0.00798217	0.000538626	0.000810915
ecotype.7105	active	0.966264	0	0.256332	0.234457	0	0.0384657	0.171817	0.394033	0.0792471	0.0464234	0.128527	0.210925	0.145072	0.0436984	0.117712	0.348474	0.197508	0.182434	0.0295047	0.0690846	0.197424	0.101674	0	0	0	0	0.102351	0.0195355	1000	0	4.915e-05	2.03651e-06	3.14566e-06	3.29368e-05	0.000151063	2.08538e-05	0.000361147	7.90683e-05	1.25844e-05	0.000341217	4.00459e-05	8.83447e-05	0.000251322	7.0135e-05	0.00618522	0.00718327	0.000484717	0.000756714
ecotype.7110	active	1.11061	0	0.256332	0.234457	0.276162	0.0442118	0.171817	0.394033	0.113135	0.0533583	0.151996	0.244854	0.172368	0.050624	0.135052	0.348474	0.232659	0.248448	0.0401891	0.0891433	0.228927	0	0	0	0	0	0.102351	0	1000	1.05809e-06	5.5447e-05	2.33184e-06	3.60183e-06	3.77131e-05	0.000172969	2.47097e-05	0.000415181	0.000125366	1.44094e-05	0.0003907	4.50214e-05	0.000100324	0.000287768	8.03058e-05	0.00714267	0.00822496	0.000555009	0.000869754
ecotype.7123	active	1.0453	0	0.256332	0.234457	0	0.0416119	0.171817	0.394033	0.0423528	0.0502206	0.137197	0.226776	0.153037	0.0470394	0.115173	0.348474	0.217025	0.206534	0.0331311	0.0798835	0.213425	0	0	0	0	0	0.102351	0	1000	9.48006e-07	5.17609e-05	2.08924e-06	3.2271e-06	3.37895e-05	0.000186984	1.9429e-05	0.000372382	0.000125366	1.29103e-05	0.000350051	4.42136e-05	9.25966e-05	0.000257829	7.19508e-05	0.00711979	0.00736924	0.000497266	0.000818608
ecotype.7126	active	1.0804	0	0.256332	0.234457	0	0.0430094	0.171817	0.394033	0.165114	0.0519071	0.14553	0.23694	0.165375	0.0490476	0.126596	0.348474	0.217829	0.221239	0.0337188	0.0813543	0.221303	0.0841458	0	0	0	0	0.102351	0	1000	1.14382e-06	5.38326e-05	2.32431e-06	3.5902e-06	3.75021e-05	0.00017241	2.52922e-05	0.000397533	5.42582e-05	1.43628e-05	0.000389526	4.42136e-05	0.000103997	0.000300583	8.00463e-05	0.006738	0.00819838	0.000553215	0.0008461
ecotype.7128	active	0.950082	0	0.256332	0.234457	0.0246942	0.0378215	0.171817	0.394033	0.0585476	0.045646	0.124674	0.206683	0.146706	0.0428815	0.108672	0.348474	0.194824	0.182088	0.0313811	0.0749571	0.193417	0	0	0	0	0	0.102351	0	1000	1.14382e-06	4.72658e-05	1.94549e-06	3.00507e-06	3.12037e-05	0.000144311	2.83202e-05	0.000352831	0.000116739	1.2022e-05	0.000325967	2.98576e-05	7.59978e-05	0.000240351	6.70005e-05	0.00629593	0.00686223	0.000463053	0.000744042
ecotype.7135	active	1.09693	0	0.256332	0.234457	0.038584	0.0436672	0.171817	0.394033	0.00264993	0.052701	0.147313	0.240308	0.17104	0.0496175	0.129539	0.348474	0.229892	0.229947	0.038071	0.0893284	0.224057	0	0	0	0	0	0.102351	0	1000	1.01282e-06	5.44802e-05	2.23208e-06	3.44774e-06	3.60997e-05	0.000184459	2.49103e-05	0.000397271	0.000125366	1.37929e-05	0.000373985	4.18375e-05	9.47745e-05	0.000275456	7.68701e-05	0.00732215	0.00787308	0.000531264	0.00085904
ecotype.7139	active	0.87628	0	0.256332	0.234457	0.00801864	0.0348835	0.171817	0.394033	0	0.0421002	0.120456	0.192952	0.136497	0.039224	0.102761	0.348474	0.183592	0.194208	0.0281595	0.0766919	0.180163	0	0	0	0	0	0.102351	0.00157713	1000	0	4.35944e-05	1.71257e-06	2.64528e-06	2.76975e-05	0.000144557	2.87394e-05	0.000312639	0.000125366	1.05826e-05	0.00028694	4.42136e-05	6.30889e-05	0.000211344	5.89786e-05	0.00611488	0.00604063	0.000407613	0.000632945
ecotype.7141	active	1.1517	0	0.256332	0.234457	0.0639964	0.0458478	0.171817	0.394033	0.0609051	0.0553328	0.158335	0.253646	0.178245	0.0535857	0.143955	0.348474	0.240989	0.232582	0.0377744	0.0903347	0.237549	0	0	0	0	0	0.102351	0	1000	1.07061e-06	5.73764e-05	2.35943e-06	3.64445e-06	3.81594e-05	0.000186984	2.63425e-05	0.000423311	0.000125366	1.55769e-05	0.000395322	4.42136e-05	9.92175e-05	0.000291172	8.12559e-05	0.007628	0.00832228	0.000561575	0.000901939
ecotype.7143	active	1.06626	0	0.256332	0.234457	0.0445992	0.0424464	0.171817	0.394033	0.0220016	0.0512277	0.137327	0.231099	0.164683	0.0473911	0.120025	0.348474	0.220679	0.206192	0.0312098	0.0756215	0.215845	0	0	0	0	0	0.102351	0	1000	1.14382e-06	5.26955e-05	2.15151e-06	3.3233e-06	3.46291e-05	0.000186984	2.23164e-05	0.000380888	0.000125366	1.32951e-05	0.000360486	4.20949e-05	9.30485e-05	0.000265681	7.40955e-05	0.00718584	0.0075889	0.000512088	0.000835024
ecotype.7145	active	0.982563	0.0712492	0.256332	0.234457	0	0.0391145	0.171817	0.394033	0	0.0472065	0.128572	0.213343	0.15044	0.0438893	0.114201	0.348474	0.204663	0.181849	0.0328576	0.0675578	0.200805	0	0	0	0	0	0.102351	0	1000	0	4.93259e-05	1.82894e-06	2.82504e-06	2.95797e-05	0.000186984	1.04789e-05	0.000349121	0.000125366	1.55769e-05	0.000319761	4.42136e-05	0.000103997	0.000225706	6.29865e-05	0.00720046	0.00645111	0.000435312	0.00076966
ecotype.7147	active	1.05273	0	0.256332	0.234457	0	0.0419078	0.171817	0.394033	0	0.0505776	0.140266	0.229636	0.168356	0.0480352	0.123155	0.348474	0.220177	0.216838	0.0351699	0.0869808	0.216282	0	0	0	0	0	0.102351	0	1000	0	5.31097e-05	2.06666e-06	3.19223e-06	3.34244e-05	0.000186984	1.75877e-05	0.000379039	0.000125366	1.55769e-05	0.000346269	4.42136e-05	0.000104065	0.000255043	7.11734e-05	0.00731134	0.00728962	0.000491893	0.000824428
ecotype.7150	active	1.04244	0	0.256332	0.234457	0	0.041498	0.171817	0.394033	0	0.0500831	0.140551	0.227908	0.161165	0.0467365	0.117658	0.348474	0.216701	0.211251	0.0346893	0.0955935	0.213844	0	0	0	0	0	0.102351	0	1000	9.19994e-07	5.16346e-05	2.0275e-06	3.13175e-06	3.27911e-05	0.000186984	1.64167e-05	0.000374859	0.000125366	1.55769e-05	0.000343115	4.42136e-05	0.000103997	0.00025021	6.98248e-05	0.00731121	0.0071515	0.000482573	0.000816367
ecotype.7151	active	0.976698	0	0.256332	0.234457	0.155788	0.038881	0.171817	0.394033	0.0491185	0.0469247	0.127651	0.21199	0.145609	0.0435841	0.116582	0.348474	0.203455	0.193478	0.0301532	0.0706782	0.19901	0	0	0	0	0	0.102351	0	1000	0	4.9751e-05	2.01012e-06	3.10489e-06	3.3422e-05	0.000149105	2.70754e-05	0.000362632	0.000112911	1.24214e-05	0.000336795	3.3035e-05	8.07079e-05	0.000248065	6.8314e-05	0.00643418	0.00709018	0.000478435	0.000764885
ecotype.7158	active	1.16294	0	0.256332	0.234457	0	0.0462952	0.171817	0.394033	0.00733522	0.0558727	0.157334	0.256452	0.179918	0.0529989	0.128819	0.348474	0.240573	0.233167	0.0353996	0.0889751	0.237901	0	0	0	0	0	0.102351	0	1000	1.14382e-06	5.79092e-05	2.52077e-06	3.60082e-06	3.76165e-05	0.000186984	2.53943e-05	0.000431327	0.000125366	1.55769e-05	0.000405266	4.42136e-05	0.000103997	0.000287687	8.02832e-05	0.00789546	0.00822265	0.000554852	0.000910739
ecotype.7163	active	0.834403	0	0.256332	0.234457	0.0871684	0.0332165	0.171817	0.394033	0	0.0400883	0.110901	0.181881	0.129347	0.0376652	0.0970547	0.348474	0.175286	0.188297	0.0258938	0.0623814	0.170625	0	0	0	0	0	0.102351	0.000949894	1000	0	4.13362e-05	1.64325e-06	2.53821e-06	2.65764e-05	0.000144355	2.26101e-05	0.000295513	0.000125366	1.01543e-05	0.000275326	2.65294e-05	6.55013e-05	0.00020279	5.65915e-05	0.0057755	0.00579613	0.000391114	0.00065345
ecotype.7164	active	1.00383	0	0.256332	0.234457	0	0.0399612	0.171817	0.394033	0.0692834	0.0482284	0.135834	0.220231	0.153298	0.0463274	0.118451	0.348474	0.208525	0.207242	0.0328491	0.0790727	0.205673	0.0705466	0	0	0	0	0.102351	0	1000	9.32487e-07	4.97508e-05	2.52077e-06	3.17428e-06	3.32364e-05	0.000152437	2.93933e-05	0.000372628	0.000125366	1.26989e-05	0.000343855	3.20603e-05	8.07985e-05	0.000253608	7.0773e-05	0.00665408	0.00724861	0.000489126	0.000786135
ecotype.7165	active	0.98186	0	0.256332	0.234457	0	0.0390865	0.171817	0.394033	0	0.0471727	0.133415	0.215312	0.15047	0.0448468	0.119081	0.348474	0.205634	0.181985	0.0445047	0.0784847	0.202145	0	0	0	0	0	0.102351	0	1000	8.71929e-07	4.8416e-05	1.92158e-06	2.96813e-06	3.10779e-05	0.000186984	1.27991e-05	0.000344651	0.000125366	1.18742e-05	0.00032196	4.42136e-05	9.02365e-05	0.000237138	6.61768e-05	0.00684158	0.00677786	0.00045736	0.000768928
ecotype.7166	active	1.07262	0	0.256332	0.234457	0	0.0426994	0.171817	0.394033	0	0.051533	0.143644	0.234648	0.167557	0.0491074	0.127315	0.348474	0.223303	0.221801	0.0313643	0.0865729	0.219099	0	0	0	0	0	0.102351	0	1000	0	5.41821e-05	2.09113e-06	3.23002e-06	3.38201e-05	0.000186984	1.83193e-05	0.000389605	0.000125366	1.55769e-05	0.000360642	4.42136e-05	0.000103997	0.000258062	7.20159e-05	0.00750433	0.00737591	0.000497716	0.000840002
ecotype.7178	active	1.09832	0	0.256332	0.234457	0	0.0437228	0.171817	0.394033	0.0673908	0.0527682	0.149336	0.24117	0.165808	0.0499575	0.128376	0.348474	0.228198	0.23695	0.0342256	0.0848646	0.226147	0	0	0	0	0	0.102351	0	1000	1.14382e-06	5.44246e-05	2.23238e-06	3.4482e-06	3.59737e-05	0.000182739	2.62549e-05	0.000398598	0.000125366	1.37948e-05	0.000374034	4.42136e-05	9.34459e-05	0.000275624	7.68804e-05	0.00734107	0.00787413	0.000531335	0.000860135
ecotype.7181	active	0.951074	0	0.256332	0.234457	0	0.037861	0.171817	0.394033	0.0102699	0.0456937	0.126775	0.207737	0.150844	0.0432203	0.112872	0.348474	0.198443	0.189844	0.0291253	0.0715186	0.194594	0	0	0	0	0	0.102351	0.00491284	1000	1.14382e-06	4.64392e-05	1.93015e-06	2.98137e-06	3.00728e-05	0.000143173	2.94377e-05	0.000354608	0.000125366	1.55769e-05	0.000323396	2.82814e-05	7.40577e-05	0.00023569	6.64721e-05	0.00636792	0.00680811	0.000459401	0.000744818
ecotype.7186	active	1.04119	0	0.256332	0.234457	0.0983436	0.0414486	0.171817	0.394033	0.121724	0.0500234	0.144284	0.23005	0.165054	0.0478545	0.127371	0.348474	0.214363	0.226007	0.0396848	0.0789988	0.21478	0	0	0	0	0	0.102351	0	1000	1.14382e-06	5.18099e-05	2.19976e-06	3.39782e-06	3.44332e-05	0.000163172	2.20441e-05	0.000390228	0.000125366	1.35932e-05	0.00036857	4.42136e-05	9.59079e-05	0.000272136	7.57572e-05	0.00664481	0.00775909	0.000523573	0.000815395
ecotype.7188	active	1.05556	0.0445055	0.256332	0.234457	0	0.0420205	0.171817	0.394033	0	0.0507137	0.142141	0.231647	0.159823	0.0474471	0.114624	0.348474	0.218406	0.207029	0.027854	0.083887	0.2159	0	0	0	0	0	0.102351	0	1000	0	5.32624e-05	2.01417e-06	3.11115e-06	3.25754e-05	0.000186984	1.60179e-05	0.000383266	0.000125366	1.55769e-05	0.000357211	4.42136e-05	0.000103997	0.000248565	6.93656e-05	0.0075496	0.00710446	0.000479399	0.000773347
ecotype.7199	active	1.0071	0	0.256332	0.234457	0	0.0400915	0.171817	0.394033	0	0.0483856	0.133273	0.219617	0.152958	0.0458504	0.111992	0.348474	0.209516	0.201841	0.0305658	0.0837306	0.205432	0.0972156	0	0	0	0	0.102351	0	1000	0	5.06493e-05	2.01932e-06	3.1191e-06	3.26587e-05	0.000178462	2.17796e-05	0.000357285	0.000125366	1.24782e-05	0.000338337	3.86059e-05	8.6497e-05	0.0002492	6.95429e-05	0.00683548	0.00712263	0.000480625	0.000788698
ecotype.7201	active	1.06962	0.303415	0.256332	0.234457	0	0.0425801	0.171817	0.394033	0	0.051389	0.140792	0.233243	0.162928	0.0481145	0.122154	0.348474	0.222553	0.219609	0.0310474	0.0788215	0.217372	0	0	0	0	0	0.102351	0	1000	0	5.40204e-05	2.00702e-06	3.10011e-06	3.24598e-05	0.000186984	1.58041e-05	0.000391923	0.000125366	1.55769e-05	0.00037118	4.42136e-05	0.000103997	0.000247682	6.91194e-05	0.00777804	0.00707924	0.000477697	0.000837655
ecotype.7205	active	0.998619	0	0.256332	0.234457	0	0.0397537	0.171817	0.394033	0.0617963	0.0479779	0.134975	0.2187	0.154098	0.0453845	0.116717	0.348474	0.208094	0.202715	0.0335188	0.0802451	0.204801	0.0769079	0	0	0	0	0.102351	0.00619775	1000	0	5.08403e-05	2.0741e-06	3.20372e-06	3.35447e-05	0.000153851	2.59224e-05	0.000371713	0.000125366	1.28167e-05	0.000347515	3.61013e-05	8.52915e-05	0.00025596	7.14294e-05	0.00650757	0.00731584	0.000493663	0.000782053
ecotype.7206	active	0.940501	0	0.256332	0.234457	0.0888567	0.0374401	0.171817	0.394033	0.0215124	0.0451857	0.126402	0.206009	0.14328	0.0425155	0.109325	0.348474	0.192701	0.196559	0.0316616	0.0786498	0.192359	0	0	0	0	0	0.102351	0	1000	8.77544e-07	4.70321e-05	1.93395e-06	2.98724e-06	3.1278e-05	0.000143455	2.67503e-05	0.000349548	0.000125366	1.19507e-05	0.000324033	3.10824e-05	7.69488e-05	0.000238665	6.66029e-05	0.00620203	0.00682151	0.000460306	0.000736538
ecotype.7224	active	1.00307	0	0.256332	0.234457	0	0.0399307	0.171817	0.394033	0	0.0481915	0.132236	0.218598	0.15543	0.0450769	0.116661	0.348474	0.208012	0.198658	0.0359254	0.0816884	0.2047	0	0	0	0	0	0.102351	0	1000	1.14382e-06	4.92876e-05	2.52077e-06	3.02687e-06	3.14383e-05	0.000186984	1.43863e-05	0.00035458	0.000125366	1.55769e-05	0.000328332	4.42136e-05	9.38371e-05	0.000241525	6.74865e-05	0.0070024	0.006912	0.000466412	0.000785534
ecotype.7229	active	1.21441	0	0.256332	0.234457	0	0.0483439	0.171817	0.394033	0.0791029	0.0583452	0.158206	0.265014	0.188445	0.0544863	0.13383	0.348474	0.252215	0.255748	0.0346684	0.0928841	0.246631	0.0482101	0	0	0	0	0.102351	0	1000	1.70375e-06	6.06844e-05	2.52077e-06	3.89366e-06	4.07687e-05	0.000186984	3.11673e-05	0.000452531	0.000125366	1.55769e-05	0.000422355	4.42136e-05	0.000103997	0.000311083	8.68123e-05	0.00780171	0.00889136	0.000599976	0.000951538
ecotype.7231	active	1.02628	0	0.256332	0.234457	0.0064274	0.0408548	0.171817	0.394033	0	0.0493069	0.140406	0.226635	0.16707	0.046427	0.124354	0.348474	0.213979	0.235372	0.0366514	0.0928574	0.210927	0	0	0	0	0	0.102351	0	1000	0	5.16833e-05	2.02992e-06	3.13547e-06	3.28301e-05	0.000186984	1.64888e-05	0.000365191	0.000125366	1.50815e-05	0.000340112	4.42136e-05	9.23559e-05	0.000250508	6.99078e-05	0.00707051	0.00716	0.000483146	0.000803715
ecotype.7244	active	0.95408	0	0.256332	0.234457	0.00970536	0.0379806	0.171817	0.394033	0.0486273	0.0458381	0.130995	0.209403	0.144463	0.0432888	0.11655	0.348474	0.198928	0.19301	0.0379279	0.0768134	0.196434	0	0	0	0	0	0.102351	0.0199267	1000	0	4.77898e-05	1.9251e-06	2.97357e-06	3.11349e-05	0.000154712	2.64438e-05	0.000346791	0.000125366	1.1896e-05	0.00032255	3.11241e-05	7.67806e-05	0.000237573	6.6298e-05	0.00643004	0.00679028	0.000458199	0.000747172
ecotype.7252	active	1.09019	0	0.256332	0.234457	0.0154068	0.0433989	0.171817	0.394033	0.0812797	0.0523772	0.149712	0.240216	0.170594	0.0498573	0.128142	0.348474	0.226957	0.225696	0.0363359	0.0897707	0.224602	0	0	0	0	0	0.102351	0	1000	1.01127e-06	5.41183e-05	2.22866e-06	3.44246e-06	3.60444e-05	0.000176093	2.72793e-05	0.000399349	0.000125366	1.37718e-05	0.000373412	3.93664e-05	9.22223e-05	0.000275035	7.67524e-05	0.0072384	0.00786103	0.000530451	0.000853762
ecotype.7258	active	0.838159	0	0.256332	0.234457	0	0.033366	0.171817	0.394033	0	0.0402687	0.112331	0.183489	0.133379	0.0380881	0.0924252	0.348474	0.175603	0.17287	0.0242211	0.0709183	0.171592	0	0	0	0	0	0.102351	0.0298522	1000	0	4.15386e-05	1.63421e-06	2.52425e-06	2.64302e-05	0.00015586	1.90182e-05	0.000289989	0.000125366	1.00984e-05	0.000273811	2.98509e-05	6.86085e-05	0.000201674	5.628e-05	0.00586338	0.00576423	0.000388962	0.000603091
ecotype.7260	active	1.07393	0	0.256332	0.234457	0.0765494	0.0427516	0.171817	0.394033	0.0567914	0.0515961	0.146799	0.237159	0.169985	0.0488036	0.121352	0.348474	0.223191	0.226119	0.0336672	0.0907321	0.220171	0	0	0	0	0	0.102351	0	1000	1.00397e-06	5.36964e-05	2.21257e-06	3.4176e-06	3.57842e-05	0.000164122	2.99373e-05	0.000399351	0.000125366	1.36724e-05	0.000370715	3.62271e-05	8.87014e-05	0.000273049	7.61982e-05	0.00706589	0.00780426	0.00052662	0.00084103
ecotype.7263	active	1.01376	0	0.256332	0.234457	0	0.0403563	0.171817	0.394033	0.0470608	0.0487052	0.134992	0.2214	0.147037	0.0457632	0.1149	0.348474	0.211583	0.184623	0.034501	0.0736719	0.206883	0	0	0	0	0	0.102351	0.0108374	1000	0	5.10079e-05	2.04239e-06	3.15474e-06	3.30319e-05	0.000161071	3.01984e-05	0.000369758	0.000125366	1.26208e-05	0.000342202	4.42136e-05	7.93153e-05	0.000252047	7.03375e-05	0.00684397	0.00720401	0.000486116	0.000793907
ecotype.7270	active	1.21441	0	0.256332	0.234457	0	0.0483439	0.171817	0.394033	0.105555	0.0583452	0.162025	0.269321	0.185158	0.0562016	0.138024	0.348474	0.258689	0.239284	0.037775	0.0880542	0.252572	0.0460893	0	0	0	0	0.102351	0	1000	1.14382e-06	6.06844e-05	2.52077e-06	3.89366e-06	4.07687e-05	0.000186984	3.11673e-05	0.000452531	0.000125366	1.55769e-05	0.000422355	4.42136e-05	0.000103997	0.000311083	8.68123e-05	0.00791944	0.00889136	0.000599976	0.000970326
ecotype.7275	active	1.10685	0	0.256332	0.234457	0	0.0440623	0.171817	0.394033	0.00187792	0.0531779	0.1484	0.242665	0.171917	0.0498782	0.126681	0.348474	0.229418	0.225614	0.0357272	0.0880231	0.22649	0.022659	0	0	0	0	0.102351	0	1000	0	5.60283e-05	0	0	4.07687e-05	0.000190463	2.45498e-05	0.000398506	0.000125366	1.38945e-05	0.000376739	4.42136e-05	9.60165e-05	0.000277485	7.74362e-05	0.00740257	0.00793106	0.000535177	0.00117255
ecotype.7277	active	0.798874	0	0.256332	0.234457	0	0.0318021	0.171817	0.394033	0.029876	0.0383813	0.106427	0.174226	0.126497	0.0360254	0.0975606	0.348474	0.163799	0.155651	0.0277797	0.0662367	0.162996	0	0	0	0	0	0.102351	0.0214038	1000	7.4551e-07	3.99492e-05	1.64297e-06	2.53779e-06	2.6572e-05	0.000121871	2.26862e-05	0.000296923	9.3174e-05	1.01526e-05	0.00027528	2.64451e-05	6.54106e-05	0.000202756	5.6582e-05	0.00526714	0.00579516	0.000391049	0.000625625
ecotype.7280	active	1.08224	0.214096	0.256332	0.234457	0	0.0430825	0.171817	0.394033	0	0.0519954	0.148496	0.23972	0.170913	0.0498772	0.125168	0.348474	0.226876	0.228369	0.0317668	0.087705	0.222569	0	0	0	0	0	0.102351	0	1000	0	5.4701e-05	2.06454e-06	3.18895e-06	3.339e-05	0.000186984	1.75241e-05	0.000396587	0.000125366	1.55769e-05	0.000373631	4.42136e-05	0.000103997	0.00025478	7.11002e-05	0.00774242	0.00728212	0.000491387	0.000794239
ecotype.7282	active	1.21441	0.487733	0.256332	0.234457	0	0.0483439	0.171817	0.394033	0	0.0583452	0.167962	0.275496	0.198953	0.0570983	0.135687	0.348474	0.263498	0.250817	0.0356751	0.0941582	0.257287	0	0	0	0	0	0.102351	0	1000	1.14382e-06	6.06844e-05	2.52077e-06	3.89366e-06	4.07687e-05	0.000186984	3.11673e-05	0.000452531	0.000125366	1.55769e-05	0.000422355	4.42136e-05	0.000103997	0.000311083	8.68123e-05	0.00791944	0.00889136	0.000599976	0.000934718
ecotype.7283	active	1.07872	0.12429	0.256332	0.234457	0	0.0429422	0.171817	0.394033	0	0.0518261	0.140856	0.234362	0.169	0.0490356	0.125628	0.348474	0.224156	0.207616	0.0305997	0.078438	0.219651	0	0	0	0	0	0.102351	0	1000	0	5.45109e-05	2.06363e-06	3.18754e-06	3.33753e-05	0.000186984	1.74969e-05	0.000394547	0.000125366	1.55769e-05	0.000370555	4.42136e-05	0.000103997	0.000254668	7.10688e-05	0.00769532	0.00727891	0.000491171	0.000791479
ecotype.7291	active	0.999599	0	0.256332	0.234457	0	0.0397927	0.171817	0.394033	0	0.048025	0.134049	0.218261	0.149706	0.0448083	0.111972	0.348474	0.207977	0.199981	0.0306347	0.0882946	0.204318	0	0	0	0	0	0.102351	0	1000	0	5.02446e-05	1.94933e-06	3.01099e-06	3.15267e-05	0.000186984	1.40788e-05	0.000353338	0.000125366	1.55769e-05	0.000326609	4.42136e-05	9.37102e-05	0.000240562	6.71324e-05	0.00699143	0.00687574	0.000463965	0.00078282
ecotype.7300	active	0.866222	0.38122	0.256332	0.234457	0	0.0344831	0.171817	0.394033	0	0.041617	0.114173	0.188653	0.135018	0.0391022	0.0972901	0.348474	0.180964	0.171581	0.0282569	0.0727662	0.176575	0	0	0	0	0	0.102351	0	1000	7.04136e-07	4.23478e-05	1.55179e-06	2.39695e-06	2.50973e-05	0.000186984	2.19104e-06	0.000293824	0.000125366	1.55769e-05	0.000260003	4.42136e-05	0.000101221	0.000191504	5.34418e-05	0.00657602	0.00547354	0.000369347	0.00117255
ecotype.7306	active	1.05463	0	0.256332	0.234457	0	0.0419835	0.171817	0.394033	0	0.0506691	0.14279	0.231272	0.169216	0.0482693	0.119202	0.348474	0.221095	0.221022	0.0335947	0.086692	0.216801	0	0	0	0	0	0.102351	0	1000	0	5.32123e-05	2.07015e-06	3.19762e-06	3.34808e-05	0.000186984	1.76919e-05	0.000379995	0.000125366	1.55769e-05	0.000346853	4.42136e-05	0.00010467	0.000255473	7.12934e-05	0.00732551	0.00730191	0.000492722	0.000825919
ecotype.7307	active	0.898328	0	0.256332	0.234457	0.0293871	0.0357612	0.171817	0.394033	0.0650863	0.0431595	0.124097	0.198776	0.143711	0.0409999	0.111348	0.348474	0.18581	0.202542	0.0305779	0.0868353	0.184934	0	0	0	0	0	0.102351	0.0270596	1000	0	4.56951e-05	1.89288e-06	2.92381e-06	3.06139e-05	0.000140409	1.94513e-05	0.000335733	7.38216e-05	1.16969e-05	0.000317152	3.71533e-05	8.20458e-05	0.000233597	6.51886e-05	0.00575203	0.00667666	0.000450531	0.000703511
ecotype.7330	active	1.10142	0	0.256332	0.234457	0.201097	0.0438461	0.171817	0.394033	0.137549	0.052917	0.150106	0.242058	0.169626	0.0507664	0.136289	0.348474	0.230582	0.238406	0.0440898	0.0981719	0.226728	0	0	0	0	0	0.102351	0	1000	0	5.238e-05	2.31706e-06	3.579e-06	3.74741e-05	0.000171873	2.60693e-05	0.000409765	9.65171e-05	1.4318e-05	0.000381207	4.32197e-05	9.81721e-05	0.000285943	8.68123e-05	0.00706664	0.00817282	0.00055149	0.000862561
ecotype.7331	active	1.00428	0	0.256332	0.234457	0	0.0399792	0.171817	0.394033	0.0103404	0.0482501	0.134002	0.219348	0.153757	0.0457628	0.120569	0.348474	0.209473	0.20458	0.0296339	0.0864372	0.20543	0	0	0	0	0	0.102351	0	1000	0	5.04971e-05	1.97777e-06	3.05493e-06	3.19868e-05	0.000186984	1.49295e-05	0.000354723	0.000125366	1.31896e-05	0.000331376	4.42136e-05	9.11193e-05	0.000244073	6.81121e-05	0.00695146	0.00697608	0.000470736	0.000786488
ecotype.7333	active	0.883681	0	0.256332	0.234457	0.101361	0.0351782	0.171817	0.394033	0.0546847	0.0424558	0.116702	0.192932	0.144089	0.0399222	0.103758	0.348474	0.18092	0.175724	0.0304113	0.0668912	0.180213	0.00819903	0	0	0	0	0.102351	0	1000	0	4.49522e-05	1.86051e-06	2.8738e-06	3.00903e-05	0.000138008	1.93498e-05	0.000330184	0.000125366	1.14969e-05	0.000311728	3.62868e-05	8.04115e-05	0.000229602	6.40738e-05	0.00566393	0.00656247	0.000442826	0.000692041
ecotype.7337	active	1.01227	0	0.256332	0.234457	0	0.040297	0.171817	0.394033	0	0.0486337	0.135939	0.221203	0.154536	0.0455525	0.12079	0.348474	0.211191	0.211793	0.0330186	0.074536	0.206865	0	0	0	0	0	0.102351	0	1000	8.88969e-07	5.00388e-05	1.95913e-06	3.02614e-06	3.16853e-05	0.000186984	1.43721e-05	0.00036035	0.000125366	1.55769e-05	0.000328252	4.42136e-05	0.000102093	0.000241773	6.74701e-05	0.00713613	0.00691033	0.000466299	0.000739442
ecotype.7343	active	1.01591	0	0.256332	0.234457	0	0.0404419	0.171817	0.394033	0.0449169	0.0488085	0.139143	0.224322	0.161425	0.0464718	0.111175	0.348474	0.213007	0.219139	0.0371006	0.0788151	0.208699	0.0812562	0	0	0	0	0.102351	0	1000	0	5.1124e-05	2.0601e-06	3.18209e-06	3.33182e-05	0.000166696	2.62216e-05	0.00036905	0.000125366	1.27302e-05	0.000345169	3.53833e-05	8.42414e-05	0.000254232	7.09472e-05	0.00680816	0.00726645	0.00049033	0.000795592
ecotype.7344	active	1.051	0	0.256332	0.234457	0	0.0418388	0.171817	0.394033	0.0910514	0.0504944	0.145016	0.23234	0.166315	0.0476841	0.122737	0.348474	0.220615	0.229553	0.032321	0.0990626	0.216108	0.136753	0	0	0	0	0.102351	0	1000	1.14382e-06	5.23578e-05	2.18652e-06	3.37737e-06	3.52112e-05	0.00016219	2.6343e-05	0.000391962	0.000125366	1.35114e-05	0.000366351	3.90424e-05	9.08989e-05	0.000269986	7.53011e-05	0.00683522	0.00771238	0.00052042	0.000823072
ecotype.7346	active	1.09024	0	0.256332	0.234457	0	0.043401	0.171817	0.394033	0.0420562	0.0523798	0.146289	0.238351	0.17207	0.0499541	0.123718	0.348474	0.225708	0.218512	0.0325748	0.0993701	0.223245	0	0	0	0	0	0.102351	0	1000	1.0003e-06	5.41321e-05	2.20449e-06	3.40512e-06	3.56535e-05	0.000186984	2.27671e-05	0.000393453	0.000125366	1.36224e-05	0.000369362	4.42136e-05	9.54383e-05	0.000272052	7.59199e-05	0.00733017	0.00777576	0.000524697	0.000800504
ecotype.7351	active	0.974895	0	0.256332	0.234457	0	0.0388093	0.171817	0.394033	0	0.0468381	0.134253	0.215775	0.156834	0.0439926	0.111483	0.348474	0.204167	0.202606	0.0310515	0.0841752	0.200749	0	0	0	0	0	0.102351	0	1000	0	4.89123e-05	1.8668e-06	2.88352e-06	3.0192e-05	0.000186984	1.1611e-05	0.000342747	0.000125366	1.55769e-05	0.000312782	4.42136e-05	9.79947e-05	0.000230378	6.42904e-05	0.00694796	0.00658466	0.000444323	0.000710173
ecotype.7354	active	1.18262	0	0.256332	0.234457	0.136136	0.0470784	0.171817	0.394033	0.135355	0.056818	0.156359	0.257588	0.174947	0.0532212	0.134294	0.348474	0.245968	0.238916	0.0355523	0.0927866	0.241641	0	0	0	0	0	0.102351	0	1000	1.1354e-06	5.90055e-05	2.50223e-06	3.86502e-06	4.04689e-05	0.000185608	3.06128e-05	0.000446743	0.000125366	1.54623e-05	0.000419248	4.42136e-05	0.000103997	0.000311083	8.68123e-05	0.00753351	0.00882596	0.000595563	0.000926148
ecotype.7355	active	0.929673	0	0.256332	0.234457	0	0.037009	0.171817	0.394033	0.0505693	0.0446655	0.125551	0.203835	0.148435	0.042083	0.107681	0.348474	0.195382	0.19687	0.0285082	0.0877221	0.19071	0	0	0	0	0	0.102351	0.0224132	1000	0	4.73868e-05	1.89192e-06	2.92232e-06	3.05982e-05	0.000140337	2.96985e-05	0.000344104	0.000123351	1.16909e-05	0.000316991	2.68773e-05	7.17468e-05	0.000233478	6.51554e-05	0.00620505	0.00667325	0.000450302	0.000728058
ecotype.7372	active	1.10009	0	0.256332	0.234457	0	0.0437931	0.171817	0.394033	0.060506	0.052853	0.147584	0.24081	0.178906	0.050399	0.132942	0.348474	0.230027	0.233064	0.0386013	0.0976231	0.22514	0.0997728	0	0	0	0	0.102351	0	1000	1.0375e-06	5.49663e-05	2.28647e-06	3.53175e-06	3.69794e-05	0.000169604	2.78058e-05	0.000410082	0.000111469	1.4129e-05	0.000383098	4.05685e-05	9.47954e-05	0.000282169	7.87433e-05	0.0071627	0.00806493	0.00054421	0.000861517
ecotype.7373	active	1.03737	0	0.256332	0.234457	0	0.0412963	0.171817	0.394033	0	0.0498397	0.141524	0.227818	0.160746	0.0472714	0.113418	0.348474	0.216198	0.222186	0.0310171	0.0830371	0.213206	0	0	0	0	0	0.102351	0	1000	9.28524e-07	5.13529e-05	2.0463e-06	3.16079e-06	3.30951e-05	0.000186984	1.69789e-05	0.00037095	0.000125366	1.55769e-05	0.000342858	4.42136e-05	9.66591e-05	0.00025253	7.04722e-05	0.0071678	0.0072178	0.000487047	0.0007591
ecotype.7384	active	1.00393	0.322401	0.256332	0.234457	0	0.039965	0.171817	0.394033	0	0.0482329	0.13476	0.219539	0.157747	0.0450673	0.109821	0.348474	0.209864	0.201071	0.0304886	0.0896507	0.205077	0	0	0	0	0	0.102351	0	1000	0	5.04779e-05	1.82975e-06	2.82629e-06	2.95928e-05	0.000186984	1.05031e-05	0.00036171	0.000125366	1.55769e-05	0.000339149	4.42136e-05	0.000103997	0.000225806	6.30144e-05	0.00750369	0.00645397	0.000435505	0.000786209
ecotype.7391	active	0.904638	0	0.256332	0.234457	0	0.0360125	0.171817	0.394033	0	0.0434627	0.119036	0.196667	0.140661	0.0410803	0.106733	0.348474	0.190068	0.196252	0.0298256	0.0774903	0.184687	0	0	0	0	0	0.102351	0	1000	0	4.51237e-05	1.70776e-06	2.63785e-06	2.76197e-05	0.000186984	6.85491e-06	0.00030895	0.000125366	1.55769e-05	0.000286134	4.42136e-05	8.55664e-05	0.000210751	5.8813e-05	0.00653956	0.00602366	0.000406468	0.000655153
ecotype.7392	active	1.19361	0	0.256332	0.234457	0	0.0475162	0.171817	0.394033	0.0329533	0.0573463	0.158387	0.26033	0.182517	0.0542534	0.139341	0.348474	0.247628	0.242538	0.0372386	0.0926726	0.244079	0	0	0	0	0	0.102351	0	1000	1.104e-06	5.9603e-05	2.43303e-06	3.75813e-06	3.93497e-05	0.000186984	2.85434e-05	0.000444506	0.000125366	1.55769e-05	0.00041721	4.42136e-05	0.000103997	0.000300255	8.37906e-05	0.00791944	0.00861416	0.000579093	0.00088146
ecotype.7397	active	0.889522	0	0.256332	0.234457	0.00892946	0.0354107	0.171817	0.394033	0.0303488	0.0427365	0.119902	0.194285	0.138077	0.0404139	0.111192	0.348474	0.186863	0.189525	0.0338362	0.0827277	0.182156	0	0	0	0	0	0.102351	0.0199865	1000	0	4.43085e-05	1.79004e-06	2.76496e-06	2.89506e-05	0.00013278	3.07652e-05	0.000328767	0.000125366	1.10614e-05	0.000299921	2.84925e-05	6.52175e-05	0.000220906	6.16469e-05	0.00601301	0.00631391	0.000426054	0.000696615
ecotype.7405	active	1.20384	0	0.256332	0.234457	0	0.0479232	0.171817	0.394033	0.112609	0.0578376	0.16413	0.265537	0.185885	0.0545855	0.13717	0.348474	0.250255	0.247277	0.0375649	0.0993705	0.247048	0.107222	0	0	0	0	0.102351	0	1000	0	6.06844e-05	2.52077e-06	3.89366e-06	3.87568e-05	0.000186984	3.11673e-05	0.000452531	0.000120852	1.56883e-05	0.000425375	5.2011e-05	0.000103997	0.000311083	8.68123e-05	0.00770008	0.00889136	0.000599976	0.000942767
ecotype.7408	active	1.06974	0	0.256332	0.234457	0	0.042585	0.171817	0.394033	0.0734042	0.051395	0.147359	0.236194	0.166993	0.0484978	0.121359	0.348474	0.2221	0.219141	0.0342945	0.0905801	0.21937	0	0	0	0	0	0.102351	0	1000	0	5.40271e-05	2.17841e-06	3.36484e-06	3.52317e-05	0.000166131	3.14467e-05	0.000393998	0.000125366	1.34613e-05	0.000364992	4.42136e-05	8.53604e-05	0.000268833	7.50218e-05	0.00713449	0.00768378	0.00051849	0.000837752
ecotype.7411	active	0.876873	0	0.256332	0.234457	0	0.0349071	0.171817	0.394033	0	0.0421287	0.118611	0.193751	0.141979	0.0395279	0.102822	0.348474	0.18387	0.179588	0.0274815	0.0777417	0.179632	0	0	0	0	0	0.102351	0.000994522	1000	1.14382e-06	4.24826e-05	1.71298e-06	2.64592e-06	2.73377e-05	0.000144471	2.87243e-05	0.000313449	0.000125366	1.05852e-05	0.00028701	4.42136e-05	6.31263e-05	0.000211762	5.8993e-05	0.00612181	0.00604209	0.000407712	0.000686709
ecotype.7418	active	1.12907	0	0.256332	0.234457	0.0979992	0.0449468	0.171817	0.394033	0.111393	0.0542454	0.156187	0.248798	0.175868	0.0506148	0.126681	0.348474	0.235931	0.242577	0.033371	0.0960016	0.232101	0	0	0	0	0	0.102351	0	1000	1.06112e-06	5.643e-05	2.33853e-06	3.61216e-06	3.78213e-05	0.000173466	2.97081e-05	0.000420476	0.000125366	1.44507e-05	0.00039182	4.0223e-05	9.56846e-05	0.000288593	8.05361e-05	0.0073822	0.00824855	0.000556601	0.000830914
ecotype.7430	active	1.02915	0	0.256332	0.234457	0	0.0409689	0.171817	0.394033	0.0232879	0.0494446	0.135152	0.224113	0.151943	0.0474875	0.123447	0.348474	0.213813	0.188256	0.0344974	0.080864	0.209663	0	0	0	0	0	0.102351	0	1000	9.28988e-07	5.09089e-05	2.04733e-06	3.16236e-06	3.31117e-05	0.000186984	1.80393e-05	0.000365009	0.000125366	1.26513e-05	0.000343029	4.42136e-05	9.1739e-05	0.000252656	7.05074e-05	0.00704604	0.00722141	0.00048729	0.000806176
ecotype.7438	active	1.11138	0	0.256332	0.234457	0	0.0442425	0.171817	0.394033	0.0389204	0.0533954	0.147351	0.242316	0.175297	0.0506237	0.13074	0.348474	0.232781	0.230182	0.0343969	0.0852295	0.227716	0	0	0	0	0	0.102351	0	1000	0	5.62724e-05	0	0	3.64473e-05	0.000186984	2.23631e-05	0.000411169	0.000125366	1.39258e-05	0.000377586	4.42136e-05	9.84742e-05	0.000278109	7.76104e-05	0.00744842	0.0079489	0.00053638	0.000857386
ecotype.7460	active	1.00199	0	0.256332	0.234457	0	0.0398879	0.171817	0.394033	0	0.0481399	0.13507	0.220183	0.16677	0.045956	0.11436	0.348474	0.208987	0.209832	0.0305543	0.0881054	0.20523	0	0	0	0	0	0.102351	0	1000	0	5.03735e-05	1.98954e-06	3.07311e-06	3.21771e-05	0.000183797	2.05885e-05	0.000350676	0.000125366	1.22942e-05	0.000333347	4.42136e-05	8.60913e-05	0.000245525	6.85174e-05	0.00687428	0.00701759	0.000473537	0.000784693
ecotype.7472	active	0.838665	0	0.256332	0.234457	0	0.0333861	0.171817	0.394033	0	0.040293	0.114221	0.184113	0.14092	0.0380466	0.0969792	0.348474	0.177791	0.177	0.026449	0.0742726	0.172438	0	0	0	0	0	0.102351	0	1000	0	4.15659e-05	1.55012e-06	2.39436e-06	2.50703e-05	0.000186984	2.14103e-06	0.000277616	0.000125366	1.11905e-05	0.000259722	4.42136e-05	8.09769e-05	0.000191297	5.33843e-05	0.00618723	0.00546765	0.000368949	0.000656787
ecotype.7477	active	0.824154	0	0.256332	0.234457	0.103509	0.0328085	0.171817	0.394033	0	0.0395959	0.113982	0.181619	0.131377	0.0377178	0.0990347	0.348474	0.170293	0.185492	0.0271229	0.0725235	0.169954	0	0	0	0	0	0.102351	0.0044234	1000	0	4.07834e-05	1.63874e-06	2.53125e-06	2.65036e-05	0.000121557	3.11767e-05	0.00030377	0.000125366	1.01265e-05	0.000274571	2.74688e-05	5.66931e-05	0.000202234	5.64362e-05	0.00564552	0.00578023	0.000390042	0.000592124
ecotype.7479	active	1.02628	0	0.256332	0.234457	0	0.0408546	0.171817	0.394033	0.0574047	0.0493066	0.135873	0.224638	0.161039	0.0463292	0.110328	0.348474	0.213888	0.2049	0.0304721	0.0785891	0.209286	0	0	0	0	0	0.102351	0	1000	0	5.16831e-05	2.0861e-06	3.22226e-06	3.37388e-05	0.000166598	2.6884e-05	0.000374127	0.000125366	1.28909e-05	0.000349526	3.54986e-05	8.49735e-05	0.000257442	7.18428e-05	0.00685887	0.00735818	0.00049652	0.000803711
ecotype.7490	active	0.982035	0	0.256332	0.234457	0	0.0390935	0.171817	0.394033	0	0.0471811	0.133815	0.216378	0.161636	0.0436649	0.117859	0.348474	0.205344	0.195911	0.0293272	0.0882267	0.20147	0	0	0	0	0	0.102351	0	1000	0	4.92974e-05	2.52077e-06	3.03091e-06	3.17353e-05	0.000174519	2.11008e-05	0.000347598	0.000125366	1.21254e-05	0.00032877	3.75772e-05	8.41142e-05	0.000241595	6.75766e-05	0.00669105	0.00692123	0.000467035	0.000769065
ecotype.7492	active	0.981429	0.182863	0.256332	0.234457	0	0.0390694	0.171817	0.394033	0	0.047152	0.130833	0.214191	0.163266	0.044223	0.11301	0.348474	0.204358	0.193945	0.0280239	0.0740143	0.20098	0	0	0	0	0	0.102351	0	1000	0	4.92647e-05	1.81733e-06	2.80711e-06	2.9392e-05	0.000186984	1.01318e-05	0.000349015	0.000125366	1.55769e-05	0.000320557	4.42136e-05	0.000103997	0.000224273	6.25868e-05	0.0072279	0.00641017	0.000432549	0.00076859
ecotype.7496	active	0.960753	0	0.256332	0.234457	0.0105773	0.0382463	0.171817	0.394033	0.0662512	0.0461587	0.128189	0.21018	0.147493	0.0438537	0.104188	0.348474	0.199686	0.187992	0.0277293	0.0787392	0.19579	0	0	0	0	0	0.102351	0.0250946	1000	0	5.18099e-05	1.95864e-06	3.02537e-06	3.16773e-05	0.000145286	3.16182e-05	0.000354359	0.000127889	1.21032e-05	0.000328169	2.69527e-05	7.34046e-05	0.000241712	6.74531e-05	0.00639944	0.00690858	0.000466181	0.000752399
ecotype.7507	active	1.10708	0	0.256332	0.234457	0	0.0440712	0.171817	0.394033	0.0284216	0.0531886	0.151114	0.242486	0.173024	0.0507842	0.128658	0.348474	0.231828	0.254815	0.0375401	0.0987527	0.227513	0.11266	0	0	0	0	0.102351	0	1000	1.0226e-06	5.50177e-05	2.25363e-06	3.48103e-06	3.64482e-05	0.000186984	2.46538e-05	0.000400599	0.000125366	1.39261e-05	0.000377595	4.2551e-05	9.61866e-05	0.000278116	7.76123e-05	0.0073865	0.00794909	0.000536393	0.000866988
ecotype.7508	active	1.21441	0	0.256332	0.234457	0.0484201	0.0483439	0.171817	0.394033	0.127316	0.0583452	0.164819	0.268839	0.190075	0.054741	0.13935	0.348474	0.254498	0.262268	0.0340923	0.101093	0.250424	0	0	0	0	0	0.102351	0	1000	0	6.06844e-05	0	0	4.31182e-05	0.000186984	3.11673e-05	0.000452531	0.000125366	1.55769e-05	0.000422355	4.42136e-05	0.000103997	0.000311083	8.68123e-05	0.00781709	0.00889136	0.000599976	0.000960366
ecotype.7516	active	0.94251	0.168764	0.256332	0.234457	0	0.0375201	0.171817	0.394033	0	0.0452822	0.126071	0.206471	0.148397	0.0420912	0.108904	0.348474	0.19696	0.188827	0.0259641	0.0799133	0.193264	0	0	0	0	0	0.102351	0	1000	0	4.71659e-05	1.70707e-06	2.6368e-06	2.76087e-05	0.000186984	6.8345e-06	0.00033137	0.000125366	1.55769e-05	0.000302408	4.42136e-05	0.000103997	0.000210666	5.87895e-05	0.00708509	0.00602125	0.000406306	0.000738112
ecotype.7518	active	1.00471	0	0.256332	0.234457	0	0.039996	0.171817	0.394033	0.0152435	0.0482704	0.135514	0.220066	0.165257	0.0456465	0.12485	0.348474	0.209958	0.218352	0.0333164	0.0847038	0.206042	0	0	0	0	0	0.102351	0	1000	0	5.05199e-05	2.01518e-06	3.1127e-06	3.25917e-05	0.000177314	2.2015e-05	0.000356858	0.000125366	1.24526e-05	0.000337642	3.82466e-05	8.60394e-05	0.000248689	6.94002e-05	0.0068167	0.00710801	0.000479638	0.00078682
ecotype.7520	active	1.00986	0	0.256332	0.234457	0	0.0402011	0.171817	0.394033	0	0.0485179	0.134448	0.220543	0.155993	0.0460419	0.120089	0.348474	0.212118	0.201441	0.032713	0.0860715	0.206766	0	0	0	0	0	0.102351	0	1000	8.9458e-07	4.99032e-05	1.9715e-06	3.04524e-06	3.18853e-05	0.000186984	1.47419e-05	0.000358325	0.000125366	1.55769e-05	0.000330324	4.42136e-05	9.58682e-05	0.000243299	6.7896e-05	0.00705504	0.00695394	0.000469242	0.000778514
ecotype.7521	active	0.767658	0	0.256332	0.234457	0	0.0305594	0.171817	0.394033	0	0.0368816	0.104323	0.16837	0.13497	0.0345143	0.0899328	0.348474	0.161744	0.164999	0.0264509	0.0788878	0.157445	0	0	0	0	0	0.102351	0	1000	0	3.77368e-05	1.44696e-06	2.23503e-06	2.34019e-05	0.000163013	1.23589e-05	0.000251326	0.000125366	8.94139e-06	0.000242439	3.0911e-05	6.52278e-05	0.000178567	4.98317e-05	0.00555763	0.00510379	0.000344397	0.000601179
ecotype.7525	active	0.935447	0	0.256332	0.234457	0	0.0372389	0.171817	0.394033	0	0.0449429	0.127048	0.205837	0.150294	0.0417097	0.108551	0.348474	0.196521	0.203456	0.0252837	0.0736364	0.19128	0	0	0	0	0	0.102351	0	1000	0	4.6785e-05	0	2.8037e-06	2.93563e-05	0.000186984	1.00658e-05	0.000323756	0.000125366	7.0872e-06	0.000304124	4.42136e-05	8.7262e-05	0.000224001	6.25108e-05	0.00657697	0.00640239	0.000432024	0.000744477
ecotype.8213	active	1.18861	0.109705	0.256332	0.234457	0	0.0473169	0.171817	0.394033	0	0.0571058	0.16269	0.261438	0.187357	0.0538286	0.13591	0.348474	0.246462	0.25962	0.0357683	0.0886121	0.242985	0	0	0	0	0	0.102351	0	1000	1.07125e-06	5.93658e-05	2.36085e-06	3.64663e-06	3.81822e-05	0.000186984	2.63848e-05	0.000445057	0.000125366	1.55769e-05	0.000422355	4.42136e-05	0.000103997	0.000293024	8.13046e-05	0.00791944	0.00855957	0.000561912	0.00087754
ecotype.8222	active	1.03737	0	0.256332	0.234457	0	0.0412962	0.171817	0.394033	0	0.0498395	0.138525	0.22653	0.164269	0.0467264	0.118379	0.348474	0.216233	0.203385	0.0330114	0.0859489	0.211568	0	0	0	0	0	0.102351	0	1000	0	5.22812e-05	2.04536e-06	3.15932e-06	3.30798e-05	0.000186984	1.69505e-05	0.000370994	0.000125366	1.55769e-05	0.000342699	4.42136e-05	9.69639e-05	0.000252413	7.04396e-05	0.00717131	0.00721446	0.000486822	0.000812397
ecotype.8231	active	1.00625	0	0.256332	0.234457	0	0.0400575	0.171817	0.394033	0	0.0483447	0.13491	0.219709	0.154152	0.0457533	0.117101	0.348474	0.209533	0.21116	0.0360279	0.081151	0.206307	0	0	0	0	0	0.102351	0	1000	0	5.06033e-05	1.97632e-06	3.05269e-06	3.19633e-05	0.000186984	1.48861e-05	0.000355958	0.000125366	1.55769e-05	0.000331132	4.42136e-05	9.10033e-05	0.000243894	6.80621e-05	0.00698516	0.00697096	0.000470391	0.00078803
ecotype.8235	active	1.21441	0	0.256332	0.234457	0.149044	0.0483439	0.171817	0.394033	0.0692963	0.0583452	0.167118	0.269291	0.198874	0.0553842	0.141877	0.348474	0.255476	0.266157	0.0333256	0.0981602	0.251649	0	0	0	0	0	0.102351	0	1000	0	6.06844e-05	2.55667e-06	3.89366e-06	4.73636e-05	0.000189646	3.11673e-05	0.000452531	0.000125366	1.55769e-05	0.000422355	4.42136e-05	0.000103997	0.000311083	8.68123e-05	0.00791944	0.00889136	0.000599976	0.000960605
ecotype.8236	active	0.946238	0.029333	0.256332	0.234457	0	0.0376685	0.171817	0.394033	0	0.0454613	0.130071	0.208834	0.152511	0.0431675	0.116463	0.348474	0.197704	0.192309	0.035157	0.075771	0.194318	0	0	0	0	0	0.102351	0	1000	8.0226e-07	4.65647e-05	1.76804e-06	2.73097e-06	2.85947e-05	0.000186984	8.65767e-06	0.000330609	0.000125366	1.55769e-05	0.000296235	4.42136e-05	0.000103953	0.00021819	6.08891e-05	0.00690898	0.0062363	0.000420817	0.000687732
ecotype.8239	active	1.07926	0	0.256332	0.234457	0	0.0429637	0.171817	0.394033	0.0206782	0.0518521	0.146533	0.238314	0.173394	0.0491477	0.124987	0.348474	0.225908	0.216654	0.0312438	0.093318	0.221337	0	0	0	0	0	0.102351	0	1000	0	5.45401e-05	0	0	3.52145e-05	0.000186984	2.6971e-05	0.000388805	0.000125366	1.34547e-05	0.000364814	4.88396e-05	8.97789e-05	0.000268702	7.49851e-05	0.0072749	0.00768002	0.000518236	0.000845202
ecotype.8264	active	1.07554	0	0.256332	0.234457	0	0.0428158	0.171817	0.394033	0.116461	0.0516736	0.141269	0.234056	0.17532	0.0484879	0.121019	0.348474	0.222594	0.200798	0.0315252	0.0747418	0.219162	0.0448315	0	0	0	0	0.102351	0	1000	1.14382e-06	5.35612e-05	2.26921e-06	3.50509e-06	3.6586e-05	0.000168323	2.28243e-05	0.00040227	8.61314e-05	1.40224e-05	0.000380205	4.42136e-05	9.88514e-05	0.000280973	7.81488e-05	0.00687575	0.00800404	0.000540101	0.000842292
ecotype.8271	active	1.14846	0.0455607	0.256332	0.234457	0	0.0457185	0.171817	0.394033	0	0.0551767	0.154333	0.251378	0.178737	0.0509106	0.124187	0.348474	0.238058	0.240865	0.0296229	0.0857582	0.234636	0	0	0	0	0	0.102351	0	1000	1.02653e-06	5.72453e-05	2.26229e-06	3.4944e-06	3.65883e-05	0.000186984	2.34377e-05	0.000426114	0.000125366	1.55769e-05	0.000402907	4.42136e-05	0.000103997	0.000279185	7.79106e-05	0.00791944	0.00800737	0.000538455	0.000846095
ecotype.8296	active	0.841431	0	0.256332	0.234457	0.0537453	0.0334963	0.171817	0.394033	0	0.040426	0.117161	0.185864	0.140895	0.0381249	0.105013	0.348474	0.178156	0.182384	0.0315964	0.0813125	0.173961	0	0	0	0	0	0.102351	0.0147198	1000	0	4.29068e-05	1.70005e-06	2.62596e-06	2.82666e-05	0.000126105	2.78633e-05	0.00031083	0.000125366	1.05053e-05	0.000284844	2.29749e-05	6.32942e-05	0.000209029	5.85478e-05	0.00566236	0.0059965	0.000404635	0.000658954
ecotype.8297	active	1.18329	0	0.256332	0.234457	0.143515	0.0471053	0.171817	0.394033	0.101965	0.0568504	0.158335	0.25966	0.182316	0.0530688	0.135911	0.348474	0.244892	0.241073	0.0339642	0.094086	0.241335	0	0	0	0	0	0.102351	0	1000	-1.28331e-07	6.39389e-05	0	0	4.01587e-05	0.000183597	3.11673e-05	0.00044455	0.000125366	1.55769e-05	0.000418299	4.28483e-05	0.000101549	0.000303235	8.34499e-05	0.00764528	0.00873033	0.00058911	0.000926677
ecotype.8304	active	0.966303	0	0.256332	0.234457	0.0161204	0.0384672	0.171817	0.394033	0.0133715	0.0464253	0.12837	0.210928	0.146472	0.0439722	0.113812	0.348474	0.203762	0.182392	0.0278974	0.0745315	0.197357	0	0	0	0	0	0.102351	0.00474971	1000	0	4.8449e-05	2.52077e-06	2.96047e-06	3.09977e-05	0.00017846	1.91004e-05	0.000337167	0.000125366	1.18436e-05	0.000321129	3.82139e-05	8.36693e-05	0.000236526	6.6006e-05	0.00663722	0.00676037	0.00045618	0.000756745
ecotype.8310	active	0.921186	0	0.256332	0.234457	0.0528967	0.0366712	0.171817	0.394033	0	0.0442577	0.127034	0.204032	0.14722	0.0421664	0.109751	0.348474	0.193001	0.200739	0.0299907	0.0790118	0.189303	0	0	0	0	0	0.102351	0	1000	0	4.6016e-05	1.8189e-06	2.80953e-06	2.94173e-05	0.000151323	2.86767e-05	0.00033049	0.000125366	1.12398e-05	0.000304757	4.42136e-05	6.88534e-05	0.000224467	6.26408e-05	0.0063583	0.0064157	0.000432923	0.000721412
ecotype.8314	active	1.09841	0	0.256332	0.234457	0	0.0437261	0.171817	0.394033	0.0050355	0.0527721	0.148174	0.241224	0.173407	0.0505997	0.130304	0.348474	0.22858	0.230719	0.0431915	0.098361	0.225644	0	0	0	0	0	0.102351	0	1000	0	5.55728e-05	2.17193e-06	3.35484e-06	3.5127e-05	0.000186984	2.07357e-05	0.000400922	0.000125366	1.55769e-05	0.000371448	4.42136e-05	0.000103997	0.000268034	7.47988e-05	0.00756983	0.00766093	0.000516949	0.000860199
ecotype.8325	active	1.12989	0.451242	0.256332	0.234457	0	0.0449794	0.171817	0.394033	0	0.0542848	0.152894	0.248004	0.184221	0.0514126	0.124893	0.348474	0.234869	0.254306	0.0347022	0.0853124	0.231537	0	0	0	0	0	0.102351	0	1000	0	5.72707e-05	2.13374e-06	3.29584e-06	3.45092e-05	0.000186984	1.95935e-05	0.00042139	0.000125366	1.55769e-05	0.000406239	4.42136e-05	0.000103997	0.00026332	7.34833e-05	0.00791944	0.0077718	0.000507857	0.000884856
ecotype.8326	active	1.15447	0.147629	0.256332	0.234457	0	0.0459577	0.171817	0.394033	0	0.0554655	0.152971	0.251342	0.175842	0.0533347	0.131333	0.348474	0.239381	0.225618	0.0339979	0.0951525	0.236104	0	0	0	0	0	0.102351	0	1000	1.14382e-06	5.74521e-05	2.36732e-06	3.45973e-06	3.60978e-05	0.000186984	2.27665e-05	0.000430758	0.000125366	1.55769e-05	0.000411941	4.42136e-05	0.000103997	0.000276415	7.71375e-05	0.00791944	0.00809888	0.000533112	0.000904102
ecotype.8329	active	1.00192	0.0816361	0.256332	0.234457	0	0.0398851	0.171817	0.394033	0	0.0481365	0.134565	0.218858	0.150808	0.0456901	0.122934	0.348474	0.209253	0.193077	0.0330118	0.0746976	0.205312	0	0	0	0	0	0.102351	0	1000	8.86741e-07	4.9483e-05	1.95422e-06	3.01855e-06	3.16059e-05	0.000186984	1.42252e-05	0.000354472	0.000125366	1.55769e-05	0.000327429	4.42136e-05	9.42373e-05	0.000241166	6.7301e-05	0.00700627	0.00689301	0.00046513	0.00117255
ecotype.8335	active	1.04677	0	0.256332	0.234457	0.0119427	0.0416705	0.171817	0.394033	0.0694616	0.0502913	0.143886	0.229745	0.165232	0.0475671	0.123509	0.348474	0.21841	0.229299	0.034879	0.0986449	0.215301	0	0	0	0	0	0.102351	0	1000	0	5.27883e-05	2.13088e-06	3.29143e-06	3.54299e-05	0.000169584	2.63334e-05	0.000382001	0.000125366	1.31676e-05	0.000357029	3.73883e-05	8.79253e-05	0.000262001	7.3385e-05	0.00698409	0.00751614	0.000507178	0.000819761
ecotype.8343	active	1.01501	0	0.256332	0.234457	0	0.040406	0.171817	0.394033	0	0.0487652	0.139171	0.224442	0.16624	0.0461616	0.114384	0.348474	0.210807	0.217185	0.0363893	0.0873529	0.208232	0	0	0	0	0	0.102351	0	1000	0	5.10754e-05	1.97045e-06	3.04362e-06	3.18683e-05	0.000186984	1.47105e-05	0.000361418	0.000125366	1.55769e-05	0.000330148	4.42136e-05	0.000100911	0.000243169	6.78599e-05	0.00713278	0.00695025	0.000468993	0.000794886
ecotype.8365	active	1.11835	0.00558494	0.256332	0.234457	0	0.04452	0.171817	0.394033	0	0.0537303	0.146223	0.242734	0.161666	0.0509968	0.130894	0.348474	0.231654	0.19999	0.034128	0.0906357	0.228169	0	0	0	0	0	0.102351	0	1000	0	5.66483e-05	2.16943e-06	3.35097e-06	3.50864e-05	0.000186984	2.06608e-05	0.000412832	0.000125366	1.55769e-05	0.000390062	4.42136e-05	0.000103997	0.000267725	7.47125e-05	0.00786519	0.0076521	0.000516352	0.000875818
ecotype.8374	active	1.16253	0	0.256332	0.234457	0	0.0462789	0.171817	0.394033	0.115863	0.0558531	0.154786	0.254064	0.175305	0.052319	0.132259	0.348474	0.240302	0.23012	0.036308	0.0915374	0.237617	0.0620563	0	0	0	0	0.102351	0	1000	1.10206e-06	5.80626e-05	2.42874e-06	3.7515e-06	3.92803e-05	0.000180157	2.75996e-05	0.000433985	0.000125366	1.50082e-05	0.000406935	4.50291e-05	0.00010263	0.000299726	8.36428e-05	0.0075223	0.00856674	0.000578071	0.00091042
ecotype.8376	active	1.21441	0	0.256332	0.234457	0.0265096	0.0483439	0.171817	0.394033	0.095472	0.0583452	0.165925	0.271216	0.179879	0.0557134	0.136447	0.348474	0.256807	0.255258	0.0374169	0.0950405	0.252361	0.0829473	0	0	0	0	0.102351	0	1000	1.14382e-06	6.06844e-05	2.52077e-06	3.89366e-06	4.07687e-05	0.000186984	3.11673e-05	0.000452531	0.000125366	1.55769e-05	0.000422355	4.42136e-05	0.000103997	0.000311083	8.68123e-05	0.00791944	0.00889136	0.000599976	0.000969623
ecotype.8378	active	0.937385	0	0.256332	0.234457	0	0.0373161	0.171817	0.394033	0	0.045036	0.123294	0.204324	0.142038	0.0422575	0.110583	0.348474	0.19673	0.181837	0.027112	0.0719574	0.19119	0	0	0	0	0	0.102351	0	1000	0	4.68896e-05	1.83651e-06	2.83674e-06	2.97022e-05	0.000184061	1.56836e-05	0.000319991	0.000125366	1.13486e-05	0.000307708	3.92353e-05	8.27908e-05	0.00022664	6.32473e-05	0.00652424	0.00647782	0.000437114	0.000734098
ecotype.8387	active	1.09343	0	0.256332	0.234457	0	0.043528	0.171817	0.394033	0.0565348	0.052533	0.149699	0.24062	0.168488	0.0500489	0.127907	0.348474	0.227096	0.221878	0.0390513	0.0939155	0.225442	0	0	0	0	0	0.102351	0	1000	1.00842e-06	5.4296e-05	2.22238e-06	3.43275e-06	3.59428e-05	0.000185077	2.44939e-05	0.000395184	0.000125366	1.3733e-05	0.000372359	4.19638e-05	9.46707e-05	0.000274259	7.6536e-05	0.00730854	0.00783886	0.000528955	0.000856302
ecotype.8412	active	1.08746	0	0.256332	0.234457	0.0185411	0.0432902	0.171817	0.394033	0.0830899	0.052246	0.147291	0.239524	0.169532	0.0493619	0.125681	0.348474	0.22728	0.237293	0.0339243	0.100455	0.22282	0	0	0	0	0	0.102351	0	1000	0	5.49823e-05	0	0	3.60864e-05	0.000176901	2.90658e-05	0.000400768	0.000125366	1.37879e-05	0.000373847	3.76575e-05	9.05751e-05	0.000275355	7.68419e-05	0.00718946	0.00787019	0.000531069	0.000851624
ecotype.8796	active	1.06942	0	0.256332	0.234457	0	0.0425722	0.171817	0.394033	0	0.0513795	0.146774	0.237036	0.160498	0.0484694	0.125047	0.348474	0.22198	0.2105	0.0343929	0.0885749	0.220079	0	0	0	0	0	0.102351	0	1000	0	5.40097e-05	2.52077e-06	3.21699e-06	3.36836e-05	0.000186984	1.8067e-05	0.000387688	0.000125366	1.55769e-05	0.000359054	4.42136e-05	0.000103997	0.000257021	7.17254e-05	0.00749028	0.00734615	0.000495708	0.000837499
ecotype.91	active	1.21441	0	0.256332	0.234457	0	0.0483439	0.171817	0.394033	0.173378	0.0583452	0.163191	0.268449	0.191496	0.0560588	0.138187	0.348474	0.258167	0.249196	0.0373893	0.0914326	0.251226	0	0	0	0	0	0.102351	0	1000	1.14382e-06	6.06844e-05	2.52077e-06	3.89366e-06	4.07687e-05	0.000186984	3.11673e-05	0.000452531	0.000125366	1.55769e-05	0.000422355	4.42136e-05	0.000103997	0.000311083	8.68123e-05	0.00771311	0.00889136	0.000599976	0.000964978
ecotype.957	active	0.970141	0	0.256332	0.234457	0	0.03862	0.171817	0.394033	0.317688	0.0466097	0.134205	0.214639	0.162854	0.0450402	0.124209	0.348474	0.197215	0.208763	0.0313288	0.0787192	0.199698	0	0	0	0	0	0.102351	0.02898	1000	1.08707e-06	4.77505e-05	2.39571e-06	3.70049e-06	3.87461e-05	0.000177707	3.11673e-05	0.000441549	0	1.48041e-05	0.0004014	4.04737e-05	9.72914e-05	0.000295649	8.25053e-05	0.00488834	0.00845024	0.00057021	0.00075975
ecotype.96	active	1.07336	0	0.256332	0.234457	0	0.042729	0.171817	0.394033	0.0354852	0.0515688	0.141257	0.233969	0.159435	0.0483509	0.113281	0.348474	0.22152	0.201802	0.0273063	0.0791594	0.218951	0	0	0	0	0	0.102351	0	1000	1.14382e-06	5.30783e-05	2.16588e-06	3.34548e-06	3.5029e-05	0.000186984	2.33137e-05	0.000383651	0.000125366	1.33838e-05	0.000362892	4.42136e-05	9.28213e-05	0.000267286	7.45901e-05	0.00723355	0.00763956	0.000515507	0.000803917
ecotype.5987	active	0.753979	0	0.256332	0.234457	0.0402645	0.0300149	0.171817	0.394033	0.0286159	0.0362244	0.10132	0.165244	0.129542	0.0355649	0.0914748	0.348474	0.157627	0.170223	0.02977	0.0651003	0.155185	0	0	0	0	0	0.102351	0	1000	0	3.84704e-05	1.50753e-06	2.32858e-06	2.43815e-05	0.000111824	2.79194e-05	0.000277734	0.000118851	9.31564e-06	0.000252586	1.71616e-05	5.29148e-05	0.000186041	5.19175e-05	0.00513348	0.00531742	0.000358812	0.000590467
ecotype.7394	active	1.21441	0.120429	0.256332	0.234457	0	0.0483439	0.171817	0.394033	0	0.0583452	0.159352	0.266793	0.181412	0.0544879	0.124428	0.348474	0.252402	0.226503	0.0332026	0.0898307	0.248685	0.107898	0	0	0	0	0.102351	0	1000	1.14382e-06	6.06844e-05	2.52077e-06	3.89366e-06	4.07687e-05	0.000186984	3.11673e-05	0.000452531	0.000125366	1.55769e-05	0.000422355	4.42136e-05	0.000103997	0.000311083	8.68123e-05	0.00791944	0.00889136	0.000599976	0.000908237
ecotype.116	active	1.21441	0	0.256332	0.234457	0.133974	0.0483439	0.171817	0.394033	0.0558343	0.0583452	0.174434	0.290863	0.207342	0.0591283	0.146816	0.348474	0.28481	0.261163	0.0395816	0.0980049	0.272396	0	0	0	0	0	0.102351	0	1000	1.14382e-06	6.06844e-05	2.52077e-06	3.89366e-06	4.07687e-05	0.000186984	3.11673e-05	0.000452531	0.000125366	1.55769e-05	0.000422355	4.42136e-05	0.000103997	0.000311083	8.68123e-05	0.00791944	0.00889136	0.000599976	0.000996868
ecotype.242	active	0.84225	0	0.256332	0.234457	0.108258	0.0335288	0.171817	0.394033	0	0.0404653	0.112596	0.184018	0.128914	0.0381824	0.0963832	0.348474	0.178778	0.172574	0.031767	0.0675748	0.17264	0	0	0	0	0	0.102351	0	1000	0	4.17593e-05	1.60558e-06	2.48003e-06	2.66958e-05	0.000179398	1.08449e-05	0.00027685	0.000125366	9.92156e-06	0.000269015	3.71683e-05	7.5247e-05	0.000197413	5.52944e-05	0.0060298	0.00566328	0.00038215	0.000659594
ecotype.5116	active	1.05897	0	0.256332	0.234457	0.1465	0.042156	0.171817	0.394033	0.0744516	0.0508772	0.139147	0.230514	0.16446	0.0481714	0.120497	0.348474	0.222691	0.209113	0.0370836	0.0828502	0.215526	0	0	0	0	0	0.102351	0.0255577	1000	0	5.34459e-05	2.14961e-06	3.32035e-06	3.47658e-05	0.000165787	3.11673e-05	0.000388791	0.000125366	1.32833e-05	0.000360166	4.51854e-05	8.40952e-05	0.000265278	7.40298e-05	0.00708845	0.00758217	0.000511634	0.000829312
ecotype.5264	active	1.13126	0	0.256332	0.234457	0.13084	0.0450339	0.171817	0.394033	0	0.0543505	0.147433	0.245709	0.165096	0.0505711	0.130471	0.348474	0.234612	0.221033	0.0279868	0.0807838	0.229983	0	0	0	0	0	0.102351	0	1000	1.00219e-06	5.63423e-05	2.20864e-06	3.41154e-06	3.57206e-05	0.000186984	2.18334e-05	0.000418557	0.000125366	1.55769e-05	0.000395665	4.42136e-05	0.000103997	0.000272564	7.60629e-05	0.00790262	0.00779041	0.000525686	0.000832627
ecotype.5729	active	0.91409	0	0.256332	0.234457	0	0.0363887	0.171817	0.394033	0.0414796	0.0439168	0.12247	0.199944	0.147621	0.0406951	0.106257	0.348474	0.19	0.212898	0.0298652	0.0727523	0.186534	0	0	0	0	0	0.102351	0.0456026	1000	8.40983e-07	4.58993e-05	1.85338e-06	2.86279e-06	2.99749e-05	0.000137478	2.98244e-05	0.000338347	0.000125366	1.14528e-05	0.000310533	2.55988e-05	6.95543e-05	0.000228722	6.38281e-05	0.00612676	0.00653731	0.000441128	0.000662555
ecotype.6039	active	1.09132	0.330752	0.256332	0.234457	0	0.0434438	0.171817	0.394033	0	0.0524315	0.145953	0.238414	0.163344	0.0488449	0.115688	0.348474	0.227312	0.213314	0.0296681	0.0843271	0.223936	0	0	0	0	0	0.102351	0	1000	0	5.51905e-05	2.01877e-06	3.11825e-06	3.26498e-05	0.000186984	1.61555e-05	0.000404178	0.000125366	1.55769e-05	0.000389147	4.42136e-05	0.000103997	0.000249132	6.9524e-05	0.00791944	0.00724613	0.000480494	0.000854647
ecotype.6190	active	0.844916	0	0.256332	0.234457	0	0.033635	0.171817	0.394033	0	0.0405934	0.115886	0.185398	0.13104	0.0390509	0.0931581	0.348474	0.177339	0.182435	0.0249929	0.0708407	0.17254	0	0	0	0	0	0.102351	0	1000	0	4.19031e-05	1.55346e-06	2.39953e-06	2.51243e-05	0.000186984	2.24096e-06	0.000281149	0.000125366	1.57352e-05	0.000260282	4.42136e-05	8.10562e-05	0.00019171	5.34993e-05	0.00626429	0.00547943	0.000369744	0.00117255
ecotype.6449	active	0.983208	0	0.256332	0.234457	0.220442	0.0391402	0.171817	0.394033	0.00519995	0.0472375	0.133223	0.215576	0.161874	0.0451359	0.100177	0.348474	0.207636	0.208715	0.0275587	0.087368	0.201133	0	0	0	0	0	0.102351	0	1000	0	4.93606e-05	1.96864e-06	3.04083e-06	3.18391e-05	0.000157851	2.96973e-05	0.000356801	0.000125366	1.21651e-05	0.000329846	4.42136e-05	7.5862e-05	0.000242946	6.77977e-05	0.00668369	0.00694388	0.000468563	0.000769984
ecotype.6933	active	0.766805	0	0.256332	0.234457	0.212295	0.0305255	0.171817	0.394033	0.0199111	0.0368406	0.104582	0.168253	0.117781	0.0351297	0.0839515	0.348474	0.159143	0.157531	0.019599	0.0584535	0.157573	0.0370267	0	0	0	0	0.102351	0.00366397	1000	0	3.9043e-05	1.58954e-06	2.45525e-06	2.57078e-05	0.000117907	2.03462e-05	0.000285271	8.13798e-05	9.8224e-06	0.000266327	2.71871e-05	6.48853e-05	0.000196162	5.47417e-05	0.00500858	0.00560668	0.000378331	0.000600511
ecotype.6936	active	1.1459	0.0493177	0.256332	0.234457	0	0.0456168	0.171817	0.394033	0	0.055054	0.149337	0.248534	0.176292	0.050279	0.125319	0.348474	0.23531	0.227534	0.0298024	0.094258	0.231611	0	0	0	0	0	0.102351	0	1000	1.14382e-06	5.69902e-05	2.24037e-06	3.46055e-06	3.61066e-05	0.000186984	2.27822e-05	0.000425797	0.000125366	1.55769e-05	0.000403906	4.42136e-05	0.000103997	0.00027648	7.72829e-05	0.00791944	0.00797596	0.000533238	0.000897394
ecotype.6944	active	1.21441	0.434953	0.256332	0.234457	0	0.0483439	0.171817	0.394033	0.0318201	0.0583452	0.178364	0.29923	0.196659	0.0606021	0.139554	0.348474	0.293718	0.265017	0.0326313	0.0875685	0.278965	0	0	0	0	0	0.102351	0	1000	1.14382e-06	6.06844e-05	2.52077e-06	3.89366e-06	4.07687e-05	0.000186984	3.11673e-05	0.000452531	0.000125366	1.55769e-05	0.000422355	4.42136e-05	0.000103997	0.000311083	8.68123e-05	0.00791944	0.00889136	0.000599976	0.0010801
ecotype.6959	active	1.21379	0	0.256332	0.234457	0.33637	0.0483194	0.171817	0.394033	0.112431	0.0583157	0.155432	0.264503	0.186339	0.0544834	0.134565	0.348474	0.253107	0.272128	0.0330408	0.0943186	0.24533	0.224294	0	0	0	0	0.102351	0	1000	0	6.27344e-05	0	0	4.08511e-05	0.000187361	3.13195e-05	0.000452531	0.000125366	1.5016e-05	0.000422355	4.42136e-05	0.000103997	0.000311083	8.68123e-05	0.00789147	0.00889136	0.000599976	0.000897262
ecotype.7227	active	0.883027	0	0.256332	0.234457	0	0.0351521	0.171817	0.394033	0	0.0424244	0.118921	0.194922	0.128777	0.0387509	0.0902952	0.348474	0.184363	0.179372	0.0216554	0.0676781	0.180913	0	0	0	0	0	0.102351	0	1000	0	4.39582e-05	1.70297e-06	2.63045e-06	2.75423e-05	0.000182812	1.27952e-05	0.000294496	0.000125366	1.05233e-05	0.000285332	3.81301e-05	7.85184e-05	0.00021016	5.86481e-05	0.00624774	0.00600677	0.000405328	0.00117255
ecotype.7310	active	0.717344	0	0.256332	0.234457	0	0.0285565	0.171817	0.394033	0	0.0344643	0.097906	0.157219	0.11884	0.0323382	0.0862387	0.348474	0.147448	0.171064	0.0231469	0.0584449	0.148081	0.146272	0	0	0	0	0.102351	0	1000	0	3.64766e-05	1.5201e-06	2.34799e-06	2.45847e-05	0.000112756	1.43093e-05	0.000268521	5.29469e-05	9.3933e-06	0.000254692	3.11475e-05	6.71987e-05	0.000187592	5.23503e-05	0.00456093	0.00536174	0.000361803	0.000562272
ecotype.7382	active	1.08911	0	0.256332	0.234457	0	0.043356	0.171817	0.394033	0	0.0523255	0.144258	0.237866	0.166298	0.049791	0.130273	0.348474	0.2241	0.2187	0.0321169	0.0850987	0.222227	0	0	0	0	0	0.102351	0	1000	0	5.50715e-05	2.18757e-06	3.37898e-06	3.53798e-05	0.000186984	2.12032e-05	0.000394666	0.000125366	1.55769e-05	0.000366526	4.42136e-05	9.79579e-05	0.000269963	7.53372e-05	0.00737768	0.00771607	0.00052067	0.000799619
ecotype.7449	active	1.00313	0.349115	0.256332	0.234457	0.202618	0.0399334	0.171817	0.394033	0	0.0481948	0.143347	0.223933	0.163542	0.0453444	0.117783	0.348474	0.207144	0.343822	0.041577	0.0984642	0.20513	0.224294	0	0	0	0	0.102351	0	1000	8.16997e-07	4.96182e-05	1.80052e-06	2.78114e-06	2.912e-05	0.000186984	9.62889e-06	0.000362663	0.000125366	1.55769e-05	0.00034304	4.42136e-05	0.000103997	0.000222198	6.20076e-05	0.0076024	0.00635086	0.000428547	0.000785588
ecotype.8240	active	1.03168	0	0.256332	0.234457	0.121816	0.04107	0.171817	0.394033	0.104481	0.0495665	0.134633	0.224702	0.166005	0.0456381	0.106578	0.348474	0.214631	0.210051	0.0329945	0.0861467	0.209351	0	0	0	0	0	0.102351	0	1000	1.14382e-06	5.13786e-05	2.14357e-06	3.31103e-06	3.44971e-05	0.000159004	2.62657e-05	0.000384632	0.000105044	1.3246e-05	0.000359155	3.78355e-05	8.86735e-05	0.000264705	7.38221e-05	0.00672003	0.0075609	0.000510199	0.000807947
ecotype.8241	active	1.04286	0	0.256332	0.234457	0.0878131	0.0415149	0.171817	0.394033	0	0.0501035	0.135406	0.22619	0.155314	0.0464629	0.113554	0.348474	0.218339	0.202164	0.0299761	0.0743377	0.212219	0.0397386	0	0	0	0	0.102351	0	1000	0	5.25774e-05	2.10015e-06	3.24395e-06	3.39659e-05	0.000183669	2.22232e-05	0.000371258	0.000125366	1.29777e-05	0.000351879	4.05793e-05	9.03873e-05	0.000259175	7.23265e-05	0.00704377	0.00740772	0.000499862	0.000816699
ecotype.1	inactive	0.992766	0.00870915	0	0.256332	0.234457	0	0.0366066	0.171817	0.394033	0	0.0441798	0.127757	0.203642	0.150849	0.0421541	0.108007	0.348474	0.194133	0.205436	0.0308294	0.0736833	0.189211	0	0	0	0	0	0.102351	0	3.66015e-06	0	4.59285e-05	1.75447e-06	2.71e-06	2.83752e-05	0.000186984	8.25178e-06	0.000315502	0.000125366	1.37551e-05	0.000293961	4.42136e-05	8.58233e-05	0.000216515	6.04217e-05	0.00657766	0.00618842	0.000417586
ecotype.173	inactive	1.01484	0.0110674	0.256332	0.234457	0	0.0403993	0.171817	0.394033	0	0.0487571	0.139052	0.224842	0.164347	0.0459224	0.117074	0.348474	0.211967	0.21141	0.0335363	0.0877157	0.208565	0	0	0	0	0	0.102351	0	1000	0	5.10662e-05	1.93437e-06	2.98788e-06	3.12847e-05	0.000186984	1.36315e-05	0.000363073	0.000125366	1.55769e-05	0.000332604	4.42136e-05	0.000103997	0.000238716	6.66172e-05	0.00726621	0.00682297	0.000460404	0.000741454
ecotype.2057	inactive	0.97318	0.567754	0.256332	0.234457	0	0.038741	0.171817	0.394033	0	0.0467557	0.136223	0.214718	0.156099	0.0450481	0.120761	0.348474	0.204518	0.200377	0.0305396	0.0798783	0.20046	0	0	0	0	0	0.102351	0	1000	0	4.88199e-05	1.72625e-06	2.66642e-06	2.79189e-05	0.000186984	7.40804e-06	0.000348567	0.000125366	1.55769e-05	0.000327399	4.42136e-05	0.000103997	0.000213033	5.945e-05	0.00745259	0.0060889	0.00041087	0.000708831
ecotype.223	inactive	0.874344	0	0.256332	0.234457	0	0.0348065	0.171817	0.394033	0	0.0420072	0.116982	0.191583	0.134261	0.0395982	0.104457	0.348474	0.18309	0.167957	0.0297625	0.0695726	0.179016	0	0	0	0	0	0.102351	0	1000	0	4.349e-05	1.67326e-06	2.58456e-06	2.70618e-05	0.000186984	1.10278e-05	0.000287515	0.000125366	1.03397e-05	0.000280354	3.9875e-05	7.86928e-05	0.000206493	5.76249e-05	0.00623513	0.00590198	0.000398257	0.000684729
ecotype.267	inactive	1.01789	0	0.256332	0.234457	0	0.040521	0.171817	0.394033	0.0553565	0.048904	0.137292	0.222924	0.158724	0.0464373	0.122676	0.348474	0.213138	0.206408	0.0339935	0.08314	0.208818	0	0	0	0	0	0.102351	0.00204317	1000	0	5.12311e-05	2.04742e-06	3.16251e-06	3.40422e-05	0.000176785	2.2219e-05	0.000363446	0.000125366	1.26518e-05	0.000343045	3.90068e-05	8.75643e-05	0.000251739	7.05107e-05	0.00688436	0.00722174	0.000487313	0.000797148
ecotype.362	inactive	0.997274	0	0.256332	0.234457	0	0.0397001	0.171817	0.394033	0	0.0479133	0.136205	0.219898	0.162958	0.0447649	0.114545	0.348474	0.209223	0.208489	0.0303595	0.090234	0.205485	0	0	0	0	0	0.102351	0	1000	8.86843e-07	4.92323e-05	1.95445e-06	3.0189e-06	3.16095e-05	0.000186984	1.42319e-05	0.000351714	0.000125366	1.49306e-05	0.000327467	4.42136e-05	9.05661e-05	0.000241194	6.73087e-05	0.00693881	0.0068938	0.000465184	0.0007277
ecotype.366	inactive	1.00615	0	0.256332	0.234457	0	0.0400533	0.171817	0.394033	0.0192165	0.0483396	0.134045	0.219831	0.156097	0.0449839	0.113555	0.348474	0.209658	0.203977	0.0267229	0.0749156	0.205395	0	0	0	0	0	0.102351	0	1000	0	5.05976e-05	2.01458e-06	3.11179e-06	3.34963e-05	0.000179014	2.07775e-05	0.000356344	0.000125366	1.24489e-05	0.000337543	3.94664e-05	8.72452e-05	0.000247702	6.93798e-05	0.00683957	0.00710592	0.000479497	0.000787947
ecotype.5753	inactive	1.04682	0	0.256332	0.234457	0	0.0416725	0.171817	0.394033	0	0.0502937	0.141009	0.22964	0.166735	0.0472403	0.119288	0.348474	0.218869	0.222862	0.0336666	0.0934866	0.213922	0	0	0	0	0	0.102351	0	1000	0	5.2791e-05	2.07295e-06	3.20195e-06	3.35261e-05	0.000186984	1.77758e-05	0.00037524	0.000125366	1.55769e-05	0.000347323	4.42136e-05	9.662e-05	0.000255819	7.139e-05	0.00720293	0.0073118	0.00049339	0.0008198
ecotype.5837	inactive	1.08134	0.0221968	0.256332	0.234457	0	0.0430467	0.171817	0.394033	0	0.0519521	0.142036	0.235608	0.172162	0.0480004	0.12265	0.348474	0.225983	0.215184	0.029352	0.090749	0.22001	0	0	0	0	0	0.102351	0	1000	9.5118e-07	5.37013e-05	2.09623e-06	3.23791e-06	3.39026e-05	0.000186984	1.84719e-05	0.000394513	0.000125366	1.55769e-05	0.000367805	4.42136e-05	0.000103997	0.000258692	7.21917e-05	0.00761017	0.00739392	0.000498931	0.000793534
ecotype.5887	inactive	1.02117	0.152782	0.256332	0.234457	0	0.0406513	0.171817	0.394033	0	0.0490612	0.137221	0.223365	0.158603	0.0469276	0.122592	0.348474	0.215831	0.191047	0.0339768	0.0806294	0.209263	0	0	0	0	0	0.102351	0	1000	0	5.14076e-05	1.93457e-06	2.9882e-06	3.12881e-05	0.000186984	1.36376e-05	0.000366805	0.000125366	1.55769e-05	0.000338354	4.42136e-05	0.000103997	0.000238742	6.66243e-05	0.0073562	0.0068237	0.000460453	0.000746411
ecotype.5896	inactive	1.07758	0	0.256332	0.234457	0	0.0428969	0.171817	0.394033	0	0.0517714	0.141958	0.23461	0.162871	0.0492623	0.12475	0.348474	0.226728	0.20956	0.0342549	0.0842974	0.220384	0	0	0	0	0	0.102351	0	1000	9.60784e-07	5.34888e-05	2.1174e-06	3.2706e-06	3.4245e-05	0.000186984	1.91049e-05	0.000391261	0.000125366	1.55769e-05	0.000361028	4.42136e-05	0.000103997	0.000261304	7.29207e-05	0.00747655	0.00746857	0.000503969	0.000790588
ecotype.6005	inactive	1.11879	0	0.256332	0.234457	0	0.0445374	0.171817	0.394033	0.0729615	0.0537514	0.148674	0.243961	0.176347	0.0506897	0.132396	0.348474	0.232702	0.206318	0.0338557	0.0906448	0.228274	0.0212944	0	0	0	0	0.102351	0	1000	1.04874e-06	5.59274e-05	2.52077e-06	3.57001e-06	3.738e-05	0.000171441	3.0085e-05	0.000416346	0.000123038	1.42821e-05	0.000387248	3.90301e-05	9.38444e-05	0.000285016	7.95963e-05	0.00733752	0.00815229	0.000550105	0.000876161
ecotype.6008	inactive	1.12853	0.00206777	0.256332	0.234457	0	0.0449254	0.171817	0.394033	0	0.0542196	0.150545	0.247472	0.174471	0.0507063	0.123032	0.348474	0.235599	0.231197	0.0336265	0.0908488	0.230311	0	0	0	0	0	0.102351	0	1000	1.01319e-06	5.61843e-05	2.2329e-06	3.449e-06	3.61129e-05	0.000186984	2.25587e-05	0.000415766	0.000125366	1.55769e-05	0.000389347	4.42136e-05	0.000103997	0.000275557	7.68982e-05	0.00777222	0.00787596	0.000531458	0.000830493
ecotype.6169	inactive	1.06024	0	0.256332	0.234457	0.118682	0.0422066	0.171817	0.394033	0.00239934	0.0509383	0.141839	0.23264	0.168551	0.0478338	0.123856	0.348474	0.220609	0.213563	0.0360005	0.075736	0.216013	0	0	0	0	0	0.102351	0	1000	0	5.35145e-05	2.14825e-06	3.31825e-06	3.47439e-05	0.000180684	2.42703e-05	0.000381566	0.000125366	1.32749e-05	0.000359939	3.99707e-05	9.09196e-05	0.000265111	7.39831e-05	0.00711177	0.00757739	0.000511312	0.000777007
ecotype.6924	inactive	1.13015	0.612454	0.256332	0.234457	0	0.0449896	0.171817	0.394033	0	0.0542971	0.151116	0.247003	0.174812	0.0508804	0.127742	0.348474	0.236959	0.233415	0.0354288	0.0938612	0.231122	0	0	0	0	0	0.102351	0	1000	0	5.72845e-05	2.09806e-06	3.24073e-06	3.39322e-05	0.000186984	1.85266e-05	0.000423276	0.000125366	1.55769e-05	0.000412105	4.42136e-05	0.000103997	0.000258917	7.22547e-05	0.00791944	0.00778397	0.000499366	0.000831757
ecotype.6942	inactive	1.03939	0	0.256332	0.234457	0	0.0413769	0.171817	0.394033	0	0.0499369	0.139966	0.228112	0.16515	0.0474373	0.122675	0.348474	0.217894	0.211223	0.0431778	0.093	0.213475	0	0	0	0	0	0.102351	0	1000	0	5.23905e-05	2.01745e-06	3.11621e-06	3.26284e-05	0.000186984	1.61159e-05	0.00037355	0.000125366	1.55769e-05	0.000341924	4.42136e-05	0.000103997	0.000248969	6.94784e-05	0.00730547	0.00711601	0.000480179	0.000760685
ecotype.6962	inactive	1.00144	0.183081	0.256332	0.234457	0	0.0398658	0.171817	0.394033	0	0.0481132	0.127705	0.216571	0.149359	0.0449957	0.115082	0.348474	0.209441	0.202684	0.0281824	0.0719672	0.202879	0	0	0	0	0	0.102351	0	1000	1.14382e-06	4.91997e-05	1.84245e-06	2.84591e-06	2.94904e-05	0.000186984	1.08829e-05	0.000359928	0.000125366	1.55769e-05	0.000334561	4.42136e-05	0.000103997	0.000227373	6.37596e-05	0.00742016	0.00649877	0.000438528	0.000730959
ecotype.6992	inactive	1.00795	0	0.256332	0.234457	0.0123815	0.0401253	0.171817	0.394033	0.0385554	0.0484264	0.140597	0.223509	0.161435	0.0462074	0.124065	0.348474	0.21054	0.213492	0.0352299	0.09054	0.207778	0	0	0	0	0	0.102351	0	1000	0	5.06951e-05	2.01648e-06	3.11472e-06	3.26128e-05	0.000172132	2.55169e-05	0.000360434	0.000125366	1.24607e-05	0.000337861	4.42136e-05	8.26074e-05	0.00024885	6.94451e-05	0.00685836	0.00711261	0.000479948	0.000789363
ecotype.7014	inactive	1.05119	0	0.256332	0.234457	0	0.0418464	0.171817	0.394033	0.0348741	0.0505036	0.140921	0.230509	0.168128	0.0478294	0.116332	0.348474	0.217879	0.216511	0.0311396	0.0832558	0.215031	0	0	0	0	0	0.102351	0	1000	1.14382e-06	5.18828e-05	2.52077e-06	3.264e-06	3.39909e-05	0.000186984	2.10949e-05	0.000373529	0.000125366	1.30579e-05	0.000354054	4.22817e-05	9.22117e-05	0.000260554	7.27736e-05	0.0071143	0.00745351	0.000502952	0.000823222
ecotype.7026	inactive	0.953607	0	0.256332	0.234457	0	0.0379618	0.171817	0.394033	0	0.0458154	0.129307	0.209973	0.151032	0.0433108	0.111407	0.348474	0.199263	0.198977	0.0281638	0.0794054	0.195502	0	0	0	0	0	0.102351	0	1000	0	4.77644e-05	1.88697e-06	2.91467e-06	3.05182e-05	0.000177807	1.87463e-05	0.000331828	0.000125366	1.16604e-05	0.000316161	3.76814e-05	8.24336e-05	0.000232867	6.4985e-05	0.00656683	0.0066558	0.000449124	0.000693503
ecotype.7094	inactive	1.18661	0	0.256332	0.234457	0	0.0472375	0.171817	0.394033	0.014973	0.05701	0.160105	0.260042	0.181915	0.0545574	0.137997	0.348474	0.246201	0.240215	0.0346974	0.0931625	0.243648	0	0	0	0	0	0.102351	0	1000	1.08361e-06	5.92459e-05	2.38809e-06	3.68872e-06	3.86229e-05	0.000186984	2.71996e-05	0.000442553	0.000125366	1.55769e-05	0.000417909	4.42136e-05	0.000103997	0.000294709	8.2243e-05	0.00791944	0.0085245	0.000568397	0.000875978
ecotype.7296	inactive	1.08025	0.111941	0.256332	0.234457	0	0.0430034	0.171817	0.394033	0	0.0519	0.147369	0.238238	0.179933	0.0488782	0.124974	0.348474	0.226938	0.232671	0.0338905	0.101608	0.222185	0	0	0	0	0	0.102351	0	1000	0	5.45939e-05	2.11991e-06	3.27448e-06	3.42856e-05	0.000186984	1.918e-05	0.00039272	0.000125366	1.55769e-05	0.000363075	4.42136e-05	0.000103997	0.000261614	7.30072e-05	0.00750544	0.00747744	0.000504567	0.000845983
ecotype.7316	inactive	1.1211	0.0572097	0.256332	0.234457	0	0.0446295	0.171817	0.394033	0	0.0538625	0.146114	0.243665	0.162072	0.0504655	0.131692	0.348474	0.231106	0.228691	0.043945	0.0885711	0.228517	0	0	0	0	0	0.102351	0	1000	0	5.67967e-05	2.15154e-06	3.32334e-06	3.47972e-05	0.000186984	2.0126e-05	0.000415329	0.000125366	1.55769e-05	0.000395399	4.42136e-05	0.000103997	0.000265518	7.40966e-05	0.00791944	0.00764155	0.000512096	0.000824673
ecotype.7340	inactive	0.992607	0	0.256332	0.234457	0	0.0395144	0.171817	0.394033	0.0547933	0.0476891	0.129222	0.215644	0.154255	0.044958	0.114912	0.348474	0.207226	0.178393	0.0334867	0.0833087	0.201821	0	0	0	0	0	0.102351	0	1000	0	4.98675e-05	2.01903e-06	0	3.2654e-05	0.000153515	3.11673e-05	0.000367399	0.000125366	1.24764e-05	0.000338288	3.48623e-05	7.70936e-05	0.000249164	6.95329e-05	0.00662874	0.00712159	0.000480555	0.000777344
ecotype.7378	inactive	1.17445	0	0.256332	0.234457	0	0.0467531	0.171817	0.394033	0	0.0564254	0.158379	0.257202	0.17935	0.0527954	0.132887	0.348474	0.244515	0.242018	0.0344288	0.0951956	0.240359	0	0	0	0	0	0.102351	0	1000	1.06191e-06	5.86115e-05	2.34027e-06	3.61486e-06	3.78496e-05	0.000186984	2.57697e-05	0.000437686	0.000125366	1.55769e-05	0.000414341	4.42136e-05	0.000103997	0.000288808	8.05962e-05	0.00791944	0.00836144	0.000557016	0.000866449
ecotype.7379	inactive	1.17097	0	0.256332	0.234457	0	0.0466146	0.171817	0.394033	0.00331626	0.0562582	0.154406	0.254761	0.181767	0.0528864	0.128513	0.348474	0.243114	0.230662	0.0359374	0.0970058	0.238926	0	0	0	0	0	0.102351	0	1000	1.0641e-06	5.84216e-05	2.34509e-06	3.6223e-06	3.79275e-05	0.000186984	2.59138e-05	0.000435394	0.000125366	1.55769e-05	0.000410402	4.42136e-05	0.000103997	0.000289403	8.07622e-05	0.00791944	0.00831039	0.000558163	0.000863724
ecotype.7446	inactive	0.964851	0	0.256332	0.234457	0	0.0384094	0.171817	0.394033	0	0.0463556	0.130741	0.211923	0.152438	0.0444114	0.115026	0.348474	0.201645	0.205172	0.0323032	0.0748699	0.197163	0	0	0	0	0	0.102351	0	1000	0	4.83707e-05	1.83138e-06	2.82881e-06	2.96191e-05	0.000186984	1.05518e-05	0.000338532	0.000125366	1.55769e-05	0.000306847	4.42136e-05	0.000100345	0.000226007	6.30705e-05	0.00693733	0.00645972	0.000435893	0.000702308
[truncated: 19 more rows]
[truncated: 79 more columns]

[truncated: 10 more sheets: Supplementary Figure 2b, Supplementary Figure 3, Supplementary Figure 4, Supplementary Figure 5, Supplementary Figure 6, Supplementary Figure 7, Supplementary Figure 8, Supplementary Table 2, Supplementary Table 4, Supplementary Table 5]
